# Supplementary material for: Comparative genomics of endophytic fungi Apiospora malaysiana with related ascomycetes indicates adaptation attuned to lifestyle choices with potential sustainable cellulolytic activity
Source: DNA Res. 2025 May 10;32(3):dsaf011. doi: 10.1093/dnares/dsaf011 (PMC12202052; doi:10.1093/dnares/dsaf011)
Supplement: dsaf011_suppl_Supplementary_Table_S1 [file dsaf011_suppl_supplementary_table_s1.xlsx]

## Sheet: A.malaysiana
## Tue Jan 10 13:51:21 2023 ## emapper-2.1.9 ## /data/shared/home/emapper/miniconda3/envs/eggnog-mapper-2.1/bin/emapper.py --cpu 20 --mp_start_method forkserver --data_dir /dev/shm/ -o out --output_dir /emapper_web_jobs/emapper_jobs/user_data/MM_ez9lcwnf --temp_dir /emapper_web_jobs/emapper_jobs/user_data/MM_ez9lcwnf --override -m diamond --dmnd_ignore_warnings -i /emapper_web_jobs/emapper_jobs/u…
#
query	seed_ortholog	evalue	score	eggNOG_OGs	max_annot_lvl	COG_category	Description	Preferred_name	GOs	EC	KEGG_ko	KEGG_Pathway	KEGG_Module	KEGG_Reaction	KEGG_rclass	BRITE	KEGG_TC	CAZy	BiGG_Reaction	PFAMs
APM_000003	162425.CADANIAP00004489	2.77e-86	286.0	2E38G@1|root,2SACT@2759|Eukaryota,3A8G3@33154|Opisthokonta,3P7GM@4751|Fungi,3QZHR@4890|Ascomycota	4751|Fungi	-	-	-	-	-	-	-	-	-	-	-	-	-	-	Fungal_trans_2
APM_000006	393283.XP_007841303.1	0.0	1197.0	COG0025@1|root,KOG4505@2759|Eukaryota,38H4T@33154|Opisthokonta,3NU9A@4751|Fungi,3QR9D@4890|Ascomycota,216I8@147550|Sordariomycetes	4751|Fungi	P	antiporter	CNH1	GO:0003674,GO:0005215,GO:0005451,GO:0005575,GO:0005622,GO:0005623,GO:0005628,GO:0005737,GO:0005783,GO:0005886,GO:0005887,GO:0006810,GO:0006811,GO:0006812,GO:0006813,GO:0006814,GO:0006873,GO:0006875,GO:0006883,GO:0006885,GO:0006950,GO:0006970,GO:0008150,GO:0008324,GO:0009628,GO:0009987,GO:0012505,GO:0015075,GO:0015077,GO:0015078,GO:0015081,GO:0015291,GO:0015297,GO:0015298,GO:0015299,GO:0015318,GO:…	-	ko:K03316	-	-	-	-	ko00000	2.A.36	-	-	Na_H_Exchanger,Nha1_C
APM_000007	393283.XP_007841304.1	5.13e-75	228.0	KOG4111@1|root,KOG4111@2759|Eukaryota,3A6BX@33154|Opisthokonta,3P3YP@4751|Fungi,3RJSV@4890|Ascomycota,21QG9@147550|Sordariomycetes	4751|Fungi	U	Mitochondrial import receptor subunit tom-22	-	GO:0005575,GO:0005622,GO:0005623,GO:0005737,GO:0005739,GO:0005740,GO:0005741,GO:0005742,GO:0006605,GO:0006626,GO:0006810,GO:0006839,GO:0006886,GO:0006996,GO:0007005,GO:0007006,GO:0008104,GO:0008150,GO:0009987,GO:0015031,GO:0015833,GO:0016020,GO:0016021,GO:0016043,GO:0017038,GO:0019867,GO:0030150,GO:0031090,GO:0031224,GO:0031300,GO:0031301,GO:0031306,GO:0031307,GO:0031966,GO:0031967,GO:0031968,GO:…	-	ko:K17769	-	-	-	-	ko00000,ko02000,ko03029	3.A.8.1	-	-	Tom22
APM_000008	1051613.XP_003002958.1	0.0	936.0	COG1760@1|root,2QVSV@2759|Eukaryota,39R6I@33154|Opisthokonta,3NY04@4751|Fungi,3QP3Y@4890|Ascomycota,2160R@147550|Sordariomycetes,1F03T@1028384|Glomerellales	4751|Fungi	E	L-serine dehydratase	-	-	-	-	-	-	-	-	-	-	-	-	SDH_alpha,SDH_beta
APM_000009	97096.XP_007789330.1	8.66e-152	457.0	COG0154@1|root,KOG1211@2759|Eukaryota,39TR6@33154|Opisthokonta,3NVFV@4751|Fungi,3QNX9@4890|Ascomycota,21QJ7@147550|Sordariomycetes	4751|Fungi	J	Amidase	-	-	3.5.1.4	ko:K01426	ko00330,ko00360,ko00380,ko00627,ko00643,ko01120,map00330,map00360,map00380,map00627,map00643,map01120	-	R02540,R03096,R03180,R03909,R05551,R05590	RC00010,RC00100,RC00950,RC01025	ko00000,ko00001,ko01000	-	-	-	Amidase
APM_000010	73501.XP_006670724.1	4.97e-43	155.0	KOG0255@1|root,KOG0255@2759|Eukaryota	2759|Eukaryota	GM	solute carrier family 22	-	-	-	ko:K08157,ko:K08158	-	-	-	-	ko00000,ko02000	2.A.1.2.16,2.A.1.2.17,2.A.1.2.35,2.A.1.2.6	-	-	MFS_1
APM_000011	393283.XP_007834779.1	3.86e-153	452.0	COG2124@1|root,KOG0156@2759|Eukaryota	2759|Eukaryota	Q	iron ion binding	-	GO:0003674,GO:0003824,GO:0008150,GO:0008152,GO:0016491,GO:0055114	1.14.13.70,3.1.3.16	ko:K04460,ko:K05917	ko00100,ko01100,ko01110,ko01130,ko04010,map00100,map01100,map01110,map01130,map04010	M00101	R05640,R05731	RC01442	ko00000,ko00001,ko00002,ko00199,ko01000,ko01009	-	-	-	p450
APM_000013	104355.XP_007866519.1	1.38e-83	253.0	2C332@1|root,2SINV@2759|Eukaryota,3A568@33154|Opisthokonta,3P3VI@4751|Fungi,3V4KJ@5204|Basidiomycota,22B8E@155619|Agaricomycetes	4751|Fungi	S	Bacillus thuringiensis toxin	-	-	-	-	-	-	-	-	-	-	-	-	Bac_thur_toxin
APM_000017	393283.XP_007832423.1	2.45e-161	465.0	29DZU@1|root,2RM4B@2759|Eukaryota,39XMX@33154|Opisthokonta,3NX6H@4751|Fungi,3RM2K@4890|Ascomycota,21R0A@147550|Sordariomycetes	4751|Fungi	E	Common central domain of tyrosinase	-	-	1.14.18.1	ko:K00505	ko00350,ko00950,ko00965,ko01100,ko01110,ko04916,map00350,map00950,map00965,map01100,map01110,map04916	M00042	R00731,R02078,R02363,R02383,R04693,R04884	RC00046,RC00150,RC00180	ko00000,ko00001,ko00002,ko01000	-	-	-	Tyrosinase
APM_000018	293227.XP_008714551.1	2.2e-155	445.0	COG3693@1|root,2QR4K@2759|Eukaryota,38G7T@33154|Opisthokonta,3NVX1@4751|Fungi,3QJES@4890|Ascomycota,20F1F@147545|Eurotiomycetes,3MVF0@451870|Chaetothyriomycetidae	4751|Fungi	G	Beta-xylanase	-	-	3.2.1.8	ko:K01181	-	-	-	-	ko00000,ko01000	-	-	-	CBM_1,Glyco_hydro_10
APM_000019	45151.EDU46819	2.43e-62	200.0	2EI5C@1|root,2SNN4@2759|Eukaryota,3A47I@33154|Opisthokonta,3P44V@4751|Fungi,3QW65@4890|Ascomycota,20278@147541|Dothideomycetes,4KBRI@92860|Pleosporales	4751|Fungi	S	MAPEG family	-	-	-	-	-	-	-	-	-	-	-	-	MAPEG
APM_000020	1182553.XP_007746440.1	1.82e-132	386.0	COG1335@1|root,2S0MF@2759|Eukaryota,39WQ3@33154|Opisthokonta,3NZ4X@4751|Fungi,3QU1V@4890|Ascomycota,20KKN@147545|Eurotiomycetes	4751|Fungi	O	Isochorismatase family	-	-	-	-	-	-	-	-	-	-	-	-	Isochorismatase
APM_000021	393283.XP_007839221.1	0.0	1198.0	COG0699@1|root,KOG0448@2759|Eukaryota,38HRY@33154|Opisthokonta,3NU0P@4751|Fungi,3QM69@4890|Ascomycota,217P7@147550|Sordariomycetes	4751|Fungi	O	Belongs to the TRAFAC class dynamin-like GTPase superfamily. Dynamin Fzo YdjA family	FZO1	GO:0003674,GO:0003824,GO:0003924,GO:0005488,GO:0005515,GO:0005575,GO:0005622,GO:0005623,GO:0005737,GO:0005739,GO:0005740,GO:0005741,GO:0006996,GO:0007005,GO:0008053,GO:0008150,GO:0009987,GO:0016020,GO:0016021,GO:0016043,GO:0016462,GO:0016787,GO:0016817,GO:0016818,GO:0017111,GO:0019867,GO:0031090,GO:0031224,GO:0031300,GO:0031301,GO:0031306,GO:0031307,GO:0031966,GO:0031967,GO:0031968,GO:0031975,GO:…	-	ko:K06030	ko04137,ko04214,ko04621,map04137,map04214,map04621	-	-	-	ko00000,ko00001,ko01000,ko03029,ko04131	9.B.25.1,9.B.25.2	-	-	Dynamin_N
APM_000022	97096.XP_007797236.1	3.49e-114	332.0	COG5491@1|root,KOG3230@2759|Eukaryota,38BB9@33154|Opisthokonta,3NVGY@4751|Fungi,3QKXS@4890|Ascomycota,212IY@147550|Sordariomycetes	4751|Fungi	U	Belongs to the SNF7 family	DID4	GO:0000815,GO:0005575,GO:0005622,GO:0005623,GO:0005737,GO:0005768,GO:0006508,GO:0006511,GO:0006807,GO:0006810,GO:0006811,GO:0006820,GO:0006862,GO:0006886,GO:0006900,GO:0006996,GO:0007032,GO:0007034,GO:0008104,GO:0008150,GO:0008152,GO:0009056,GO:0009057,GO:0009987,GO:0010008,GO:0010256,GO:0012505,GO:0015031,GO:0015711,GO:0015748,GO:0015833,GO:0015865,GO:0015867,GO:0015868,GO:0015893,GO:0015931,GO:…	-	ko:K12191	ko04144,ko04217,map04144,map04217	M00412	-	-	ko00000,ko00001,ko00002,ko04131,ko04147	-	-	-	Snf7
APM_000023	97096.XP_007791067.1	3.7e-173	497.0	COG1454@1|root,KOG3857@2759|Eukaryota,38G8R@33154|Opisthokonta,3P0S7@4751|Fungi,3QS8C@4890|Ascomycota,213DN@147550|Sordariomycetes	4751|Fungi	C	Iron-containing alcohol dehydrogenase	-	-	-	-	-	-	-	-	-	-	-	-	Fe-ADH
APM_000024	97096.XP_007797232.1	1.1e-281	787.0	COG0631@1|root,KOG0698@2759|Eukaryota,38FMC@33154|Opisthokonta,3NUYG@4751|Fungi,3QQI6@4890|Ascomycota,2116J@147550|Sordariomycetes	4751|Fungi	T	phosphatase 2C	MgPP2CL-1	GO:0000001,GO:0000173,GO:0000188,GO:0000394,GO:0000749,GO:0000750,GO:0001932,GO:0001933,GO:0003674,GO:0003824,GO:0004721,GO:0004722,GO:0004724,GO:0005575,GO:0005622,GO:0005623,GO:0005634,GO:0005737,GO:0006139,GO:0006388,GO:0006396,GO:0006399,GO:0006464,GO:0006469,GO:0006470,GO:0006725,GO:0006793,GO:0006796,GO:0006807,GO:0006950,GO:0006970,GO:0006996,GO:0007005,GO:0007154,GO:0007165,GO:0007186,GO:…	3.1.3.16	ko:K19704	ko04011,map04011	-	-	-	ko00000,ko00001,ko01000,ko01009	-	-	-	PP2C
APM_000025	80884.CCF37514	2.21e-110	370.0	2AG00@1|root,2RYYT@2759|Eukaryota,38CQC@33154|Opisthokonta,3NZFR@4751|Fungi,3QNM9@4890|Ascomycota,2120Y@147550|Sordariomycetes,1F2B8@1028384|Glomerellales	4751|Fungi	S	Gpi-anchored cell surface	-	-	-	-	-	-	-	-	-	-	-	-	Cofilin_ADF
APM_000026	35720.XP_003654987.1	5.26e-58	199.0	KOG0255@1|root,KOG0255@2759|Eukaryota,39UYX@33154|Opisthokonta,3P028@4751|Fungi,3QPNI@4890|Ascomycota,214ME@147550|Sordariomycetes,3UAZ5@5139|Sordariales,3H9Z1@35718|Chaetomiaceae	4751|Fungi	S	Major Facilitator Superfamily	-	-	-	-	-	-	-	-	-	-	-	-	MFS_1
APM_000027	35720.XP_003654987.1	1.96e-80	263.0	KOG0255@1|root,KOG0255@2759|Eukaryota,39UYX@33154|Opisthokonta,3P028@4751|Fungi,3QPNI@4890|Ascomycota,214ME@147550|Sordariomycetes,3UAZ5@5139|Sordariales,3H9Z1@35718|Chaetomiaceae	4751|Fungi	S	Major Facilitator Superfamily	-	-	-	-	-	-	-	-	-	-	-	-	MFS_1
APM_000028	310453.XP_007587045.1	2e-208	585.0	2D320@1|root,2SPY5@2759|Eukaryota,3AFXR@33154|Opisthokonta,3PA2H@4751|Fungi,3QZIT@4890|Ascomycota,204RG@147541|Dothideomycetes	4751|Fungi	-	-	-	-	-	-	-	-	-	-	-	-	-	-	-
APM_000029	310453.XP_007587036.1	5.53e-242	680.0	COG1011@1|root,2QTXV@2759|Eukaryota,39U54@33154|Opisthokonta,3NV8J@4751|Fungi,3QNHB@4890|Ascomycota,204H2@147541|Dothideomycetes	4751|Fungi	S	Haloacid dehalogenase-like hydrolase	-	-	-	-	-	-	-	-	-	-	-	-	HAD_2
APM_000030	710243.XP_007602291.1	1.36e-120	360.0	2EFU2@1|root,2SKY2@2759|Eukaryota,3AG4S@33154|Opisthokonta,3PCFV@4751|Fungi,3RG43@4890|Ascomycota,21E8K@147550|Sordariomycetes,1F142@1028384|Glomerellales	4751|Fungi	-	-	-	-	-	-	-	-	-	-	-	-	-	-	APH
APM_000031	393283.XP_007839700.1	0.0	2635.0	COG3321@1|root,KOG1202@2759|Eukaryota,38D6P@33154|Opisthokonta,3P087@4751|Fungi,3QQV1@4890|Ascomycota,21D7C@147550|Sordariomycetes	4751|Fungi	I	Phosphopantetheine attachment site	-	-	2.3.1.165	ko:K15320	ko01059,ko01130,map01059,map01130	M00829	R07253	RC00004	ko00000,ko00001,ko00002,ko01000,ko01008	-	-	-	Acyl_transf_1,KAsynt_C_assoc,KR,Ketoacyl-synt_C,PP-binding,PS-DH,ketoacyl-synt
APM_000033	28564.XP_002480275.1	1.18e-56	194.0	KOG0254@1|root,KOG0254@2759|Eukaryota,38HIV@33154|Opisthokonta,3NZ12@4751|Fungi,3QPQQ@4890|Ascomycota,20FX5@147545|Eurotiomycetes,3S7AB@5042|Eurotiales	4751|Fungi	U	Encoded by	-	-	-	-	-	-	-	-	-	-	-	-	MFS_1
APM_000035	1108849.XP_002558477.1	3.88e-17	86.7	2D1N8@1|root,2SIP1@2759|Eukaryota,3AAN1@33154|Opisthokonta,3P7ZX@4751|Fungi,3QUS5@4890|Ascomycota,20H43@147545|Eurotiomycetes,3SB9J@5042|Eurotiales	4751|Fungi	S	Encoded by	-	-	-	-	-	-	-	-	-	-	-	-	-
APM_000036	101162.XP_007692346.1	8.85e-146	436.0	COG0666@1|root,KOG2319@2759|Eukaryota,39PWQ@33154|Opisthokonta,3Q65D@4751|Fungi,3RP6H@4890|Ascomycota	4751|Fungi	U	Ankyrin repeat	-	-	-	-	-	-	-	-	-	-	-	-	Ank_2
APM_000038	568076.XP_007817474.1	1.14e-210	614.0	COG0457@1|root,KOG1840@2759|Eukaryota,38C2F@33154|Opisthokonta,3NYVZ@4751|Fungi,3QJJI@4890|Ascomycota,215G6@147550|Sordariomycetes,3TIBM@5125|Hypocreales,3G5AX@34397|Clavicipitaceae	4751|Fungi	Z	Pfam:Arch_ATPase	-	-	-	-	-	-	-	-	-	-	-	-	HET,NB-ARC,TPR_10,TPR_12,TPR_7,TPR_8
APM_000039	710243.XP_007590089.1	1.03e-202	597.0	2EJ08@1|root,2SPA8@2759|Eukaryota,38H7D@33154|Opisthokonta,3NYRP@4751|Fungi,3QS9B@4890|Ascomycota,2180E@147550|Sordariomycetes,1EXGE@1028384|Glomerellales	4751|Fungi	S	Protein of unknown function (DUF3435)	-	-	-	-	-	-	-	-	-	-	-	-	DUF3435
APM_000040	393283.XP_007841922.1	4.04e-225	634.0	COG2939@1|root,KOG1282@2759|Eukaryota,39SQQ@33154|Opisthokonta,3NZCJ@4751|Fungi,3QQ4H@4890|Ascomycota,216D5@147550|Sordariomycetes	4751|Fungi	O	Belongs to the peptidase S10 family	-	-	3.4.16.6	ko:K01288	-	-	-	-	ko00000,ko01000,ko01002	-	-	-	Peptidase_S10
APM_000041	393283.XP_007841924.1	4.66e-147	432.0	2CXHU@1|root,2RXN2@2759|Eukaryota,3A041@33154|Opisthokonta,3P1T1@4751|Fungi,3QNIX@4890|Ascomycota,21395@147550|Sordariomycetes	4751|Fungi	-	-	-	-	-	-	-	-	-	-	-	-	-	-	-
APM_000043	393283.XP_007841923.1	0.0	944.0	COG1752@1|root,KOG2214@2759|Eukaryota,38RHC@33154|Opisthokonta,3NU26@4751|Fungi,3QMCX@4890|Ascomycota,2165Y@147550|Sordariomycetes	4751|Fungi	I	Patatin-like phospholipase domain-containing protein	TGL5	GO:0000003,GO:0003674,GO:0003824,GO:0004620,GO:0004623,GO:0004771,GO:0004806,GO:0005575,GO:0005622,GO:0005623,GO:0005811,GO:0006629,GO:0006638,GO:0006639,GO:0006641,GO:0006642,GO:0006644,GO:0006793,GO:0006796,GO:0007114,GO:0008150,GO:0008152,GO:0009056,GO:0009987,GO:0016042,GO:0016298,GO:0016740,GO:0016746,GO:0016747,GO:0016787,GO:0016788,GO:0019433,GO:0019637,GO:0019954,GO:0032505,GO:0042171,GO:…	2.3.1.51,3.1.1.13,3.1.1.3,3.1.1.4	ko:K14674	ko00100,ko00561,ko00564,ko00565,ko00590,ko00591,ko00592,ko01100,ko01110,map00100,map00561,map00564,map00565,map00590,map00591,map00592,map01100,map01110	M00089,M00098	R01315,R01317,R01462,R02053,R02241,R02250,R02687,R07064,R07379,R07387,R07859	RC00004,RC00020,RC00037,RC00041,RC00055,RC00094,RC00523	ko00000,ko00001,ko00002,ko01000	-	-	-	DUF3336,Patatin
APM_000044	710243.XP_007589984.1	1.08e-213	609.0	COG2234@1|root,KOG2195@2759|Eukaryota,38HFE@33154|Opisthokonta,3NV3A@4751|Fungi,3QJAX@4890|Ascomycota,214XR@147550|Sordariomycetes,1EZRF@1028384|Glomerellales	4751|Fungi	O	Belongs to the peptidase M28 family	LAP2	-	-	ko:K01302	-	-	-	-	ko00000,ko01000,ko01002	-	-	-	PA,Peptidase_M28
APM_000045	393283.XP_007841917.1	7.8e-269	748.0	COG2124@1|root,KOG0158@2759|Eukaryota,38VDS@33154|Opisthokonta,3NV1Q@4751|Fungi,3QTW5@4890|Ascomycota,21RRX@147550|Sordariomycetes	4751|Fungi	Q	cytochrome P450	-	-	-	-	-	-	-	-	-	-	-	-	p450
APM_000046	393283.XP_007841918.1	1.72e-132	392.0	2CYVH@1|root,2S6PS@2759|Eukaryota,39RW6@33154|Opisthokonta,3NZFC@4751|Fungi,3QT4J@4890|Ascomycota,21RT8@147550|Sordariomycetes	4751|Fungi	S	Methyltransferase domain-containing protein	-	-	-	-	-	-	-	-	-	-	-	-	Methyltransf_23,Methyltransf_25,Methyltransf_31
APM_000047	223192.XP_007918140.1	2.07e-110	332.0	28IT3@1|root,2SJ8E@2759|Eukaryota,39Y0X@33154|Opisthokonta,3NUHZ@4751|Fungi,3QRI5@4890|Ascomycota,214RN@147550|Sordariomycetes	4751|Fungi	S	Gas1-like protein	-	-	-	-	-	-	-	-	-	-	-	-	DUF3129
APM_000048	140110.NechaP54408	1.47e-113	347.0	2964J@1|root,2RD38@2759|Eukaryota,39M5I@33154|Opisthokonta,3Q5J4@4751|Fungi,3RNJV@4890|Ascomycota,21RY6@147550|Sordariomycetes,3TUSA@5125|Hypocreales,1FZSV@110618|Nectriaceae	4751|Fungi	S	FAD binding domain	-	-	-	-	-	-	-	-	-	-	-	-	FAD_binding_3
APM_000049	393283.XP_007835215.1	1.71e-74	229.0	2EM0G@1|root,2SQSP@2759|Eukaryota,3A26P@33154|Opisthokonta,3P6F5@4751|Fungi,3QX3U@4890|Ascomycota,2160Z@147550|Sordariomycetes	4751|Fungi	-	-	-	-	-	-	-	-	-	-	-	-	-	-	-
APM_000051	97096.XP_007789747.1	2.62e-111	330.0	COG1028@1|root,KOG1205@2759|Eukaryota,38ECN@33154|Opisthokonta,3NWK0@4751|Fungi,3QNR4@4890|Ascomycota,218NS@147550|Sordariomycetes	4751|Fungi	Q	Belongs to the short-chain dehydrogenases reductases (SDR) family	-	-	-	-	-	-	-	-	-	-	-	-	HET,adh_short
APM_000053	393283.XP_007829374.1	6.2e-139	410.0	28NET@1|root,2QV0E@2759|Eukaryota,39WHM@33154|Opisthokonta,3NV0T@4751|Fungi,3QS46@4890|Ascomycota,21DVH@147550|Sordariomycetes	4751|Fungi	S	Domain of unknown function (DUF4804)	-	-	-	-	-	-	-	-	-	-	-	-	DUF4804
APM_000054	393283.XP_007838037.1	1.61e-229	657.0	2EDJ4@1|root,2SJ5Y@2759|Eukaryota,3AH3N@33154|Opisthokonta,3PA5F@4751|Fungi,3R1BK@4890|Ascomycota,217X1@147550|Sordariomycetes	4751|Fungi	S	Heterokaryon incompatibility protein (HET)	-	-	-	-	-	-	-	-	-	-	-	-	HET
APM_000055	393283.XP_007838036.1	5.99e-208	586.0	2EGT9@1|root,2SMNG@2759|Eukaryota,38GU6@33154|Opisthokonta,3NWF2@4751|Fungi,3QQY0@4890|Ascomycota,219DN@147550|Sordariomycetes	4751|Fungi	-	-	-	-	-	-	-	-	-	-	-	-	-	-	-
APM_000056	393283.XP_007838035.1	1.17e-98	323.0	KOG1721@1|root,KOG1721@2759|Eukaryota,39YRZ@33154|Opisthokonta,3P15N@4751|Fungi,3QPME@4890|Ascomycota,217A1@147550|Sordariomycetes	4751|Fungi	S	zinc finger	-	-	-	-	-	-	-	-	-	-	-	-	NACHT,zf-C2H2,zf-met
APM_000057	393283.XP_007838035.1	1.63e-219	641.0	KOG1721@1|root,KOG1721@2759|Eukaryota,39YRZ@33154|Opisthokonta,3P15N@4751|Fungi,3QPME@4890|Ascomycota,217A1@147550|Sordariomycetes	4751|Fungi	S	zinc finger	-	-	-	-	-	-	-	-	-	-	-	-	NACHT,zf-C2H2,zf-met
APM_000058	393283.XP_007838034.1	0.0	935.0	COG0553@1|root,KOG1001@2759|Eukaryota,39YCV@33154|Opisthokonta,3NZGA@4751|Fungi,3R4EG@4890|Ascomycota,211DH@147550|Sordariomycetes	4751|Fungi	KL	SNF2 family N-terminal domain	-	-	2.3.2.27	ko:K15711	-	-	-	-	ko00000,ko01000,ko03400,ko04121	-	-	-	Helicase_C,SNF2_N
APM_000059	393283.XP_007836663.1	1.59e-202	578.0	COG2124@1|root,KOG0157@2759|Eukaryota,39U71@33154|Opisthokonta,3NWBF@4751|Fungi,3QKIK@4890|Ascomycota,21EI7@147550|Sordariomycetes	4751|Fungi	Q	Cytochrome p-450	-	-	-	-	-	-	-	-	-	-	-	-	p450
APM_000060	80884.CCF42894	1.11e-109	318.0	2E1Q6@1|root,2S90D@2759|Eukaryota,3A2VA@33154|Opisthokonta,3P264@4751|Fungi,3QVEI@4890|Ascomycota,219XD@147550|Sordariomycetes,1F0NU@1028384|Glomerellales	4751|Fungi	S	Cupin domain-containing protein	-	-	-	-	-	-	-	-	-	-	-	-	Cupin_2
APM_000061	5127.CCT74958	4.45e-124	370.0	COG1028@1|root,KOG1209@2759|Eukaryota,39VCH@33154|Opisthokonta,3P15W@4751|Fungi,3QPTN@4890|Ascomycota,212H3@147550|Sordariomycetes,3THVP@5125|Hypocreales,1FPMR@110618|Nectriaceae	4751|Fungi	Q	Belongs to the short-chain dehydrogenases reductases (SDR) family	AYR1	GO:0000140,GO:0003674,GO:0003824,GO:0004806,GO:0005575,GO:0005622,GO:0005623,GO:0005737,GO:0005739,GO:0005740,GO:0005741,GO:0005783,GO:0005811,GO:0006629,GO:0006638,GO:0006639,GO:0006641,GO:0006644,GO:0006650,GO:0006654,GO:0006793,GO:0006796,GO:0008150,GO:0008152,GO:0008610,GO:0008654,GO:0009056,GO:0009058,GO:0009987,GO:0012505,GO:0016020,GO:0016021,GO:0016042,GO:0016298,GO:0016491,GO:0016614,GO:…	1.1.1.101	ko:K06123	ko00564,ko00565,ko01100,map00564,map00565,map01100	-	R02756,R04360	RC00029	ko00000,ko00001,ko01000	-	-	-	adh_short
APM_000062	117187.FVEG_08425T0	0.0	2508.0	COG3321@1|root,KOG1202@2759|Eukaryota,38D6P@33154|Opisthokonta,3NWJ7@4751|Fungi,3QQF9@4890|Ascomycota,215EQ@147550|Sordariomycetes,3TKB7@5125|Hypocreales	4751|Fungi	Q	polyketide synthase	-	-	-	-	-	-	-	-	-	-	-	-	ADH_N,ADH_zinc_N,ADH_zinc_N_2,Acyl_transf_1,KAsynt_C_assoc,KR,Ketoacyl-synt_C,Methyltransf_12,PP-binding,PS-DH,ketoacyl-synt
APM_000063	393283.XP_007830815.1	2.46e-86	261.0	2D1YR@1|root,2SJU9@2759|Eukaryota,39XRX@33154|Opisthokonta,3P3EQ@4751|Fungi,3QV1S@4890|Ascomycota,21AHB@147550|Sordariomycetes	4751|Fungi	-	-	-	-	-	-	-	-	-	-	-	-	-	-	Cupin_2
APM_000064	568076.XP_007826132.1	1.12e-80	266.0	2EAY1@1|root,2SH49@2759|Eukaryota,38HYZ@33154|Opisthokonta,3NZED@4751|Fungi,3QN93@4890|Ascomycota,216TQ@147550|Sordariomycetes,3TSJA@5125|Hypocreales	4751|Fungi	K	Fungal specific transcription factor domain	-	-	-	-	-	-	-	-	-	-	-	-	Fungal_trans,Zn_clus
APM_000065	393283.XP_007830814.1	3.28e-121	365.0	2CY9A@1|root,2S2XP@2759|Eukaryota,3A3CE@33154|Opisthokonta,3P38Y@4751|Fungi,3QT69@4890|Ascomycota	4751|Fungi	H	tryptophan	dmaW	GO:0003674,GO:0003824,GO:0004161,GO:0004659,GO:0005488,GO:0005515,GO:0006508,GO:0006725,GO:0006732,GO:0006807,GO:0008150,GO:0008152,GO:0008233,GO:0009058,GO:0009108,GO:0009403,GO:0009404,GO:0009709,GO:0009820,GO:0009821,GO:0009987,GO:0016740,GO:0016765,GO:0016787,GO:0017144,GO:0018130,GO:0019438,GO:0019538,GO:0019748,GO:0034641,GO:0035834,GO:0035835,GO:0035836,GO:0035837,GO:0042180,GO:0042181,GO:…	2.5.1.100,2.5.1.106,2.5.1.110,2.5.1.34	ko:K14130,ko:K14132,ko:K14133,ko:K14134,ko:K14135,ko:K15392,ko:K18391	ko00403,ko00404,ko01110,ko01130,map00403,map00404,map01110,map01130	M00786	R10340,R10365,R10457	RC00829,RC03129,RC03141	ko00000,ko00001,ko00002,ko01000,ko01006,ko01008	-	-	-	Trp_DMAT
APM_000066	63577.G9NR71	2.91e-71	222.0	2D252@1|root,2SKGF@2759|Eukaryota,3AEM1@33154|Opisthokonta,3PCI7@4751|Fungi,3QUK8@4890|Ascomycota,219J4@147550|Sordariomycetes,3TMIS@5125|Hypocreales,3U3GM@5129|Hypocreaceae	4751|Fungi	-	-	-	-	-	-	-	-	-	-	-	-	-	-	Cupin_2
APM_000067	43228.XP_007733194.1	1.11e-222	634.0	KOG0254@1|root,KOG0254@2759|Eukaryota,39Y3E@33154|Opisthokonta,3P148@4751|Fungi,3R25G@4890|Ascomycota,20T4P@147545|Eurotiomycetes	4751|Fungi	U	Major Facilitator Superfamily	-	-	-	-	-	-	-	-	-	-	-	-	MFS_1
APM_000068	393283.XP_007834998.1	1.97e-123	359.0	COG1028@1|root,KOG1611@2759|Eukaryota,39VWH@33154|Opisthokonta,3NYZ2@4751|Fungi,3QTE2@4890|Ascomycota,21PCX@147550|Sordariomycetes	4751|Fungi	Q	Enoyl-(Acyl carrier protein) reductase	-	-	-	-	-	-	-	-	-	-	-	-	adh_short
APM_000069	51453.EGR47102	2.21e-147	450.0	COG0277@1|root,2SJ3M@2759|Eukaryota,38E49@33154|Opisthokonta,3NZB0@4751|Fungi,3QMRQ@4890|Ascomycota,217GT@147550|Sordariomycetes,3TJSQ@5125|Hypocreales,3TY4U@5129|Hypocreaceae	4751|Fungi	C	Berberine and berberine like	-	-	-	-	-	-	-	-	-	-	-	-	BBE,FAD_binding_4
APM_000070	393283.XP_007833215.1	2.45e-127	379.0	COG2124@1|root,KOG0156@2759|Eukaryota,38BSU@33154|Opisthokonta,3NUFV@4751|Fungi,3QPRH@4890|Ascomycota,214VB@147550|Sordariomycetes	4751|Fungi	Q	cytochrome P-450	-	-	-	-	-	-	-	-	-	-	-	-	p450
APM_000071	393283.XP_007830817.1	2.13e-187	540.0	COG0277@1|root,2SJ3M@2759|Eukaryota,38E49@33154|Opisthokonta,3NXRX@4751|Fungi,3QQ4P@4890|Ascomycota,212TZ@147550|Sordariomycetes	4751|Fungi	C	Belongs to the oxygen-dependent FAD-linked oxidoreductase family	-	-	-	-	-	-	-	-	-	-	-	-	BBE,FAD_binding_4
APM_000072	140110.NechaP82373	3.05e-84	270.0	2EIEX@1|root,2RM68@2759|Eukaryota,38QV5@33154|Opisthokonta,3PSN3@4751|Fungi,3R1V5@4890|Ascomycota,21PVB@147550|Sordariomycetes	4751|Fungi	S	Fungal specific transcription factor domain	-	-	-	-	-	-	-	-	-	-	-	-	Fungal_trans_2
APM_000073	393283.XP_007839503.1	2.03e-46	182.0	2EBSU@1|root,2SHTF@2759|Eukaryota,3A1Z8@33154|Opisthokonta,3P16U@4751|Fungi,3QNXF@4890|Ascomycota,21BPH@147550|Sordariomycetes	4751|Fungi	-	-	-	-	-	-	-	-	-	-	-	-	-	-	-
APM_000074	29850.GGTG_13333T0	0.0	1670.0	COG1112@1|root,KOG1807@2759|Eukaryota,38E0G@33154|Opisthokonta,3NXD2@4751|Fungi,3QJRX@4890|Ascomycota,211XD@147550|Sordariomycetes,41PWA@639021|Magnaporthales	4751|Fungi	L	ZnF_NFX	-	-	-	-	-	-	-	-	-	-	-	-	AAA_11,AAA_12
APM_000076	393283.XP_007841920.1	4.69e-58	189.0	2CKHN@1|root,2SJBN@2759|Eukaryota,3A92Q@33154|Opisthokonta,3P6TE@4751|Fungi,3QZIK@4890|Ascomycota,219QD@147550|Sordariomycetes	4751|Fungi	-	-	-	-	-	-	-	-	-	-	-	-	-	-	-
APM_000077	5017.XP_007716906.1	1.08e-71	228.0	2EVZ3@1|root,2SXVP@2759|Eukaryota,3ATN8@33154|Opisthokonta,3PGZE@4751|Fungi,3R599@4890|Ascomycota	4751|Fungi	-	-	-	-	-	-	-	-	-	-	-	-	-	-	-
APM_000078	45130.XP_007706039.1	1.4e-98	305.0	2F0FN@1|root,2T1M9@2759|Eukaryota,3AAS7@33154|Opisthokonta,3P7TE@4751|Fungi,3QYGP@4890|Ascomycota	4751|Fungi	-	-	-	-	-	-	-	-	-	-	-	-	-	-	-
APM_000079	97096.XP_007789798.1	1.96e-69	237.0	COG3325@1|root,KOG2806@2759|Eukaryota,39U6S@33154|Opisthokonta,3NWIT@4751|Fungi,3QNK3@4890|Ascomycota,216HC@147550|Sordariomycetes	4751|Fungi	G	Glyco_18	-	-	3.2.1.14	ko:K01183	ko00520,ko01100,map00520,map01100	-	R01206,R02334	RC00467	ko00000,ko00001,ko01000	-	GH18	-	Chitin_bind_1,Glyco_hydro_18,Peptidase_S8
APM_000080	101028.EKJ69547	2.32e-103	321.0	COG2303@1|root,KOG1238@2759|Eukaryota,38UEK@33154|Opisthokonta,3NWDN@4751|Fungi,3QJNB@4890|Ascomycota,216R9@147550|Sordariomycetes,3THWU@5125|Hypocreales,1FMB1@110618|Nectriaceae	4751|Fungi	E	Belongs to the GMC oxidoreductase family	-	-	-	-	-	-	-	-	-	-	-	-	GMC_oxred_C,GMC_oxred_N
APM_000081	223192.XP_007918681.1	1.71e-59	200.0	COG2303@1|root,KOG1238@2759|Eukaryota,38UEK@33154|Opisthokonta,3NWDN@4751|Fungi,3QJNB@4890|Ascomycota,216R9@147550|Sordariomycetes	4751|Fungi	E	Belongs to the GMC oxidoreductase family	-	-	-	-	-	-	-	-	-	-	-	-	GMC_oxred_C,GMC_oxred_N
APM_000082	393283.XP_007840250.1	2.92e-49	161.0	2CJUA@1|root,2S3UC@2759|Eukaryota,3A6AN@33154|Opisthokonta,3P5ET@4751|Fungi,3QX97@4890|Ascomycota,21BCT@147550|Sordariomycetes	4751|Fungi	-	-	-	-	-	-	-	-	-	-	-	-	-	-	-
APM_000083	393283.XP_007833787.1	2.32e-255	713.0	28Q3Y@1|root,2QWSS@2759|Eukaryota,39SDZ@33154|Opisthokonta,3NY54@4751|Fungi,3QKMI@4890|Ascomycota,217GI@147550|Sordariomycetes	4751|Fungi	S	Fungal family of unknown function (DUF1776)	-	GO:0003674,GO:0003824,GO:0005575,GO:0005622,GO:0005623,GO:0005737,GO:0005739,GO:0043226,GO:0043227,GO:0043229,GO:0043231,GO:0044424,GO:0044444,GO:0044464	-	-	-	-	-	-	-	-	-	-	DUF1776
APM_000084	393283.XP_007833788.1	3.15e-88	270.0	COG5084@1|root,KOG1040@2759|Eukaryota,38HDS@33154|Opisthokonta,3NYHY@4751|Fungi,3QT4C@4890|Ascomycota,214K7@147550|Sordariomycetes	4751|Fungi	A	mRNA 3'-end-processing protein YTH1	YTH1	GO:0003674,GO:0003676,GO:0003723,GO:0003824,GO:0004518,GO:0004519,GO:0004521,GO:0004540,GO:0005488,GO:0005575,GO:0005622,GO:0005623,GO:0005634,GO:0005654,GO:0005737,GO:0005829,GO:0005847,GO:0005849,GO:0006139,GO:0006378,GO:0006379,GO:0006396,GO:0006397,GO:0006725,GO:0006807,GO:0008150,GO:0008152,GO:0009987,GO:0010467,GO:0016070,GO:0016071,GO:0016787,GO:0016788,GO:0031123,GO:0031124,GO:0031974,GO:…	-	ko:K14404	ko03015,ko05164,map03015,map05164	-	-	-	ko00000,ko00001,ko03019,ko03021	-	-	-	zf-CCCH,zf-CCHC
APM_000085	393283.XP_007833789.1	0.0	1546.0	COG1501@1|root,KOG1065@2759|Eukaryota,38C0A@33154|Opisthokonta,3NVMX@4751|Fungi,3QM0J@4890|Ascomycota,21692@147550|Sordariomycetes	4751|Fungi	G	Belongs to the glycosyl hydrolase 31 family	-	GO:0000023,GO:0000025,GO:0000272,GO:0003674,GO:0003824,GO:0004553,GO:0004558,GO:0005575,GO:0005576,GO:0005618,GO:0005623,GO:0005975,GO:0005976,GO:0005984,GO:0008150,GO:0008152,GO:0009056,GO:0009057,GO:0009311,GO:0009313,GO:0009987,GO:0015926,GO:0016020,GO:0016052,GO:0016740,GO:0016757,GO:0016758,GO:0016787,GO:0016798,GO:0030312,GO:0032450,GO:0042710,GO:0043170,GO:0044010,GO:0044011,GO:0044237,GO:…	3.2.1.20	ko:K01187	ko00052,ko00500,ko01100,map00052,map00500,map01100	-	R00028,R00801,R00802,R06087,R06088	RC00028,RC00049,RC00077	ko00000,ko00001,ko01000	-	GH31	-	Gal_mutarotas_2,Glyco_hydro_31,NtCtMGAM_N
APM_000086	393283.XP_007833786.1	2.16e-90	285.0	28NTS@1|root,2QVDR@2759|Eukaryota,3A2MV@33154|Opisthokonta,3P33Y@4751|Fungi,3QRCG@4890|Ascomycota,218GJ@147550|Sordariomycetes	4751|Fungi	S	Protein of unknown function (DUF4448)	-	-	-	-	-	-	-	-	-	-	-	-	DUF4448
APM_000087	61459.XP_007782684.1	4.84e-159	455.0	COG0604@1|root,KOG1198@2759|Eukaryota,39UN2@33154|Opisthokonta,3NYHK@4751|Fungi,3QJGP@4890|Ascomycota,20EVP@147545|Eurotiomycetes	4751|Fungi	C	Quinone oxidoreductase	-	-	-	-	-	-	-	-	-	-	-	-	ADH_N
APM_000091	40384.G7XUF3	4.4e-125	371.0	2BCAV@1|root,2S0ZS@2759|Eukaryota,3A1R1@33154|Opisthokonta,3P3GI@4751|Fungi,3QV16@4890|Ascomycota,20CJ2@147545|Eurotiomycetes,3S5WU@5042|Eurotiales	4751|Fungi	S	Ring hydroxylating alpha subunit (catalytic domain)	-	-	-	-	-	-	-	-	-	-	-	-	Ring_hydroxyl_A
APM_000092	1182553.XP_007744104.1	4.15e-39	154.0	COG4638@1|root,2QQJW@2759|Eukaryota,38HI6@33154|Opisthokonta,3P0AJ@4751|Fungi,3QUK9@4890|Ascomycota,20GF5@147545|Eurotiomycetes,3MV1J@451870|Chaetothyriomycetidae	4751|Fungi	P	Rieske [2Fe-2S] domain	-	-	-	-	-	-	-	-	-	-	-	-	Rieske,Ring_hydroxyl_A
APM_000093	31870.EFQ28942	5.27e-68	238.0	2C03A@1|root,2RYZC@2759|Eukaryota,39XDI@33154|Opisthokonta,3NZ2K@4751|Fungi,3QQQK@4890|Ascomycota,213WN@147550|Sordariomycetes,1F10U@1028384|Glomerellales	4751|Fungi	S	integral membrane protein	-	-	-	-	-	-	-	-	-	-	-	-	GPR_Gpa2_C,Git3
APM_000094	1173701.A0A066XKK8	7.77e-46	164.0	COG0154@1|root,KOG1212@2759|Eukaryota,38CWX@33154|Opisthokonta,3NTYP@4751|Fungi,3QPRQ@4890|Ascomycota,2156A@147550|Sordariomycetes,1F0TZ@1028384|Glomerellales	4751|Fungi	IJT	Amidase	-	-	3.5.1.4	ko:K01426	ko00330,ko00360,ko00380,ko00627,ko00643,ko01120,map00330,map00360,map00380,map00627,map00643,map01120	-	R02540,R03096,R03180,R03909,R05551,R05590	RC00010,RC00100,RC00950,RC01025	ko00000,ko00001,ko01000	-	-	-	Amidase
APM_000095	393283.XP_007841941.1	6.89e-316	884.0	KOG0032@1|root,KOG0032@2759|Eukaryota,39FYR@33154|Opisthokonta,3NXZF@4751|Fungi,3QKF9@4890|Ascomycota,213Y9@147550|Sordariomycetes	4751|Fungi	T	Calcium-dependent protein kinase	IKS1	GO:0003674,GO:0003824,GO:0004672,GO:0006464,GO:0006468,GO:0006793,GO:0006796,GO:0006807,GO:0008150,GO:0008152,GO:0009987,GO:0016301,GO:0016310,GO:0016740,GO:0016772,GO:0016773,GO:0019538,GO:0036211,GO:0043170,GO:0043412,GO:0044237,GO:0044238,GO:0044260,GO:0044267,GO:0071704,GO:0140096,GO:1901564	-	ko:K08286	-	-	-	-	ko00000,ko01000	-	-	-	Pkinase
APM_000096	393283.XP_007841942.1	0.0	1037.0	COG3670@1|root,KOG1285@2759|Eukaryota,38W2Y@33154|Opisthokonta,3NYXD@4751|Fungi,3QPWS@4890|Ascomycota,217JN@147550|Sordariomycetes	4751|Fungi	Q	Retinal pigment epithelial membrane protein	-	-	-	ko:K11159	-	-	-	-	ko00000	-	-	-	RPE65
APM_000097	393283.XP_007841943.1	1.04e-147	424.0	COG5524@1|root,2QQVQ@2759|Eukaryota,39WCI@33154|Opisthokonta,3NYUU@4751|Fungi,3QQK1@4890|Ascomycota,217WB@147550|Sordariomycetes	4751|Fungi	S	Bacteriorhodopsin-like protein	-	GO:0005575,GO:0005622,GO:0005623,GO:0005737,GO:0005739,GO:0005783,GO:0005886,GO:0005933,GO:0008150,GO:0012505,GO:0016020,GO:0016021,GO:0031224,GO:0032780,GO:0043086,GO:0043226,GO:0043227,GO:0043229,GO:0043231,GO:0043462,GO:0044092,GO:0044424,GO:0044425,GO:0044444,GO:0044464,GO:0050790,GO:0051336,GO:0051346,GO:0065007,GO:0065009,GO:0071944	-	-	-	-	-	-	-	-	-	-	Bac_rhodopsin
APM_000098	97096.XP_007798925.1	5.66e-136	405.0	COG5042@1|root,2QQPU@2759|Eukaryota,38HHY@33154|Opisthokonta,3NUT6@4751|Fungi,3QKUI@4890|Ascomycota,211WJ@147550|Sordariomycetes	4751|Fungi	F	Belongs to the NUP family	-	GO:0003674,GO:0005215,GO:0005337,GO:0005575,GO:0006810,GO:0006811,GO:0006812,GO:0008150,GO:0008324,GO:0015075,GO:0015077,GO:0015078,GO:0015211,GO:0015291,GO:0015293,GO:0015294,GO:0015295,GO:0015318,GO:0015506,GO:0015672,GO:0015858,GO:0015860,GO:0015931,GO:0015932,GO:0016020,GO:0016021,GO:0022804,GO:0022857,GO:0022890,GO:0031224,GO:0034220,GO:0044425,GO:0051179,GO:0051234,GO:0055085,GO:0071702,GO:…	-	-	-	-	-	-	-	-	-	-	NUP
APM_000100	63577.G9P107	2.61e-46	165.0	2CC40@1|root,2S8FX@2759|Eukaryota,3A5Z0@33154|Opisthokonta,3P6T7@4751|Fungi,3QYWJ@4890|Ascomycota,21AQQ@147550|Sordariomycetes,3TJ2Q@5125|Hypocreales,3U2R3@5129|Hypocreaceae	4751|Fungi	S	Conserved hypothetical protein	-	-	-	-	-	-	-	-	-	-	-	-	BTB
APM_000101	393283.XP_007835354.1	6.82e-97	287.0	2E15F@1|root,2S8HR@2759|Eukaryota,3A6CZ@33154|Opisthokonta,3P6E8@4751|Fungi,3QXNM@4890|Ascomycota,21AGR@147550|Sordariomycetes	4751|Fungi	S	Cyclic phosphodiesterase-like protein	-	GO:0003674,GO:0003824,GO:0004112,GO:0004113,GO:0006139,GO:0006725,GO:0006753,GO:0006793,GO:0006796,GO:0006807,GO:0008081,GO:0008150,GO:0008152,GO:0009117,GO:0009187,GO:0009987,GO:0016787,GO:0016788,GO:0019637,GO:0034641,GO:0042578,GO:0044237,GO:0044238,GO:0044281,GO:0046483,GO:0055086,GO:0071704,GO:1901360	3.1.4.37	ko:K15435	-	-	-	-	ko00000,ko01000,ko03016	-	-	-	CPDase
APM_000102	97096.XP_007794626.1	2.92e-76	234.0	2CYUD@1|root,2S6HE@2759|Eukaryota,3A495@33154|Opisthokonta,3P4FT@4751|Fungi,3QXYP@4890|Ascomycota,21BHF@147550|Sordariomycetes	4751|Fungi	-	-	-	-	-	-	-	-	-	-	-	-	-	-	-
APM_000104	97096.XP_007794959.1	6.12e-289	799.0	COG0477@1|root,2QPK1@2759|Eukaryota,38CZY@33154|Opisthokonta,3NXDP@4751|Fungi,3QMFM@4890|Ascomycota,2185A@147550|Sordariomycetes	4751|Fungi	EGP	carboxylic acid transport protein	-	-	-	ko:K08178	-	-	-	-	ko00000,ko02000	2.A.1.12	-	-	MFS_1,Sugar_tr
APM_000105	393283.XP_007841851.1	2.36e-285	794.0	KOG0255@1|root,KOG0255@2759|Eukaryota,38D5E@33154|Opisthokonta,3NTW3@4751|Fungi,3RJIQ@4890|Ascomycota,2166B@147550|Sordariomycetes	4751|Fungi	T	Major Facilitator Superfamily	-	-	-	-	-	-	-	-	-	-	-	-	MFS_1
APM_000107	27337.EGY22197	2.74e-121	352.0	COG1011@1|root,2S0RM@2759|Eukaryota,38EW7@33154|Opisthokonta,3NUNZ@4751|Fungi,3QTQS@4890|Ascomycota,2134X@147550|Sordariomycetes,1EUEY@1028384|Glomerellales	4751|Fungi	S	Haloacid dehalogenase	-	-	-	-	-	-	-	-	-	-	-	-	HAD_2
APM_000108	97096.XP_007794958.1	0.0	900.0	COG2233@1|root,2QQD4@2759|Eukaryota,39J71@33154|Opisthokonta,3NWNX@4751|Fungi,3QQ69@4890|Ascomycota,217M2@147550|Sordariomycetes	4751|Fungi	F	permease	-	GO:0000322,GO:0000323,GO:0000324,GO:0002054,GO:0002060,GO:0003674,GO:0005215,GO:0005345,GO:0005488,GO:0005575,GO:0005622,GO:0005623,GO:0005737,GO:0005768,GO:0005773,GO:0005775,GO:0005776,GO:0005886,GO:0005887,GO:0006810,GO:0006811,GO:0006812,GO:0006820,GO:0006863,GO:0008150,GO:0008324,GO:0008509,GO:0008514,GO:0010008,GO:0012505,GO:0015075,GO:0015143,GO:0015205,GO:0015711,GO:0015747,GO:0015851,GO:…	-	ko:K03458	-	-	-	-	ko00000	2.A.40	-	-	Xan_ur_permease
APM_000109	393283.XP_007836524.1	2.31e-99	293.0	COG0110@1|root,KOG4750@2759|Eukaryota,39WB4@33154|Opisthokonta,3NZV3@4751|Fungi,3QM3H@4890|Ascomycota,21QED@147550|Sordariomycetes	4751|Fungi	E	Maltose acetyltransferase	-	-	-	-	-	-	-	-	-	-	-	-	Hexapep,Hexapep_2,Mac
APM_000110	393283.XP_007829538.1	0.0	942.0	COG3104@1|root,KOG1237@2759|Eukaryota,38GCY@33154|Opisthokonta,3NVVT@4751|Fungi,3QJX1@4890|Ascomycota,214GM@147550|Sordariomycetes	4751|Fungi	E	Transporter	PTR2	-	-	ko:K03305	-	-	-	-	ko00000	2.A.17	-	-	PTR2
APM_000111	393283.XP_007840381.1	4.12e-107	318.0	2CXJP@1|root,2RY15@2759|Eukaryota,3A0YS@33154|Opisthokonta,3P2EY@4751|Fungi,3QURR@4890|Ascomycota,21E8T@147550|Sordariomycetes	4751|Fungi	S	NAD dependent epimerase dehydratase	-	-	-	-	-	-	-	-	-	-	-	-	Sulfotransfer_1
APM_000112	97096.XP_007794954.1	1.2e-184	527.0	2CNH4@1|root,2QW99@2759|Eukaryota,392S2@33154|Opisthokonta,3NY4Y@4751|Fungi,3QMJP@4890|Ascomycota,215MM@147550|Sordariomycetes	4751|Fungi	S	glycerophosphoryl diester phosphodiesterase	-	-	3.1.4.46	ko:K01126	ko00564,map00564	-	R01030,R01470	RC00017,RC00425	ko00000,ko00001,ko01000	-	-	-	GDPD
APM_000113	393283.XP_007841864.1	1.11e-66	207.0	2D47H@1|root,2S522@2759|Eukaryota,3A7TW@33154|Opisthokonta,3P5CW@4751|Fungi,3QWH0@4890|Ascomycota,21ASU@147550|Sordariomycetes	4751|Fungi	S	Membrane-associating domain	-	-	-	-	-	-	-	-	-	-	-	-	MARVEL
APM_000114	393283.XP_007841863.1	5.78e-161	466.0	COG3325@1|root,KOG2806@2759|Eukaryota,39RZF@33154|Opisthokonta,3P0HB@4751|Fungi,3QPV3@4890|Ascomycota,216D1@147550|Sordariomycetes	4751|Fungi	G	chitinase	-	-	3.2.1.14	ko:K01183	ko00520,ko01100,map00520,map01100	-	R01206,R02334	RC00467	ko00000,ko00001,ko01000	-	GH18	-	Glyco_hydro_18
APM_000115	393283.XP_007841861.1	9.18e-198	561.0	KOG2444@1|root,KOG2444@2759|Eukaryota,38J6R@33154|Opisthokonta,3NZ85@4751|Fungi,3QNTR@4890|Ascomycota,211WQ@147550|Sordariomycetes	4751|Fungi	S	wd repeat-containing protein jip5	JIP5	GO:0005575,GO:0005622,GO:0005623,GO:0005634,GO:0005730,GO:0006139,GO:0006364,GO:0006396,GO:0006725,GO:0006807,GO:0008150,GO:0008152,GO:0009987,GO:0010467,GO:0016070,GO:0016072,GO:0022613,GO:0031974,GO:0031981,GO:0032991,GO:0034470,GO:0034641,GO:0034660,GO:0042254,GO:0042273,GO:0042274,GO:0043170,GO:0043226,GO:0043227,GO:0043228,GO:0043229,GO:0043231,GO:0043232,GO:0043233,GO:0044085,GO:0044237,GO:…	-	-	-	-	-	-	-	-	-	-	WD40
APM_000116	393283.XP_007841860.1	2.89e-79	238.0	COG0757@1|root,2S1A9@2759|Eukaryota,3A2KS@33154|Opisthokonta,3P36E@4751|Fungi,3QV0F@4890|Ascomycota,219Y6@147550|Sordariomycetes	4751|Fungi	H	Is involved in the catabolism of quinate. Allows the utilization of quinate as carbon source via the beta-ketoadipate pathway	qutE	GO:0003674,GO:0003824,GO:0003855,GO:0006082,GO:0008150,GO:0008152,GO:0009056,GO:0009987,GO:0016054,GO:0016829,GO:0016835,GO:0016836,GO:0019630,GO:0019631,GO:0019752,GO:0032787,GO:0043436,GO:0044237,GO:0044248,GO:0044281,GO:0044282,GO:0046395,GO:0071704,GO:0072329,GO:1901360,GO:1901361,GO:1901575,GO:1901615,GO:1901616	4.2.1.10	ko:K03786	ko00400,ko01100,ko01110,ko01130,ko01230,map00400,map01100,map01110,map01130,map01230	M00022	R03084	RC00848	ko00000,ko00001,ko00002,ko01000	-	-	-	DHquinase_II
APM_000117	5145.XP_001905371.1	1.55e-180	509.0	COG0483@1|root,KOG2951@2759|Eukaryota,38BUG@33154|Opisthokonta,3NVG6@4751|Fungi,3QKQ9@4890|Ascomycota,2145S@147550|Sordariomycetes,3U62N@5139|Sordariales	4751|Fungi	G	Inositol-1-monophosphatase	-	GO:0003674,GO:0003824,GO:0005975,GO:0006020,GO:0006066,GO:0006793,GO:0006796,GO:0007154,GO:0007165,GO:0008150,GO:0008152,GO:0008934,GO:0009056,GO:0009987,GO:0016311,GO:0016787,GO:0016788,GO:0016791,GO:0019637,GO:0019751,GO:0023052,GO:0042578,GO:0043647,GO:0044237,GO:0044238,GO:0044262,GO:0044281,GO:0044282,GO:0046164,GO:0046174,GO:0046434,GO:0046838,GO:0046855,GO:0050789,GO:0050794,GO:0050896,GO:…	3.1.3.25	ko:K01092	ko00521,ko00562,ko01100,ko04070,map00521,map00562,map01100,map04070	M00131	R01185,R01186,R01187	RC00078	ko00000,ko00001,ko00002,ko01000	-	-	-	Inositol_P
APM_000118	393283.XP_007841858.1	1.31e-168	478.0	COG0169@1|root,KOG0692@2759|Eukaryota,38X4T@33154|Opisthokonta,3NWXQ@4751|Fungi,3QM48@4890|Ascomycota,212ES@147550|Sordariomycetes	4751|Fungi	E	Quinate dehydrogenase	-	GO:0003674,GO:0003824,GO:0004764,GO:0006082,GO:0008150,GO:0008152,GO:0009056,GO:0009058,GO:0009423,GO:0009987,GO:0016053,GO:0016054,GO:0016491,GO:0016614,GO:0016616,GO:0019630,GO:0019631,GO:0019632,GO:0019752,GO:0030266,GO:0032787,GO:0043436,GO:0043648,GO:0043650,GO:0044237,GO:0044248,GO:0044249,GO:0044281,GO:0044282,GO:0044283,GO:0046394,GO:0046395,GO:0046417,GO:0055114,GO:0071704,GO:0072329,GO:…	1.1.1.24	ko:K09484	ko00400,map00400	-	R01872	RC00154	ko00000,ko00001,ko01000	-	-	-	Shikimate_dh_N
APM_000119	393283.XP_007841857.1	2.41e-314	865.0	KOG0254@1|root,KOG0254@2759|Eukaryota,38I33@33154|Opisthokonta,3NVZH@4751|Fungi,3QNEC@4890|Ascomycota,216SA@147550|Sordariomycetes	4751|Fungi	P	Belongs to the major facilitator superfamily. Sugar transporter (TC 2.A.1.1) family	qutD	GO:0003674,GO:0005215,GO:0005351,GO:0005355,GO:0005402,GO:0005575,GO:0006810,GO:0006811,GO:0006812,GO:0008150,GO:0008324,GO:0008643,GO:0008645,GO:0015075,GO:0015077,GO:0015078,GO:0015144,GO:0015145,GO:0015149,GO:0015291,GO:0015293,GO:0015294,GO:0015295,GO:0015318,GO:0015672,GO:0015749,GO:0016020,GO:0022804,GO:0022857,GO:0022890,GO:0034219,GO:0034220,GO:0046323,GO:0051119,GO:0051179,GO:0051234,GO:…	-	-	-	-	-	-	-	-	-	-	Sugar_tr
APM_000120	393283.XP_007841856.1	1.08e-169	484.0	COG1082@1|root,2S1RE@2759|Eukaryota,39UYT@33154|Opisthokonta,3NXVV@4751|Fungi,3QJYM@4890|Ascomycota,2157C@147550|Sordariomycetes	4751|Fungi	E	3-dehydroshikimate dehydratase	-	-	1.13.11.27	ko:K00457	ko00130,ko00350,ko00360,ko01100,map00130,map00350,map00360,map01100	M00044	R01372,R02521	RC00505,RC00738	ko00000,ko00001,ko00002,ko01000,ko04147	-	-	-	AP_endonuc_2
APM_000121	393283.XP_007841855.1	0.0	1149.0	COG0169@1|root,KOG0692@2759|Eukaryota,39RNB@33154|Opisthokonta,3NYIY@4751|Fungi,3QMSJ@4890|Ascomycota,2163C@147550|Sordariomycetes	4751|Fungi	E	Quinate repressor	-	GO:0000122,GO:0003674,GO:0003824,GO:0003866,GO:0006082,GO:0006355,GO:0006357,GO:0008150,GO:0008152,GO:0009056,GO:0009058,GO:0009423,GO:0009889,GO:0009890,GO:0009892,GO:0009987,GO:0010468,GO:0010556,GO:0010558,GO:0010605,GO:0010629,GO:0016053,GO:0016054,GO:0016740,GO:0016765,GO:0019219,GO:0019222,GO:0019630,GO:0019631,GO:0019752,GO:0031323,GO:0031324,GO:0031326,GO:0031327,GO:0032787,GO:0043436,GO:…	-	-	-	-	-	-	-	-	-	-	DHquinase_I,SKI,Shikimate_DH,Shikimate_dh_N
APM_000122	29850.GGTG_00383T0	5.66e-50	185.0	2CDYE@1|root,2S3FG@2759|Eukaryota,38QN0@33154|Opisthokonta,3NX3W@4751|Fungi,3QT36@4890|Ascomycota,212I0@147550|Sordariomycetes,41K2R@639021|Magnaporthales	4751|Fungi	B	Quinic acid utilization activator	-	GO:0000429,GO:0000436,GO:0000976,GO:0000977,GO:0000978,GO:0000981,GO:0000982,GO:0000987,GO:0001012,GO:0001067,GO:0001077,GO:0001228,GO:0003674,GO:0003676,GO:0003677,GO:0003690,GO:0003700,GO:0005488,GO:0005575,GO:0005622,GO:0005623,GO:0005634,GO:0006082,GO:0006139,GO:0006351,GO:0006355,GO:0006357,GO:0006366,GO:0006725,GO:0006807,GO:0007154,GO:0007584,GO:0008150,GO:0008152,GO:0009056,GO:0009058,GO:…	-	-	-	-	-	-	-	-	-	-	Fungal_trans,Zn_clus
APM_000125	97096.XP_007791396.1	1.02e-39	151.0	COG0666@1|root,KOG4177@2759|Eukaryota,38HN2@33154|Opisthokonta,3NX9N@4751|Fungi,3QRB0@4890|Ascomycota,218T0@147550|Sordariomycetes	4751|Fungi	S	Ankyrin repeat protein	-	-	-	-	-	-	-	-	-	-	-	-	CorA
APM_000126	162425.CADANIAP00008384	9.78e-116	353.0	COG2124@1|root,KOG0158@2759|Eukaryota,38DA8@33154|Opisthokonta,3NXRB@4751|Fungi,3QQ95@4890|Ascomycota	4751|Fungi	Q	Cytochrome p-450	-	-	-	-	-	-	-	-	-	-	-	-	p450
APM_000128	393283.XP_007840240.1	6.2e-309	859.0	KOG1179@1|root,KOG1179@2759|Eukaryota,38B7F@33154|Opisthokonta,3NU8V@4751|Fungi,3QN4F@4890|Ascomycota,215TW@147550|Sordariomycetes	4751|Fungi	I	Fatty acid	FAT1	GO:0000038,GO:0000322,GO:0000323,GO:0000324,GO:0000329,GO:0003674,GO:0003824,GO:0005215,GO:0005319,GO:0005324,GO:0005575,GO:0005622,GO:0005623,GO:0005737,GO:0005773,GO:0005774,GO:0005777,GO:0005783,GO:0005811,GO:0005886,GO:0006082,GO:0006629,GO:0006631,GO:0006810,GO:0006811,GO:0006820,GO:0006869,GO:0008150,GO:0008152,GO:0009898,GO:0009987,GO:0010876,GO:0012505,GO:0015645,GO:0015711,GO:0015718,GO:…	-	-	-	-	-	-	-	-	-	-	AMP-binding,AMP-binding_C
APM_000129	393283.XP_007840238.1	1.1e-287	798.0	KOG2459@1|root,KOG2459@2759|Eukaryota,38FZZ@33154|Opisthokonta,3NYTX@4751|Fungi,3QPUP@4890|Ascomycota,214IN@147550|Sordariomycetes	4751|Fungi	MO	phosphatidylinositol-glycan biosynthesis class s protein	GPI17	GO:0003674,GO:0003824,GO:0003923,GO:0005575,GO:0005622,GO:0005623,GO:0005737,GO:0005783,GO:0005789,GO:0006464,GO:0006497,GO:0006505,GO:0006506,GO:0006629,GO:0006643,GO:0006644,GO:0006650,GO:0006661,GO:0006664,GO:0006793,GO:0006796,GO:0006807,GO:0008150,GO:0008152,GO:0008610,GO:0008654,GO:0009058,GO:0009059,GO:0009247,GO:0009987,GO:0012505,GO:0016020,GO:0016021,GO:0016255,GO:0016787,GO:0019538,GO:…	-	ko:K05291	ko00563,ko01100,map00563,map01100	-	-	-	ko00000,ko00001	-	-	-	PIG-S
APM_000131	393283.XP_007833562.1	9.29e-119	358.0	COG5074@1|root,KOG0810@2759|Eukaryota,39SNC@33154|Opisthokonta,3Q3A4@4751|Fungi,3QNG4@4890|Ascomycota,216TA@147550|Sordariomycetes	4751|Fungi	U	snare protein	-	-	-	ko:K08486	ko04130,ko04721,map04130,map04721	-	-	-	ko00000,ko00001,ko04131,ko04147	-	-	-	SNARE,Syntaxin
APM_000132	393283.XP_007833701.1	7.51e-44	149.0	COG2363@1|root,KOG3472@2759|Eukaryota,3A3W4@33154|Opisthokonta,3P7QB@4751|Fungi,3QWIY@4890|Ascomycota,21AJ1@147550|Sordariomycetes	4751|Fungi	S	Protein of unknown function (DUF423)	-	-	-	-	-	-	-	-	-	-	-	-	DUF423
APM_000133	35720.XP_003654911.1	7.99e-45	154.0	COG3001@1|root,KOG3021@2759|Eukaryota,3A1DW@33154|Opisthokonta,3P2EP@4751|Fungi,3QRHR@4890|Ascomycota,215PQ@147550|Sordariomycetes	4751|Fungi	G	Fructosamine kinase	-	-	-	-	-	-	-	-	-	-	-	-	Fructosamin_kin
APM_000134	148304.MAPG_09442T0	9.96e-74	236.0	COG3001@1|root,KOG3021@2759|Eukaryota,3A1DW@33154|Opisthokonta,3P2EP@4751|Fungi,3QRHR@4890|Ascomycota,215PQ@147550|Sordariomycetes	4751|Fungi	G	Fructosamine kinase	-	-	-	-	-	-	-	-	-	-	-	-	Fructosamin_kin
APM_000136	43229.XP_007720326.1	7.31e-54	182.0	2CY1K@1|root,2S1BG@2759|Eukaryota,38GSZ@33154|Opisthokonta,3NZUI@4751|Fungi,3QSTX@4890|Ascomycota,20CP4@147545|Eurotiomycetes,3MV83@451870|Chaetothyriomycetidae	4751|Fungi	S	Serine aminopeptidase, S33	-	-	-	-	-	-	-	-	-	-	-	-	Abhydrolase_1,Abhydrolase_6,Hydrolase_4
APM_000137	13684.SNOT_00988	0.0	1005.0	COG5594@1|root,KOG1134@2759|Eukaryota,39ZQR@33154|Opisthokonta,3P00A@4751|Fungi,3QR43@4890|Ascomycota,1ZYTA@147541|Dothideomycetes,4KG6Z@92860|Pleosporales	4751|Fungi	S	Extracellular tail, of 10TM putative phosphate transporter	-	-	-	ko:K21989	-	-	-	-	ko00000,ko02000	-	-	-	PHM7_cyt,PHM7_ext,RSN1_7TM,RSN1_TM
APM_000138	117187.FVEG_11435T0	1.75e-90	279.0	COG0666@1|root,KOG4177@2759|Eukaryota,39VF6@33154|Opisthokonta,3NZ3K@4751|Fungi,3QNR2@4890|Ascomycota,215AD@147550|Sordariomycetes,3TPKJ@5125|Hypocreales,1FWH1@110618|Nectriaceae	4751|Fungi	S	Heterokaryon incompatibility protein (HET)	-	-	-	-	-	-	-	-	-	-	-	-	HET
APM_000139	223192.XP_007912876.1	5.01e-149	429.0	COG1355@1|root,KOG3086@2759|Eukaryota,38CEC@33154|Opisthokonta,3NUR4@4751|Fungi,3QP2P@4890|Ascomycota,21323@147550|Sordariomycetes	4751|Fungi	S	Memo-like protein	-	GO:0005575,GO:0005622,GO:0005623,GO:0005634,GO:0005737,GO:0008150,GO:0032886,GO:0043226,GO:0043227,GO:0043229,GO:0043231,GO:0044424,GO:0044464,GO:0050789,GO:0050794,GO:0065007	-	ko:K06990	-	-	-	-	ko00000,ko04812	-	-	-	Memo
APM_000140	710243.XP_007599448.1	1.43e-133	435.0	28P4U@1|root,2QVRM@2759|Eukaryota,39CZ2@33154|Opisthokonta,3NZR7@4751|Fungi,3QPVM@4890|Ascomycota,2136F@147550|Sordariomycetes,1EUEI@1028384|Glomerellales	4751|Fungi	S	C2H2 finger domain-containing protein	-	-	-	-	-	-	-	-	-	-	-	-	zf-C2H2
APM_000141	223192.XP_007918722.1	2e-12	77.0	2DCPM@1|root,2S5KH@2759|Eukaryota,3A7ZB@33154|Opisthokonta,3P660@4751|Fungi,3QXGF@4890|Ascomycota,21BC5@147550|Sordariomycetes	4751|Fungi	-	-	-	-	-	-	-	-	-	-	-	-	-	-	-
APM_000142	393283.XP_007833587.1	3.04e-273	766.0	KOG2615@1|root,KOG2615@2759|Eukaryota,39U91@33154|Opisthokonta,3NVN9@4751|Fungi,3QKWV@4890|Ascomycota,2156M@147550|Sordariomycetes	4751|Fungi	S	Major facilitator superfamily transporter	-	-	-	-	-	-	-	-	-	-	-	-	MFS_1
APM_000143	393283.XP_007833574.1	9.33e-104	311.0	COG2178@1|root,KOG3066@2759|Eukaryota,38GEP@33154|Opisthokonta,3P2B8@4751|Fungi,3QUM0@4890|Ascomycota,211JY@147550|Sordariomycetes	4751|Fungi	J	Translin-associated protein X	-	-	-	-	-	-	-	-	-	-	-	-	Translin
APM_000144	393283.XP_007833573.1	1.37e-194	556.0	KOG3893@1|root,KOG3893@2759|Eukaryota,38CA7@33154|Opisthokonta,3NU0H@4751|Fungi,3QM4W@4890|Ascomycota,2141T@147550|Sordariomycetes	4751|Fungi	G	Gpi mannosyltransferase	GPI14	GO:0000030,GO:0003674,GO:0003824,GO:0005575,GO:0005622,GO:0005623,GO:0005737,GO:0005783,GO:0005789,GO:0006464,GO:0006497,GO:0006505,GO:0006506,GO:0006629,GO:0006643,GO:0006644,GO:0006650,GO:0006661,GO:0006664,GO:0006793,GO:0006796,GO:0006807,GO:0008150,GO:0008152,GO:0008610,GO:0008654,GO:0009058,GO:0009059,GO:0009247,GO:0009987,GO:0012505,GO:0016020,GO:0016021,GO:0016043,GO:0016740,GO:0016757,GO:…	-	ko:K05284	ko00563,ko01100,map00563,map01100	M00065	R05919	-	ko00000,ko00001,ko00002,ko01000,ko01003	-	GT50	-	Mannosyl_trans
APM_000145	393283.XP_007833568.1	2.2e-241	679.0	COG2214@1|root,KOG0691@2759|Eukaryota,38GRI@33154|Opisthokonta,3NXFB@4751|Fungi,3QNC5@4890|Ascomycota,21653@147550|Sordariomycetes	4751|Fungi	O	DnaJ domain-containing protein	CAJ1	GO:0003674,GO:0005488,GO:0005515,GO:0005575,GO:0005622,GO:0005623,GO:0005634,GO:0005737,GO:0005783,GO:0005829,GO:0005933,GO:0006457,GO:0006605,GO:0006625,GO:0006626,GO:0006810,GO:0006839,GO:0006886,GO:0006996,GO:0007005,GO:0007006,GO:0007031,GO:0008104,GO:0008150,GO:0009987,GO:0012505,GO:0015031,GO:0015833,GO:0015919,GO:0016043,GO:0016558,GO:0017038,GO:0030544,GO:0031072,GO:0033036,GO:0033365,GO:…	-	-	-	-	-	-	-	-	-	-	DnaJ,DnaJ-X
APM_000146	80884.CCF32593	1.31e-193	539.0	COG1088@1|root,KOG0747@2759|Eukaryota,38GKT@33154|Opisthokonta,3NW1G@4751|Fungi,3QR02@4890|Ascomycota,211MB@147550|Sordariomycetes,1EVHI@1028384|Glomerellales	4751|Fungi	G	NAD dependent epimerase dehydratase	-	-	-	-	-	-	-	-	-	-	-	-	Epimerase,RmlD_sub_bind
APM_000147	393283.XP_007833570.1	6.42e-263	729.0	COG1562@1|root,KOG1459@2759|Eukaryota,38FSE@33154|Opisthokonta,3NXNI@4751|Fungi,3QNXI@4890|Ascomycota,212SA@147550|Sordariomycetes	4751|Fungi	I	Squalene	ERG9	GO:0003674,GO:0003824,GO:0004310,GO:0004311,GO:0004659,GO:0005575,GO:0005622,GO:0005623,GO:0005737,GO:0005739,GO:0005740,GO:0005741,GO:0005783,GO:0005789,GO:0006066,GO:0006629,GO:0006644,GO:0006694,GO:0006696,GO:0006720,GO:0006721,GO:0006793,GO:0006796,GO:0008150,GO:0008152,GO:0008202,GO:0008204,GO:0008610,GO:0009058,GO:0009987,GO:0012505,GO:0016020,GO:0016021,GO:0016125,GO:0016126,GO:0016128,GO:…	2.5.1.21	ko:K00801	ko00100,ko00909,ko01100,ko01110,ko01130,map00100,map00909,map01100,map01110,map01130	-	R00702,R02872,R06223	RC00362,RC00796,RC02839	ko00000,ko00001,ko01000,ko01006	-	-	-	SQS_PSY
APM_000148	5465.ENH87676	1.89e-168	486.0	COG1404@1|root,KOG1153@2759|Eukaryota,38H6S@33154|Opisthokonta,3NZK9@4751|Fungi,3QSDC@4890|Ascomycota,214WP@147550|Sordariomycetes,1EVHT@1028384|Glomerellales	4751|Fungi	O	Belongs to the peptidase S8 family	-	-	-	-	-	-	-	-	-	-	-	-	Inhibitor_I9,Peptidase_S8
APM_000149	393283.XP_007833572.1	0.0	937.0	2EFZR@1|root,2SM1Y@2759|Eukaryota,3944X@33154|Opisthokonta,3NYCK@4751|Fungi,3QSCV@4890|Ascomycota,21211@147550|Sordariomycetes	4751|Fungi	-	-	-	-	-	-	-	-	-	-	-	-	-	-	-
APM_000150	5016.M2T6Q4	1.07e-16	81.6	2D2QD@1|root,2SNM0@2759|Eukaryota,3A1A8@33154|Opisthokonta,3P1U2@4751|Fungi,3QV3Q@4890|Ascomycota,2055B@147541|Dothideomycetes	4751|Fungi	S	Heterokaryon incompatibility protein (HET)	-	-	-	-	-	-	-	-	-	-	-	-	HET
APM_000152	393283.XP_007833583.1	5.48e-133	384.0	COG1584@1|root,2QUJS@2759|Eukaryota,39ZTU@33154|Opisthokonta,3NXGJ@4751|Fungi,3QJWZ@4890|Ascomycota,214XI@147550|Sordariomycetes	4751|Fungi	S	Gpr fun34 family protein	mug86	GO:0000322,GO:0000323,GO:0000324,GO:0003674,GO:0005215,GO:0005342,GO:0005575,GO:0005622,GO:0005623,GO:0005737,GO:0005739,GO:0005773,GO:0005886,GO:0006066,GO:0006067,GO:0006068,GO:0006810,GO:0006811,GO:0006812,GO:0006820,GO:0006846,GO:0006847,GO:0006855,GO:0008028,GO:0008150,GO:0008152,GO:0008324,GO:0008509,GO:0008514,GO:0008519,GO:0009056,GO:0009987,GO:0015075,GO:0015123,GO:0015238,GO:0015318,GO:…	-	ko:K07034	-	-	-	-	ko00000	-	-	-	Grp1_Fun34_YaaH
APM_000153	393283.XP_007833937.1	8.21e-72	220.0	KOG0130@1|root,KOG0130@2759|Eukaryota,3A3FA@33154|Opisthokonta,3P45Z@4751|Fungi,3QVX6@4890|Ascomycota,21A7C@147550|Sordariomycetes	4751|Fungi	A	RNA-binding protein 8a	-	GO:0000184,GO:0000375,GO:0000377,GO:0000381,GO:0000398,GO:0000956,GO:0003674,GO:0003676,GO:0003723,GO:0003729,GO:0005488,GO:0005575,GO:0005622,GO:0005623,GO:0005634,GO:0006139,GO:0006396,GO:0006397,GO:0006401,GO:0006402,GO:0006725,GO:0006807,GO:0008150,GO:0008152,GO:0008380,GO:0009056,GO:0009057,GO:0009892,GO:0009987,GO:0010467,GO:0010468,GO:0010605,GO:0010629,GO:0016070,GO:0016071,GO:0019219,GO:…	-	ko:K12876	ko03013,ko03015,ko03040,map03013,map03015,map03040	M00430	-	-	ko00000,ko00001,ko00002,ko03019,ko03041	-	-	-	RRM_1
APM_000155	393283.XP_007833584.1	0.0	1927.0	COG5261@1|root,KOG2128@2759|Eukaryota,38DQ7@33154|Opisthokonta,3NVME@4751|Fungi,3QQVX@4890|Ascomycota,212B1@147550|Sordariomycetes	4751|Fungi	Z	ras gtpase activating protein	IQG1	GO:0000142,GO:0000278,GO:0000281,GO:0000910,GO:0000912,GO:0000915,GO:0000920,GO:0003674,GO:0003779,GO:0005096,GO:0005488,GO:0005515,GO:0005516,GO:0005575,GO:0005622,GO:0005623,GO:0005634,GO:0005635,GO:0005737,GO:0005815,GO:0005816,GO:0005826,GO:0005856,GO:0005933,GO:0005935,GO:0005938,GO:0006950,GO:0006970,GO:0006996,GO:0007010,GO:0007015,GO:0007049,GO:0008047,GO:0008064,GO:0008092,GO:0008104,GO:…	-	ko:K05767	ko04810,map04810	-	-	-	ko00000,ko00001,ko04147,ko04812	-	-	-	CH,IQ,RasGAP,RasGAP_C
APM_000156	223192.XP_007914446.1	0.0	908.0	COG0516@1|root,KOG2550@2759|Eukaryota,38FT7@33154|Opisthokonta,3NVXY@4751|Fungi,3QJYJ@4890|Ascomycota,2125D@147550|Sordariomycetes	4751|Fungi	F	Catalyzes the conversion of inosine 5'-phosphate (IMP) to xanthosine 5'-phosphate (XMP), the first committed and rate- limiting step in the de novo synthesis of guanine nucleotides, and therefore plays an important role in the regulation of cell growth	IMD1	GO:0000785,GO:0003674,GO:0003676,GO:0003682,GO:0003723,GO:0003729,GO:0003824,GO:0003938,GO:0005488,GO:0005575,GO:0005622,GO:0005623,GO:0005694,GO:0005737,GO:0005886,GO:0006139,GO:0006163,GO:0006164,GO:0006183,GO:0006725,GO:0006753,GO:0006793,GO:0006796,GO:0006807,GO:0006950,GO:0007154,GO:0008150,GO:0008152,GO:0009058,GO:0009116,GO:0009117,GO:0009119,GO:0009141,GO:0009142,GO:0009144,GO:0009145,GO:…	1.1.1.205	ko:K00088	ko00230,ko00983,ko01100,ko01110,map00230,map00983,map01100,map01110	M00050	R01130,R08240	RC00143,RC02207	ko00000,ko00001,ko00002,ko01000,ko04147	-	-	-	CBS,IMPDH
APM_000157	140110.NechaP78015	9.15e-100	320.0	2EBCM@1|root,2SHG8@2759|Eukaryota,39TEQ@33154|Opisthokonta,3P04U@4751|Fungi,3QS86@4890|Ascomycota,218UD@147550|Sordariomycetes,3TVCF@5125|Hypocreales,1FKR8@110618|Nectriaceae	4751|Fungi	S	Heterokaryon incompatibility protein (HET)	-	-	-	-	-	-	-	-	-	-	-	-	HET
APM_000158	97096.XP_007791354.1	4.53e-195	546.0	29Y56@1|root,2RXTA@2759|Eukaryota,39ZN3@33154|Opisthokonta,3P0EN@4751|Fungi,3R1RS@4890|Ascomycota,2196R@147550|Sordariomycetes	4751|Fungi	S	carbohydrate-binding module family 1 protein	-	-	-	-	-	-	-	-	-	-	-	-	CBM_1,DUF1996
APM_000159	40127.XP_009855747.1	4.62e-138	429.0	KOG0255@1|root,KOG0255@2759|Eukaryota,3AHZ6@33154|Opisthokonta,3PB8X@4751|Fungi,3QTUV@4890|Ascomycota,218R2@147550|Sordariomycetes,3UAS5@5139|Sordariales,3UNRS@5148|Sordariaceae	4751|Fungi	S	Major Facilitator Superfamily	-	-	-	-	-	-	-	-	-	-	-	-	MFS_1
APM_000160	5141.EFNCRP00000000904	1.87e-92	282.0	COG3001@1|root,KOG3021@2759|Eukaryota,3A1DW@33154|Opisthokonta,3P2EP@4751|Fungi,3QRHR@4890|Ascomycota,215PQ@147550|Sordariomycetes,3UAWV@5139|Sordariales,3UN8T@5148|Sordariaceae	4751|Fungi	G	Fructosamine kinase	-	-	-	-	-	-	-	-	-	-	-	-	Fructosamin_kin
APM_000162	140110.NechaP86810	3.48e-230	643.0	KOG2504@1|root,KOG2504@2759|Eukaryota,39S9J@33154|Opisthokonta,3NWXD@4751|Fungi,3QMWD@4890|Ascomycota,218Y0@147550|Sordariomycetes,3TFXU@5125|Hypocreales,1FXIJ@110618|Nectriaceae	4751|Fungi	G	Major Facilitator Superfamily	-	-	-	-	-	-	-	-	-	-	-	-	MFS_1
APM_000163	393283.XP_007827472.1	4.63e-147	427.0	2D1CU@1|root,2SHN6@2759|Eukaryota,39Y7P@33154|Opisthokonta,3P0GJ@4751|Fungi,3QS3D@4890|Ascomycota,218PC@147550|Sordariomycetes	4751|Fungi	G	glycosyltransferase family 25 protein	-	-	-	-	-	-	-	-	-	-	-	-	Acetyltransf_10,Glyco_transf_25
APM_000165	223192.XP_007919152.1	1.93e-70	231.0	COG0277@1|root,KOG1231@2759|Eukaryota,39TPT@33154|Opisthokonta,3NVX6@4751|Fungi,3QP3T@4890|Ascomycota,216NP@147550|Sordariomycetes	4751|Fungi	C	fad binding domain-containing protein	-	-	-	-	-	-	-	-	-	-	-	-	BBE,FAD_binding_4
APM_000166	223192.XP_007919152.1	5.45e-133	395.0	COG0277@1|root,KOG1231@2759|Eukaryota,39TPT@33154|Opisthokonta,3NVX6@4751|Fungi,3QP3T@4890|Ascomycota,216NP@147550|Sordariomycetes	4751|Fungi	C	fad binding domain-containing protein	-	-	-	-	-	-	-	-	-	-	-	-	BBE,FAD_binding_4
APM_000167	63577.G9NK46	5.5e-52	184.0	2EJUG@1|root,2SPX8@2759|Eukaryota,3A7JF@33154|Opisthokonta,3PB6J@4751|Fungi,3QTZ8@4890|Ascomycota,218R0@147550|Sordariomycetes,3TFYF@5125|Hypocreales,3U3J2@5129|Hypocreaceae	4751|Fungi	-	-	-	-	-	-	-	-	-	-	-	-	-	-	-
APM_000168	97096.XP_007797542.1	3.38e-112	334.0	COG0604@1|root,KOG1198@2759|Eukaryota,3AIVM@33154|Opisthokonta,3PANV@4751|Fungi,3QQJW@4890|Ascomycota,217BX@147550|Sordariomycetes	4751|Fungi	C	Alcohol dehydrogenase GroES-like domain	-	-	-	-	-	-	-	-	-	-	-	-	ADH_N,ADH_zinc_N
APM_000170	38033.XP_001226104.1	1.48e-51	165.0	2E5CD@1|root,2SC67@2759|Eukaryota,3A8WM@33154|Opisthokonta,3P3UG@4751|Fungi,3QWHQ@4890|Ascomycota,21AME@147550|Sordariomycetes,3U9SP@5139|Sordariales,3HE7D@35718|Chaetomiaceae	4751|Fungi	S	RPEL repeat	-	-	-	-	-	-	-	-	-	-	-	-	RPEL
APM_000171	393283.XP_007828814.1	3.81e-189	552.0	COG2303@1|root,KOG1238@2759|Eukaryota,38UEK@33154|Opisthokonta,3NXH9@4751|Fungi,3QQ5Z@4890|Ascomycota,212HC@147550|Sordariomycetes	4751|Fungi	E	Gmc oxidoreductase	-	-	1.1.99.1	ko:K00108	ko00260,ko01100,map00260,map01100	M00555	R01025	RC00087	ko00000,ko00001,ko00002,ko01000	-	-	-	GMC_oxred_C,GMC_oxred_N
APM_000174	97096.XP_007790978.1	7.96e-277	770.0	KOG0254@1|root,KOG0254@2759|Eukaryota,38BKC@33154|Opisthokonta,3NU51@4751|Fungi,3QMFA@4890|Ascomycota,217FB@147550|Sordariomycetes	4751|Fungi	P	Belongs to the major facilitator superfamily. Sugar transporter (TC 2.A.1.1) family	HXT5	GO:0000322,GO:0000323,GO:0000324,GO:0003674,GO:0005215,GO:0005342,GO:0005351,GO:0005353,GO:0005354,GO:0005355,GO:0005356,GO:0005358,GO:0005402,GO:0005575,GO:0005622,GO:0005623,GO:0005737,GO:0005739,GO:0005773,GO:0005783,GO:0005886,GO:0005887,GO:0005975,GO:0005996,GO:0006012,GO:0006810,GO:0006811,GO:0006812,GO:0006820,GO:0006950,GO:0007154,GO:0008028,GO:0008150,GO:0008152,GO:0008324,GO:0008509,GO:…	-	ko:K08139	ko04113,map04113	-	-	-	ko00000,ko00001,ko02000	2.A.1.1	-	iMM904.YJL214W,iMM904.YNR072W,iND750.YJL214W,iND750.YNR072W	Sugar_tr
APM_000176	393283.XP_007840114.1	2.68e-189	566.0	2CMFP@1|root,2QQ7Y@2759|Eukaryota,39T3C@33154|Opisthokonta,3Q3SK@4751|Fungi,3RKV4@4890|Ascomycota,21RFP@147550|Sordariomycetes	4751|Fungi	L	DNA damage response protein	-	-	-	ko:K10867,ko:K10868	ko03440,ko03450,ko04218,map03440,map03450,map04218	M00291,M00292,M00295	-	-	ko00000,ko00001,ko00002,ko03032,ko03400	-	-	-	FHA,NIBRIN_BRCT_II
APM_000177	393283.XP_007840113.1	9.55e-91	282.0	COG5274@1|root,KOG0536@2759|Eukaryota,38F8I@33154|Opisthokonta,3P2DH@4751|Fungi,3QVB6@4890|Ascomycota,2138F@147550|Sordariomycetes	4751|Fungi	C	Belongs to the cytochrome b5 family	-	GO:0003674,GO:0003824,GO:0003958,GO:0004128,GO:0005488,GO:0005575,GO:0005622,GO:0005623,GO:0005737,GO:0006066,GO:0006629,GO:0006694,GO:0006696,GO:0006725,GO:0006778,GO:0006807,GO:0006950,GO:0006974,GO:0008150,GO:0008152,GO:0008202,GO:0008204,GO:0008610,GO:0009058,GO:0009987,GO:0016125,GO:0016126,GO:0016128,GO:0016129,GO:0016491,GO:0016651,GO:0016653,GO:0020037,GO:0033013,GO:0033554,GO:0042168,GO:…	1.6.2.2	ko:K00326	ko00520,map00520	-	R00100	-	ko00000,ko00001,ko01000	-	-	-	Cyt-b5
APM_000178	393283.XP_007840108.1	1.23e-116	373.0	2E6PC@1|root,2SDCC@2759|Eukaryota,39WEI@33154|Opisthokonta,3P2FZ@4751|Fungi,3QSPW@4890|Ascomycota,21463@147550|Sordariomycetes	4751|Fungi	-	-	-	-	-	-	-	-	-	-	-	-	-	-	-
APM_000180	1051613.XP_003002739.1	9.85e-89	296.0	COG0666@1|root,KOG4177@2759|Eukaryota,39VF6@33154|Opisthokonta,3NZ3K@4751|Fungi,3QNR2@4890|Ascomycota,213CZ@147550|Sordariomycetes,1F2EU@1028384|Glomerellales	4751|Fungi	S	Heterokaryon incompatibility protein (HET)	-	-	-	-	-	-	-	-	-	-	-	-	HET
APM_000182	5501.XP_001248193.1	1.83e-39	147.0	2C71H@1|root,2QVN0@2759|Eukaryota,3AE1C@33154|Opisthokonta,3P9US@4751|Fungi,3R66E@4890|Ascomycota,20JJ0@147545|Eurotiomycetes,3B5C4@33183|Onygenales,3FQCB@34383|Onygenales incertae sedis	4751|Fungi	S	Hemopexin-like repeats.	-	-	-	-	-	-	-	-	-	-	-	-	-
APM_000183	38033.XP_001223670.1	1.05e-23	104.0	COG3774@1|root,2QW2I@2759|Eukaryota,3A7RR@33154|Opisthokonta,3P59J@4751|Fungi,3QS0J@4890|Ascomycota,2175X@147550|Sordariomycetes	4751|Fungi	G	Glycosyltransferase sugar-binding region containing DXD motif	-	-	2.4.1.232	ko:K05528	ko00513,ko01100,map00513,map01100	M00074	R08599	-	ko00000,ko00001,ko00002,ko01000,ko01003	-	GT32	-	Gly_transf_sug
APM_000184	45151.EDU47091	4.92e-138	407.0	KOG3178@1|root,KOG3178@2759|Eukaryota,38UVI@33154|Opisthokonta,3P1B3@4751|Fungi,3QQ60@4890|Ascomycota	4751|Fungi	S	-o-)-methyltransferase	-	-	-	-	-	-	-	-	-	-	-	-	Methyltransf_2
APM_000185	85929.N1QJ81	0.0	1106.0	COG1501@1|root,KOG1066@2759|Eukaryota,39T0Y@33154|Opisthokonta,3NV6M@4751|Fungi,3QQSM@4890|Ascomycota,203W4@147541|Dothideomycetes	4751|Fungi	G	Belongs to the glycosyl hydrolase 31 family	-	-	-	-	-	-	-	-	-	-	-	-	Glyco_hydro_31
APM_000187	101028.EKJ76966	3.26e-25	98.2	2D6MB@1|root,2T2CT@2759|Eukaryota,3AV2Y@33154|Opisthokonta,3PGTM@4751|Fungi,3R5RK@4890|Ascomycota,21GUQ@147550|Sordariomycetes,3TP2N@5125|Hypocreales,1FVEN@110618|Nectriaceae	4751|Fungi	-	-	-	-	-	-	-	-	-	-	-	-	-	-	-
APM_000188	5507.FOXG_04611P0	0.0	1340.0	28JCI@1|root,2RE9P@2759|Eukaryota,39GJ7@33154|Opisthokonta,3P0J5@4751|Fungi,3QNPG@4890|Ascomycota,211BA@147550|Sordariomycetes,3TJV5@5125|Hypocreales,1FNTS@110618|Nectriaceae	4751|Fungi	-	-	-	-	-	-	-	-	-	-	-	-	-	-	-
APM_000189	29850.GGTG_08940T0	2.15e-89	275.0	2BVMJ@1|root,2SW3V@2759|Eukaryota,3AE03@33154|Opisthokonta,3P8QI@4751|Fungi,3R43G@4890|Ascomycota,21BCK@147550|Sordariomycetes,41PTM@639021|Magnaporthales	4751|Fungi	-	-	-	-	-	-	-	-	-	-	-	-	-	-	-
APM_000190	5507.FOXG_04613P0	0.0	1790.0	28KHD@1|root,2QSYK@2759|Eukaryota,39U2X@33154|Opisthokonta,3NZQ6@4751|Fungi,3QP57@4890|Ascomycota,215RJ@147550|Sordariomycetes,3TH3W@5125|Hypocreales,1FKUK@110618|Nectriaceae	4751|Fungi	-	-	-	-	-	-	-	-	-	-	-	-	-	-	-
APM_000191	5507.FOXG_04614P0	0.0	1607.0	292TR@1|root,2R9QD@2759|Eukaryota,38C65@33154|Opisthokonta,3NY1B@4751|Fungi,3QS2I@4890|Ascomycota,2178M@147550|Sordariomycetes,3TJXE@5125|Hypocreales,1FRZ7@110618|Nectriaceae	4751|Fungi	-	-	-	-	-	-	-	-	-	-	-	-	-	-	-
APM_000192	97096.XP_007798178.1	1.49e-288	824.0	COG1223@1|root,KOG0742@2759|Eukaryota,39TW4@33154|Opisthokonta,3NVI6@4751|Fungi,3QMXP@4890|Ascomycota,21745@147550|Sordariomycetes	4751|Fungi	O	ATPase family associated with various cellular activities (AAA)	-	-	-	-	-	-	-	-	-	-	-	-	AAA
APM_000194	53485.EFQ92320	2.81e-163	468.0	2D0NP@1|root,2SEU8@2759|Eukaryota,39WCJ@33154|Opisthokonta,3P0C1@4751|Fungi,3QPZE@4890|Ascomycota,203KZ@147541|Dothideomycetes,4KD9K@92860|Pleosporales	4751|Fungi	S	phosphorylcholine phosphatase	-	-	-	ko:K21830	-	-	-	-	ko00000	-	-	-	-
APM_000195	393283.XP_007833048.1	9.75e-262	728.0	COG0277@1|root,2SJ3M@2759|Eukaryota,38E49@33154|Opisthokonta,3NXRX@4751|Fungi,3QRT4@4890|Ascomycota,2179M@147550|Sordariomycetes	4751|Fungi	C	Belongs to the oxygen-dependent FAD-linked oxidoreductase family	-	-	-	-	-	-	-	-	-	-	-	-	BBE,FAD_binding_4
APM_000196	474922.ELA25015	4.66e-256	715.0	COG3669@1|root,KOG3340@2759|Eukaryota,3A5J7@33154|Opisthokonta,3Q6F1@4751|Fungi,3QNP9@4890|Ascomycota,218QQ@147550|Sordariomycetes,1F4CD@1028384|Glomerellales	4751|Fungi	G	F5/8 type C domain	-	-	-	-	-	-	-	-	-	-	-	-	Alpha_L_fucos,F5_F8_type_C
APM_000203	101028.EKJ71975	5.78e-134	408.0	2EFJJ@1|root,2SKRG@2759|Eukaryota,3AEP1@33154|Opisthokonta,3PBYB@4751|Fungi,3QSBN@4890|Ascomycota,218HK@147550|Sordariomycetes	4751|Fungi	S	Secreted protein	-	-	-	-	-	-	-	-	-	-	-	-	-
APM_000204	97096.XP_007794075.1	9.38e-99	292.0	KOG1944@1|root,KOG1944@2759|Eukaryota,3A2A4@33154|Opisthokonta,3P3KS@4751|Fungi,3RNQE@4890|Ascomycota	4751|Fungi	S	Belongs to the peroxisomal membrane protein PXMP2 4 family	-	-	-	-	-	-	-	-	-	-	-	-	Mpv17_PMP22
APM_000206	101852.XP_008085282.1	5.49e-71	230.0	2EMPG@1|root,2SRAD@2759|Eukaryota,3A72H@33154|Opisthokonta,3P6H0@4751|Fungi	4751|Fungi	S	Protein of unknown function (DUF3632)	-	-	-	-	-	-	-	-	-	-	-	-	DUF3632
APM_000207	101852.XP_008077927.1	1.03e-40	142.0	2CX3D@1|root,2RW60@2759|Eukaryota,39ITH@33154|Opisthokonta,3Q065@4751|Fungi,3R6B5@4890|Ascomycota	4751|Fungi	-	-	-	-	-	-	-	-	-	-	-	-	-	-	-
APM_000210	117187.FVEG_13534T0	2e-92	277.0	2CYW0@1|root,2S6TR@2759|Eukaryota,3A8DU@33154|Opisthokonta,3P7WM@4751|Fungi,3RJ65@4890|Ascomycota,21ERM@147550|Sordariomycetes,3TMJI@5125|Hypocreales,1FNTJ@110618|Nectriaceae	4751|Fungi	S	Cutinase	-	-	3.1.1.72	ko:K05972	-	-	-	-	ko00000,ko01000	-	-	-	Cutinase
APM_000211	393283.XP_007840728.1	9.44e-140	412.0	COG3485@1|root,2QPRK@2759|Eukaryota,38F46@33154|Opisthokonta,3NYY3@4751|Fungi,3QJXQ@4890|Ascomycota,212KH@147550|Sordariomycetes	4751|Fungi	O	Dioxygenase	-	-	-	-	-	-	-	-	-	-	-	-	Dioxygenase_C
APM_000212	393283.XP_007829904.1	2.66e-273	757.0	COG0477@1|root,KOG2533@2759|Eukaryota,39K3V@33154|Opisthokonta,3NWTF@4751|Fungi,3QJVB@4890|Ascomycota,21654@147550|Sordariomycetes	4751|Fungi	G	Transporter	-	-	-	-	-	-	-	-	-	-	-	-	MFS_1
APM_000213	78579.XP_003661911.1	3.59e-46	168.0	2EM90@1|root,2SQZ8@2759|Eukaryota,3ADKR@33154|Opisthokonta,3P96B@4751|Fungi,3QYTT@4890|Ascomycota,21B03@147550|Sordariomycetes,3U9EQ@5139|Sordariales,3HBBV@35718|Chaetomiaceae	4751|Fungi	-	-	-	-	-	-	-	-	-	-	-	-	-	-	-
APM_000214	140110.NechaP85252	7.47e-93	278.0	COG0625@1|root,KOG0867@2759|Eukaryota,3A0U5@33154|Opisthokonta,3Q314@4751|Fungi,3QV41@4890|Ascomycota,219EF@147550|Sordariomycetes,3TI6P@5125|Hypocreales,1FKFR@110618|Nectriaceae	4751|Fungi	O	Belongs to the GST superfamily	-	-	2.5.1.18	ko:K00799	ko00480,ko00980,ko00982,ko00983,ko01524,ko05200,ko05204,ko05225,ko05418,map00480,map00980,map00982,map00983,map01524,map05200,map05204,map05225,map05418	-	R03522,R07002,R07003,R07004,R07023,R07024,R07025,R07026,R07069,R07070,R07083,R07084,R07091,R07092,R07093,R07094,R07100,R07113,R07116,R08280,R09409,R11905	RC00004,RC00069,RC00840,RC00948,RC01704,RC01705,RC01706,RC01758,RC01759,RC01765,RC01767,RC01769,RC02243,RC02527,RC02939,RC02940,RC02942,RC02943,RC02944	ko00000,ko00001,ko01000,ko02000	1.A.12.2.2,1.A.12.3.2	-	-	GST_C,GST_N,GST_N_3
APM_000216	43228.XP_007737718.1	1.25e-188	551.0	COG1252@1|root,KOG2495@2759|Eukaryota,38NW3@33154|Opisthokonta,3NZNE@4751|Fungi,3QUBP@4890|Ascomycota,20GG7@147545|Eurotiomycetes,3MW74@451870|Chaetothyriomycetidae	4751|Fungi	C	Pyridine nucleotide-disulphide oxidoreductase	-	-	-	-	-	-	-	-	-	-	-	-	Pyr_redox_2
APM_000217	393283.XP_007830086.1	4.8e-133	409.0	29VBM@1|root,2RXKM@2759|Eukaryota,39VKC@33154|Opisthokonta,3P044@4751|Fungi,3QS23@4890|Ascomycota,2121E@147550|Sordariomycetes	4751|Fungi	S	Pyridine nucleotide-disulphide oxidoreductase	-	-	-	-	-	-	-	-	-	-	-	-	NAD_binding_9,Pyr_redox_2
APM_000218	78579.XP_003666363.1	2.55e-46	150.0	29FMT@1|root,2SQY0@2759|Eukaryota,3APAP@33154|Opisthokonta,3PF6U@4751|Fungi,3QXPK@4890|Ascomycota,21FKN@147550|Sordariomycetes,3UCIY@5139|Sordariales,3HG6C@35718|Chaetomiaceae	4751|Fungi	S	Domain of unknown function (DUF1962)	-	-	-	-	-	-	-	-	-	-	-	-	DUF1962
APM_000219	73501.XP_006671632.1	1.25e-23	101.0	COG1670@1|root,2RY5I@2759|Eukaryota,3A7MY@33154|Opisthokonta,3P6AU@4751|Fungi,3QVW4@4890|Ascomycota,21AC3@147550|Sordariomycetes,3TIH8@5125|Hypocreales	4751|Fungi	J	GNAT family acetyltransferase	-	-	-	-	-	-	-	-	-	-	-	-	Acetyltransf_1,Acetyltransf_3
APM_000220	393283.XP_007827487.1	7.93e-147	427.0	COG5309@1|root,2SI3D@2759|Eukaryota,38KPK@33154|Opisthokonta,3NYGC@4751|Fungi,3QPBE@4890|Ascomycota,21DEC@147550|Sordariomycetes	4751|Fungi	G	GPI-anchored cell wall beta-1,3-endoglucanase EglC	-	-	3.2.1.39	ko:K01199	ko00500,map00500	-	R00308	RC00467	ko00000,ko00001,ko00537,ko01000	-	GH17	-	But2,Glyco_hydro_17
APM_000222	33188.XP_002583320.1	6.85e-128	387.0	COG5026@1|root,KOG1369@2759|Eukaryota,38DFC@33154|Opisthokonta,3NW32@4751|Fungi,3QJI5@4890|Ascomycota,20BQ8@147545|Eurotiomycetes,3AZS1@33183|Onygenales	4751|Fungi	G	Belongs to the hexokinase family	GLK1	GO:0001678,GO:0003674,GO:0003824,GO:0004340,GO:0004396,GO:0005975,GO:0005996,GO:0006002,GO:0006006,GO:0006007,GO:0006013,GO:0006082,GO:0006090,GO:0006091,GO:0006096,GO:0006113,GO:0006139,GO:0006163,GO:0006164,GO:0006165,GO:0006725,GO:0006732,GO:0006733,GO:0006734,GO:0006735,GO:0006753,GO:0006754,GO:0006757,GO:0006793,GO:0006796,GO:0006807,GO:0008150,GO:0008152,GO:0008865,GO:0009056,GO:0009058,GO:…	2.7.1.1	ko:K00844	ko00010,ko00051,ko00052,ko00500,ko00520,ko00521,ko00524,ko01100,ko01110,ko01120,ko01130,ko01200,ko04066,ko04910,ko04930,ko04973,ko05230,map00010,map00051,map00052,map00500,map00520,map00521,map00524,map01100,map01110,map01120,map01130,map01200,map04066,map04910,map04930,map04973,map05230	M00001,M00549	R00299,R00760,R00867,R01326,R01600,R01786,R01961,R03920	RC00002,RC00017	ko00000,ko00001,ko00002,ko01000,ko04131	-	-	-	Hexokinase_1,Hexokinase_2
APM_000223	5465.ENH76726	0.0	934.0	KOG0254@1|root,KOG0254@2759|Eukaryota,38CRV@33154|Opisthokonta,3NUD0@4751|Fungi,3QK9J@4890|Ascomycota,214J9@147550|Sordariomycetes,1F0Q1@1028384|Glomerellales	4751|Fungi	U	Siderophore iron	-	GO:0003674,GO:0005215,GO:0005575,GO:0005623,GO:0005886,GO:0005887,GO:0006810,GO:0008150,GO:0016020,GO:0016021,GO:0022857,GO:0031224,GO:0031226,GO:0044425,GO:0044459,GO:0044464,GO:0051179,GO:0051234,GO:0055085,GO:0071944	-	-	-	-	-	-	-	-	-	-	MFS_1,TRI12
APM_000224	38033.XP_001228769.1	0.0	1947.0	COG0654@1|root,COG1132@1|root,KOG0054@2759|Eukaryota,KOG2614@2759|Eukaryota,39QIH@33154|Opisthokonta,3P0QI@4751|Fungi,3QTTD@4890|Ascomycota,21ECF@147550|Sordariomycetes	4751|Fungi	Q	ABC transporter transmembrane region	-	-	-	-	-	-	-	-	-	-	-	-	ABC_membrane,ABC_tran
APM_000225	140110.NechaP97425	3.98e-234	651.0	COG1670@1|root,2RZMI@2759|Eukaryota,38F0E@33154|Opisthokonta,3NVNI@4751|Fungi,3QMIQ@4890|Ascomycota,21E8J@147550|Sordariomycetes,3TSPA@5125|Hypocreales,1FQPB@110618|Nectriaceae	4751|Fungi	J	Siderophore biosynthesis protein domain	-	GO:0006518,GO:0006807,GO:0008150,GO:0008152,GO:0009058,GO:0009237,GO:0009987,GO:0019184,GO:0019290,GO:0019748,GO:0034641,GO:0043043,GO:0043603,GO:0043604,GO:0044237,GO:0044249,GO:0044271,GO:0044550,GO:0051186,GO:0051188,GO:0071704,GO:1901564,GO:1901566,GO:1901576	-	ko:K22151	-	-	-	-	ko00000	-	-	-	Acetyltransf_8
APM_000226	38033.XP_001228767.1	0.0	5448.0	COG0365@1|root,COG1020@1|root,KOG1175@2759|Eukaryota,KOG1178@2759|Eukaryota,38HAR@33154|Opisthokonta,3NXWX@4751|Fungi,3RJB6@4890|Ascomycota,214V8@147550|Sordariomycetes,3U78V@5139|Sordariales,3H990@35718|Chaetomiaceae	4751|Fungi	Q	AMP-binding enzyme C-terminal domain	-	-	-	ko:K22148	-	-	-	-	ko00000	-	-	-	AMP-binding,AMP-binding_C,Condensation,PP-binding
APM_000227	393283.XP_007837248.1	1.35e-160	469.0	COG0846@1|root,KOG2682@2759|Eukaryota,38CHF@33154|Opisthokonta,3NVQX@4751|Fungi,3QP7R@4890|Ascomycota,2169A@147550|Sordariomycetes	4751|Fungi	BK	Belongs to the sirtuin family. Class I subfamily	HST2	GO:0000018,GO:0000019,GO:0000122,GO:0000183,GO:0000228,GO:0000775,GO:0000785,GO:0000790,GO:0000792,GO:0001300,GO:0003674,GO:0003824,GO:0004407,GO:0005575,GO:0005622,GO:0005623,GO:0005634,GO:0005694,GO:0005720,GO:0005721,GO:0005737,GO:0006325,GO:0006338,GO:0006342,GO:0006355,GO:0006357,GO:0006464,GO:0006476,GO:0006807,GO:0006996,GO:0007568,GO:0007569,GO:0008150,GO:0008152,GO:0009889,GO:0009890,GO:…	-	ko:K11121,ko:K11412	ko00760,ko01100,ko04213,map00760,map01100,map04213	-	R00102,R10633	RC00033,RC00096,RC00485	ko00000,ko00001,ko01000,ko03032,ko03036	-	-	-	SIR2
APM_000228	393283.XP_007838561.1	1.07e-45	167.0	2D1VN@1|root,2SJG1@2759|Eukaryota,38I50@33154|Opisthokonta,3P06M@4751|Fungi,3QRTD@4890|Ascomycota,215NU@147550|Sordariomycetes	4751|Fungi	-	-	-	-	-	-	-	-	-	-	-	-	-	-	-
APM_000240	568076.XP_007825641.1	1.1e-171	499.0	KOG2504@1|root,KOG2504@2759|Eukaryota,39S9J@33154|Opisthokonta,3NWXD@4751|Fungi,3QMWD@4890|Ascomycota,211P5@147550|Sordariomycetes,3TKIP@5125|Hypocreales,3G0S7@34397|Clavicipitaceae	4751|Fungi	G	Major Facilitator Superfamily	-	-	-	-	-	-	-	-	-	-	-	-	MFS_1
APM_000241	13684.SNOT_14385	9.37e-50	184.0	2D1S4@1|root,2SJ2F@2759|Eukaryota,3A0D2@33154|Opisthokonta,3P27S@4751|Fungi,3QUBM@4890|Ascomycota,2045B@147541|Dothideomycetes,4KGT6@92860|Pleosporales	4751|Fungi	S	integral membrane protein	-	-	-	-	-	-	-	-	-	-	-	-	-
APM_000242	97096.XP_007799328.1	5.76e-124	367.0	COG0604@1|root,KOG1198@2759|Eukaryota,39SMA@33154|Opisthokonta,3P1G3@4751|Fungi,3QS1S@4890|Ascomycota,218MA@147550|Sordariomycetes	4751|Fungi	C	Alcohol dehydrogenase GroES-like domain	-	-	-	-	-	-	-	-	-	-	-	-	ADH_N,ADH_zinc_N
APM_000243	393283.XP_007840724.1	1.45e-267	754.0	KOG0581@1|root,KOG0581@2759|Eukaryota,3ANWI@33154|Opisthokonta,3NUU7@4751|Fungi,3QKD9@4890|Ascomycota,2152E@147550|Sordariomycetes	4751|Fungi	T	kinase kinase	wis1	GO:0000165,GO:0000166,GO:0000169,GO:0000187,GO:0001932,GO:0001934,GO:0003674,GO:0003824,GO:0004672,GO:0004674,GO:0004708,GO:0004712,GO:0005078,GO:0005198,GO:0005488,GO:0005515,GO:0005524,GO:0005575,GO:0005622,GO:0005623,GO:0005634,GO:0005737,GO:0005933,GO:0005934,GO:0005935,GO:0006464,GO:0006468,GO:0006793,GO:0006796,GO:0006807,GO:0006950,GO:0006970,GO:0006972,GO:0006979,GO:0006996,GO:0007010,GO:…	2.7.12.2	ko:K11227	ko04011,ko04139,map04011,map04139	-	-	-	ko00000,ko00001,ko01000,ko01001	-	-	-	Pkinase
APM_000244	393283.XP_007840725.1	1.91e-117	343.0	29DBI@1|root,2RKFF@2759|Eukaryota,39IVM@33154|Opisthokonta,3P188@4751|Fungi,3QSCY@4890|Ascomycota,215Q8@147550|Sordariomycetes	4751|Fungi	S	sur7 protein	SUR7	GO:0000003,GO:0003006,GO:0005575,GO:0005622,GO:0005623,GO:0005737,GO:0005739,GO:0005886,GO:0005938,GO:0006810,GO:0006897,GO:0006996,GO:0007010,GO:0007049,GO:0008104,GO:0008150,GO:0009653,GO:0009987,GO:0016020,GO:0016021,GO:0016043,GO:0016192,GO:0019953,GO:0022402,GO:0022413,GO:0022414,GO:0030029,GO:0030036,GO:0030154,GO:0030435,GO:0030437,GO:0030865,GO:0030866,GO:0031224,GO:0031505,GO:0032185,GO:…	-	-	-	-	-	-	-	-	-	-	SUR7
APM_000245	97096.XP_007788779.1	4.83e-143	420.0	2EFJJ@1|root,2SKRG@2759|Eukaryota,3AEP1@33154|Opisthokonta,3PBYB@4751|Fungi,3QSBN@4890|Ascomycota,218HK@147550|Sordariomycetes	4751|Fungi	S	Secreted protein	-	-	-	-	-	-	-	-	-	-	-	-	-
APM_000246	97096.XP_007790031.1	7.29e-270	755.0	COG0679@1|root,KOG2722@2759|Eukaryota,38EXJ@33154|Opisthokonta,3NUHS@4751|Fungi,3QKKD@4890|Ascomycota,214UV@147550|Sordariomycetes	4751|Fungi	S	auxin Efflux Carrier superfamily	-	GO:0003674,GO:0005215,GO:0005575,GO:0005622,GO:0005623,GO:0005737,GO:0005783,GO:0006810,GO:0008150,GO:0012505,GO:0016020,GO:0016021,GO:0022857,GO:0031224,GO:0043226,GO:0043227,GO:0043229,GO:0043231,GO:0044424,GO:0044425,GO:0044444,GO:0044464,GO:0051179,GO:0051234,GO:0055085	-	ko:K07088	-	-	-	-	ko00000	-	-	-	Mem_trans
APM_000247	393283.XP_007836663.1	9.69e-237	668.0	COG2124@1|root,KOG0157@2759|Eukaryota,39U71@33154|Opisthokonta,3NWBF@4751|Fungi,3QKIK@4890|Ascomycota,21EI7@147550|Sordariomycetes	4751|Fungi	Q	Cytochrome p-450	-	-	-	-	-	-	-	-	-	-	-	-	p450
APM_000250	72228.T5AIE1	9.05e-127	382.0	2CGHJ@1|root,2SIBV@2759|Eukaryota,39W9I@33154|Opisthokonta,3P0RQ@4751|Fungi,3R17U@4890|Ascomycota,2127I@147550|Sordariomycetes,3THM8@5125|Hypocreales	4751|Fungi	-	-	-	-	-	-	-	-	-	-	-	-	-	-	-
APM_000251	430498.S8AJ15	9.4e-76	236.0	28MC9@1|root,2QTVQ@2759|Eukaryota,38FAF@33154|Opisthokonta,3P3WY@4751|Fungi,3QW2W@4890|Ascomycota	4751|Fungi	S	Peroxidase, family 2	-	-	-	-	-	-	-	-	-	-	-	-	Peroxidase_2
APM_000252	176275.XP_008601090.1	0.0	983.0	KOG2408@1|root,KOG2408@2759|Eukaryota,38C9T@33154|Opisthokonta,3NYSG@4751|Fungi,3QQHK@4890|Ascomycota,217IH@147550|Sordariomycetes,3TEKD@5125|Hypocreales	4751|Fungi	S	Animal haem peroxidase	-	-	-	-	-	-	-	-	-	-	-	-	An_peroxidase
APM_000253	92637.XP_007808640.1	3.68e-61	201.0	2CY21@1|root,2S1E7@2759|Eukaryota,39WJC@33154|Opisthokonta,3NVNU@4751|Fungi,3QMSH@4890|Ascomycota,2118I@147550|Sordariomycetes,3TKZ5@5125|Hypocreales,3G33H@34397|Clavicipitaceae	4751|Fungi	-	-	-	-	-	-	-	-	-	-	-	-	-	-	APH
APM_000254	393283.XP_007840812.1	1.08e-102	325.0	KOG3991@1|root,KOG3991@2759|Eukaryota,38D99@33154|Opisthokonta,3NZ2J@4751|Fungi,3QMGR@4890|Ascomycota,215FE@147550|Sordariomycetes	4751|Fungi	O	ubiquitin	-	-	3.4.19.12	ko:K09602	-	-	-	-	ko00000,ko01000,ko01002,ko04121	-	-	-	Peptidase_C65
APM_000255	393283.XP_007840811.1	1.48e-80	259.0	COG0321@1|root,KOG0325@2759|Eukaryota,3A5F9@33154|Opisthokonta,3Q38B@4751|Fungi,3RK9S@4890|Ascomycota,21QTE@147550|Sordariomycetes	4751|Fungi	CH	Catalyzes the transfer of endogenously produced octanoic acid from octanoyl-acyl-carrier-protein onto the lipoyl domains of lipoate-dependent enzymes. Lipoyl-ACP can also act as a substrate although octanoyl-ACP is likely to be the physiological substrate	-	-	2.3.1.181	ko:K03801	ko00785,ko01100,map00785,map01100	-	R07766,R07769	RC00039,RC00992,RC02867	ko00000,ko00001,ko01000	-	-	-	BPL_LplA_LipB
APM_000256	393283.XP_007840810.1	5.9e-153	445.0	COG4295@1|root,2S35J@2759|Eukaryota,39UFX@33154|Opisthokonta,3NW0I@4751|Fungi,3QNIB@4890|Ascomycota,2172E@147550|Sordariomycetes	4751|Fungi	S	Uncharacterized protein conserved in bacteria (DUF2263)	-	-	-	-	-	-	-	-	-	-	-	-	DUF2263
APM_000257	393283.XP_007833672.1	4.83e-244	684.0	KOG0255@1|root,KOG0255@2759|Eukaryota,38F4J@33154|Opisthokonta,3NUSC@4751|Fungi,3QRHP@4890|Ascomycota,218J9@147550|Sordariomycetes	4751|Fungi	S	resistance protein	-	-	-	-	-	-	-	-	-	-	-	-	MFS_1
APM_000259	51453.EGR50508	2.68e-89	305.0	KOG2029@1|root,KOG2029@2759|Eukaryota,39VCZ@33154|Opisthokonta,3NYX3@4751|Fungi,3RCXK@4890|Ascomycota,21ITU@147550|Sordariomycetes,3TW3R@5125|Hypocreales,3TXM3@5129|Hypocreaceae	4751|Fungi	S	phosphatidylglycerol acyl-chain remodeling	-	-	-	-	-	-	-	-	-	-	-	-	-
APM_000260	35725.K2RVR2	8e-77	246.0	2ECA5@1|root,2SI6N@2759|Eukaryota,39YCM@33154|Opisthokonta,3P106@4751|Fungi,3QR4N@4890|Ascomycota,2057H@147541|Dothideomycetes	4751|Fungi	-	-	-	-	-	-	-	-	-	-	-	-	-	-	-
APM_000261	1047171.Mycgr3P38524	2.53e-84	270.0	COG1621@1|root,KOG0228@2759|Eukaryota,39SMU@33154|Opisthokonta,3P07G@4751|Fungi,3QR80@4890|Ascomycota,200WC@147541|Dothideomycetes,3MFKZ@451867|Dothideomycetidae	4751|Fungi	G	Belongs to the glycosyl hydrolase 32 family	MgSUC1	-	3.2.1.26	ko:K01193	ko00052,ko00500,ko01100,map00052,map00500,map01100	-	R00801,R00802,R02410,R03635,R03921,R06088	RC00028,RC00077	ko00000,ko00001,ko01000	-	GH32	-	Glyco_hydro_32C,Glyco_hydro_32N
APM_000262	223192.XP_007917865.1	7.67e-256	736.0	KOG0254@1|root,KOG0254@2759|Eukaryota,39U2N@33154|Opisthokonta,3NXY0@4751|Fungi,3QRV9@4890|Ascomycota,214IQ@147550|Sordariomycetes	4751|Fungi	U	Belongs to the major facilitator superfamily. Sugar transporter (TC 2.A.1.1) family	-	-	-	-	-	-	-	-	-	-	-	-	Sugar_tr
APM_000263	1047171.Mycgr3P108486	2.91e-271	758.0	COG0366@1|root,KOG0471@2759|Eukaryota,38GYD@33154|Opisthokonta,3NU69@4751|Fungi,3QJMM@4890|Ascomycota,1ZXAQ@147541|Dothideomycetes,3MK9R@451867|Dothideomycetidae	4751|Fungi	G	Glycoside hydrolase family 13 protein	-	-	3.2.1.10	ko:K01182	ko00052,ko00500,ko01100,map00052,map00500,map01100	-	R00801,R01718,R01791,R06199	RC00028,RC00059,RC00077,RC00451	ko00000,ko00001,ko01000	-	GH13	-	Alpha-amylase
APM_000264	393283.XP_007838706.1	1.13e-169	496.0	KOG2504@1|root,KOG2504@2759|Eukaryota,39S9J@33154|Opisthokonta,3NWXD@4751|Fungi,3QNFA@4890|Ascomycota,215FC@147550|Sordariomycetes	4751|Fungi	G	Transporter	-	-	-	-	-	-	-	-	-	-	-	-	MFS_1
APM_000265	393283.XP_007837340.1	0.0	1273.0	COG1020@1|root,KOG1178@2759|Eukaryota,39REN@33154|Opisthokonta,3NTWI@4751|Fungi,3QJNI@4890|Ascomycota,21828@147550|Sordariomycetes	4751|Fungi	Q	Male sterility protein	-	-	-	-	-	-	-	-	-	-	-	-	AMP-binding,NAD_binding_4,PP-binding
APM_000266	35720.XP_003654611.1	1.26e-111	338.0	2D2EI@1|root,2SMK9@2759|Eukaryota,3AJGZ@33154|Opisthokonta,3PA2V@4751|Fungi,3QX43@4890|Ascomycota,21BR1@147550|Sordariomycetes	4751|Fungi	S	integral membrane protein	-	-	-	-	-	-	-	-	-	-	-	-	-
APM_000267	97096.XP_007792497.1	0.0	2310.0	COG3321@1|root,KOG3717@1|root,KOG1202@2759|Eukaryota,KOG3717@2759|Eukaryota,38CH7@33154|Opisthokonta,3P0KP@4751|Fungi,3QRED@4890|Ascomycota,21D9I@147550|Sordariomycetes	4751|Fungi	I	Belongs to the carnitine choline acetyltransferase family	-	-	-	-	-	-	-	-	-	-	-	-	ADH_zinc_N_2,Acyl_transf_1,Carn_acyltransf,KAsynt_C_assoc,KR,Ketoacyl-synt_C,Methyltransf_12,PP-binding,PS-DH,ketoacyl-synt
APM_000268	97096.XP_007796868.1	2.6e-49	169.0	2CVQG@1|root,2RSIA@2759|Eukaryota,3AHFC@33154|Opisthokonta,3PBKA@4751|Fungi,3R2MM@4890|Ascomycota,21AS4@147550|Sordariomycetes	4751|Fungi	S	Integral membrane	-	-	-	-	-	-	-	-	-	-	-	-	-
APM_000269	97096.XP_007796867.1	2.66e-125	372.0	2CYDD@1|root,2S3P0@2759|Eukaryota,39R79@33154|Opisthokonta,3NYZ5@4751|Fungi,3QTQV@4890|Ascomycota,217NH@147550|Sordariomycetes	4751|Fungi	S	Protein of unknown function (DUF1679)	-	-	-	-	-	-	-	-	-	-	-	-	EcKinase
APM_000270	45130.XP_007699027.1	6.63e-165	496.0	COG0699@1|root,KOG0446@2759|Eukaryota,38GXG@33154|Opisthokonta,3NYFM@4751|Fungi,3QNWV@4890|Ascomycota,1ZYGG@147541|Dothideomycetes,4KHAU@92860|Pleosporales	4751|Fungi	U	Belongs to the TRAFAC class dynamin-like GTPase superfamily. Dynamin Fzo YdjA family	-	-	-	-	-	-	-	-	-	-	-	-	Dynamin_M,Dynamin_N,GED
APM_000271	78579.XP_003663625.1	6.52e-151	441.0	COG0412@1|root,2QWD6@2759|Eukaryota,38GDX@33154|Opisthokonta,3NXHY@4751|Fungi,3QQ03@4890|Ascomycota,216YP@147550|Sordariomycetes,3U7YE@5139|Sordariales,3HBWE@35718|Chaetomiaceae	4751|Fungi	Q	Lea domain protein	-	-	3.1.1.45	ko:K01061	ko00361,ko00364,ko00623,ko01100,ko01110,ko01120,ko01130,map00361,map00364,map00623,map01100,map01110,map01120,map01130	-	R03893,R05510,R05511,R06835,R06838,R08120,R08121,R09136,R09220,R09222	RC01018,RC01906,RC01907,RC02441,RC02467,RC02468,RC02674,RC02675,RC02686	ko00000,ko00001,ko01000	-	-	-	SnoaL,SnoaL_2
APM_000272	393283.XP_007840801.1	2.17e-276	767.0	COG0477@1|root,KOG2533@2759|Eukaryota,38EDR@33154|Opisthokonta,3NU3S@4751|Fungi,3QKIQ@4890|Ascomycota,21827@147550|Sordariomycetes	4751|Fungi	G	Major Facilitator Superfamily	-	-	-	-	-	-	-	-	-	-	-	-	MFS_1
APM_000273	393283.XP_007840547.1	3.22e-156	441.0	COG0637@1|root,2REF4@2759|Eukaryota,39TRV@33154|Opisthokonta,3P0SW@4751|Fungi,3QN5T@4890|Ascomycota,2173P@147550|Sordariomycetes	4751|Fungi	S	Hydrolase	-	-	-	-	-	-	-	-	-	-	-	-	HAD_2
APM_000274	63577.G9NES3	2.38e-20	97.4	COG2940@1|root,KOG2084@2759|Eukaryota,39FXH@33154|Opisthokonta,3NYWZ@4751|Fungi,3QQY7@4890|Ascomycota,21NR9@147550|Sordariomycetes,3TIJZ@5125|Hypocreales	4751|Fungi	B	SET (Su(var)3-9, Enhancer-of-zeste, Trithorax) domain	-	-	-	-	-	-	-	-	-	-	-	-	SET
APM_000276	29875.EHK21150	1.09e-73	233.0	2CXMB@1|root,2RYDN@2759|Eukaryota,3A17Z@33154|Opisthokonta,3P1SX@4751|Fungi,3QVYV@4890|Ascomycota,21AE4@147550|Sordariomycetes,3TIYQ@5125|Hypocreales,3U4K7@5129|Hypocreaceae	4751|Fungi	S	Conserved hypothetical protein	-	-	-	-	-	-	-	-	-	-	-	-	-
APM_000277	393283.XP_007840548.1	7.65e-181	523.0	COG2273@1|root,2QVQI@2759|Eukaryota,39RR3@33154|Opisthokonta,3NVH1@4751|Fungi,3QRVB@4890|Ascomycota,212ZR@147550|Sordariomycetes	4751|Fungi	G	Hydrolase Family 16	-	-	-	-	-	-	-	-	-	-	-	-	Glyco_hydro_16
APM_000279	5141.EFNCRP00000007858	1.13e-75	265.0	2ESD6@1|root,2SUZ5@2759|Eukaryota,39ZUK@33154|Opisthokonta,3P5U0@4751|Fungi,3QTMJ@4890|Ascomycota,218WU@147550|Sordariomycetes,3UAC8@5139|Sordariales,3UGDB@5148|Sordariaceae	4751|Fungi	S	Heterokaryon incompatibility protein (HET)	-	-	-	-	-	-	-	-	-	-	-	-	Ank_2,HET
APM_000280	29875.EHK17752	1.18e-265	762.0	COG1404@1|root,2SP4W@2759|Eukaryota,3AFMV@33154|Opisthokonta,3PAJ4@4751|Fungi,3R2SW@4890|Ascomycota,21NVG@147550|Sordariomycetes	4751|Fungi	E	serine-type endopeptidase activity	-	-	-	-	-	-	-	-	-	-	-	-	Peptidase_S8
APM_000282	29875.EHK17751	4.57e-100	301.0	2EM50@1|root,2T9KB@2759|Eukaryota,3AIXT@33154|Opisthokonta,3PC4P@4751|Fungi,3R2H3@4890|Ascomycota,21AN7@147550|Sordariomycetes,3TMUB@5125|Hypocreales	29875.EHK17751|-	-	-	-	-	-	-	-	-	-	-	-	-	-	-	-
APM_000283	393283.XP_007840538.1	9.98e-288	793.0	COG0174@1|root,KOG0683@2759|Eukaryota,39EXA@33154|Opisthokonta,3NU9T@4751|Fungi,3QK5F@4890|Ascomycota,2142H@147550|Sordariomycetes	4751|Fungi	E	glutamine synthetase	-	-	6.3.1.2	ko:K01915	ko00220,ko00250,ko00630,ko00910,ko01100,ko01120,ko01230,ko02020,ko04217,ko04724,ko04727,map00220,map00250,map00630,map00910,map01100,map01120,map01230,map02020,map04217,map04724,map04727	-	R00253	RC00010,RC02798	ko00000,ko00001,ko01000,ko04147	-	-	-	Gln-synt_C
APM_000284	51453.EGR46281	1.74e-171	482.0	COG1028@1|root,KOG0725@2759|Eukaryota,38H5G@33154|Opisthokonta,3NWE0@4751|Fungi,3QQ0D@4890|Ascomycota,21166@147550|Sordariomycetes,3TFTW@5125|Hypocreales,3TZSG@5129|Hypocreaceae	4751|Fungi	Q	Enoyl-(Acyl carrier protein) reductase	-	-	-	-	-	-	-	-	-	-	-	-	adh_short_C2
APM_000285	393283.XP_007840536.1	0.0	998.0	COG2513@1|root,KOG1260@2759|Eukaryota,38CWA@33154|Opisthokonta,3NU9G@4751|Fungi,3QMNU@4890|Ascomycota,213N5@147550|Sordariomycetes	4751|Fungi	C	Belongs to the isocitrate lyase PEP mutase superfamily. Isocitrate lyase family	ICL2	GO:0003674,GO:0003824,GO:0005575,GO:0005622,GO:0005623,GO:0005737,GO:0005739,GO:0005759,GO:0006082,GO:0006629,GO:0006631,GO:0008150,GO:0008152,GO:0009056,GO:0009062,GO:0009987,GO:0016042,GO:0016054,GO:0016829,GO:0016830,GO:0016833,GO:0016999,GO:0017001,GO:0017144,GO:0019541,GO:0019543,GO:0019626,GO:0019629,GO:0019752,GO:0031974,GO:0032787,GO:0042737,GO:0043226,GO:0043227,GO:0043229,GO:0043231,GO:…	4.1.3.1	ko:K01637	ko00630,ko01100,ko01110,ko01120,ko01200,map00630,map01100,map01110,map01120,map01200	M00012	R00479	RC00311,RC00313	ko00000,ko00001,ko00002,ko01000	-	-	-	ICL
APM_000286	27337.EGY21245	4.32e-312	853.0	COG0372@1|root,KOG2617@2759|Eukaryota,38CK5@33154|Opisthokonta,3NU5Z@4751|Fungi,3QJB5@4890|Ascomycota,211B1@147550|Sordariomycetes,1F028@1028384|Glomerellales	4751|Fungi	H	Belongs to the citrate synthase family	CIT3	GO:0003674,GO:0003824,GO:0004108,GO:0005575,GO:0005622,GO:0005623,GO:0005737,GO:0005739,GO:0005759,GO:0006082,GO:0006091,GO:0006099,GO:0006101,GO:0006629,GO:0006631,GO:0006725,GO:0008150,GO:0008152,GO:0009056,GO:0009058,GO:0009060,GO:0009062,GO:0009403,GO:0009404,GO:0009987,GO:0015980,GO:0016042,GO:0016054,GO:0016740,GO:0016746,GO:0016999,GO:0017001,GO:0017144,GO:0018130,GO:0019438,GO:0019541,GO:…	2.3.3.1	ko:K01647	ko00020,ko00630,ko01100,ko01110,ko01120,ko01130,ko01200,ko01210,ko01230,map00020,map00630,map01100,map01110,map01120,map01130,map01200,map01210,map01230	M00009,M00010,M00012,M00740	R00351	RC00004,RC00067	br01601,ko00000,ko00001,ko00002,ko01000	-	-	-	Citrate_synt
APM_000287	393283.XP_007840534.1	1.5e-125	360.0	28NA1@1|root,2SJXH@2759|Eukaryota,39S1M@33154|Opisthokonta,3NYG9@4751|Fungi,3QPRR@4890|Ascomycota,2138P@147550|Sordariomycetes	4751|Fungi	S	Secreted protein	-	-	-	-	-	-	-	-	-	-	-	-	DUF4360
APM_000288	97096.XP_007798394.1	3.54e-08	61.6	2DIN8@1|root,2S5YZ@2759|Eukaryota,3A325@33154|Opisthokonta,3P3FJ@4751|Fungi,3QVJ4@4890|Ascomycota,216H1@147550|Sordariomycetes	4751|Fungi	S	alpha-galactosidase a	-	-	-	-	-	-	-	-	-	-	-	-	Kdo
APM_000289	223192.XP_007911849.1	1.61e-54	181.0	2AYPY@1|root,2S03T@2759|Eukaryota,3A29S@33154|Opisthokonta,3P2G6@4751|Fungi,3QV8A@4890|Ascomycota,212S3@147550|Sordariomycetes	4751|Fungi	-	-	-	-	-	-	-	-	-	-	-	-	-	-	-
APM_000290	393283.XP_007835415.1	1.83e-72	243.0	2EFTW@1|root,2SKXY@2759|Eukaryota,39RPA@33154|Opisthokonta,3NYQV@4751|Fungi,3QPXW@4890|Ascomycota,2147N@147550|Sordariomycetes	4751|Fungi	P	Transcription factor	-	-	-	-	-	-	-	-	-	-	-	-	Fungal_trans,Zn_clus
APM_000291	393283.XP_007841708.1	8.51e-230	667.0	COG0318@1|root,COG2124@1|root,KOG0158@2759|Eukaryota,KOG1176@2759|Eukaryota,3AIC6@33154|Opisthokonta,3Q6GK@4751|Fungi,3RPE7@4890|Ascomycota,21SFC@147550|Sordariomycetes	4751|Fungi	Q	Cytochrome P450	-	-	-	-	-	-	-	-	-	-	-	-	p450
APM_000293	101852.XP_008076679.1	8.4e-90	276.0	COG0666@1|root,KOG4177@2759|Eukaryota,3A3YF@33154|Opisthokonta,3P4PD@4751|Fungi,3QWXB@4890|Ascomycota	4751|Fungi	S	ankyrin repeats	-	-	-	-	-	-	-	-	-	-	-	-	Ank_2,Ank_3,Ank_4,Ank_5
APM_000301	13684.SNOT_14464	1.34e-144	431.0	COG2272@1|root,KOG4389@2759|Eukaryota,39STH@33154|Opisthokonta,3NZBF@4751|Fungi,3QNBI@4890|Ascomycota,1ZY79@147541|Dothideomycetes,4KHEK@92860|Pleosporales	4751|Fungi	G	Belongs to the type-B carboxylesterase lipase family	-	-	-	-	-	-	-	-	-	-	-	-	COesterase
APM_000302	35725.K2SCS5	8.97e-215	595.0	COG0656@1|root,KOG1577@2759|Eukaryota,38I4Y@33154|Opisthokonta,3NZVM@4751|Fungi,3QNAX@4890|Ascomycota,1ZYP5@147541|Dothideomycetes	4751|Fungi	S	Aldo/keto reductase family	-	-	-	-	-	-	-	-	-	-	-	-	Aldo_ket_red
APM_000303	35725.K2SU06	5.49e-292	804.0	COG0647@1|root,KOG1618@2759|Eukaryota,39SVY@33154|Opisthokonta,3NWHC@4751|Fungi,3QKZM@4890|Ascomycota,1ZZCS@147541|Dothideomycetes	4751|Fungi	G	Haloacid dehalogenase-like hydrolase	-	-	-	-	-	-	-	-	-	-	-	-	Hydrolase_6,Hydrolase_like
APM_000304	393283.XP_007841873.1	1.12e-212	606.0	2BW4D@1|root,2S2CP@2759|Eukaryota,39KBX@33154|Opisthokonta,3PGHP@4751|Fungi,3RN07@4890|Ascomycota,21R6E@147550|Sordariomycetes	4751|Fungi	-	-	-	-	-	-	-	-	-	-	-	-	-	-	Abhydrolase_6
APM_000305	31870.EFQ31939	2.99e-55	177.0	2CY8C@1|root,2S4NI@2759|Eukaryota,3A4PU@33154|Opisthokonta,3P5WV@4751|Fungi,3QXFW@4890|Ascomycota,21B0C@147550|Sordariomycetes,1F2YP@1028384|Glomerellales	4751|Fungi	S	Cupin domain	-	-	-	-	-	-	-	-	-	-	-	-	Cupin_2
APM_000306	393283.XP_007841871.1	2.95e-189	547.0	2BRDR@1|root,2S1WE@2759|Eukaryota,38DG7@33154|Opisthokonta,3P05D@4751|Fungi,3QR6G@4890|Ascomycota,211Q9@147550|Sordariomycetes	4751|Fungi	S	F-box domain-containing protein	-	-	-	-	-	-	-	-	-	-	-	-	DUF3506,F-box,F-box-like
APM_000307	393283.XP_007841870.1	7.74e-187	528.0	29W21@1|root,2RXNE@2759|Eukaryota,39839@33154|Opisthokonta,3NX9Y@4751|Fungi,3QKVB@4890|Ascomycota,2149H@147550|Sordariomycetes	4751|Fungi	S	F-box domain containing protein	-	-	-	-	-	-	-	-	-	-	-	-	DUF1769
APM_000309	40483.S8E8A7	1.6e-37	139.0	29CBJ@1|root,2RJF6@2759|Eukaryota,3A0CA@33154|Opisthokonta,3P1Z5@4751|Fungi,3VBK9@5204|Basidiomycota,22EQW@155619|Agaricomycetes,3H8J1@355688|Agaricomycetes incertae sedis	4751|Fungi	S	Peptidase A4 family	-	-	-	-	-	-	-	-	-	-	-	-	Peptidase_A4
APM_000311	393283.XP_007840410.1	9.72e-106	323.0	29NP7@1|root,2RW04@2759|Eukaryota,38V70@33154|Opisthokonta,3PNND@4751|Fungi,3R7VZ@4890|Ascomycota,21CG4@147550|Sordariomycetes	4751|Fungi	-	-	-	-	-	-	-	-	-	-	-	-	-	-	-
APM_000312	140110.NechaP74372	2.28e-272	764.0	COG1161@1|root,KOG2423@2759|Eukaryota,38BQU@33154|Opisthokonta,3NUVV@4751|Fungi,3QJDN@4890|Ascomycota,2119M@147550|Sordariomycetes,3TCXQ@5125|Hypocreales,1FNXY@110618|Nectriaceae	4751|Fungi	S	GTPase that associates with pre-60S ribosomal subunits in the nucleolus and is required for their nuclear export and maturation	NOG2	GO:0000054,GO:0000055,GO:0000166,GO:0001882,GO:0001883,GO:0003674,GO:0003824,GO:0003924,GO:0005488,GO:0005525,GO:0005575,GO:0005622,GO:0005623,GO:0005634,GO:0005654,GO:0005730,GO:0006403,GO:0006405,GO:0006611,GO:0006810,GO:0006886,GO:0006913,GO:0008104,GO:0008150,GO:0015031,GO:0015833,GO:0015931,GO:0016462,GO:0016787,GO:0016817,GO:0016818,GO:0017076,GO:0017111,GO:0019001,GO:0022613,GO:0030684,GO:…	-	ko:K14537	ko03008,map03008	-	-	-	ko00000,ko00001,ko03009	-	-	-	MMR_HSR1,NGP1NT
APM_000313	393283.XP_007840412.1	2.67e-82	258.0	2CMWY@1|root,2S3Z9@2759|Eukaryota,3A531@33154|Opisthokonta,3P429@4751|Fungi,3QVVQ@4890|Ascomycota,21AAX@147550|Sordariomycetes	4751|Fungi	-	-	-	-	-	-	-	-	-	-	-	-	-	-	-
APM_000314	393283.XP_007840413.1	0.0	1712.0	COG1131@1|root,KOG0061@2759|Eukaryota,38CVQ@33154|Opisthokonta,3NWNI@4751|Fungi,3QN6M@4890|Ascomycota,2127K@147550|Sordariomycetes	4751|Fungi	Q	ABC transporter	ADP1	GO:0000322,GO:0000323,GO:0000324,GO:0000329,GO:0003674,GO:0003824,GO:0005215,GO:0005575,GO:0005622,GO:0005623,GO:0005737,GO:0005773,GO:0005774,GO:0005783,GO:0005886,GO:0006810,GO:0008150,GO:0012505,GO:0015399,GO:0015405,GO:0016020,GO:0016021,GO:0016462,GO:0016787,GO:0016817,GO:0016818,GO:0016887,GO:0017111,GO:0022804,GO:0022857,GO:0031090,GO:0031224,GO:0042623,GO:0042626,GO:0043226,GO:0043227,GO:…	-	ko:K05681	ko01523,ko02010,ko04976,map01523,map02010,map04976	-	-	-	ko00000,ko00001,ko02000,ko04090,ko04147	3.A.1.204	-	-	ABC2_membrane,ABC_tran,EGF_2
APM_000315	29850.GGTG_08000T0	2.72e-15	71.6	2F63X@1|root,2T75R@2759|Eukaryota,3AB9N@33154|Opisthokonta,3P84R@4751|Fungi,3QZK0@4890|Ascomycota,21BYB@147550|Sordariomycetes,41P04@639021|Magnaporthales	4751|Fungi	-	-	-	-	-	-	-	-	-	-	-	-	-	-	-
APM_000316	552467.XP_003192109.1	4.06e-55	184.0	2AZ74@1|root,2S054@2759|Eukaryota,3A23M@33154|Opisthokonta,3P2TX@4751|Fungi,3V5I7@5204|Basidiomycota	4751|Fungi	S	HHE domain-containing protein	-	-	-	-	-	-	-	-	-	-	-	-	Hemerythrin
APM_000318	97096.XP_007792029.1	1.41e-98	314.0	COG0443@1|root,KOG0101@2759|Eukaryota,3AG1G@33154|Opisthokonta,3PANI@4751|Fungi,3QTNY@4890|Ascomycota,211CZ@147550|Sordariomycetes	4751|Fungi	O	Belongs to the heat shock protein 70 family	-	-	-	-	-	-	-	-	-	-	-	-	HSP70
APM_000319	5127.CCT68946	1.24e-79	246.0	2CZB2@1|root,2S9FN@2759|Eukaryota,3A6QM@33154|Opisthokonta,3P2W2@4751|Fungi,3QU0S@4890|Ascomycota,219PB@147550|Sordariomycetes,3TJ47@5125|Hypocreales,1FUFM@110618|Nectriaceae	4751|Fungi	O	Belongs to the class VI-like SAM-binding methyltransferase superfamily. Isoprenylcysteine carboxyl methyltransferase family	-	-	-	-	-	-	-	-	-	-	-	-	ICMT
APM_000320	710243.XP_007590881.1	6.43e-104	321.0	2D38Z@1|root,2SQPP@2759|Eukaryota,39951@33154|Opisthokonta,3NZQW@4751|Fungi,3QQ4Y@4890|Ascomycota,219UM@147550|Sordariomycetes,1F5G3@1028384|Glomerellales	4751|Fungi	-	-	-	-	-	-	-	-	-	-	-	-	-	-	-
APM_000321	5507.FOXG_15301P0	1.91e-204	584.0	KOG0255@1|root,KOG0255@2759|Eukaryota,39V3H@33154|Opisthokonta,3NXC0@4751|Fungi,3QJUM@4890|Ascomycota,214B9@147550|Sordariomycetes,3TJJ9@5125|Hypocreales,1FNVE@110618|Nectriaceae	4751|Fungi	S	Sugar (and other) transporter	-	-	-	-	-	-	-	-	-	-	-	-	MFS_1
APM_000322	5061.CADANGAP00006070	8.32e-17	82.0	COG0436@1|root,KOG0257@2759|Eukaryota,39V27@33154|Opisthokonta,3NYY7@4751|Fungi,3QQY1@4890|Ascomycota,20BXV@147545|Eurotiomycetes,3S4MC@5042|Eurotiales	4751|Fungi	E	Aminotransferase	-	-	-	-	-	-	-	-	-	-	-	-	Aminotran_1_2
APM_000323	101852.XP_008082509.1	6.77e-90	280.0	2A2M4@1|root,2RY3D@2759|Eukaryota,39Z1J@33154|Opisthokonta,3NWH4@4751|Fungi,3R6GX@4890|Ascomycota	4751|Fungi	O	endoglucanase	-	-	1.14.99.54	ko:K19356	-	-	-	-	ko00000,ko01000	-	AA9,CBM1	-	CBM_1,Glyco_hydro_61
APM_000324	97096.XP_007790696.1	1.44e-156	457.0	2D1WJ@1|root,2SJJ1@2759|Eukaryota,39RTI@33154|Opisthokonta,3P14T@4751|Fungi,3QRTY@4890|Ascomycota,2119J@147550|Sordariomycetes	4751|Fungi	G	Beta-1,3-glucanase	-	-	-	-	-	-	-	-	-	-	-	-	Glyco_hydro_64
APM_000326	393283.XP_007837377.1	1.24e-155	462.0	28PCU@1|root,2T8H9@2759|Eukaryota,3AHJF@33154|Opisthokonta,3PCVE@4751|Fungi,3R2KN@4890|Ascomycota,21PJ9@147550|Sordariomycetes	4751|Fungi	S	Glycosyl hydrolase family 79 C-terminal beta domain	-	-	-	-	-	-	-	-	-	-	-	-	Glyco_hydro_79C
APM_000327	45151.EDU43498	1.34e-126	369.0	COG1028@1|root,KOG0725@2759|Eukaryota,38BND@33154|Opisthokonta,3NYH7@4751|Fungi,3RJGB@4890|Ascomycota	4751|Fungi	Q	Enoyl-(Acyl carrier protein) reductase	-	-	-	-	-	-	-	-	-	-	-	-	adh_short_C2
APM_000328	5147.XP_003344584.1	2.19e-105	315.0	2CXN2@1|root,2RYKG@2759|Eukaryota,39SC1@33154|Opisthokonta,3NZAM@4751|Fungi,3QRGY@4890|Ascomycota,2175K@147550|Sordariomycetes,3U78B@5139|Sordariales,3UKXM@5148|Sordariaceae	4751|Fungi	O	metallopeptidase activity	-	-	-	-	-	-	-	-	-	-	-	-	Peptidase_M43
APM_000329	5016.M2U0Q8	2.32e-31	122.0	2C8KH@1|root,2SPX5@2759|Eukaryota,3A57T@33154|Opisthokonta,3P4K9@4751|Fungi,3QWSC@4890|Ascomycota,208JQ@147541|Dothideomycetes,4KJFC@92860|Pleosporales	4751|Fungi	-	-	-	-	-	-	-	-	-	-	-	-	-	-	-
APM_000330	101028.EKJ76061	4.71e-11	70.5	2ERB2@1|root,2SU5G@2759|Eukaryota,3ATMW@33154|Opisthokonta,3PGM5@4751|Fungi,3R4HG@4890|Ascomycota,21BWF@147550|Sordariomycetes,3TTM7@5125|Hypocreales,1FWYP@110618|Nectriaceae	4751|Fungi	-	-	-	-	-	-	-	-	-	-	-	-	-	-	-
APM_000332	31870.EFQ27428	1.08e-229	667.0	COG1223@1|root,KOG0742@2759|Eukaryota,39TW4@33154|Opisthokonta,3NVI6@4751|Fungi,3QMXP@4890|Ascomycota,2194Y@147550|Sordariomycetes,1EX2M@1028384|Glomerellales	4751|Fungi	O	ATPase family associated with various cellular activities (AAA)	-	-	-	-	-	-	-	-	-	-	-	-	AAA
APM_000334	51453.EGR45737	5.54e-269	745.0	KOG1435@1|root,KOG1435@2759|Eukaryota,38CV6@33154|Opisthokonta,3NUSE@4751|Fungi,3QKCT@4890|Ascomycota,213RC@147550|Sordariomycetes,3THCZ@5125|Hypocreales,3TYR2@5129|Hypocreaceae	4751|Fungi	IT	Ergosterol biosynthesis ERG4/ERG24 family	ERG24	GO:0000166,GO:0003674,GO:0003824,GO:0005488,GO:0005575,GO:0005622,GO:0005623,GO:0005737,GO:0005783,GO:0005789,GO:0006066,GO:0006629,GO:0006694,GO:0006696,GO:0008150,GO:0008152,GO:0008202,GO:0008204,GO:0008610,GO:0009058,GO:0009987,GO:0012505,GO:0016020,GO:0016021,GO:0016125,GO:0016126,GO:0016128,GO:0016129,GO:0016491,GO:0016627,GO:0016628,GO:0030176,GO:0031224,GO:0031227,GO:0031984,GO:0036094,GO:…	1.3.1.70	ko:K00222	ko00100,ko01100,ko01110,ko01130,map00100,map01100,map01110,map01130	M00101	R05639,R07483	RC01441	ko00000,ko00001,ko00002,ko01000	-	-	-	ERG4_ERG24
APM_000335	97096.XP_007797392.1	2e-51	186.0	COG2730@1|root,2QRG8@2759|Eukaryota,38M6K@33154|Opisthokonta,3NUQG@4751|Fungi,3QNAB@4890|Ascomycota,21617@147550|Sordariomycetes	4751|Fungi	I	Belongs to the glycosyl hydrolase 5 (cellulase A) family	-	-	3.2.1.58	ko:K01210	ko00500,map00500	-	R00308,R03115	RC00467	ko00000,ko00001,ko01000	-	-	-	Cellulase
APM_000337	5465.ENH88868	1.21e-32	132.0	COG0666@1|root,KOG4177@2759|Eukaryota,38C2G@33154|Opisthokonta,3NZDV@4751|Fungi,3QMJF@4890|Ascomycota,216MB@147550|Sordariomycetes	4751|Fungi	S	Nacht domain protein	-	-	-	ko:K21440	-	-	-	-	ko00000,ko04131	-	-	-	Ank_2,Ank_4,NACHT
APM_000339	97096.XP_007789397.1	1.76e-30	117.0	2CBSQ@1|root,2T1WI@2759|Eukaryota,3AQ6S@33154|Opisthokonta,3PHS7@4751|Fungi,3QYVX@4890|Ascomycota,21BW6@147550|Sordariomycetes	4751|Fungi	-	-	-	-	-	-	-	-	-	-	-	-	-	-	-
APM_000341	148304.MAPG_11162T0	3.95e-160	455.0	2ECWD@1|root,2SING@2759|Eukaryota,39WGW@33154|Opisthokonta,3NW4V@4751|Fungi,3QPI0@4890|Ascomycota,211SK@147550|Sordariomycetes,41JCY@639021|Magnaporthales	4751|Fungi	O	Cellulose-growth-specific protein	-	-	-	-	-	-	-	-	-	-	-	-	CBM_1,Glyco_hydro_61
APM_000342	393283.XP_007841106.1	5.09e-194	548.0	COG0753@1|root,KOG0047@2759|Eukaryota,38BMC@33154|Opisthokonta,3NUEX@4751|Fungi,3QJPH@4890|Ascomycota,212VI@147550|Sordariomycetes	4751|Fungi	Q	Occurs in almost all aerobically respiring organisms and serves to protect cells from the toxic effects of hydrogen peroxide	CAT1	GO:0000302,GO:0001306,GO:0001315,GO:0003674,GO:0003824,GO:0004096,GO:0004601,GO:0005488,GO:0005575,GO:0005618,GO:0005622,GO:0005623,GO:0005737,GO:0005739,GO:0005759,GO:0005777,GO:0005782,GO:0006950,GO:0006979,GO:0007154,GO:0007568,GO:0007571,GO:0008150,GO:0008152,GO:0009056,GO:0009267,GO:0009277,GO:0009405,GO:0009605,GO:0009636,GO:0009987,GO:0009991,GO:0010035,GO:0016209,GO:0016491,GO:0016684,GO:…	1.11.1.6	ko:K03781	ko00380,ko00630,ko01110,ko01130,ko01200,ko04011,ko04016,ko04068,ko04146,ko04211,ko04212,ko04213,ko05014,map00380,map00630,map01110,map01130,map01200,map04011,map04016,map04068,map04146,map04211,map04212,map04213,map05014	M00532	R00009,R00602,R02670	RC00034,RC00767,RC02141,RC02755	ko00000,ko00001,ko00002,ko01000	-	-	-	Catalase,Catalase-rel
APM_000343	293227.XP_008720158.1	0.0	937.0	COG2303@1|root,KOG1238@2759|Eukaryota,38UEK@33154|Opisthokonta,3NWR3@4751|Fungi,3QMT1@4890|Ascomycota,20G88@147545|Eurotiomycetes,3MW22@451870|Chaetothyriomycetidae	4751|Fungi	E	Belongs to the GMC oxidoreductase family	-	-	-	-	-	-	-	-	-	-	-	-	GMC_oxred_C,GMC_oxred_N
APM_000345	393283.XP_007833607.1	3.28e-177	505.0	2EDEZ@1|root,2SJ2P@2759|Eukaryota,39ZQW@33154|Opisthokonta,3P04N@4751|Fungi,3QTSB@4890|Ascomycota,213EB@147550|Sordariomycetes	4751|Fungi	S	bnr asp-box repeat domain protein	-	-	-	-	-	-	-	-	-	-	-	-	BNR_2
APM_000346	97096.XP_007790182.1	1.6e-68	221.0	2DIGG@1|root,2S5YP@2759|Eukaryota,3AK88@33154|Opisthokonta,3PDGN@4751|Fungi,3R3BM@4890|Ascomycota,21EU2@147550|Sordariomycetes	4751|Fungi	S	NAD(P)H-binding	-	-	-	-	-	-	-	-	-	-	-	-	NmrA
APM_000347	393283.XP_007833604.1	0.0	897.0	COG0389@1|root,KOG2094@2759|Eukaryota,38BXY@33154|Opisthokonta,3NUPN@4751|Fungi,3QNQC@4890|Ascomycota,212KI@147550|Sordariomycetes	4751|Fungi	L	ImpB mucB samB family protein	-	GO:0000228,GO:0000731,GO:0000785,GO:0000790,GO:0003674,GO:0003824,GO:0003887,GO:0005575,GO:0005622,GO:0005623,GO:0005634,GO:0005694,GO:0005737,GO:0006139,GO:0006259,GO:0006281,GO:0006301,GO:0006725,GO:0006807,GO:0006950,GO:0006974,GO:0008150,GO:0008152,GO:0009058,GO:0009059,GO:0009607,GO:0009719,GO:0009987,GO:0016740,GO:0016772,GO:0016779,GO:0018130,GO:0019438,GO:0019985,GO:0031974,GO:0031981,GO:…	2.7.7.7	ko:K03511	ko03460,ko05200,ko05202,ko05210,ko05212,ko05213,ko05214,ko05216,ko05217,ko05218,ko05220,ko05222,ko05223,ko05224,ko05225,ko05226,map03460,map05200,map05202,map05210,map05212,map05213,map05214,map05216,map05217,map05218,map05220,map05222,map05223,map05224,map05225,map05226	-	-	-	ko00000,ko00001,ko01000,ko03400	-	-	-	IMS,IMS_C,IMS_HHH
APM_000348	393283.XP_007833603.1	4.49e-302	849.0	COG0168@1|root,KOG1341@2759|Eukaryota,38Z3I@33154|Opisthokonta,3NV12@4751|Fungi,3QR9J@4890|Ascomycota,212DV@147550|Sordariomycetes	4751|Fungi	P	Belongs to the TrkH potassium transport family	-	-	-	-	-	-	-	-	-	-	-	-	TrkH
APM_000349	29908.U7PXX7	1.92e-72	224.0	COG0545@1|root,KOG0549@2759|Eukaryota,3A5NH@33154|Opisthokonta,3P579@4751|Fungi,3QUF9@4890|Ascomycota,219MN@147550|Sordariomycetes,3UU01@5151|Ophiostomatales	4751|Fungi	O	FKBP-type peptidyl-prolyl cis-trans isomerase	FPR2	GO:0000322,GO:0000323,GO:0000324,GO:0000413,GO:0003674,GO:0003755,GO:0003824,GO:0005488,GO:0005527,GO:0005528,GO:0005575,GO:0005622,GO:0005623,GO:0005634,GO:0005737,GO:0005773,GO:0005783,GO:0005789,GO:0006457,GO:0006464,GO:0006807,GO:0008144,GO:0008150,GO:0008152,GO:0009987,GO:0010033,GO:0012505,GO:0016020,GO:0016853,GO:0016859,GO:0018193,GO:0018208,GO:0019538,GO:0031984,GO:0033993,GO:0036211,GO:…	5.2.1.8	ko:K09569,ko:K09577	-	-	-	-	ko00000,ko01000,ko03110	-	-	-	FKBP_C
APM_000350	31870.EFQ35362	3.1e-141	416.0	COG3693@1|root,2QR4K@2759|Eukaryota,38G7T@33154|Opisthokonta,3NVX1@4751|Fungi,3QJES@4890|Ascomycota,215PD@147550|Sordariomycetes,1F08F@1028384|Glomerellales	4751|Fungi	G	Glycosyl hydrolase family 10	-	-	3.2.1.8	ko:K01181	-	-	-	-	ko00000,ko01000	-	-	-	CBM_1,Glyco_hydro_10
APM_000351	393283.XP_007841893.1	1.43e-278	777.0	COG0814@1|root,KOG1304@2759|Eukaryota,38FV2@33154|Opisthokonta,3NVU6@4751|Fungi,3QSX8@4890|Ascomycota,21688@147550|Sordariomycetes	4751|Fungi	E	Amino acid transporter	-	GO:0000322,GO:0000323,GO:0000324,GO:0000329,GO:0003333,GO:0003674,GO:0005215,GO:0005290,GO:0005302,GO:0005342,GO:0005575,GO:0005622,GO:0005623,GO:0005737,GO:0005773,GO:0005774,GO:0006810,GO:0006811,GO:0006812,GO:0006820,GO:0006855,GO:0006865,GO:0006868,GO:0007034,GO:0008150,GO:0008324,GO:0008509,GO:0008514,GO:0015075,GO:0015171,GO:0015173,GO:0015174,GO:0015175,GO:0015179,GO:0015181,GO:0015186,GO:…	-	ko:K14209	ko04138,map04138	-	-	-	ko00000,ko00001,ko02000,ko04131	2.A.18.8	-	-	Aa_trans
APM_000352	27337.EGY19805	1e-301	836.0	COG0318@1|root,KOG1176@2759|Eukaryota,38D90@33154|Opisthokonta,3NWZC@4751|Fungi,3QQX1@4890|Ascomycota,216GV@147550|Sordariomycetes,1EW8W@1028384|Glomerellales	4751|Fungi	I	AMP-binding enzyme C-terminal domain	-	-	-	-	-	-	-	-	-	-	-	-	AMP-binding,AMP-binding_C
APM_000353	223192.XP_007914390.1	2.21e-225	644.0	KOG0255@1|root,KOG0255@2759|Eukaryota,38PBH@33154|Opisthokonta,3NWFT@4751|Fungi,3QJUY@4890|Ascomycota,2140G@147550|Sordariomycetes	4751|Fungi	Q	resistance protein	-	-	-	-	-	-	-	-	-	-	-	-	MFS_1
APM_000355	97096.XP_007789502.1	0.0	1374.0	COG1874@1|root,KOG0496@2759|Eukaryota,39V0C@33154|Opisthokonta,3NWU9@4751|Fungi,3QQQI@4890|Ascomycota,212VJ@147550|Sordariomycetes	4751|Fungi	G	-beta-galactosidase	lacB	GO:0003674,GO:0003824,GO:0004553,GO:0004565,GO:0005575,GO:0005622,GO:0005623,GO:0005737,GO:0005773,GO:0015925,GO:0016787,GO:0016798,GO:0043226,GO:0043227,GO:0043229,GO:0043231,GO:0044424,GO:0044444,GO:0044464	3.2.1.23	ko:K01190	ko00052,ko00511,ko00600,ko01100,map00052,map00511,map00600,map01100	-	R01105,R01678,R03355,R04783,R06114	RC00049,RC00452	ko00000,ko00001,ko01000	-	-	-	BetaGal_dom2,BetaGal_dom3,BetaGal_dom4_5,Glyco_hydro_35
APM_000356	78579.XP_003663492.1	4.54e-64	208.0	COG3509@1|root,2QTDU@2759|Eukaryota,39SMP@33154|Opisthokonta,3NZTT@4751|Fungi,3QMXZ@4890|Ascomycota,213XF@147550|Sordariomycetes,3U7GG@5139|Sordariales,3H9QC@35718|Chaetomiaceae	4751|Fungi	O	Esterase PHB depolymerase	-	-	3.1.1.72	ko:K05972	-	-	-	-	ko00000,ko01000	-	-	-	Esterase_phd
APM_000357	97096.XP_007789647.1	2.03e-85	259.0	2DQSB@1|root,2S6CI@2759|Eukaryota,3A5I3@33154|Opisthokonta,3P43Y@4751|Fungi,3QX5Z@4890|Ascomycota,21F8I@147550|Sordariomycetes	4751|Fungi	-	-	-	-	-	-	-	-	-	-	-	-	-	-	LysM,SLT
APM_000359	78579.XP_003660923.1	2.43e-204	590.0	COG2303@1|root,KOG1238@2759|Eukaryota,3AFAH@33154|Opisthokonta,3PBPR@4751|Fungi,3QPWX@4890|Ascomycota,21983@147550|Sordariomycetes,3UB3Q@5139|Sordariales,3HAXH@35718|Chaetomiaceae	4751|Fungi	E	GMC oxidoreductase	-	-	-	-	-	-	-	-	-	-	-	-	GMC_oxred_C,GMC_oxred_N
APM_000360	318829.MGG_12721T0	0.0	1283.0	KOG2262@1|root,KOG2262@2759|Eukaryota,38D6E@33154|Opisthokonta,3NUA6@4751|Fungi,3QJQX@4890|Ascomycota,21223@147550|Sordariomycetes	4751|Fungi	T	oligopeptide transporter	OPT6	GO:0000138,GO:0000322,GO:0000323,GO:0000324,GO:0001558,GO:0003674,GO:0005215,GO:0005575,GO:0005622,GO:0005623,GO:0005737,GO:0005773,GO:0005777,GO:0005794,GO:0005795,GO:0005886,GO:0005887,GO:0006810,GO:0006857,GO:0006996,GO:0007033,GO:0008150,GO:0009987,GO:0012505,GO:0015833,GO:0016020,GO:0016021,GO:0016043,GO:0019725,GO:0022603,GO:0022604,GO:0022857,GO:0030307,GO:0031224,GO:0031226,GO:0031984,GO:…	-	-	-	-	-	-	-	-	-	-	OPT
APM_000362	35720.XP_003656878.1	1.08e-116	341.0	COG0655@1|root,KOG3135@2759|Eukaryota,38HWI@33154|Opisthokonta,3NU10@4751|Fungi,3QKH7@4890|Ascomycota,211BG@147550|Sordariomycetes,3UAIR@5139|Sordariales,3HBSS@35718|Chaetomiaceae	4751|Fungi	S	NADPH-dependent FMN reductase	PST2	GO:0000166,GO:0000785,GO:0000792,GO:0003674,GO:0003824,GO:0003955,GO:0005488,GO:0005575,GO:0005622,GO:0005623,GO:0005694,GO:0005737,GO:0005739,GO:0005886,GO:0006091,GO:0006325,GO:0006342,GO:0006355,GO:0006996,GO:0008150,GO:0008152,GO:0009055,GO:0009889,GO:0009890,GO:0009892,GO:0009987,GO:0010181,GO:0010468,GO:0010556,GO:0010558,GO:0010605,GO:0010629,GO:0016020,GO:0016043,GO:0016458,GO:0016491,GO:…	1.6.5.2	ko:K03809	ko00130,ko01110,map00130,map01110	-	R02964,R03643,R03816	RC00819	ko00000,ko00001,ko01000	-	-	-	FMN_red
APM_000363	393283.XP_007841888.1	1.62e-119	365.0	2BPND@1|root,2S1SC@2759|Eukaryota,3A1EG@33154|Opisthokonta,3P39A@4751|Fungi,3QUD9@4890|Ascomycota,21179@147550|Sordariomycetes	4751|Fungi	-	-	-	-	-	-	-	-	-	-	-	-	-	-	-
APM_000364	393283.XP_007841887.1	1.66e-151	447.0	2CMI8@1|root,2QQEE@2759|Eukaryota,39SBP@33154|Opisthokonta,3NZNW@4751|Fungi,3QJY7@4890|Ascomycota,216HE@147550|Sordariomycetes	4751|Fungi	S	RNA recognition motif-containing protein	-	-	-	-	-	-	-	-	-	-	-	-	-
APM_000365	393283.XP_007841886.1	8.9e-78	235.0	COG0096@1|root,2RXRN@2759|Eukaryota,3A09A@33154|Opisthokonta,3P1ZM@4751|Fungi,3QUGT@4890|Ascomycota,219FJ@147550|Sordariomycetes	4751|Fungi	J	ribosomal protein	-	GO:0000313,GO:0000314,GO:0003674,GO:0003735,GO:0005198,GO:0005575,GO:0005622,GO:0005623,GO:0005737,GO:0005739,GO:0005759,GO:0005761,GO:0005763,GO:0005829,GO:0005840,GO:0006412,GO:0006518,GO:0006807,GO:0008150,GO:0008152,GO:0009058,GO:0009059,GO:0009987,GO:0010467,GO:0015935,GO:0019538,GO:0022626,GO:0022627,GO:0031974,GO:0032543,GO:0032991,GO:0034641,GO:0034645,GO:0043043,GO:0043170,GO:0043226,GO:…	-	ko:K02994	ko03010,map03010	M00178,M00179	-	-	br01610,ko00000,ko00001,ko00002,ko03011	-	-	-	Ribosomal_S8
APM_000366	393283.XP_007841885.1	1.06e-92	305.0	2D45W@1|root,2SU0I@2759|Eukaryota,3A4KA@33154|Opisthokonta,3P4WS@4751|Fungi,3QV4Q@4890|Ascomycota,219R6@147550|Sordariomycetes	4751|Fungi	-	-	-	-	-	-	-	-	-	-	-	-	-	-	-
APM_000367	393283.XP_007841884.1	1.69e-221	615.0	COG0473@1|root,KOG0785@2759|Eukaryota,38RHP@33154|Opisthokonta,3NWJP@4751|Fungi,3QJQU@4890|Ascomycota,213XY@147550|Sordariomycetes	4751|Fungi	E	Homoisocitrate dehydrogenase	LYS12	GO:0003674,GO:0003824,GO:0005575,GO:0005622,GO:0005623,GO:0005737,GO:0005739,GO:0006082,GO:0006520,GO:0006553,GO:0006807,GO:0008150,GO:0008152,GO:0008652,GO:0009058,GO:0009066,GO:0009067,GO:0009085,GO:0009987,GO:0016053,GO:0016491,GO:0016614,GO:0016616,GO:0019752,GO:0043226,GO:0043227,GO:0043229,GO:0043231,GO:0043436,GO:0044237,GO:0044238,GO:0044249,GO:0044281,GO:0044283,GO:0044424,GO:0044444,GO:…	1.1.1.87	ko:K05824	ko00300,ko01100,ko01120,ko01130,ko01210,ko01230,map00300,map01100,map01120,map01130,map01210,map01230	M00030,M00433	R01934,R01936,R04862	RC00084,RC00114,RC00626	br01601,ko00000,ko00001,ko00002,ko01000	-	-	-	Iso_dh
APM_000368	5127.CCT63455	0.0	1477.0	COG1444@1|root,KOG2036@2759|Eukaryota,38FQJ@33154|Opisthokonta,3NU7C@4751|Fungi,3QKSD@4890|Ascomycota,2183E@147550|Sordariomycetes,3TEHS@5125|Hypocreales,1FPRE@110618|Nectriaceae	4751|Fungi	S	RNA cytidine acetyltransferase with specificity toward both 18S rRNA and tRNAs. Catalyzes the formation of N(4)- acetylcytidine (ac4C) in 18S rRNA. Required for early nucleolar cleavages of precursor rRNA at sites A0, A1 and A2 during 18S rRNA synthesis. Catalyzes the formation of ac4C in serine and leucine tRNAs. Requires the tRNA-binding adapter protein TAN1 for full tRNA acetyltransferase acti…	NAT10	GO:0000049,GO:0000154,GO:0000166,GO:0002097,GO:0002101,GO:0003674,GO:0003676,GO:0003723,GO:0003824,GO:0005488,GO:0005524,GO:0005575,GO:0005622,GO:0005623,GO:0005634,GO:0005730,GO:0006139,GO:0006364,GO:0006396,GO:0006399,GO:0006400,GO:0006725,GO:0006807,GO:0008033,GO:0008080,GO:0008144,GO:0008150,GO:0008152,GO:0009451,GO:0009987,GO:0010467,GO:0016070,GO:0016072,GO:0016407,GO:0016410,GO:0016740,GO:…	3.1.1.29	ko:K14521,ko:K15033	ko03008,map03008	-	-	-	ko00000,ko00001,ko01000,ko03009,ko03012	-	-	-	DUF1726,GNAT_acetyltr_2,Helicase_RecD,tRNA_bind_2
APM_000370	393283.XP_007841604.1	6.92e-78	259.0	29HQK@1|root,2RQXA@2759|Eukaryota,3A67V@33154|Opisthokonta,3P5S1@4751|Fungi,3QYDH@4890|Ascomycota,21APH@147550|Sordariomycetes	4751|Fungi	-	-	-	-	-	-	-	-	-	-	-	-	-	-	-
APM_000374	393283.XP_007840265.1	0.0	1397.0	COG0480@1|root,KOG0465@2759|Eukaryota,38GUI@33154|Opisthokonta,3NV2U@4751|Fungi,3QNG6@4890|Ascomycota,217YE@147550|Sordariomycetes	4751|Fungi	J	Mitochondrial GTPase that catalyzes the GTP-dependent ribosomal translocation step during translation elongation. During this step, the ribosome changes from the pre-translocational (PRE) to the post-translocational (POST) state as the newly formed A- site-bound peptidyl-tRNA and P-site-bound deacylated tRNA move to the P and E sites, respectively. Catalyzes the coordinated movement of the two tR…	MEF1	GO:0000166,GO:0001882,GO:0001883,GO:0003674,GO:0003676,GO:0003723,GO:0003746,GO:0003824,GO:0003924,GO:0005488,GO:0005525,GO:0005575,GO:0005622,GO:0005623,GO:0005737,GO:0005739,GO:0005829,GO:0006412,GO:0006414,GO:0006518,GO:0006807,GO:0008135,GO:0008150,GO:0008152,GO:0009058,GO:0009059,GO:0009987,GO:0010467,GO:0016462,GO:0016787,GO:0016817,GO:0016818,GO:0017076,GO:0017111,GO:0019001,GO:0019538,GO:…	-	ko:K02355	-	-	-	-	ko00000,ko03012,ko03029	-	-	-	EFG_C,EFG_II,EFG_IV,GTP_EFTU,GTP_EFTU_D2
APM_000375	223192.XP_007916405.1	2.14e-202	578.0	KOG1339@1|root,KOG1339@2759|Eukaryota,38H0T@33154|Opisthokonta,3NXPH@4751|Fungi,3QPMT@4890|Ascomycota,21460@147550|Sordariomycetes	4751|Fungi	O	Belongs to the peptidase A1 family	-	GO:0003674,GO:0003824,GO:0004175,GO:0004190,GO:0005575,GO:0005576,GO:0005618,GO:0005622,GO:0005623,GO:0005737,GO:0005783,GO:0005789,GO:0005886,GO:0006508,GO:0006807,GO:0008150,GO:0008152,GO:0008233,GO:0009056,GO:0009057,GO:0009277,GO:0009897,GO:0009986,GO:0009987,GO:0012505,GO:0016020,GO:0016043,GO:0016787,GO:0019538,GO:0030163,GO:0030312,GO:0031224,GO:0031225,GO:0031226,GO:0031233,GO:0031362,GO:…	-	-	-	-	-	-	-	-	-	-	Asp
APM_000377	318829.MGG_05386T0	4.41e-101	313.0	2EG28@1|root,2SM41@2759|Eukaryota,3AF4W@33154|Opisthokonta,3PA9S@4751|Fungi,3QQS6@4890|Ascomycota,21A6A@147550|Sordariomycetes	4751|Fungi	S	integral membrane protein	-	-	-	-	-	-	-	-	-	-	-	-	-
APM_000378	101852.XP_008085150.1	1.95e-89	281.0	2D2J0@1|root,2SN1Z@2759|Eukaryota,3AHEJ@33154|Opisthokonta,3PA9K@4751|Fungi	4751|Fungi	-	-	-	-	-	-	-	-	-	-	-	-	-	-	-
APM_000379	43228.XP_007732309.1	9.45e-116	352.0	2EV22@1|root,2SX45@2759|Eukaryota,39ZKT@33154|Opisthokonta,3NVDH@4751|Fungi,3QPPB@4890|Ascomycota,20HTQ@147545|Eurotiomycetes,3MWYG@451870|Chaetothyriomycetidae	4751|Fungi	S	Transcription factor	-	-	-	-	-	-	-	-	-	-	-	-	Fungal_trans_2,Zn_clus
APM_000380	5970.XP_009152718.1	8.12e-268	748.0	COG0154@1|root,KOG1212@2759|Eukaryota,38CWX@33154|Opisthokonta,3NTYP@4751|Fungi,3QKVY@4890|Ascomycota,20M62@147545|Eurotiomycetes	4751|Fungi	IJT	Amidase	-	-	3.5.1.4	ko:K01426	ko00330,ko00360,ko00380,ko00627,ko00643,ko01120,map00330,map00360,map00380,map00627,map00643,map01120	-	R02540,R03096,R03180,R03909,R05551,R05590	RC00010,RC00100,RC00950,RC01025	ko00000,ko00001,ko01000	-	-	-	Amidase
APM_000381	393283.XP_007832084.1	0.0	1182.0	COG1020@1|root,KOG1178@2759|Eukaryota,39REN@33154|Opisthokonta,3NTWI@4751|Fungi,3QJNI@4890|Ascomycota,217N7@147550|Sordariomycetes	4751|Fungi	Q	nrps-like enzyme	-	-	-	-	-	-	-	-	-	-	-	-	AMP-binding,NAD_binding_4,PP-binding
APM_000383	61273.S3BZC6	0.0	985.0	COG3526@1|root,2RYFW@2759|Eukaryota,39GYJ@33154|Opisthokonta,3NWHM@4751|Fungi,3QQIT@4890|Ascomycota,211P4@147550|Sordariomycetes,3UT78@5151|Ophiostomatales	4751|Fungi	O	Rdx family	-	-	-	-	-	-	-	-	-	-	-	-	-
APM_000384	97096.XP_007799132.1	8.06e-31	112.0	2CAQ5@1|root,2SXKU@2759|Eukaryota,3A8S5@33154|Opisthokonta,3P87U@4751|Fungi,3QYGZ@4890|Ascomycota	4751|Fungi	S	ethyl tert-butyl ether degradation	-	-	-	-	-	-	-	-	-	-	-	-	EthD
APM_000385	393283.XP_007840241.1	2.78e-243	689.0	COG1736@1|root,KOG2648@2759|Eukaryota,38FXZ@33154|Opisthokonta,3NUDH@4751|Fungi,3QN2I@4890|Ascomycota,213NZ@147550|Sordariomycetes	4751|Fungi	J	Required for the first step in the synthesis of diphthamide, a post-translational modification of histidine which occurs in translation elongation factor 2	DPH2	GO:0005575,GO:0005622,GO:0005623,GO:0005737,GO:0006417,GO:0006448,GO:0006464,GO:0006807,GO:0008150,GO:0008152,GO:0009058,GO:0009889,GO:0009987,GO:0010468,GO:0010556,GO:0010608,GO:0017182,GO:0017183,GO:0018193,GO:0018202,GO:0019222,GO:0019538,GO:0031323,GO:0031326,GO:0032268,GO:0034248,GO:0036211,GO:0043170,GO:0043412,GO:0044237,GO:0044238,GO:0044249,GO:0044260,GO:0044267,GO:0044424,GO:0044464,GO:…	-	ko:K17866	-	-	-	-	ko00000,ko03012	-	-	-	Diphthamide_syn
APM_000386	148304.MAPG_04122T0	5.27e-157	468.0	2EB3Y@1|root,2SH94@2759|Eukaryota,39VZP@33154|Opisthokonta,3NZDK@4751|Fungi,3QK4D@4890|Ascomycota,21K6A@147550|Sordariomycetes,41PK5@639021|Magnaporthales	4751|Fungi	G	Belongs to the tannase family	-	-	-	-	-	-	-	-	-	-	-	-	Tannase
APM_000387	393283.XP_007840237.1	4.87e-211	596.0	COG4716@1|root,2S1KN@2759|Eukaryota,39X4E@33154|Opisthokonta,3NY5J@4751|Fungi,3QMHG@4890|Ascomycota,214QZ@147550|Sordariomycetes	4751|Fungi	S	oleate hydratase activity	-	-	-	-	-	-	-	-	-	-	-	-	DUF2236
APM_000388	393283.XP_007833754.1	0.0	1448.0	COG0258@1|root,KOG2520@2759|Eukaryota,38B6Q@33154|Opisthokonta,3NU64@4751|Fungi,3QPQW@4890|Ascomycota,217MF@147550|Sordariomycetes	4751|Fungi	L	dna excision repair protein	RAD2	GO:0000014,GO:0000109,GO:0000112,GO:0003674,GO:0003676,GO:0003677,GO:0003697,GO:0003824,GO:0004518,GO:0004519,GO:0004520,GO:0004536,GO:0005488,GO:0005575,GO:0005622,GO:0005623,GO:0005634,GO:0006139,GO:0006259,GO:0006281,GO:0006289,GO:0006295,GO:0006351,GO:0006366,GO:0006725,GO:0006807,GO:0006950,GO:0006974,GO:0008150,GO:0008152,GO:0009058,GO:0009059,GO:0009987,GO:0010467,GO:0016070,GO:0016787,GO:…	-	ko:K10846	ko03420,map03420	-	-	-	ko00000,ko00001,ko03400	-	-	-	UIM,XPG_I,XPG_N
APM_000389	393283.XP_007833752.1	4.39e-176	503.0	2EEJ1@1|root,2SJYH@2759|Eukaryota,39T8N@33154|Opisthokonta,3P1JG@4751|Fungi,3QK9F@4890|Ascomycota,21A8Z@147550|Sordariomycetes	4751|Fungi	G	Belongs to the glycosyl hydrolase 43 family	-	-	-	-	-	-	-	-	-	-	-	-	Glyco_hydro_43
APM_000390	393283.XP_007833751.1	1.58e-60	194.0	2E2EX@1|root,2S9NN@2759|Eukaryota,3A43N@33154|Opisthokonta,3P442@4751|Fungi,3QWE4@4890|Ascomycota,21A26@147550|Sordariomycetes	4751|Fungi	-	-	-	-	-	-	-	-	-	-	-	-	-	-	-
APM_000391	393283.XP_007833750.1	1.04e-261	722.0	COG5050@1|root,KOG2877@2759|Eukaryota,38ERC@33154|Opisthokonta,3NWCJ@4751|Fungi,3QRF1@4890|Ascomycota,21386@147550|Sordariomycetes	4751|Fungi	I	Belongs to the CDP-alcohol phosphatidyltransferase class-I family	-	-	2.7.8.1	ko:K00993	ko00440,ko00564,ko00565,ko01100,ko01110,map00440,map00564,map00565,map01100,map01110	M00092	R02057,R04920,R06364,R07384	RC00002,RC00017,RC02894	ko00000,ko00001,ko00002,ko01000	-	-	-	CDP-OH_P_transf
APM_000392	97096.XP_007797261.1	6.67e-95	289.0	COG1028@1|root,KOG1209@2759|Eukaryota,39R56@33154|Opisthokonta,3PD8Q@4751|Fungi,3QQCB@4890|Ascomycota,21RI8@147550|Sordariomycetes	4751|Fungi	Q	Belongs to the short-chain dehydrogenases reductases (SDR) family	-	-	-	-	-	-	-	-	-	-	-	-	adh_short
APM_000393	393283.XP_007833749.1	3.77e-190	538.0	KOG3946@1|root,KOG3946@2759|Eukaryota,38FQR@33154|Opisthokonta,3NVQ0@4751|Fungi,3QM85@4890|Ascomycota,212IC@147550|Sordariomycetes	4751|Fungi	O	Belongs to the peptidase M28 family	-	GO:0005575,GO:0005622,GO:0005623,GO:0005737,GO:0005783,GO:0012505,GO:0043226,GO:0043227,GO:0043229,GO:0043231,GO:0044424,GO:0044444,GO:0044464	2.3.2.5	ko:K00683	-	-	-	-	ko00000,ko01000	-	-	-	Peptidase_M28
APM_000394	393283.XP_007833738.1	1.64e-130	379.0	KOG2447@1|root,KOG2447@2759|Eukaryota,38C03@33154|Opisthokonta,3NWUX@4751|Fungi,3QM7S@4890|Ascomycota,213A7@147550|Sordariomycetes	4751|Fungi	O	Oligosaccharyltransferase subunit ribophorin ii	-	GO:0005575,GO:0005622,GO:0005623,GO:0005737,GO:0005783,GO:0005789,GO:0006464,GO:0006486,GO:0006487,GO:0006807,GO:0008150,GO:0008152,GO:0008250,GO:0009058,GO:0009059,GO:0009100,GO:0009101,GO:0009987,GO:0012505,GO:0016020,GO:0019538,GO:0031984,GO:0032991,GO:0034645,GO:0036211,GO:0042175,GO:0043170,GO:0043226,GO:0043227,GO:0043229,GO:0043231,GO:0043412,GO:0043413,GO:0044237,GO:0044238,GO:0044249,GO:…	-	ko:K12667	ko00510,ko00513,ko01100,ko04141,map00510,map00513,map01100,map04141	M00072	-	-	ko00000,ko00001,ko00002	-	-	-	Ribophorin_II
APM_000395	393283.XP_007839087.1	4.78e-234	663.0	COG2303@1|root,KOG1238@2759|Eukaryota,38GFW@33154|Opisthokonta,3NVTR@4751|Fungi,3QPVA@4890|Ascomycota,21DGB@147550|Sordariomycetes	4751|Fungi	E	Belongs to the GMC oxidoreductase family	-	-	-	-	-	-	-	-	-	-	-	-	GMC_oxred_C,GMC_oxred_N
APM_000396	474922.ELA30970	5.74e-115	339.0	COG3663@1|root,KOG4120@2759|Eukaryota,38C6W@33154|Opisthokonta,3NUH6@4751|Fungi,3QPWV@4890|Ascomycota,2153J@147550|Sordariomycetes,1ETWW@1028384|Glomerellales	4751|Fungi	L	G u mismatch-specific uracil dna glycosylase	thp1	GO:0000700,GO:0003674,GO:0003824,GO:0004844,GO:0006139,GO:0006259,GO:0006281,GO:0006284,GO:0006285,GO:0006725,GO:0006807,GO:0006950,GO:0006974,GO:0008150,GO:0008152,GO:0008263,GO:0009987,GO:0016787,GO:0016798,GO:0016799,GO:0019104,GO:0033554,GO:0034641,GO:0043170,GO:0044237,GO:0044238,GO:0044260,GO:0046483,GO:0050896,GO:0051716,GO:0071704,GO:0090304,GO:0097506,GO:0097507,GO:0097508,GO:0097509,GO:…	3.2.2.29	ko:K20813	ko03410,map03410	-	-	-	ko00000,ko00001,ko01000,ko03400	-	-	-	UDG
APM_000397	35720.XP_003656543.1	3.49e-38	144.0	2CXN6@1|root,2S4KZ@2759|Eukaryota,3A2WX@33154|Opisthokonta,3P33N@4751|Fungi,3QUKT@4890|Ascomycota,214SW@147550|Sordariomycetes,3U6QX@5139|Sordariales,3H9D5@35718|Chaetomiaceae	4751|Fungi	S	glycine-rich protein	-	-	-	-	-	-	-	-	-	-	-	-	-
APM_000398	393283.XP_007833734.1	9.49e-93	289.0	2E58N@1|root,2SC2S@2759|Eukaryota,39KID@33154|Opisthokonta,3P8SZ@4751|Fungi,3RN91@4890|Ascomycota,2156K@147550|Sordariomycetes	4751|Fungi	-	-	-	-	-	-	-	-	-	-	-	-	-	-	-
APM_000401	393283.XP_007833748.1	2.36e-97	285.0	KOG1944@1|root,KOG1944@2759|Eukaryota,3A037@33154|Opisthokonta,3P1Y0@4751|Fungi,3QSXI@4890|Ascomycota,218CP@147550|Sordariomycetes	4751|Fungi	S	Belongs to the peroxisomal membrane protein PXMP2 4 family	SYM1	GO:0005575,GO:0005622,GO:0005623,GO:0005737,GO:0005739,GO:0005740,GO:0005743,GO:0006066,GO:0006067,GO:0008150,GO:0008152,GO:0009987,GO:0016020,GO:0016021,GO:0016999,GO:0017144,GO:0019866,GO:0031090,GO:0031224,GO:0031966,GO:0031967,GO:0031975,GO:0034308,GO:0043226,GO:0043227,GO:0043229,GO:0043231,GO:0044237,GO:0044281,GO:0044422,GO:0044424,GO:0044425,GO:0044429,GO:0044444,GO:0044446,GO:0044464,GO:…	-	ko:K13348,ko:K13349	ko04146,map04146	-	-	-	ko00000,ko00001	-	-	-	Mpv17_PMP22
APM_000402	393283.XP_007833747.1	1.89e-77	243.0	2DBUV@1|root,2S5IQ@2759|Eukaryota,3A2YX@33154|Opisthokonta,3P2XM@4751|Fungi,3QUGU@4890|Ascomycota,219D0@147550|Sordariomycetes	4751|Fungi	S	PX domain-containing protein	-	-	-	-	-	-	-	-	-	-	-	-	PX
APM_000403	474922.ELA34891	2.72e-31	128.0	2FBDP@1|root,2TCM7@2759|Eukaryota,3A35C@33154|Opisthokonta,3P335@4751|Fungi,3QUTT@4890|Ascomycota,219H8@147550|Sordariomycetes,1F1A9@1028384|Glomerellales	4751|Fungi	-	-	-	-	-	-	-	-	-	-	-	-	-	-	-
APM_000405	393283.XP_007833743.1	6.59e-171	484.0	KOG3194@1|root,KOG3194@2759|Eukaryota,38CPX@33154|Opisthokonta,3NWHR@4751|Fungi,3QK9A@4890|Ascomycota,212VE@147550|Sordariomycetes	4751|Fungi	DL	DNA repair exonuclease rad1	rad1	GO:0000075,GO:0000076,GO:0000077,GO:0000228,GO:0000278,GO:0000723,GO:0000785,GO:0000792,GO:0000793,GO:0000794,GO:0003674,GO:0003676,GO:0003677,GO:0003684,GO:0005488,GO:0005575,GO:0005622,GO:0005623,GO:0005634,GO:0005694,GO:0005737,GO:0006139,GO:0006259,GO:0006281,GO:0006725,GO:0006807,GO:0006950,GO:0006974,GO:0006996,GO:0007049,GO:0007093,GO:0007095,GO:0007346,GO:0008150,GO:0008152,GO:0009987,GO:…	3.1.11.2	ko:K02830	ko04111,ko04113,ko04218,map04111,map04113,map04218	-	-	-	ko00000,ko00001,ko01000,ko03400	-	-	-	Ost5,Rad1
APM_000406	393283.XP_007833741.1	1.09e-270	742.0	COG5076@1|root,KOG1472@2759|Eukaryota,38C6C@33154|Opisthokonta,3NVPK@4751|Fungi,3QKI0@4890|Ascomycota,2116I@147550|Sordariomycetes	4751|Fungi	BK	histone acetyltransferase	GCN5	GO:0000003,GO:0000122,GO:0000123,GO:0000124,GO:0000228,GO:0000280,GO:0000775,GO:0000785,GO:0000790,GO:0003674,GO:0003712,GO:0003713,GO:0003824,GO:0004402,GO:0005488,GO:0005515,GO:0005575,GO:0005622,GO:0005623,GO:0005634,GO:0005654,GO:0005671,GO:0005694,GO:0005737,GO:0005829,GO:0006139,GO:0006259,GO:0006310,GO:0006325,GO:0006338,GO:0006355,GO:0006357,GO:0006464,GO:0006473,GO:0006475,GO:0006725,GO:…	2.3.1.48	ko:K06062	ko04330,ko04919,ko05166,ko05203,map04330,map04919,map05166,map05203	-	-	-	ko00000,ko00001,ko01000,ko03021,ko03036	-	-	-	Acetyltransf_1,Bromodomain
APM_000407	97096.XP_007798006.1	2.36e-118	352.0	2EBDU@1|root,2SHH7@2759|Eukaryota,39UWD@33154|Opisthokonta,3P1M7@4751|Fungi,3QS8V@4890|Ascomycota,212JN@147550|Sordariomycetes	4751|Fungi	-	-	-	-	-	-	-	-	-	-	-	-	-	-	-
APM_000410	393283.XP_007833733.1	1.93e-67	214.0	2E23Y@1|root,2S9CM@2759|Eukaryota,3A44H@33154|Opisthokonta,3P4FB@4751|Fungi,3RPGN@4890|Ascomycota,21SGN@147550|Sordariomycetes	4751|Fungi	-	-	-	-	-	ko:K14796	-	-	-	-	ko00000,ko03009	-	-	-	-
APM_000411	393283.XP_007833732.1	3.16e-181	507.0	COG4021@1|root,KOG2721@2759|Eukaryota,38EX4@33154|Opisthokonta,3NXAV@4751|Fungi,3QNXU@4890|Ascomycota,211BB@147550|Sordariomycetes	4751|Fungi	H	Adds a GMP to the 5'-end of tRNA(His) after transcription and RNase P cleavage	THG1	GO:0000966,GO:0003674,GO:0003824,GO:0005575,GO:0005622,GO:0005623,GO:0005634,GO:0005737,GO:0006139,GO:0006396,GO:0006399,GO:0006400,GO:0006725,GO:0006807,GO:0008033,GO:0008150,GO:0008152,GO:0008192,GO:0008193,GO:0009451,GO:0009987,GO:0010467,GO:0016070,GO:0016740,GO:0016772,GO:0016779,GO:0034470,GO:0034471,GO:0034641,GO:0034660,GO:0043170,GO:0043226,GO:0043227,GO:0043229,GO:0043231,GO:0043412,GO:…	2.7.7.79	ko:K10761	-	-	-	-	ko00000,ko01000,ko03016	-	-	-	Thg1,Thg1C
APM_000412	393283.XP_007833731.1	7.8e-282	777.0	KOG1273@1|root,KOG1273@2759|Eukaryota,38EVN@33154|Opisthokonta,3NUJP@4751|Fungi,3QQ6B@4890|Ascomycota,213FA@147550|Sordariomycetes	4751|Fungi	S	WD domain-containing protein	SWD1	GO:0000228,GO:0000723,GO:0000785,GO:0000790,GO:0000922,GO:0005575,GO:0005622,GO:0005623,GO:0005634,GO:0005654,GO:0005694,GO:0005819,GO:0005856,GO:0006139,GO:0006259,GO:0006323,GO:0006325,GO:0006333,GO:0006338,GO:0006342,GO:0006348,GO:0006355,GO:0006464,GO:0006479,GO:0006725,GO:0006807,GO:0006996,GO:0008150,GO:0008152,GO:0008213,GO:0009889,GO:0009890,GO:0009892,GO:0009987,GO:0010468,GO:0010556,GO:…	-	ko:K14961	ko04934,map04934	-	-	-	ko00000,ko00001,ko03036	-	-	-	WD40
APM_000413	97096.XP_007789160.1	0.0	2427.0	COG0086@1|root,KOG0260@2759|Eukaryota,38CEW@33154|Opisthokonta,3NWQ7@4751|Fungi,3QM1W@4890|Ascomycota,215JF@147550|Sordariomycetes	4751|Fungi	K	DNA-dependent RNA polymerase catalyzes the transcription of DNA into RNA using the four ribonucleoside triphosphates as substrates	RPO21	GO:0000228,GO:0000428,GO:0000731,GO:0000785,GO:0000790,GO:0003674,GO:0003676,GO:0003677,GO:0005488,GO:0005575,GO:0005622,GO:0005623,GO:0005634,GO:0005654,GO:0005665,GO:0005694,GO:0005737,GO:0005739,GO:0006139,GO:0006259,GO:0006281,GO:0006301,GO:0006351,GO:0006366,GO:0006725,GO:0006807,GO:0006950,GO:0006974,GO:0008150,GO:0008152,GO:0009058,GO:0009059,GO:0009987,GO:0010467,GO:0010494,GO:0016070,GO:…	2.7.7.6	ko:K03006	ko00230,ko00240,ko01100,ko03020,ko05016,ko05168,ko05169,map00230,map00240,map01100,map03020,map05016,map05168,map05169	M00180	R00435,R00441,R00442,R00443	RC02795	br01611,ko00000,ko00001,ko00002,ko01000,ko03021,ko03400	-	-	-	RNA_pol_Rpb1_1,RNA_pol_Rpb1_2,RNA_pol_Rpb1_3,RNA_pol_Rpb1_4,RNA_pol_Rpb1_5,RNA_pol_Rpb1_6,RNA_pol_Rpb1_7,RNA_pol_Rpb1_R
APM_000414	5518.FGSG_00917P0	5.95e-16	73.2	2C45M@1|root,2SFQR@2759|Eukaryota,3AD0G@33154|Opisthokonta,3P8FC@4751|Fungi,3QZ9M@4890|Ascomycota,21CGH@147550|Sordariomycetes,3TJIZ@5125|Hypocreales,1FYC5@110618|Nectriaceae	4751|Fungi	-	-	-	-	-	-	-	-	-	-	-	-	-	-	-
APM_000415	393283.XP_007833728.1	2.56e-44	154.0	29DV4@1|root,2RKZH@2759|Eukaryota,3AUNQ@33154|Opisthokonta,3PIKS@4751|Fungi,3QZN8@4890|Ascomycota,21C53@147550|Sordariomycetes	4751|Fungi	-	-	-	-	-	-	-	-	-	-	-	-	-	-	-
APM_000416	393283.XP_007833727.1	0.0	2192.0	COG5161@1|root,KOG1896@2759|Eukaryota,38EZW@33154|Opisthokonta,3NX0H@4751|Fungi,3QMB0@4890|Ascomycota,211KQ@147550|Sordariomycetes	4751|Fungi	A	CPSF A subunit region	CFT1	GO:0003674,GO:0003676,GO:0003723,GO:0003729,GO:0005488,GO:0005575,GO:0005622,GO:0005623,GO:0005634,GO:0005654,GO:0005737,GO:0005739,GO:0005847,GO:0005849,GO:0006139,GO:0006351,GO:0006353,GO:0006366,GO:0006369,GO:0006378,GO:0006379,GO:0006396,GO:0006397,GO:0006725,GO:0006807,GO:0008150,GO:0008152,GO:0009058,GO:0009059,GO:0009987,GO:0010467,GO:0016070,GO:0016071,GO:0018130,GO:0019438,GO:0031123,GO:…	-	ko:K14401	ko03015,map03015	-	-	-	ko00000,ko00001,ko03019,ko03021	-	-	-	CPSF_A,MMS1_N
APM_000417	393283.XP_007833722.1	1.97e-223	647.0	28J6G@1|root,2QRIN@2759|Eukaryota,38I48@33154|Opisthokonta,3NYTZ@4751|Fungi,3QMWB@4890|Ascomycota,2117E@147550|Sordariomycetes	4751|Fungi	S	Iq calmodulin-binding	-	-	-	-	-	-	-	-	-	-	-	-	IQ
APM_000418	393283.XP_007833723.1	2e-213	607.0	COG0531@1|root,KOG1289@2759|Eukaryota,38F05@33154|Opisthokonta,3NVI0@4751|Fungi,3QNJT@4890|Ascomycota,215WE@147550|Sordariomycetes	4751|Fungi	E	choline transporter	-	-	-	-	-	-	-	-	-	-	-	-	AA_permease_2
APM_000420	393283.XP_007833725.1	0.0	1456.0	COG4178@1|root,KOG0064@2759|Eukaryota,38B9E@33154|Opisthokonta,3NUQ7@4751|Fungi,3QNY0@4890|Ascomycota,213AP@147550|Sordariomycetes	4751|Fungi	I	ABC transporter	PXA1	GO:0003674,GO:0003824,GO:0005215,GO:0005575,GO:0005622,GO:0005623,GO:0005737,GO:0005777,GO:0005778,GO:0005779,GO:0006810,GO:0006811,GO:0006820,GO:0006869,GO:0008150,GO:0010876,GO:0015399,GO:0015405,GO:0015711,GO:0015718,GO:0015849,GO:0015908,GO:0016020,GO:0016021,GO:0016462,GO:0016787,GO:0016817,GO:0016818,GO:0016887,GO:0017111,GO:0022804,GO:0022857,GO:0031090,GO:0031224,GO:0031231,GO:0031300,GO:…	-	ko:K15628	ko02010,ko04146,map02010,map04146	-	-	-	ko00000,ko00001,ko02000	3.A.1.203.2,3.A.1.203.6	-	-	ABC_membrane_2,ABC_tran
APM_000421	318829.MGG_03646T0	9.18e-209	595.0	COG5190@1|root,KOG1605@2759|Eukaryota,38D0R@33154|Opisthokonta,3NTXG@4751|Fungi,3QKT2@4890|Ascomycota,212VW@147550|Sordariomycetes,41JH6@639021|Magnaporthales	4751|Fungi	K	Serine threonine-protein phosphatase dullard	-	GO:0003674,GO:0003824,GO:0004721,GO:0005575,GO:0005622,GO:0005623,GO:0005737,GO:0005829,GO:0005886,GO:0006355,GO:0006357,GO:0006464,GO:0006470,GO:0006793,GO:0006796,GO:0006807,GO:0006950,GO:0006970,GO:0008150,GO:0008152,GO:0009266,GO:0009408,GO:0009628,GO:0009651,GO:0009889,GO:0009987,GO:0010468,GO:0010556,GO:0016020,GO:0016311,GO:0016787,GO:0016788,GO:0016791,GO:0019219,GO:0019222,GO:0019538,GO:…	3.1.3.16	ko:K15731	-	-	-	-	ko00000,ko01000,ko01009,ko03021	-	-	-	NIF
APM_000422	393283.XP_007833737.1	2.45e-303	835.0	COG4284@1|root,KOG2388@2759|Eukaryota,38G4Q@33154|Opisthokonta,3NVWY@4751|Fungi,3QMTW@4890|Ascomycota,211HE@147550|Sordariomycetes	4751|Fungi	M	Udp-n-acetylglucosamine pyrophosphorylase	UAP1	GO:0003674,GO:0003824,GO:0003977,GO:0005575,GO:0005622,GO:0005623,GO:0005634,GO:0005737,GO:0005829,GO:0006040,GO:0006047,GO:0006048,GO:0006139,GO:0006725,GO:0006793,GO:0006807,GO:0008150,GO:0008152,GO:0009058,GO:0009225,GO:0009226,GO:0009987,GO:0016740,GO:0016772,GO:0016779,GO:0018130,GO:0019438,GO:0034641,GO:0034654,GO:0043226,GO:0043227,GO:0043229,GO:0043231,GO:0044237,GO:0044238,GO:0044249,GO:…	2.7.7.23,2.7.7.83	ko:K00972	ko00520,ko01100,ko01130,map00520,map01100,map01130	M00361,M00362	R00416	RC00002	ko00000,ko00001,ko00002,ko01000	-	-	-	UDPGP
APM_000423	393283.XP_007833720.1	2.49e-127	395.0	2CXMK@1|root,2RYH0@2759|Eukaryota,39Y1B@33154|Opisthokonta,3NWW6@4751|Fungi,3QJY3@4890|Ascomycota,2123Z@147550|Sordariomycetes	4751|Fungi	S	Something about silencing, SAS, complex subunit 4	-	-	-	ko:K11402	-	-	-	-	ko00000,ko03036	-	-	-	SAS4
APM_000424	393283.XP_007833719.1	0.0	1621.0	KOG1932@1|root,KOG1932@2759|Eukaryota,38BC9@33154|Opisthokonta,3NWBS@4751|Fungi,3QKMJ@4890|Ascomycota,2155J@147550|Sordariomycetes	4751|Fungi	K	Transcription initiation factor TFIID	taf2	GO:0000228,GO:0000428,GO:0000785,GO:0000790,GO:0000988,GO:0000989,GO:0001067,GO:0001076,GO:0001129,GO:0001132,GO:0003674,GO:0003676,GO:0003677,GO:0003682,GO:0005488,GO:0005575,GO:0005622,GO:0005623,GO:0005634,GO:0005654,GO:0005667,GO:0005669,GO:0005694,GO:0006139,GO:0006351,GO:0006352,GO:0006355,GO:0006357,GO:0006366,GO:0006367,GO:0006725,GO:0006807,GO:0008150,GO:0008152,GO:0009058,GO:0009059,GO:…	-	ko:K03128	ko03022,map03022	-	-	-	ko00000,ko00001,ko01002,ko03021,ko03036	-	-	-	Peptidase_M1
APM_000427	393283.XP_007833716.1	5.75e-41	159.0	COG2940@1|root,KOG2084@2759|Eukaryota,39PJM@33154|Opisthokonta,3Q5WF@4751|Fungi,3RNYD@4890|Ascomycota,21S6S@147550|Sordariomycetes	4751|Fungi	B	SET (Su(var)3-9, Enhancer-of-zeste, Trithorax) domain	-	-	-	-	-	-	-	-	-	-	-	-	SET
APM_000429	393283.XP_007833714.1	1.48e-148	444.0	2EHK4@1|root,2SN7N@2759|Eukaryota,3AI6J@33154|Opisthokonta,3PA1Q@4751|Fungi,3QUPM@4890|Ascomycota,215IV@147550|Sordariomycetes	4751|Fungi	S	Major facilitator superfamily transporter	-	-	-	-	-	-	-	-	-	-	-	-	MFS_1
APM_000430	393283.XP_007838205.1	9.97e-161	453.0	2CUC8@1|root,2RKPW@2759|Eukaryota,38QCN@33154|Opisthokonta,3PS6G@4751|Fungi,3R98D@4890|Ascomycota,21G85@147550|Sordariomycetes	4751|Fungi	-	-	-	-	-	ko:K07034	-	-	-	-	ko00000	-	-	-	-
APM_000431	393283.XP_007827962.1	1.92e-141	426.0	2D2V9@1|root,2SP5N@2759|Eukaryota,39YG7@33154|Opisthokonta,3P44J@4751|Fungi,3QPCA@4890|Ascomycota,213IA@147550|Sordariomycetes	4751|Fungi	S	C6 zinc finger protein	-	-	-	-	-	-	-	-	-	-	-	-	Fungal_trans_2,Zn_clus
APM_000432	393283.XP_007833705.1	0.0	1389.0	COG0139@1|root,COG0141@1|root,KOG2697@2759|Eukaryota,KOG4311@2759|Eukaryota,38HWK@33154|Opisthokonta,3NURS@4751|Fungi,3QMHP@4890|Ascomycota,215P2@147550|Sordariomycetes	4751|Fungi	E	Histidine biosynthesis trifunctional protein	HIS4	GO:0000105,GO:0003674,GO:0003824,GO:0004399,GO:0004635,GO:0004636,GO:0005488,GO:0005575,GO:0005622,GO:0005623,GO:0005737,GO:0005829,GO:0006082,GO:0006520,GO:0006547,GO:0006725,GO:0006807,GO:0008150,GO:0008152,GO:0008652,GO:0009058,GO:0009987,GO:0016053,GO:0016462,GO:0016491,GO:0016614,GO:0016616,GO:0016787,GO:0016810,GO:0016814,GO:0016817,GO:0016818,GO:0018130,GO:0019238,GO:0019438,GO:0019752,GO:…	1.1.1.23,3.5.4.19,3.6.1.31	ko:K14152	ko00340,ko01100,ko01110,ko01230,map00340,map01100,map01110,map01230	M00026	R01158,R01163,R03012,R04035,R04037	RC00002,RC00099,RC00242,RC00463,RC01055	ko00000,ko00001,ko00002,ko01000	-	-	-	Histidinol_dh,PRA-CH,PRA-PH
APM_000433	393283.XP_007833706.1	4.42e-85	263.0	COG5094@1|root,KOG3334@2759|Eukaryota,3A03X@33154|Opisthokonta,3P2T1@4751|Fungi,3QVF7@4890|Ascomycota,218E2@147550|Sordariomycetes	4751|Fungi	J	Transcription initiation factor	TAF9	GO:0000123,GO:0000124,GO:0000228,GO:0000428,GO:0000785,GO:0000790,GO:0000988,GO:0000990,GO:0000991,GO:0001067,GO:0003674,GO:0003676,GO:0003677,GO:0003682,GO:0005198,GO:0005488,GO:0005515,GO:0005575,GO:0005622,GO:0005623,GO:0005634,GO:0005654,GO:0005667,GO:0005669,GO:0005694,GO:0006139,GO:0006325,GO:0006338,GO:0006351,GO:0006352,GO:0006355,GO:0006357,GO:0006366,GO:0006367,GO:0006464,GO:0006473,GO:…	-	ko:K03133	ko03022,ko05168,map03022,map05168	-	-	-	ko00000,ko00001,ko03021,ko03036	-	-	-	TFIID-31kDa
APM_000434	393283.XP_007833707.1	0.0	1046.0	COG5083@1|root,KOG2116@2759|Eukaryota,38BJ2@33154|Opisthokonta,3NVUI@4751|Fungi,3QN2C@4890|Ascomycota,215UM@147550|Sordariomycetes	4751|Fungi	IN	nuclear elongation and deformation protein	ned1	GO:0000287,GO:0001067,GO:0003674,GO:0003676,GO:0003677,GO:0003712,GO:0003713,GO:0003824,GO:0005488,GO:0005575,GO:0005622,GO:0005623,GO:0005634,GO:0005635,GO:0005737,GO:0005773,GO:0005811,GO:0005829,GO:0006082,GO:0006091,GO:0006276,GO:0006355,GO:0006357,GO:0006629,GO:0006631,GO:0006638,GO:0006639,GO:0006641,GO:0006644,GO:0006793,GO:0006796,GO:0006996,GO:0006997,GO:0006998,GO:0007029,GO:0007033,GO:…	3.1.3.4	ko:K15728	ko00561,ko00564,ko01100,ko01110,map00561,map00564,map01100,map01110	-	R02239	RC00017	ko00000,ko00001,ko01000,ko01009	-	-	-	LNS2,Lipin_N,Lipin_mid
APM_000435	393283.XP_007833710.1	9.19e-282	826.0	2C6S0@1|root,2R2RI@2759|Eukaryota,38FS9@33154|Opisthokonta,3NX2C@4751|Fungi,3QKKM@4890|Ascomycota,2185M@147550|Sordariomycetes	4751|Fungi	S	fibronectin type iii	-	GO:0005575,GO:0005622,GO:0005623,GO:0005737,GO:0005783,GO:0012505,GO:0043226,GO:0043227,GO:0043229,GO:0043231,GO:0044424,GO:0044444,GO:0044464,GO:0071944	-	-	-	-	-	-	-	-	-	-	fn3
APM_000436	148304.MAPG_07020T0	1.1e-69	216.0	2E77T@1|root,2SDUV@2759|Eukaryota,3A6FX@33154|Opisthokonta,3P5WZ@4751|Fungi,3QWFW@4890|Ascomycota,21A1Z@147550|Sordariomycetes,41N60@639021|Magnaporthales	4751|Fungi	O	Required for mitochondrial cytochrome c oxidase (COX) assembly and respiration	-	-	-	ko:K18171	-	-	-	-	ko00000,ko03029	-	-	-	Cmc1
APM_000437	97096.XP_007793773.1	1.53e-234	649.0	COG1748@1|root,KOG0172@2759|Eukaryota,38PC5@33154|Opisthokonta,3NWDX@4751|Fungi,3QQDB@4890|Ascomycota,217S3@147550|Sordariomycetes	4751|Fungi	E	Belongs to the AlaDH PNT family	LYS1	GO:0003674,GO:0003676,GO:0003723,GO:0003729,GO:0003824,GO:0004753,GO:0004754,GO:0005488,GO:0005575,GO:0005622,GO:0005623,GO:0005737,GO:0006082,GO:0006091,GO:0006520,GO:0006553,GO:0006807,GO:0008150,GO:0008152,GO:0008652,GO:0009058,GO:0009066,GO:0009067,GO:0009085,GO:0009987,GO:0016053,GO:0016491,GO:0016645,GO:0016646,GO:0019752,GO:0019878,GO:0043436,GO:0044237,GO:0044238,GO:0044249,GO:0044281,GO:…	1.5.1.7,3.4.19.12	ko:K00290,ko:K11874	ko00300,ko00310,ko01100,ko01110,ko01130,ko01230,map00300,map00310,map01100,map01110,map01130,map01230	M00030,M00032	R00715	RC00217,RC01532	ko00000,ko00001,ko00002,ko01000,ko01002,ko04121	-	-	-	AlaDh_PNT_C,AlaDh_PNT_N
APM_000438	393283.XP_007829479.1	8.96e-285	820.0	2EC5N@1|root,2SI3E@2759|Eukaryota,39XS6@33154|Opisthokonta,3NXMS@4751|Fungi,3QPHW@4890|Ascomycota,216HW@147550|Sordariomycetes	4751|Fungi	K	Transcription factor	-	-	-	-	-	-	-	-	-	-	-	-	Fungal_trans,Zn_clus
APM_000439	97096.XP_007789335.1	2.79e-51	174.0	2D3GS@1|root,2SRHS@2759|Eukaryota,3ANCU@33154|Opisthokonta,3P7C8@4751|Fungi,3QX5Q@4890|Ascomycota,21PES@147550|Sordariomycetes	4751|Fungi	S	aig2 family	-	-	-	-	-	-	-	-	-	-	-	-	AIG2_2,GGACT
APM_000441	5059.CADAFLAP00004312	5.08e-155	450.0	COG0491@1|root,KOG0814@2759|Eukaryota,38DEU@33154|Opisthokonta,3NYWA@4751|Fungi,3QP99@4890|Ascomycota,20F40@147545|Eurotiomycetes,3S5NW@5042|Eurotiales	4751|Fungi	S	Metallo-beta-lactamase domain protein	-	-	-	-	-	-	-	-	-	-	-	-	Lactamase_B
APM_000442	35725.K2RE94	6.01e-251	697.0	COG0446@1|root,KOG3851@2759|Eukaryota,38D4J@33154|Opisthokonta,3NWYC@4751|Fungi,3QMI1@4890|Ascomycota,20468@147541|Dothideomycetes	4751|Fungi	C	Pyridine nucleotide-disulphide oxidoreductase	-	-	1.8.5.8	ko:K22470	ko00920,map00920	-	R11929	RC02313	ko00000,ko00001,ko01000	-	-	-	MRP-L20,Pyr_redox_2
APM_000443	148304.MAPG_07498T0	1.17e-190	540.0	COG0010@1|root,KOG2964@2759|Eukaryota,38BX2@33154|Opisthokonta,3NUEG@4751|Fungi,3QN4D@4890|Ascomycota,212IQ@147550|Sordariomycetes,41MQA@639021|Magnaporthales	4751|Fungi	G	Belongs to the arginase family	-	-	3.5.3.11	ko:K01480	ko00330,ko01100,map00330,map01100	M00133	R01157	RC00024,RC00329	ko00000,ko00001,ko00002,ko01000	-	-	-	Arginase
APM_000444	393283.XP_007833061.1	1.08e-138	417.0	2C273@1|root,2S2R6@2759|Eukaryota,3A1UJ@33154|Opisthokonta,3P2V1@4751|Fungi,3QJI3@4890|Ascomycota,213YC@147550|Sordariomycetes	4751|Fungi	S	DUF1713 domain-containing protein	-	-	-	-	-	-	-	-	-	-	-	-	DUF1713
APM_000445	393283.XP_007833038.1	0.0	1327.0	2CC3R@1|root,2QPVE@2759|Eukaryota,39VV9@33154|Opisthokonta,3NWZD@4751|Fungi,3QKXF@4890|Ascomycota,215T8@147550|Sordariomycetes	4751|Fungi	S	Raffinose synthase sip1	-	-	-	-	-	-	-	-	-	-	-	-	Raffinose_syn
APM_000446	393283.XP_007833037.1	4.82e-311	851.0	COG0612@1|root,KOG0960@2759|Eukaryota,38CT4@33154|Opisthokonta,3NU8R@4751|Fungi,3QKVR@4890|Ascomycota,214NI@147550|Sordariomycetes	4751|Fungi	O	Belongs to the peptidase M16 family	MAS1	GO:0003674,GO:0003824,GO:0004175,GO:0004222,GO:0005488,GO:0005575,GO:0005622,GO:0005623,GO:0005737,GO:0005739,GO:0005740,GO:0005743,GO:0005746,GO:0005750,GO:0005759,GO:0006091,GO:0006119,GO:0006122,GO:0006139,GO:0006163,GO:0006508,GO:0006605,GO:0006626,GO:0006627,GO:0006725,GO:0006753,GO:0006793,GO:0006796,GO:0006807,GO:0006810,GO:0006839,GO:0006886,GO:0006996,GO:0007005,GO:0008104,GO:0008150,GO:…	3.4.24.64	ko:K17732	-	-	-	-	ko00000,ko01000,ko01002,ko03029	-	-	-	Peptidase_M16,Peptidase_M16_C
APM_000447	97096.XP_007791453.1	3.79e-110	335.0	2CJHU@1|root,2S3TS@2759|Eukaryota,39RT0@33154|Opisthokonta,3P1HY@4751|Fungi,3QU5X@4890|Ascomycota,219I1@147550|Sordariomycetes	4751|Fungi	S	proline-specific peptidase protein	-	-	3.5.1.101	ko:K18457	-	-	-	-	ko00000,ko01000	-	-	-	Abhydrolase_1
APM_000449	393283.XP_007833033.1	9.9e-156	446.0	COG0665@1|root,KOG3923@2759|Eukaryota,38FDT@33154|Opisthokonta,3NWYR@4751|Fungi,3QM9Z@4890|Ascomycota,217UM@147550|Sordariomycetes	4751|Fungi	E	FAD dependent oxidoreductase superfamily	-	-	1.4.3.3	ko:K00273,ko:K14566	ko00260,ko00311,ko00330,ko00472,ko01100,ko01130,ko03008,ko04146,map00260,map00311,map00330,map00472,map01100,map01130,map03008,map04146	-	R00366,R02457,R02894,R02923,R04221,R07400	RC00006,RC00018,RC00135	ko00000,ko00001,ko01000,ko03009	-	-	-	DAO
APM_000450	393283.XP_007833032.1	2.93e-248	702.0	2E8AC@1|root,2SETB@2759|Eukaryota,38H44@33154|Opisthokonta,3P0X9@4751|Fungi,3QNGQ@4890|Ascomycota,212VA@147550|Sordariomycetes	4751|Fungi	S	Conserved proline-rich protein	-	-	-	-	-	-	-	-	-	-	-	-	-
APM_000451	97096.XP_007790064.1	1.29e-93	284.0	COG5223@1|root,KOG3237@2759|Eukaryota,39WQ9@33154|Opisthokonta,3Q39Y@4751|Fungi,3RKBK@4890|Ascomycota,2126J@147550|Sordariomycetes	4751|Fungi	S	Involved in nucleolar processing of pre-18S ribosomal RNA	-	-	-	ko:K14769	-	-	-	-	ko00000,ko03009	-	-	-	Utp11
APM_000452	35720.XP_003653190.1	8.8e-40	146.0	2B56T@1|root,2S0IF@2759|Eukaryota,3A08Y@33154|Opisthokonta,3P23C@4751|Fungi,3QU33@4890|Ascomycota,219DE@147550|Sordariomycetes,3UB0A@5139|Sordariales,3HE73@35718|Chaetomiaceae	4751|Fungi	-	-	-	-	-	-	-	-	-	-	-	-	-	-	-
APM_000453	393283.XP_007833028.1	5.41e-273	763.0	2ANRS@1|root,2RZF1@2759|Eukaryota,39RJ3@33154|Opisthokonta,3NWG5@4751|Fungi,3QQWK@4890|Ascomycota,215EX@147550|Sordariomycetes	4751|Fungi	-	-	-	-	-	-	-	-	-	-	-	-	-	-	-
APM_000454	393283.XP_007833027.1	6.85e-285	787.0	COG0441@1|root,KOG1637@2759|Eukaryota,398F0@33154|Opisthokonta,3NWTH@4751|Fungi,3QMX0@4890|Ascomycota,213IZ@147550|Sordariomycetes	4751|Fungi	J	Threonyl-trna synthetase	MST1	GO:0000166,GO:0000959,GO:0003674,GO:0003824,GO:0004812,GO:0004829,GO:0005488,GO:0005524,GO:0005575,GO:0005622,GO:0005623,GO:0005737,GO:0005739,GO:0006082,GO:0006139,GO:0006399,GO:0006412,GO:0006418,GO:0006435,GO:0006518,GO:0006520,GO:0006725,GO:0006807,GO:0008144,GO:0008150,GO:0008152,GO:0009058,GO:0009059,GO:0009987,GO:0010467,GO:0016070,GO:0016874,GO:0016875,GO:0017076,GO:0019538,GO:0019752,GO:…	6.1.1.3	ko:K01868	ko00970,map00970	M00359,M00360	R03663	RC00055,RC00523	ko00000,ko00001,ko00002,ko01000,ko01007,ko03016	-	-	-	HGTP_anticodon,tRNA-synt_2b
APM_000455	393283.XP_007833026.1	2.85e-59	186.0	KOG3582@1|root,KOG3582@2759|Eukaryota,3A5W5@33154|Opisthokonta,3P5YF@4751|Fungi,3QXSC@4890|Ascomycota,21BGN@147550|Sordariomycetes	4751|Fungi	L	helix-loop-helix dna-binding domain-containing protein	INO4	GO:0003674,GO:0003676,GO:0003677,GO:0005488,GO:0005575,GO:0005622,GO:0005623,GO:0005634,GO:0005667,GO:0006355,GO:0006357,GO:0006629,GO:0006644,GO:0006793,GO:0006796,GO:0008150,GO:0008152,GO:0008610,GO:0008654,GO:0009058,GO:0009889,GO:0009891,GO:0009893,GO:0009987,GO:0010468,GO:0010556,GO:0010557,GO:0010604,GO:0010628,GO:0019219,GO:0019222,GO:0019637,GO:0031323,GO:0031325,GO:0031326,GO:0031328,GO:…	-	ko:K09102	-	-	-	-	ko00000,ko03000	-	-	-	HLH
APM_000456	393283.XP_007833025.1	1.31e-125	366.0	COG0424@1|root,KOG1509@2759|Eukaryota,38DF2@33154|Opisthokonta,3NUSB@4751|Fungi,3QMNN@4890|Ascomycota,21646@147550|Sordariomycetes	4751|Fungi	D	Acetylserotonin methytransferase-like protein	-	-	-	ko:K06287	-	-	-	-	ko00000	-	-	-	Maf
APM_000457	393283.XP_007833008.1	2.76e-307	870.0	KOG2385@1|root,KOG2385@2759|Eukaryota,38DI9@33154|Opisthokonta,3NYP3@4751|Fungi,3QK3C@4890|Ascomycota,215Q0@147550|Sordariomycetes	4751|Fungi	S	transmembrane and coiled-coil domain-containing protein	-	GO:0003674,GO:0003824,GO:0006810,GO:0008150,GO:0016192,GO:0016298,GO:0016787,GO:0016788,GO:0051179,GO:0051234	-	-	-	-	-	-	-	-	-	-	DUF726
APM_000458	97096.XP_007792208.1	1.25e-285	795.0	KOG2431@1|root,KOG2431@2759|Eukaryota,39Z3E@33154|Opisthokonta,3Q3XA@4751|Fungi,3RM0Q@4890|Ascomycota,21UN8@147550|Sordariomycetes	4751|Fungi	G	Belongs to the glycosyl hydrolase 47 family	-	-	3.2.1.113	ko:K01230	ko00510,ko00513,ko01100,ko04141,map00510,map00513,map01100,map04141	M00073,M00074	R05982,R06722	-	ko00000,ko00001,ko00002,ko01000,ko04131	-	GH47	-	Glyco_hydro_47
APM_000459	393283.XP_007828892.1	6.77e-254	710.0	COG1012@1|root,KOG2450@2759|Eukaryota,38CDB@33154|Opisthokonta,3NW4N@4751|Fungi,3QRF9@4890|Ascomycota,213PU@147550|Sordariomycetes	4751|Fungi	E	Belongs to the aldehyde dehydrogenase family	-	-	-	-	-	-	-	-	-	-	-	-	Aldedh
APM_000460	393283.XP_007828894.1	1.13e-71	219.0	COG0251@1|root,KOG2317@2759|Eukaryota,39Q85@33154|Opisthokonta,3Q6QI@4751|Fungi,3RPJ1@4890|Ascomycota,21SJ6@147550|Sordariomycetes	4751|Fungi	J	Endoribonuclease L-PSP	-	-	3.5.99.5	ko:K15067	ko00380,map00380	-	R03887	RC01015	ko00000,ko00001,ko01000	-	-	-	Ribonuc_L-PSP
APM_000461	393283.XP_007828898.1	1.99e-226	634.0	COG2159@1|root,KOG4245@2759|Eukaryota,38BZU@33154|Opisthokonta,3NWQ1@4751|Fungi,3QRDS@4890|Ascomycota,216F6@147550|Sordariomycetes	4751|Fungi	S	Amidohydrolase	-	-	4.1.1.45	ko:K03392	ko00380,ko01100,map00380,map01100	M00038	R04323	RC00779	ko00000,ko00001,ko00002,ko01000	-	-	-	Amidohydro_2
APM_000462	393283.XP_007833017.1	8.7e-150	424.0	2CN2D@1|root,2QTGS@2759|Eukaryota,39JJY@33154|Opisthokonta,3Q3X3@4751|Fungi,3RM0C@4890|Ascomycota,21R8B@147550|Sordariomycetes	4751|Fungi	O	Glycosyl hydrolase family 45	-	GO:0005575,GO:0005576	-	-	-	-	-	-	-	-	-	-	CBM_1,Glyco_hydro_45
APM_000463	393283.XP_007833016.1	0.0	1031.0	28JIA@1|root,2QRXF@2759|Eukaryota,38QAU@33154|Opisthokonta,3NV0S@4751|Fungi,3QKU4@4890|Ascomycota,215HU@147550|Sordariomycetes	4751|Fungi	S	Nima-interacting protein	-	-	-	-	-	-	-	-	-	-	-	-	Het-C
APM_000464	393283.XP_007833015.1	8.51e-131	384.0	2D3BA@1|root,2SQXT@2759|Eukaryota,3A912@33154|Opisthokonta,3P5AP@4751|Fungi,3QS5A@4890|Ascomycota,21RPR@147550|Sordariomycetes	4751|Fungi	B	high mobility group protein	-	-	-	-	-	-	-	-	-	-	-	-	HMG_box
APM_000465	393283.XP_007833014.1	0.0	1481.0	COG0804@1|root,2QPKB@2759|Eukaryota,39RES@33154|Opisthokonta,3NU8N@4751|Fungi,3QRZY@4890|Ascomycota,213GX@147550|Sordariomycetes	4751|Fungi	F	belongs to the metallo- dependent hydrolases superfamily. Urease alpha subunit family	URE1	GO:0003674,GO:0003824,GO:0006807,GO:0008150,GO:0008152,GO:0009039,GO:0009056,GO:0009987,GO:0016787,GO:0016810,GO:0016811,GO:0019627,GO:0034641,GO:0043419,GO:0043603,GO:0043605,GO:0044237,GO:0044248,GO:0044270,GO:0044281,GO:0044282,GO:0071704,GO:0071941,GO:1901564,GO:1901565,GO:1901575	3.5.1.5	ko:K01427	ko00220,ko00230,ko00791,ko01100,ko01120,map00220,map00230,map00791,map01100,map01120	-	R00131	RC02798,RC02806	ko00000,ko00001,ko01000	-	-	-	Amidohydro_1,Urease_alpha,Urease_beta,Urease_gamma
APM_000466	393283.XP_007833013.1	5.58e-292	818.0	KOG4191@1|root,KOG4191@2759|Eukaryota,38FA0@33154|Opisthokonta,3NZVY@4751|Fungi,3QME8@4890|Ascomycota,211QB@147550|Sordariomycetes	4751|Fungi	B	Transcriptional regulator	NGG1	GO:0000123,GO:0000124,GO:0000228,GO:0000785,GO:0000790,GO:0003674,GO:0003712,GO:0003713,GO:0005575,GO:0005622,GO:0005623,GO:0005634,GO:0005654,GO:0005671,GO:0005694,GO:0006325,GO:0006338,GO:0006355,GO:0006357,GO:0006464,GO:0006473,GO:0006475,GO:0006807,GO:0006996,GO:0008150,GO:0008152,GO:0009889,GO:0009891,GO:0009893,GO:0009987,GO:0010468,GO:0010556,GO:0010557,GO:0010604,GO:0016043,GO:0016569,GO:…	-	ko:K11315	ko05165,map05165	-	-	-	ko00000,ko00001,ko03021,ko03036	-	-	-	Ada3
APM_000467	393283.XP_007833012.1	0.0	1431.0	COG5379@1|root,2QQCH@2759|Eukaryota,39SDN@33154|Opisthokonta,3NWCM@4751|Fungi,3QJGB@4890|Ascomycota,213CF@147550|Sordariomycetes	4751|Fungi	I	Protein of unknown function (DUF3419)	-	-	-	ko:K13621	ko00564,map00564	-	R09072,R09073	RC00003,RC00021,RC01091,RC02308	ko00000,ko00001	-	-	-	DUF3419,Methyltransf_23,Methyltransf_25,Methyltransf_31
APM_000468	393283.XP_007833002.1	4.47e-164	481.0	2CHID@1|root,2S3PB@2759|Eukaryota,39C4J@33154|Opisthokonta,3NWD8@4751|Fungi,3QJS4@4890|Ascomycota,216B6@147550|Sordariomycetes	4751|Fungi	U	Component of the ERMES MDM complex, which serves as a molecular tether to connect the endoplasmic reticulum and mitochondria. Components of this complex are involved in the control of mitochondrial shape and protein biogenesis and may function in phospholipid exchange. MDM12 is required for the interaction of the ER-resident membrane protein MMM1 and the outer mitochondrial membrane-resident beta…	MDM12	GO:0000001,GO:0005575,GO:0005622,GO:0005623,GO:0005737,GO:0005739,GO:0005740,GO:0005741,GO:0005783,GO:0006605,GO:0006626,GO:0006810,GO:0006811,GO:0006820,GO:0006839,GO:0006869,GO:0006886,GO:0006996,GO:0007005,GO:0007006,GO:0007008,GO:0008104,GO:0008150,GO:0009987,GO:0010876,GO:0012505,GO:0015031,GO:0015711,GO:0015748,GO:0015833,GO:0015914,GO:0016020,GO:0016043,GO:0017038,GO:0019867,GO:0022406,GO:…	-	ko:K17765	ko04139,map04139	-	-	-	ko00000,ko00001,ko03029	-	-	-	MMM1
APM_000469	393283.XP_007833003.1	0.0	2321.0	COG5253@1|root,KOG0230@2759|Eukaryota,38BIU@33154|Opisthokonta,3NX7J@4751|Fungi,3QNPC@4890|Ascomycota,21435@147550|Sordariomycetes	4751|Fungi	T	Component of the ERMES MDM complex, which serves as a molecular tether to connect the endoplasmic reticulum and mitochondria. Components of this complex are involved in the control of mitochondrial shape and protein biogenesis and may function in phospholipid exchange. MDM12 is required for the interaction of the ER-resident membrane protein MMM1 and the outer mitochondrial membrane-resident beta…	MDM12	GO:0000166,GO:0000285,GO:0000322,GO:0000323,GO:0000324,GO:0000329,GO:0000749,GO:0000750,GO:0003674,GO:0003824,GO:0005488,GO:0005524,GO:0005543,GO:0005575,GO:0005622,GO:0005623,GO:0005737,GO:0005739,GO:0005768,GO:0005773,GO:0005774,GO:0005942,GO:0006464,GO:0006629,GO:0006644,GO:0006650,GO:0006793,GO:0006796,GO:0006807,GO:0006810,GO:0007154,GO:0007165,GO:0007186,GO:0008144,GO:0008150,GO:0008152,GO:…	2.7.1.150	ko:K00921	ko00562,ko04070,ko04145,ko04810,map00562,map04070,map04145,map04810	-	R05802,R10951	RC00002,RC00078	ko00000,ko00001,ko01000,ko04131	-	-	-	Cpn60_TCP1,FYVE,PIP5K
APM_000471	29875.EHK19140	6.83e-42	142.0	COG0271@1|root,KOG2313@2759|Eukaryota,3A8CG@33154|Opisthokonta,3P6SP@4751|Fungi,3QXAI@4890|Ascomycota,21APA@147550|Sordariomycetes,3TINP@5125|Hypocreales,3U2XQ@5129|Hypocreaceae	4751|Fungi	T	Belongs to the BolA IbaG family	uvi31	GO:0005575,GO:0005622,GO:0005623,GO:0005737,GO:0005739,GO:0005759,GO:0006790,GO:0006807,GO:0008150,GO:0008152,GO:0009987,GO:0010467,GO:0016043,GO:0016226,GO:0019538,GO:0022607,GO:0031163,GO:0031974,GO:0043170,GO:0043226,GO:0043227,GO:0043229,GO:0043231,GO:0043233,GO:0044085,GO:0044237,GO:0044238,GO:0044422,GO:0044424,GO:0044429,GO:0044444,GO:0044446,GO:0044464,GO:0051186,GO:0051604,GO:0070013,GO:…	-	ko:K22066	-	-	-	-	ko00000,ko03029	-	-	-	BolA
APM_000472	393283.XP_007833006.1	0.0	919.0	COG0318@1|root,KOG1176@2759|Eukaryota,38GCS@33154|Opisthokonta,3NYM3@4751|Fungi,3QKSS@4890|Ascomycota,213Y1@147550|Sordariomycetes	4751|Fungi	I	AMP-binding enzyme	-	-	-	-	-	-	-	-	-	-	-	-	AMP-binding,AMP-binding_C
APM_000473	393283.XP_007833005.1	6.04e-163	457.0	COG5053@1|root,KOG1670@2759|Eukaryota,39SFW@33154|Opisthokonta,3NYNX@4751|Fungi,3QQ2C@4890|Ascomycota,21491@147550|Sordariomycetes	4751|Fungi	J	initiation factor	TIF45	GO:0000184,GO:0000339,GO:0000956,GO:0002181,GO:0002183,GO:0003674,GO:0003676,GO:0003723,GO:0003743,GO:0005488,GO:0005543,GO:0005575,GO:0005622,GO:0005623,GO:0005634,GO:0005737,GO:0005840,GO:0005845,GO:0006139,GO:0006401,GO:0006402,GO:0006412,GO:0006413,GO:0006518,GO:0006725,GO:0006807,GO:0008135,GO:0008150,GO:0008152,GO:0008289,GO:0009056,GO:0009057,GO:0009058,GO:0009059,GO:0009892,GO:0009987,GO:…	-	ko:K03259	ko01521,ko03013,ko04066,ko04150,ko04151,ko04211,ko04910,map01521,map03013,map04066,map04150,map04151,map04211,map04910	M00428	-	-	ko00000,ko00001,ko00002,ko03012,ko03019	-	-	-	IF4E
APM_000474	393283.XP_007833923.1	1.59e-145	413.0	KOG3284@1|root,KOG3284@2759|Eukaryota,38D26@33154|Opisthokonta,3NV62@4751|Fungi,3QKMY@4890|Ascomycota,211IC@147550|Sordariomycetes	4751|Fungi	U	Component of the ESCRT-I complex (endosomal sorting complex required for transport I), a regulator of vesicular trafficking process	VPS28	GO:0000813,GO:0005575,GO:0005622,GO:0005623,GO:0005737,GO:0005768,GO:0005829,GO:0006508,GO:0006511,GO:0006605,GO:0006612,GO:0006623,GO:0006807,GO:0006810,GO:0006811,GO:0006820,GO:0006862,GO:0006886,GO:0007034,GO:0008104,GO:0008150,GO:0008152,GO:0009056,GO:0009057,GO:0009987,GO:0010008,GO:0012505,GO:0015031,GO:0015711,GO:0015748,GO:0015833,GO:0015865,GO:0015867,GO:0015868,GO:0015893,GO:0015931,GO:…	-	ko:K12184	ko04144,map04144	M00409	-	-	ko00000,ko00001,ko00002,ko04131,ko04147	-	-	-	VPS28
APM_000475	393283.XP_007833924.1	0.0	1000.0	COG5604@1|root,KOG2256@2759|Eukaryota,38F9K@33154|Opisthokonta,3NWMH@4751|Fungi,3QKIN@4890|Ascomycota,216IR@147550|Sordariomycetes	4751|Fungi	J	nucleolar complex protein	NOC2	GO:0003674,GO:0003676,GO:0003723,GO:0003729,GO:0005488,GO:0005575,GO:0005622,GO:0005623,GO:0005634,GO:0005654,GO:0005730,GO:0005737,GO:0005739,GO:0008150,GO:0022613,GO:0030684,GO:0030686,GO:0030687,GO:0030689,GO:0030690,GO:0030691,GO:0031974,GO:0031981,GO:0032991,GO:0042254,GO:0042273,GO:0043226,GO:0043227,GO:0043228,GO:0043229,GO:0043231,GO:0043232,GO:0043233,GO:0044085,GO:0044422,GO:0044424,GO:…	-	ko:K14833	-	-	-	-	ko00000,ko03009	-	-	-	Noc2
APM_000477	393283.XP_007831985.1	3.13e-120	351.0	2CXJP@1|root,2RY15@2759|Eukaryota,3A0YS@33154|Opisthokonta,3P2EY@4751|Fungi,3QURR@4890|Ascomycota,21E8T@147550|Sordariomycetes	4751|Fungi	S	NAD dependent epimerase dehydratase	-	-	-	-	-	-	-	-	-	-	-	-	Sulfotransfer_1
APM_000480	97096.XP_007797384.1	1.87e-79	253.0	2DP3N@1|root,2S68P@2759|Eukaryota,3A0H8@33154|Opisthokonta,3P2KY@4751|Fungi,3QUTS@4890|Ascomycota	4751|Fungi	S	alpha/beta hydrolase fold	-	-	-	-	-	-	-	-	-	-	-	-	Abhydrolase_3,Say1_Mug180
APM_000481	393283.XP_007833926.1	4.88e-119	351.0	COG1028@1|root,KOG0725@2759|Eukaryota,399X5@33154|Opisthokonta,3NXUK@4751|Fungi,3QMZ9@4890|Ascomycota,211S4@147550|Sordariomycetes	4751|Fungi	Q	Enoyl-(Acyl carrier protein) reductase	-	-	-	-	-	-	-	-	-	-	-	-	adh_short
APM_000482	393283.XP_007833932.1	6.79e-51	172.0	COG1073@1|root,KOG1552@2759|Eukaryota,39VUE@33154|Opisthokonta,3PC7E@4751|Fungi,3RPN2@4890|Ascomycota,21SMD@147550|Sordariomycetes	4751|Fungi	S	Alpha/beta hydrolase family	-	-	-	-	-	-	-	-	-	-	-	-	-
APM_000483	393283.XP_007833930.1	2.5e-74	243.0	COG4886@1|root,KOG0531@2759|Eukaryota,38C24@33154|Opisthokonta,3NUKW@4751|Fungi,3QKQQ@4890|Ascomycota,21265@147550|Sordariomycetes	4751|Fungi	T	Protein phosphatase 1 regulatory subunit SDS22	sds22	GO:0000164,GO:0003674,GO:0004857,GO:0004864,GO:0004865,GO:0005575,GO:0005622,GO:0005623,GO:0005634,GO:0005737,GO:0007059,GO:0007088,GO:0007346,GO:0008047,GO:0008104,GO:0008150,GO:0008287,GO:0009892,GO:0009896,GO:0009987,GO:0010563,GO:0010564,GO:0010605,GO:0010638,GO:0010921,GO:0010923,GO:0010965,GO:0019208,GO:0019211,GO:0019212,GO:0019220,GO:0019222,GO:0019888,GO:0023052,GO:0030071,GO:0030234,GO:…	-	ko:K17550	-	-	-	-	ko00000,ko01009	-	-	-	LRR_4,LRR_6,LRR_8
APM_000484	393283.XP_007833929.1	8.41e-198	552.0	COG0656@1|root,KOG1577@2759|Eukaryota,38HH0@33154|Opisthokonta,3NV0A@4751|Fungi,3QMT9@4890|Ascomycota,213RJ@147550|Sordariomycetes	4751|Fungi	S	d-xylose reductase	xyl1	GO:0003674,GO:0003824,GO:0004032,GO:0004033,GO:0005575,GO:0005576,GO:0005622,GO:0005623,GO:0005975,GO:0005996,GO:0008106,GO:0008150,GO:0008152,GO:0009056,GO:0016052,GO:0016491,GO:0016614,GO:0016616,GO:0019321,GO:0019323,GO:0019566,GO:0019568,GO:0032866,GO:0042732,GO:0042843,GO:0044238,GO:0044281,GO:0044282,GO:0044464,GO:0046365,GO:0055114,GO:0071704,GO:1901575	1.1.1.307	ko:K17743	ko00040,ko01100,map00040,map01100	-	R01431,R09477	RC00133	ko00000,ko00001,ko01000	-	-	-	Aldo_ket_red
APM_000485	393283.XP_007833934.1	0.0	1012.0	KOG0039@1|root,KOG0039@2759|Eukaryota,397QT@33154|Opisthokonta,3NUTR@4751|Fungi,3QJMF@4890|Ascomycota,216XI@147550|Sordariomycetes	4751|Fungi	PQ	NADPH oxidase	-	-	-	ko:K08008	ko04380,ko04933,ko05418,map04380,map04933,map05418	-	-	-	ko00000,ko00001,ko04131	5.B.1.1.3	-	-	FAD_binding_8,Ferric_reduct,NAD_binding_6
APM_000488	97096.XP_007789909.1	4.21e-208	583.0	COG0667@1|root,KOG1575@2759|Eukaryota,38B5K@33154|Opisthokonta,3NWH7@4751|Fungi,3QKE5@4890|Ascomycota,214I2@147550|Sordariomycetes	4751|Fungi	C	norsolorinic acid reductase	-	-	-	-	-	-	-	-	-	-	-	-	Aldo_ket_red
APM_000489	393283.XP_007833935.1	0.0	1959.0	COG5022@1|root,KOG0162@2759|Eukaryota,39J88@33154|Opisthokonta,3NW13@4751|Fungi,3QNMH@4890|Ascomycota,2131T@147550|Sordariomycetes	4751|Fungi	Z	Belongs to the TRAFAC class myosin-kinesin ATPase superfamily. Myosin family	MYO1	GO:0000003,GO:0000146,GO:0000147,GO:0000278,GO:0000281,GO:0000282,GO:0000902,GO:0000910,GO:0001411,GO:0003674,GO:0003774,GO:0003779,GO:0003824,GO:0005488,GO:0005515,GO:0005543,GO:0005575,GO:0005622,GO:0005623,GO:0005628,GO:0005737,GO:0005826,GO:0005856,GO:0005886,GO:0005933,GO:0005937,GO:0005938,GO:0006810,GO:0006887,GO:0006897,GO:0006898,GO:0006950,GO:0006970,GO:0006996,GO:0007009,GO:0007010,GO:…	-	ko:K10356	-	-	-	-	ko00000,ko01009,ko03036,ko04131,ko04147,ko04812	-	-	-	Myosin_TH1,Myosin_head,Pkinase,SH3_1,SH3_9
APM_000490	393283.XP_007833936.1	2.21e-180	524.0	COG5273@1|root,KOG1314@2759|Eukaryota,38E3G@33154|Opisthokonta,3NYTE@4751|Fungi,3QKY5@4890|Ascomycota,2187B@147550|Sordariomycetes	4751|Fungi	I	Mediates the reversible addition of palmitate to target proteins, thereby regulating their membrane association and biological function	PFA4	GO:0003674,GO:0003824,GO:0005575,GO:0005622,GO:0005623,GO:0005737,GO:0005783,GO:0006464,GO:0006497,GO:0006807,GO:0008150,GO:0008152,GO:0009058,GO:0009059,GO:0009987,GO:0012505,GO:0016020,GO:0016021,GO:0016409,GO:0016740,GO:0016746,GO:0016747,GO:0018345,GO:0019538,GO:0031224,GO:0034645,GO:0036211,GO:0042157,GO:0042158,GO:0043170,GO:0043226,GO:0043227,GO:0043229,GO:0043231,GO:0043412,GO:0043543,GO:…	2.3.1.225	ko:K18932	-	-	-	-	ko00000,ko01000	-	-	-	DHHC
APM_000491	393283.XP_007833567.1	7.22e-54	180.0	2E9EB@1|root,2SFSH@2759|Eukaryota,3AA4I@33154|Opisthokonta,3P7GE@4751|Fungi,3QXDU@4890|Ascomycota,21BFU@147550|Sordariomycetes	4751|Fungi	-	-	-	-	-	-	-	-	-	-	-	-	-	-	-
APM_000492	393283.XP_007832833.1	3.42e-248	701.0	COG0277@1|root,2R8I5@2759|Eukaryota,39TN4@33154|Opisthokonta,3NXN6@4751|Fungi,3QPPU@4890|Ascomycota,2157M@147550|Sordariomycetes	4751|Fungi	C	Belongs to the oxygen-dependent FAD-linked oxidoreductase family	-	-	-	-	-	-	-	-	-	-	-	-	BBE,FAD_binding_4
APM_000493	393283.XP_007833671.1	2.54e-297	820.0	2CMRH@1|root,2QRKD@2759|Eukaryota,38I4Q@33154|Opisthokonta,3NUIE@4751|Fungi,3QMCH@4890|Ascomycota,2171D@147550|Sordariomycetes	4751|Fungi	H	Arginine methyltransferase involved in the assembly or stability of mitochondrial NADH ubiquinone oxidoreductase complex (complex I)	-	GO:0003674,GO:0003824,GO:0006139,GO:0006163,GO:0006464,GO:0006479,GO:0006725,GO:0006753,GO:0006793,GO:0006796,GO:0006807,GO:0008150,GO:0008152,GO:0008168,GO:0008170,GO:0008213,GO:0008276,GO:0008757,GO:0009117,GO:0009123,GO:0009126,GO:0009141,GO:0009144,GO:0009150,GO:0009161,GO:0009167,GO:0009199,GO:0009205,GO:0009259,GO:0009987,GO:0010257,GO:0016043,GO:0016273,GO:0016274,GO:0016740,GO:0016741,GO:…	-	-	-	-	-	-	-	-	-	-	Methyltransf_28
APM_000494	393283.XP_007833670.1	1.43e-247	689.0	COG0031@1|root,KOG1481@2759|Eukaryota,391B8@33154|Opisthokonta,3NX2G@4751|Fungi,3QQ3Y@4890|Ascomycota,217JT@147550|Sordariomycetes	4751|Fungi	E	Cysteine synthase	cys12	GO:0003674,GO:0005488,GO:0005575,GO:0005622,GO:0005623,GO:0005737,GO:0005739,GO:0005740,GO:0005741,GO:0008144,GO:0016020,GO:0019842,GO:0019867,GO:0030170,GO:0031090,GO:0031966,GO:0031967,GO:0031968,GO:0031975,GO:0036094,GO:0043167,GO:0043168,GO:0043226,GO:0043227,GO:0043229,GO:0043231,GO:0044422,GO:0044424,GO:0044429,GO:0044444,GO:0044446,GO:0044464,GO:0048037,GO:0050662,GO:0070279,GO:0097159,GO:…	2.5.1.47	ko:K01738	ko00270,ko00920,ko01100,ko01110,ko01120,ko01130,ko01200,ko01230,map00270,map00920,map01100,map01110,map01120,map01130,map01200,map01230	M00021	R00897,R03601,R04859	RC00020,RC02814,RC02821	ko00000,ko00001,ko00002,ko01000	-	-	-	PALP
APM_000495	63577.G9P9R7	2.36e-115	341.0	COG1594@1|root,KOG1105@2759|Eukaryota,38FB2@33154|Opisthokonta,3NVD2@4751|Fungi,3QM84@4890|Ascomycota,217C2@147550|Sordariomycetes,3TEWZ@5125|Hypocreales,3U0SA@5129|Hypocreaceae	4751|Fungi	K	Transcription factor S-II (TFIIS), central domain	tfs1	GO:0000988,GO:0000990,GO:0000991,GO:0000993,GO:0001012,GO:0001067,GO:0001098,GO:0001099,GO:0001139,GO:0001192,GO:0001193,GO:0003674,GO:0003676,GO:0003677,GO:0005488,GO:0005515,GO:0005575,GO:0005622,GO:0005623,GO:0005634,GO:0006139,GO:0006351,GO:0006352,GO:0006354,GO:0006355,GO:0006357,GO:0006360,GO:0006362,GO:0006366,GO:0006367,GO:0006368,GO:0006379,GO:0006383,GO:0006399,GO:0006725,GO:0006807,GO:…	-	ko:K03145	-	-	-	-	ko00000,ko03021	-	-	-	Med26,TFIIS_C,TFIIS_M
APM_000496	31870.EFQ30802	6.25e-242	701.0	KOG0254@1|root,KOG0254@2759|Eukaryota,3AIMR@33154|Opisthokonta,3P0TV@4751|Fungi,3QPIJ@4890|Ascomycota,216UM@147550|Sordariomycetes,1EX5A@1028384|Glomerellales	4751|Fungi	U	Major facilitator superfamily transporter	-	-	-	-	-	-	-	-	-	-	-	-	MFS_1
APM_000497	97096.XP_007797554.1	1.1e-88	272.0	KOG4366@1|root,KOG4366@2759|Eukaryota,3A0D9@33154|Opisthokonta,3P2BE@4751|Fungi,3QS3F@4890|Ascomycota,21D5I@147550|Sordariomycetes	4751|Fungi	S	Capsule polysaccharide biosynthesis protein	-	-	-	-	-	-	-	-	-	-	-	-	4HBT_2
APM_000498	97096.XP_007797556.1	1.11e-169	482.0	KOG3071@1|root,KOG3071@2759|Eukaryota,38BJ3@33154|Opisthokonta,3NU6C@4751|Fungi,3QKGI@4890|Ascomycota,216WP@147550|Sordariomycetes	4751|Fungi	I	Very-long-chain 3-oxoacyl-CoA synthase	ELO2	GO:0000038,GO:0003674,GO:0003824,GO:0004312,GO:0005575,GO:0005622,GO:0005623,GO:0005737,GO:0005783,GO:0005789,GO:0006082,GO:0006629,GO:0006631,GO:0006633,GO:0006643,GO:0006665,GO:0006807,GO:0006810,GO:0006892,GO:0007034,GO:0008150,GO:0008152,GO:0008610,GO:0009058,GO:0009922,GO:0009987,GO:0012505,GO:0016020,GO:0016021,GO:0016053,GO:0016192,GO:0016197,GO:0016740,GO:0016746,GO:0016747,GO:0019367,GO:…	2.3.1.199	ko:K10245,ko:K10246	ko00062,ko01040,ko01110,ko01212,map00062,map01040,map01110,map01212	M00415	R07758,R07762,R09419,R10825	RC00004,RC00039,RC02728,RC02888,RC02997	ko00000,ko00001,ko00002,ko01000,ko01004	-	-	-	ELO
APM_000499	223192.XP_007914413.1	0.0	901.0	COG2124@1|root,KOG0157@2759|Eukaryota,38BG9@33154|Opisthokonta,3NXAM@4751|Fungi,3QTMC@4890|Ascomycota,217JF@147550|Sordariomycetes	4751|Fungi	IQ	cytochrome P450	-	-	-	-	-	-	-	-	-	-	-	-	p450
APM_000500	97096.XP_007793221.1	4.16e-15	77.0	2F369@1|root,2T458@2759|Eukaryota,38XUU@33154|Opisthokonta,3PXEI@4751|Fungi,3R5EN@4890|Ascomycota,21G10@147550|Sordariomycetes	4751|Fungi	-	-	-	-	-	-	-	-	-	-	-	-	-	-	-
APM_000501	97096.XP_007793219.1	3.52e-258	721.0	COG2124@1|root,KOG0157@2759|Eukaryota,39U71@33154|Opisthokonta,3NWBF@4751|Fungi,3QKIK@4890|Ascomycota,215KJ@147550|Sordariomycetes	4751|Fungi	Q	cytochrome P450	-	-	-	-	-	-	-	-	-	-	-	-	p450
APM_000502	474922.ELA34775	5.19e-17	88.2	294DE@1|root,2RBAQ@2759|Eukaryota,3AS7X@33154|Opisthokonta,3PHWS@4751|Fungi,3R00Z@4890|Ascomycota,21CPZ@147550|Sordariomycetes,1EX0F@1028384|Glomerellales	4751|Fungi	-	-	-	-	-	-	-	-	-	-	-	-	-	-	-
APM_000504	29850.GGTG_00973T0	1.8e-31	119.0	2EUH9@1|root,2SWNK@2759|Eukaryota,3A97B@33154|Opisthokonta,3P6UI@4751|Fungi,3QYDB@4890|Ascomycota,21BKF@147550|Sordariomycetes,41NMU@639021|Magnaporthales	4751|Fungi	S	Chitin synthesis regulation, resistance to Congo red	-	-	-	-	-	-	-	-	-	-	-	-	RCR
APM_000505	393283.XP_007833564.1	3.41e-73	233.0	2E3MK@1|root,2SANZ@2759|Eukaryota,3AAMK@33154|Opisthokonta,3P5HJ@4751|Fungi,3QVGV@4890|Ascomycota,21AKM@147550|Sordariomycetes	4751|Fungi	-	-	-	-	-	-	-	-	-	-	-	-	-	-	-
APM_000506	393283.XP_007833565.1	0.0	1644.0	COG0013@1|root,KOG0188@2759|Eukaryota,38GHT@33154|Opisthokonta,3NUR8@4751|Fungi,3QJEQ@4890|Ascomycota,215AN@147550|Sordariomycetes	4751|Fungi	J	Catalyzes the attachment of alanine to tRNA(Ala) in a two-step reaction alanine is first activated by ATP to form Ala- AMP and then transferred to the acceptor end of tRNA(Ala). Also edits incorrectly charged tRNA(Ala) via its editing domain	ALA1	GO:0000049,GO:0000959,GO:0002181,GO:0003674,GO:0003676,GO:0003723,GO:0003824,GO:0004812,GO:0004813,GO:0005488,GO:0005575,GO:0005622,GO:0005623,GO:0005737,GO:0005739,GO:0006082,GO:0006139,GO:0006396,GO:0006399,GO:0006400,GO:0006412,GO:0006418,GO:0006419,GO:0006518,GO:0006520,GO:0006725,GO:0006807,GO:0008033,GO:0008150,GO:0008152,GO:0009058,GO:0009059,GO:0009451,GO:0009987,GO:0010467,GO:0016070,GO:…	6.1.1.7	ko:K01872	ko00970,map00970	M00359,M00360	R03038	RC00055,RC00523	ko00000,ko00001,ko00002,ko01000,ko01007,ko03016	-	-	iMM904.YOR335C,iND750.YOR335C	DHHA1,tRNA-synt_2c,tRNA_SAD
APM_000508	97096.XP_007791871.1	1.11e-195	598.0	2E0J2@1|root,2S7ZB@2759|Eukaryota,39J3X@33154|Opisthokonta,3NX4A@4751|Fungi,3QN98@4890|Ascomycota,211H5@147550|Sordariomycetes	4751|Fungi	S	rhoptry protein	-	GO:0000226,GO:0000278,GO:0003674,GO:0005488,GO:0005515,GO:0005575,GO:0005622,GO:0005623,GO:0005737,GO:0005815,GO:0005816,GO:0005823,GO:0005856,GO:0006996,GO:0007010,GO:0007017,GO:0007049,GO:0007051,GO:0007052,GO:0008017,GO:0008092,GO:0008104,GO:0008150,GO:0009987,GO:0015630,GO:0015631,GO:0016043,GO:0022402,GO:0033036,GO:0033365,GO:0034613,GO:0043226,GO:0043228,GO:0043229,GO:0043232,GO:0044380,GO:…	-	-	-	-	-	-	-	-	-	-	Cep57_CLD_2,Cep57_MT_bd
APM_000509	393283.XP_007833938.1	6.74e-287	794.0	KOG0253@1|root,KOG0253@2759|Eukaryota,38BRT@33154|Opisthokonta,3NUH8@4751|Fungi,3QK8T@4890|Ascomycota,214H7@147550|Sordariomycetes	4751|Fungi	S	Transporter	-	GO:0003674,GO:0005215,GO:0006810,GO:0008150,GO:0022857,GO:0051179,GO:0051234,GO:0055085	-	-	-	-	-	-	-	-	-	-	MFS_1,Sugar_tr
APM_000510	393283.XP_007832424.1	2.25e-139	407.0	2A6HE@1|root,2RYBX@2759|Eukaryota,38HSC@33154|Opisthokonta,3NWDC@4751|Fungi,3QQ94@4890|Ascomycota,211M1@147550|Sordariomycetes	4751|Fungi	S	Predicted membrane protein (DUF2306)	-	-	-	-	-	-	-	-	-	-	-	-	DUF2306
APM_000511	393283.XP_007833586.1	0.0	1067.0	COG2234@1|root,KOG2195@2759|Eukaryota,38ERK@33154|Opisthokonta,3NUU3@4751|Fungi,3QKGW@4890|Ascomycota,214U8@147550|Sordariomycetes	4751|Fungi	OP	glutamate carboxypeptidase	-	-	3.4.17.21	ko:K01301	-	-	-	-	ko00000,ko01000,ko01002	-	-	-	PA,Peptidase_M28,TFR_dimer
APM_000512	97096.XP_007798837.1	3.7e-114	342.0	COG0604@1|root,KOG1198@2759|Eukaryota,3A0AV@33154|Opisthokonta,3P1SE@4751|Fungi,3QT54@4890|Ascomycota,213TS@147550|Sordariomycetes	4751|Fungi	C	alcohol dehydrogenase	-	-	-	-	-	-	-	-	-	-	-	-	ADH_N,ADH_zinc_N_2
APM_000514	97096.XP_007794383.1	1.72e-224	626.0	COG5024@1|root,KOG0653@2759|Eukaryota,39V2P@33154|Opisthokonta,3NVG0@4751|Fungi,3QR4D@4890|Ascomycota,211CN@147550|Sordariomycetes	4751|Fungi	D	Belongs to the cyclin family	-	-	-	-	-	-	-	-	-	-	-	-	Cyclin_C,Cyclin_N
APM_000515	223192.XP_007918122.1	9.19e-200	561.0	2BZ7G@1|root,2QXM6@2759|Eukaryota,38DKY@33154|Opisthokonta,3NXF9@4751|Fungi,3QNUJ@4890|Ascomycota,21404@147550|Sordariomycetes	4751|Fungi	G	pectin lyase	-	-	4.2.2.10	ko:K01732	-	-	-	-	ko00000,ko01000	-	-	-	Pec_lyase_C
APM_000517	51453.EGR52811	4.43e-17	92.4	KOG4157@1|root,KOG4157@2759|Eukaryota,39YU4@33154|Opisthokonta,3NVEA@4751|Fungi,3QKID@4890|Ascomycota,215QH@147550|Sordariomycetes,3TEBZ@5125|Hypocreales,3TXM2@5129|Hypocreaceae	4751|Fungi	GO	Domain of unknown function (DUF1996)	-	-	-	-	-	-	-	-	-	-	-	-	DUF1996,WSC
APM_000518	1173701.A0A066WX27	1.07e-152	432.0	COG0098@1|root,KOG0877@2759|Eukaryota,38F84@33154|Opisthokonta,3NWFC@4751|Fungi,3QK9X@4890|Ascomycota,216CB@147550|Sordariomycetes,1ETYD@1028384|Glomerellales	4751|Fungi	J	Belongs to the universal ribosomal protein uS5 family	RPS2	GO:0002181,GO:0003674,GO:0003676,GO:0003723,GO:0003735,GO:0005198,GO:0005488,GO:0005575,GO:0005622,GO:0005623,GO:0005737,GO:0005829,GO:0005840,GO:0006403,GO:0006405,GO:0006407,GO:0006412,GO:0006417,GO:0006450,GO:0006518,GO:0006611,GO:0006807,GO:0006810,GO:0006886,GO:0006913,GO:0008104,GO:0008150,GO:0008152,GO:0009058,GO:0009059,GO:0009889,GO:0009891,GO:0009893,GO:0009987,GO:0010467,GO:0010468,GO:…	-	ko:K02981	ko03010,map03010	M00177	-	-	br01610,ko00000,ko00001,ko00002,ko03011	-	-	-	Ribosomal_S5,Ribosomal_S5_C
APM_000519	393283.XP_007833596.1	7.45e-196	548.0	COG2897@1|root,KOG1529@2759|Eukaryota,38CX1@33154|Opisthokonta,3NVFN@4751|Fungi,3QQHU@4890|Ascomycota,213A2@147550|Sordariomycetes	4751|Fungi	V	thiosulfate sulfurtransferase	-	GO:0002097,GO:0002098,GO:0002143,GO:0003674,GO:0003824,GO:0004792,GO:0005575,GO:0005622,GO:0005623,GO:0005737,GO:0005739,GO:0006139,GO:0006396,GO:0006399,GO:0006400,GO:0006725,GO:0006807,GO:0008033,GO:0008150,GO:0008152,GO:0009451,GO:0009987,GO:0010467,GO:0016070,GO:0016740,GO:0016782,GO:0016783,GO:0034227,GO:0034470,GO:0034641,GO:0034660,GO:0043170,GO:0043226,GO:0043227,GO:0043229,GO:0043231,GO:…	2.8.1.1,2.8.1.2	ko:K01011	ko00270,ko00920,ko01100,ko01120,ko04122,map00270,map00920,map01100,map01120,map04122	-	R01931,R03105,R03106	RC00214	ko00000,ko00001,ko01000	-	-	-	Rhodanese
APM_000520	393283.XP_007829643.1	0.0	957.0	COG1524@1|root,KOG2645@2759|Eukaryota,38EE7@33154|Opisthokonta,3NTVU@4751|Fungi,3QMRV@4890|Ascomycota,21366@147550|Sordariomycetes	4751|Fungi	S	ectonucleotide pyrophosphatase phosphodiesterase	-	GO:0003674,GO:0003824,GO:0004518,GO:0004527,GO:0004528,GO:0004551,GO:0005575,GO:0005622,GO:0005623,GO:0005737,GO:0005783,GO:0006139,GO:0006725,GO:0006753,GO:0006793,GO:0006796,GO:0006807,GO:0006950,GO:0007154,GO:0008081,GO:0008150,GO:0008152,GO:0009141,GO:0009267,GO:0009605,GO:0009987,GO:0009991,GO:0012505,GO:0016036,GO:0016462,GO:0016787,GO:0016788,GO:0016817,GO:0016818,GO:0017111,GO:0019637,GO:…	-	-	-	-	-	-	-	-	-	-	Phosphodiest
APM_000521	80884.CCF44521	8.37e-151	442.0	COG0430@1|root,KOG3980@2759|Eukaryota,38D3Q@33154|Opisthokonta,3P2EM@4751|Fungi,3QRR5@4890|Ascomycota,214AW@147550|Sordariomycetes,1EZMW@1028384|Glomerellales	4751|Fungi	A	RNA 3-terminal phosphate	-	-	6.5.1.4	ko:K01974	-	-	-	-	ko00000,ko01000	-	-	-	RTC
APM_000522	393283.XP_007829645.1	9.79e-133	402.0	2D005@1|root,2SCAA@2759|Eukaryota,39XYM@33154|Opisthokonta,3P2W8@4751|Fungi,3QVYG@4890|Ascomycota,212G3@147550|Sordariomycetes	4751|Fungi	S	Survival motor neuron (SMN) interacting protein 1 (SIP1)	-	-	-	-	-	-	-	-	-	-	-	-	SIP1
APM_000523	148304.MAPG_06477T0	9.62e-25	117.0	29PQP@1|root,2RX2C@2759|Eukaryota,38WB0@33154|Opisthokonta,3Q0HZ@4751|Fungi,3R7C7@4890|Ascomycota,21UHV@147550|Sordariomycetes,41RJX@639021|Magnaporthales	4751|Fungi	-	-	-	-	-	-	-	-	-	-	-	-	-	-	-
APM_000524	97096.XP_007789958.1	9.47e-71	229.0	2E1II@1|root,2S8VH@2759|Eukaryota,3A6XR@33154|Opisthokonta,3P5YJ@4751|Fungi,3QVEF@4890|Ascomycota,21ACH@147550|Sordariomycetes	4751|Fungi	S	Ribonucleotide reductase inhibitor	-	-	-	-	-	-	-	-	-	-	-	-	RNR_inhib
APM_000525	101028.EKJ67496	2.05e-55	172.0	COG2051@1|root,KOG1779@2759|Eukaryota,3A63N@33154|Opisthokonta,3P557@4751|Fungi,3QY1T@4890|Ascomycota,21AV3@147550|Sordariomycetes,3TISK@5125|Hypocreales,1FV5A@110618|Nectriaceae	4751|Fungi	J	Ribosomal protein S27	rps27	GO:0000028,GO:0000462,GO:0000469,GO:0000478,GO:0000479,GO:0002181,GO:0003674,GO:0003735,GO:0005198,GO:0005575,GO:0005622,GO:0005623,GO:0005737,GO:0005829,GO:0005840,GO:0006139,GO:0006364,GO:0006396,GO:0006412,GO:0006518,GO:0006725,GO:0006807,GO:0006996,GO:0008150,GO:0008152,GO:0009058,GO:0009059,GO:0009987,GO:0010467,GO:0015935,GO:0016043,GO:0016070,GO:0016072,GO:0019538,GO:0022607,GO:0022613,GO:…	-	ko:K02978	ko03010,map03010	M00177,M00179	-	-	br01610,ko00000,ko00001,ko00002,ko03011	-	-	-	Ribosomal_S27e
APM_000526	393283.XP_007829629.1	1.83e-119	347.0	KOG3170@1|root,KOG3170@2759|Eukaryota,39UCF@33154|Opisthokonta,3NYDG@4751|Fungi,3QRY4@4890|Ascomycota,212GE@147550|Sordariomycetes	4751|Fungi	T	phosducin family	PLP2	GO:0003674,GO:0003779,GO:0005488,GO:0005515,GO:0005575,GO:0005622,GO:0005623,GO:0005737,GO:0006139,GO:0006355,GO:0006357,GO:0006457,GO:0006725,GO:0006807,GO:0007329,GO:0008092,GO:0008150,GO:0008152,GO:0008616,GO:0009058,GO:0009116,GO:0009119,GO:0009163,GO:0009371,GO:0009373,GO:0009889,GO:0009891,GO:0009893,GO:0009987,GO:0010033,GO:0010468,GO:0010556,GO:0010557,GO:0010604,GO:0010628,GO:0018130,GO:…	-	-	-	-	-	-	-	-	-	-	Phosducin
APM_000527	393283.XP_007829630.1	7.75e-42	155.0	2D038@1|root,2SCN3@2759|Eukaryota,39ZXA@33154|Opisthokonta,3P2E6@4751|Fungi,3RMKB@4890|Ascomycota,21S96@147550|Sordariomycetes	4751|Fungi	S	Leucine-rich repeats, outliers	-	-	-	-	-	-	-	-	-	-	-	-	LRR_8
APM_000529	393283.XP_007829640.1	2.15e-215	622.0	28JF3@1|root,2QRU3@2759|Eukaryota,39UUV@33154|Opisthokonta,3NYG6@4751|Fungi,3QSSB@4890|Ascomycota,2122T@147550|Sordariomycetes	4751|Fungi	-	-	-	-	-	-	-	-	-	-	-	-	-	-	EST1_DNA_bind,PIN_4
APM_000530	393283.XP_007829641.1	3.24e-102	305.0	2CYF7@1|root,2S3ZI@2759|Eukaryota,39V9N@33154|Opisthokonta,3NV29@4751|Fungi,3QKXV@4890|Ascomycota,216SV@147550|Sordariomycetes	4751|Fungi	S	Pyridoxamine phosphate oxidase	-	-	-	-	-	-	-	-	-	-	-	-	Putative_PNPOx
APM_000531	37727.XP_002152282.1	3.03e-80	260.0	2B90P@1|root,2S0SX@2759|Eukaryota,39ZTJ@33154|Opisthokonta,3P13M@4751|Fungi,3QUV6@4890|Ascomycota,20D42@147545|Eurotiomycetes	4751|Fungi	-	-	-	-	-	-	-	-	-	-	-	-	-	-	-
APM_000532	61273.S3D423	3.65e-67	204.0	COG1594@1|root,KOG2906@2759|Eukaryota,3A5T1@33154|Opisthokonta,3P5TR@4751|Fungi,3QX8T@4890|Ascomycota,21AX8@147550|Sordariomycetes,3UTWT@5151|Ophiostomatales	4751|Fungi	K	DNA-dependent RNA polymerase catalyzes the transcription of DNA into RNA using the four ribonucleoside triphosphates as substrates	RPC11	GO:0000428,GO:0003674,GO:0003676,GO:0003677,GO:0003824,GO:0003899,GO:0005488,GO:0005575,GO:0005622,GO:0005623,GO:0005634,GO:0005654,GO:0005666,GO:0006139,GO:0006351,GO:0006352,GO:0006353,GO:0006383,GO:0006384,GO:0006386,GO:0006396,GO:0006399,GO:0006725,GO:0006807,GO:0008033,GO:0008150,GO:0008152,GO:0009058,GO:0009059,GO:0009304,GO:0009987,GO:0010467,GO:0016070,GO:0016740,GO:0016772,GO:0016779,GO:…	-	ko:K03019	ko00230,ko00240,ko01100,ko03020,ko04623,ko05169,map00230,map00240,map01100,map03020,map04623,map05169	M00181	R00435,R00441,R00442,R00443	RC02795	br01611,ko00000,ko00001,ko00002,ko03021	-	-	-	RNA_POL_M_15KD,TFIIS_C
APM_000533	393283.XP_007836641.1	7.41e-111	323.0	COG0666@1|root,2S4CU@2759|Eukaryota,3A2YV@33154|Opisthokonta,3P2HU@4751|Fungi,3QWJ5@4890|Ascomycota,213H8@147550|Sordariomycetes	4751|Fungi	S	ankyrin repeat protein	-	-	-	ko:K06867	-	-	-	-	ko00000	-	-	-	Ank,Ank_2,Ank_3,Ank_4
APM_000534	393283.XP_007836643.1	1.1e-194	551.0	2B1Q8@1|root,2S0AX@2759|Eukaryota,39KFI@33154|Opisthokonta,3Q4UD@4751|Fungi,3RN4V@4890|Ascomycota,21RDT@147550|Sordariomycetes	4751|Fungi	S	thaumatin family	-	-	-	-	-	-	-	-	-	-	-	-	Thaumatin
APM_000535	223192.XP_007919371.1	5.74e-142	410.0	COG1028@1|root,KOG0725@2759|Eukaryota,39W5J@33154|Opisthokonta,3NYGP@4751|Fungi,3QNWI@4890|Ascomycota,2158U@147550|Sordariomycetes	4751|Fungi	Q	Short chain dehydrogenase	-	-	-	-	-	-	-	-	-	-	-	-	adh_short,adh_short_C2
APM_000536	393283.XP_007836654.1	1.42e-116	351.0	COG2091@1|root,KOG0945@2759|Eukaryota,39C75@33154|Opisthokonta,3NXJK@4751|Fungi,3QTIB@4890|Ascomycota,212MT@147550|Sordariomycetes	4751|Fungi	EH	Phosphopantetheinyl transferase	-	GO:0003674,GO:0003824,GO:0006082,GO:0006520,GO:0006553,GO:0006807,GO:0008150,GO:0008152,GO:0008652,GO:0008897,GO:0009058,GO:0009066,GO:0009067,GO:0009085,GO:0009987,GO:0016053,GO:0016740,GO:0016772,GO:0016780,GO:0019752,GO:0019878,GO:0042440,GO:0043324,GO:0043436,GO:0043473,GO:0043474,GO:0044237,GO:0044238,GO:0044249,GO:0044281,GO:0044283,GO:0046394,GO:0048066,GO:0071704,GO:1901564,GO:1901566,GO:…	-	ko:K06133	ko00770,map00770	-	R01625	RC00002	ko00000,ko00001,ko01000	-	-	-	ACPS
APM_000537	393283.XP_007836655.1	6.46e-40	147.0	2E2MZ@1|root,2S9V3@2759|Eukaryota,3AAW8@33154|Opisthokonta,3P750@4751|Fungi,3QX8Q@4890|Ascomycota,21AD5@147550|Sordariomycetes	4751|Fungi	S	Nudix domain-containing protein	-	-	-	-	-	-	-	-	-	-	-	-	NUDIX
APM_000538	393283.XP_007836656.1	1.87e-153	434.0	COG0412@1|root,KOG3043@2759|Eukaryota,38I4C@33154|Opisthokonta,3P0BQ@4751|Fungi,3QK3R@4890|Ascomycota,216DX@147550|Sordariomycetes	4751|Fungi	Q	dienelactone hydrolase	-	-	3.1.1.45	ko:K01061	ko00361,ko00364,ko00623,ko01100,ko01110,ko01120,ko01130,map00361,map00364,map00623,map01100,map01110,map01120,map01130	-	R03893,R05510,R05511,R06835,R06838,R08120,R08121,R09136,R09220,R09222	RC01018,RC01906,RC01907,RC02441,RC02467,RC02468,RC02674,RC02675,RC02686	ko00000,ko00001,ko01000	-	-	-	DLH
APM_000540	393283.XP_007836653.1	7.72e-204	588.0	KOG2443@1|root,KOG2443@2759|Eukaryota,38G30@33154|Opisthokonta,3NZ14@4751|Fungi,3QQ84@4890|Ascomycota,2123T@147550|Sordariomycetes	4751|Fungi	S	signal peptide peptidase	-	GO:0000323,GO:0003674,GO:0003824,GO:0004175,GO:0004190,GO:0005575,GO:0005622,GO:0005623,GO:0005737,GO:0005764,GO:0005765,GO:0005773,GO:0005774,GO:0005783,GO:0005789,GO:0005798,GO:0006508,GO:0006511,GO:0006807,GO:0006950,GO:0007154,GO:0008150,GO:0008152,GO:0008233,GO:0009056,GO:0009057,GO:0009267,GO:0009605,GO:0009987,GO:0009991,GO:0010033,GO:0010243,GO:0010498,GO:0012505,GO:0016020,GO:0016021,GO:…	-	ko:K09595	-	-	-	-	ko00000,ko01000,ko01002	-	-	-	Peptidase_A22B
APM_000541	199306.XP_003069270.1	2.72e-90	267.0	COG0652@1|root,KOG0881@2759|Eukaryota,3A07C@33154|Opisthokonta,3P1TP@4751|Fungi,3QUNV@4890|Ascomycota,20AG5@147545|Eurotiomycetes,3B1FP@33183|Onygenales,3FND8@34383|Onygenales incertae sedis	4751|Fungi	O	PPIases accelerate the folding of proteins. It catalyzes the cis-trans isomerization of proline imidic peptide bonds in oligopeptides	cyp1	GO:0000413,GO:0003674,GO:0003755,GO:0003824,GO:0005575,GO:0005622,GO:0005623,GO:0005634,GO:0005681,GO:0006457,GO:0006464,GO:0006807,GO:0008150,GO:0008152,GO:0009987,GO:0016853,GO:0016859,GO:0018193,GO:0018208,GO:0019538,GO:0032991,GO:0036211,GO:0043170,GO:0043226,GO:0043227,GO:0043229,GO:0043231,GO:0043412,GO:0044237,GO:0044238,GO:0044260,GO:0044267,GO:0044422,GO:0044424,GO:0044428,GO:0044446,GO:…	5.2.1.8	ko:K12733	ko03040,map03040	M00355	-	-	ko00000,ko00001,ko00002,ko01000,ko03041,ko03110	-	-	-	Pro_isomerase
APM_000542	393283.XP_007836651.1	2.49e-178	510.0	2E1IV@1|root,2S8VT@2759|Eukaryota,3A2JG@33154|Opisthokonta,3P32T@4751|Fungi,3QQ4M@4890|Ascomycota,215PH@147550|Sordariomycetes	4751|Fungi	S	Transcriptional activator	-	-	-	-	-	-	-	-	-	-	-	-	Sgf11
APM_000543	393283.XP_007836650.1	2.84e-103	319.0	COG0456@1|root,KOG3138@2759|Eukaryota,39ZX1@33154|Opisthokonta,3P27U@4751|Fungi,3QUP8@4890|Ascomycota,217WV@147550|Sordariomycetes	4751|Fungi	S	peptide alpha-N-acetyltransferase activity	-	-	2.3.1.258	ko:K20793	-	-	-	-	ko00000,ko01000,ko03036	-	-	-	Acetyltransf_1,Acetyltransf_10
APM_000544	393283.XP_007836649.1	1.87e-303	840.0	COG5026@1|root,KOG1369@2759|Eukaryota,38DFC@33154|Opisthokonta,3NW32@4751|Fungi,3QJI5@4890|Ascomycota,212YV@147550|Sordariomycetes	4751|Fungi	G	Belongs to the hexokinase family	GLK1	GO:0001678,GO:0003674,GO:0003824,GO:0004340,GO:0004396,GO:0005975,GO:0005996,GO:0006002,GO:0006006,GO:0006007,GO:0006013,GO:0006082,GO:0006090,GO:0006091,GO:0006096,GO:0006113,GO:0006139,GO:0006163,GO:0006164,GO:0006165,GO:0006725,GO:0006732,GO:0006733,GO:0006734,GO:0006735,GO:0006753,GO:0006754,GO:0006757,GO:0006793,GO:0006796,GO:0006807,GO:0008150,GO:0008152,GO:0008865,GO:0009056,GO:0009058,GO:…	2.7.1.1	ko:K00844	ko00010,ko00051,ko00052,ko00500,ko00520,ko00521,ko00524,ko01100,ko01110,ko01120,ko01130,ko01200,ko04066,ko04910,ko04930,ko04973,ko05230,map00010,map00051,map00052,map00500,map00520,map00521,map00524,map01100,map01110,map01120,map01130,map01200,map04066,map04910,map04930,map04973,map05230	M00001,M00549	R00299,R00760,R00867,R01326,R01600,R01786,R01961,R03920	RC00002,RC00017	ko00000,ko00001,ko00002,ko01000,ko04131	-	-	-	Hexokinase_1,Hexokinase_2
APM_000545	393283.XP_007836648.1	6.01e-244	679.0	KOG4332@1|root,KOG4332@2759|Eukaryota,38BSQ@33154|Opisthokonta,3NZTA@4751|Fungi,3QNWK@4890|Ascomycota,214GX@147550|Sordariomycetes	4751|Fungi	G	major facilitator superfamily	-	-	-	-	-	-	-	-	-	-	-	-	MFS_5
APM_000546	393283.XP_007836647.1	1.7e-124	364.0	2CZIU@1|root,2S4RI@2759|Eukaryota,3A06G@33154|Opisthokonta,3P2CI@4751|Fungi,3QUFJ@4890|Ascomycota,21AAP@147550|Sordariomycetes	4751|Fungi	S	Hard-surface induced protein	-	-	-	-	-	-	-	-	-	-	-	-	Methyltransf_24
APM_000547	393283.XP_007836646.1	0.0	1303.0	COG0443@1|root,KOG0101@2759|Eukaryota,38CTR@33154|Opisthokonta,3P1XI@4751|Fungi,3QKU3@4890|Ascomycota,212GN@147550|Sordariomycetes	4751|Fungi	O	Belongs to the heat shock protein 70 family	-	-	-	-	-	-	-	-	-	-	-	-	HSP70
APM_000549	393283.XP_007841166.1	4.98e-177	506.0	COG0697@1|root,KOG4510@2759|Eukaryota,395GA@33154|Opisthokonta,3NUM2@4751|Fungi,3RKCD@4890|Ascomycota,2161U@147550|Sordariomycetes	4751|Fungi	EG	EamA-like transporter family	-	GO:0005575,GO:0005622,GO:0005623,GO:0005737,GO:0016020,GO:0016021,GO:0031224,GO:0044424,GO:0044425,GO:0044464	-	-	-	-	-	-	-	-	-	-	EamA
APM_000551	393283.XP_007836659.1	6.74e-165	473.0	COG5387@1|root,KOG3015@2759|Eukaryota,38CS3@33154|Opisthokonta,3NVZS@4751|Fungi,3QMIG@4890|Ascomycota,2149M@147550|Sordariomycetes	4751|Fungi	C	ATP12 chaperone	atp12	GO:0003674,GO:0005488,GO:0005515,GO:0005575,GO:0005622,GO:0005623,GO:0005737,GO:0005739,GO:0005759,GO:0006996,GO:0007005,GO:0008150,GO:0009987,GO:0016043,GO:0019904,GO:0022607,GO:0031974,GO:0033615,GO:0034622,GO:0043226,GO:0043227,GO:0043229,GO:0043231,GO:0043233,GO:0043461,GO:0043933,GO:0044085,GO:0044422,GO:0044424,GO:0044429,GO:0044444,GO:0044446,GO:0044464,GO:0051082,GO:0065003,GO:0070013,GO:…	-	ko:K07556	-	-	-	-	ko00000,ko03029	-	-	-	ATP12
APM_000552	5147.XP_003348049.1	6.54e-292	815.0	COG2132@1|root,2QR4X@2759|Eukaryota,38BK4@33154|Opisthokonta,3NW8V@4751|Fungi,3QRBZ@4890|Ascomycota,213YF@147550|Sordariomycetes,3UABH@5139|Sordariales,3UJTB@5148|Sordariaceae	4751|Fungi	Q	Multicopper oxidase	-	-	-	-	-	-	-	-	-	-	-	-	Cu-oxidase,Cu-oxidase_2,Cu-oxidase_3
APM_000553	80884.CCF32116	2.29e-145	435.0	2C2GE@1|root,2SJ92@2759|Eukaryota,39RVU@33154|Opisthokonta,3P04X@4751|Fungi,3QPR5@4890|Ascomycota,213R1@147550|Sordariomycetes,1F13S@1028384|Glomerellales	4751|Fungi	-	-	-	-	-	-	-	-	-	-	-	-	-	-	-
APM_000554	393283.XP_007837290.1	0.0	1347.0	KOG1877@1|root,KOG1877@2759|Eukaryota,38CK7@33154|Opisthokonta,3NXMZ@4751|Fungi,3QKR7@4890|Ascomycota,215TF@147550|Sordariomycetes	4751|Fungi	S	to Saccharomyces cerevisiae EFR3 (YMR212C)	EFR3	GO:0000278,GO:0000281,GO:0000910,GO:0005575,GO:0005622,GO:0005623,GO:0005737,GO:0005739,GO:0005886,GO:0006996,GO:0007009,GO:0007010,GO:0007016,GO:0007049,GO:0008104,GO:0008150,GO:0009987,GO:0010256,GO:0016020,GO:0016043,GO:0022402,GO:0030029,GO:0030036,GO:0030865,GO:0030866,GO:0031032,GO:0031566,GO:0032187,GO:0032189,GO:0032506,GO:0032507,GO:0032991,GO:0033036,GO:0034613,GO:0036212,GO:0036214,GO:…	-	ko:K21842	-	-	-	-	ko00000,ko04131	-	-	-	-
APM_000555	393283.XP_007837291.1	0.0	877.0	COG0531@1|root,KOG1289@2759|Eukaryota,38DY7@33154|Opisthokonta,3NY07@4751|Fungi,3QMWM@4890|Ascomycota	4751|Fungi	E	Amino acid permease	GPT1	GO:0003333,GO:0003674,GO:0005215,GO:0005342,GO:0005575,GO:0005623,GO:0005886,GO:0005887,GO:0006810,GO:0006811,GO:0006820,GO:0006865,GO:0008150,GO:0008509,GO:0008514,GO:0015075,GO:0015171,GO:0015179,GO:0015291,GO:0015297,GO:0015318,GO:0015711,GO:0015807,GO:0015849,GO:0016020,GO:0016021,GO:0022804,GO:0022857,GO:0031224,GO:0031226,GO:0034220,GO:0044425,GO:0044459,GO:0044464,GO:0046942,GO:0046943,GO:…	-	-	-	-	-	-	-	-	-	-	AA_permease_2
APM_000556	393283.XP_007837361.1	3.74e-151	456.0	KOG1844@1|root,KOG1844@2759|Eukaryota,39TI7@33154|Opisthokonta,3NYTJ@4751|Fungi,3QQAS@4890|Ascomycota,2158K@147550|Sordariomycetes	4751|Fungi	S	phd-finger domain-containing protein	CTI6	GO:0000118,GO:0000228,GO:0000785,GO:0000790,GO:0003674,GO:0003824,GO:0005488,GO:0005515,GO:0005575,GO:0005622,GO:0005623,GO:0005634,GO:0005654,GO:0005694,GO:0005737,GO:0006275,GO:0006325,GO:0006338,GO:0006355,GO:0006357,GO:0006464,GO:0006476,GO:0006807,GO:0006996,GO:0008134,GO:0008150,GO:0008152,GO:0009889,GO:0009891,GO:0009893,GO:0009987,GO:0010468,GO:0010556,GO:0010557,GO:0010604,GO:0010628,GO:…	-	-	-	-	-	-	-	-	-	-	PHD
APM_000557	393283.XP_007837360.1	2.4e-133	407.0	2C6XI@1|root,2S317@2759|Eukaryota,3930Z@33154|Opisthokonta,3NWPP@4751|Fungi,3QNGE@4890|Ascomycota,218BD@147550|Sordariomycetes	4751|Fungi	-	-	-	-	-	-	-	-	-	-	-	-	-	-	-
APM_000558	393283.XP_007837352.1	8.47e-316	944.0	28JAF@1|root,2QRPA@2759|Eukaryota,39K9R@33154|Opisthokonta,3Q4NG@4751|Fungi,3RMXF@4890|Ascomycota,211MZ@147550|Sordariomycetes	4751|Fungi	S	structural constituent of cell wall	-	-	-	-	-	-	-	-	-	-	-	-	-
APM_000559	97096.XP_007799577.1	2.25e-192	541.0	COG1028@1|root,KOG0725@2759|Eukaryota,38I37@33154|Opisthokonta,3NU20@4751|Fungi,3QR7D@4890|Ascomycota,217IC@147550|Sordariomycetes	4751|Fungi	Q	d-arabinitol dehydrogenase	ARDH	GO:0003674,GO:0003824,GO:0005975,GO:0008150,GO:0008152,GO:0016491,GO:0016614,GO:0016616,GO:0044238,GO:0047038,GO:0055114,GO:0071704	1.1.1.250	ko:K17738	ko00040,ko01100,map00040,map01100	-	R07134	RC00102	ko00000,ko00001,ko01000	-	-	-	adh_short_C2
APM_000560	393283.XP_007837367.1	1.51e-73	248.0	2C0C9@1|root,2SDF2@2759|Eukaryota,3A74V@33154|Opisthokonta,3P5Z4@4751|Fungi,3QUXU@4890|Ascomycota,219TS@147550|Sordariomycetes	4751|Fungi	-	-	-	-	-	-	-	-	-	-	-	-	-	-	DUF1752
APM_000561	710243.XP_007594859.1	1.5e-249	690.0	COG1960@1|root,KOG0141@2759|Eukaryota,38CQN@33154|Opisthokonta,3NW18@4751|Fungi,3QQ7U@4890|Ascomycota,217HF@147550|Sordariomycetes,1F03K@1028384|Glomerellales	4751|Fungi	E	Dehydrogenase	-	-	1.3.8.4	ko:K00253	ko00280,ko01100,map00280,map01100	M00036	R04095	RC00246	ko00000,ko00001,ko00002,ko01000	-	-	-	Acyl-CoA_dh_1,Acyl-CoA_dh_M,Acyl-CoA_dh_N,CMD,Dioxygenase_C,Dioxygenase_N
APM_000562	393283.XP_007837364.1	0.0	1018.0	COG4799@1|root,KOG0540@2759|Eukaryota,38ET3@33154|Opisthokonta,3NVWD@4751|Fungi,3QM1E@4890|Ascomycota,21799@147550|Sordariomycetes	4751|Fungi	EI	carboxylase beta chain	-	-	6.4.1.4	ko:K01969	ko00280,ko01100,map00280,map01100	M00036	R04138	RC00367,RC00942	ko00000,ko00001,ko00002,ko01000	-	-	-	Carboxyl_trans
APM_000563	393283.XP_007837363.1	0.0	1743.0	COG0666@1|root,KOG1737@1|root,KOG0504@2759|Eukaryota,KOG1737@2759|Eukaryota,38D4N@33154|Opisthokonta,3NUG8@4751|Fungi,3QMWY@4890|Ascomycota,213JD@147550|Sordariomycetes	4751|Fungi	I	Belongs to the OSBP family	-	GO:0000138,GO:0003674,GO:0005215,GO:0005319,GO:0005488,GO:0005496,GO:0005543,GO:0005545,GO:0005575,GO:0005622,GO:0005623,GO:0005634,GO:0005635,GO:0005737,GO:0005768,GO:0005769,GO:0005783,GO:0005794,GO:0005795,GO:0005886,GO:0005933,GO:0005935,GO:0005938,GO:0006810,GO:0006869,GO:0006887,GO:0006897,GO:0006914,GO:0007163,GO:0008142,GO:0008150,GO:0008152,GO:0008289,GO:0009056,GO:0009987,GO:0010876,GO:…	-	ko:K20456	-	-	-	-	ko00000,ko04131	-	-	-	Ank,Ank_2,Ank_3,Ank_4,Ank_5,Oxysterol_BP,PH
APM_000564	393283.XP_007837439.1	1.05e-150	435.0	2CZ5Y@1|root,2S8N8@2759|Eukaryota,3A03I@33154|Opisthokonta,3P7SJ@4751|Fungi,3QJJQ@4890|Ascomycota,2123U@147550|Sordariomycetes	4751|Fungi	S	Transcription factor	FCR1	-	-	-	-	-	-	-	-	-	-	-	Zn_clus
APM_000565	393283.XP_007837440.1	3.37e-175	498.0	COG1946@1|root,KOG3016@2759|Eukaryota,38GG7@33154|Opisthokonta,3NXST@4751|Fungi,3QP0K@4890|Ascomycota,213Z9@147550|Sordariomycetes	4751|Fungi	I	acyl-CoA thioesterase II	TES1	GO:0003674,GO:0003824,GO:0005575,GO:0005622,GO:0005623,GO:0005737,GO:0005739,GO:0005777,GO:0005782,GO:0006082,GO:0006139,GO:0006163,GO:0006629,GO:0006631,GO:0006635,GO:0006637,GO:0006725,GO:0006732,GO:0006753,GO:0006790,GO:0006793,GO:0006796,GO:0006807,GO:0008150,GO:0008152,GO:0009056,GO:0009062,GO:0009117,GO:0009150,GO:0009259,GO:0009987,GO:0016042,GO:0016054,GO:0016289,GO:0016787,GO:0016788,GO:…	3.1.2.2,3.1.2.27	ko:K01068,ko:K11992	ko00062,ko00120,ko01040,ko01100,ko01110,ko04146,map00062,map00120,map01040,map01100,map01110,map04146	M00104	R01274,R03974,R07296,R08174,R08175,R08176,R08177,R08178,R08179,R08180,R08181,R08182,R08183,R09450	RC00004,RC00014	ko00000,ko00001,ko00002,ko01000,ko01004	-	-	-	4HBT_3,Acyl_CoA_thio
APM_000566	393283.XP_007837351.1	3.36e-161	465.0	COG1161@1|root,KOG2485@2759|Eukaryota,38FQX@33154|Opisthokonta,3NXC2@4751|Fungi,3QKV8@4890|Ascomycota,217T1@147550|Sordariomycetes	4751|Fungi	S	mitochondrial gtpase	mtg1	GO:0003674,GO:0003824,GO:0003924,GO:0005575,GO:0005622,GO:0005623,GO:0005634,GO:0005737,GO:0005739,GO:0005740,GO:0005743,GO:0006412,GO:0006518,GO:0006807,GO:0008150,GO:0008152,GO:0009058,GO:0009059,GO:0009987,GO:0010467,GO:0016020,GO:0016462,GO:0016787,GO:0016817,GO:0016818,GO:0017111,GO:0019538,GO:0019866,GO:0022613,GO:0031090,GO:0031966,GO:0031967,GO:0031975,GO:0032543,GO:0034641,GO:0034645,GO:…	-	ko:K19828	-	-	-	-	ko00000,ko03009,ko03029	-	-	-	MMR_HSR1
APM_000568	393283.XP_007837348.1	0.0	3042.0	COG5022@1|root,KOG0161@2759|Eukaryota,38CVC@33154|Opisthokonta,3NV0C@4751|Fungi,3QJSF@4890|Ascomycota,214TS@147550|Sordariomycetes	4751|Fungi	Z	Belongs to the TRAFAC class myosin-kinesin ATPase superfamily. Myosin family	MYO1	GO:0000131,GO:0000146,GO:0000166,GO:0000278,GO:0000281,GO:0000910,GO:0000912,GO:0000915,GO:0000916,GO:0000920,GO:0003674,GO:0003774,GO:0003824,GO:0005488,GO:0005524,GO:0005575,GO:0005622,GO:0005623,GO:0005737,GO:0005826,GO:0005856,GO:0005933,GO:0005935,GO:0005938,GO:0005940,GO:0006810,GO:0006928,GO:0006996,GO:0007010,GO:0007015,GO:0007017,GO:0007018,GO:0007049,GO:0007097,GO:0008144,GO:0008150,GO:…	-	ko:K10352	ko04530,map04530	-	-	-	ko00000,ko00001,ko04147,ko04812	-	-	-	Myosin_N,Myosin_head,Myosin_tail_1
APM_000570	393283.XP_007836487.1	6.38e-71	223.0	2DW5U@1|root,2S6PP@2759|Eukaryota,3A483@33154|Opisthokonta,3P4N8@4751|Fungi,3QXCA@4890|Ascomycota,21B98@147550|Sordariomycetes	4751|Fungi	-	-	-	-	-	-	-	-	-	-	-	-	-	-	Polyketide_cyc2
APM_000571	5141.EFNCRP00000002473	1.26e-117	342.0	COG0684@1|root,2RZ5Y@2759|Eukaryota,3A1QV@33154|Opisthokonta,3P2Q6@4751|Fungi,3QRAZ@4890|Ascomycota,2133U@147550|Sordariomycetes,3U5M0@5139|Sordariales,3UKY3@5148|Sordariaceae	4751|Fungi	H	Pfam:Methyltransf_6	-	GO:0003674,GO:0003824,GO:0006082,GO:0006725,GO:0008150,GO:0008152,GO:0008948,GO:0009056,GO:0009712,GO:0009987,GO:0016054,GO:0016829,GO:0016830,GO:0016831,GO:0016833,GO:0017144,GO:0018958,GO:0019336,GO:0019439,GO:0019614,GO:0019619,GO:0019752,GO:0032787,GO:0042537,GO:0042737,GO:0043436,GO:0044237,GO:0044248,GO:0044281,GO:0044282,GO:0046278,GO:0046395,GO:0047443,GO:0071704,GO:0072329,GO:1901360,GO:…	-	-	-	-	-	-	-	-	-	-	RraA-like
APM_000572	393283.XP_007836518.1	5.26e-45	148.0	2EQPM@1|root,2STNI@2759|Eukaryota,3AA7A@33154|Opisthokonta,3P7CE@4751|Fungi,3QXWU@4890|Ascomycota,21B9R@147550|Sordariomycetes	4751|Fungi	S	stress responsive a b barrel domain-containing protein	-	-	-	-	-	-	-	-	-	-	-	-	Dabb
APM_000573	393283.XP_007836536.1	1.23e-312	908.0	COG0642@1|root,KOG0519@2759|Eukaryota,39S94@33154|Opisthokonta,3NYB0@4751|Fungi,3QJV1@4890|Ascomycota,2157A@147550|Sordariomycetes	4751|Fungi	T	Histidine kinase group protein	-	-	-	-	-	-	-	-	-	-	-	-	HATPase_c,HisKA,PAS_4,PAS_8,PAS_9,Response_reg
APM_000574	393283.XP_007837336.1	0.0	1115.0	2ECXM@1|root,2SIPH@2759|Eukaryota,390KF@33154|Opisthokonta,3NYCH@4751|Fungi,3QP97@4890|Ascomycota,213Y8@147550|Sordariomycetes	4751|Fungi	-	-	-	-	-	-	-	-	-	-	-	-	-	-	DUF4449
APM_000575	5518.FGSG_08570P0	1.13e-77	245.0	2CN6G@1|root,2QU4U@2759|Eukaryota,39V42@33154|Opisthokonta,3NZUX@4751|Fungi,3RKZJ@4890|Ascomycota,218BC@147550|Sordariomycetes,3TKEN@5125|Hypocreales,1FMD4@110618|Nectriaceae	4751|Fungi	S	RTA1 like protein	-	-	-	-	-	-	-	-	-	-	-	-	RTA1
APM_000576	101852.XP_008085340.1	1.29e-67	223.0	28K5W@1|root,2QSKG@2759|Eukaryota,39GXX@33154|Opisthokonta,3NUA9@4751|Fungi,3QNXX@4890|Ascomycota	4751|Fungi	S	Methyltransferase	-	-	-	-	-	-	-	-	-	-	-	-	Methyltransf_23
APM_000577	393283.XP_007836489.1	8.75e-173	507.0	KOG0254@1|root,KOG0254@2759|Eukaryota,39Z8V@33154|Opisthokonta,3P07Z@4751|Fungi,3QRT7@4890|Ascomycota,215Y3@147550|Sordariomycetes	4751|Fungi	U	Transporter	-	-	-	-	-	-	-	-	-	-	-	-	MFS_1
APM_000578	97096.XP_007790797.1	2.91e-57	192.0	COG3321@1|root,KOG1202@2759|Eukaryota,39ZIX@33154|Opisthokonta,3PAT1@4751|Fungi,3QMK8@4890|Ascomycota,217WW@147550|Sordariomycetes	4751|Fungi	Q	polyketide synthase	-	-	-	-	-	-	-	-	-	-	-	-	ADH_zinc_N,Acyl_transf_1,KAsynt_C_assoc,KR,Ketoacyl-synt_C,PP-binding,PS-DH,ketoacyl-synt
APM_000579	5507.FOXG_03051P0	3.98e-273	837.0	COG3321@1|root,KOG1202@2759|Eukaryota,39ZIX@33154|Opisthokonta,3PAT1@4751|Fungi,3QMK8@4890|Ascomycota,217WW@147550|Sordariomycetes,3TD0H@5125|Hypocreales,1FQUU@110618|Nectriaceae	4751|Fungi	I	Beta-ketoacyl synthase	-	-	-	-	-	-	-	-	-	-	-	-	ADH_zinc_N,Acyl_transf_1,KAsynt_C_assoc,KR,Ketoacyl-synt_C,PP-binding,PS-DH,ketoacyl-synt
APM_000580	97096.XP_007795718.1	2.27e-41	159.0	KOG1339@1|root,KOG1339@2759|Eukaryota,38H0T@33154|Opisthokonta,3NXPH@4751|Fungi,3QPMT@4890|Ascomycota,211BT@147550|Sordariomycetes	4751|Fungi	O	Belongs to the peptidase A1 family	-	GO:0003674,GO:0003824,GO:0004175,GO:0004190,GO:0005575,GO:0005576,GO:0005618,GO:0005622,GO:0005623,GO:0005737,GO:0005783,GO:0005789,GO:0005886,GO:0006508,GO:0006807,GO:0008150,GO:0008152,GO:0008233,GO:0009056,GO:0009057,GO:0009277,GO:0009897,GO:0009986,GO:0009987,GO:0012505,GO:0016020,GO:0016043,GO:0016787,GO:0019538,GO:0030163,GO:0030312,GO:0031224,GO:0031225,GO:0031226,GO:0031233,GO:0031362,GO:…	-	-	-	-	-	-	-	-	-	-	Asp
APM_000581	393283.XP_007836494.1	1.3e-304	857.0	KOG0154@1|root,KOG0154@2759|Eukaryota,38CTX@33154|Opisthokonta,3NWVJ@4751|Fungi,3QR2T@4890|Ascomycota,213F9@147550|Sordariomycetes	4751|Fungi	A	RNA-binding protein	-	GO:0000375,GO:0000377,GO:0000398,GO:0003674,GO:0003676,GO:0003723,GO:0005488,GO:0006139,GO:0006396,GO:0006397,GO:0006725,GO:0006807,GO:0008150,GO:0008152,GO:0008270,GO:0008380,GO:0009987,GO:0010467,GO:0016070,GO:0016071,GO:0034641,GO:0043167,GO:0043169,GO:0043170,GO:0044237,GO:0044238,GO:0045292,GO:0046483,GO:0046872,GO:0046914,GO:0071704,GO:0090304,GO:0097159,GO:1901360,GO:1901363	-	ko:K13094	-	-	-	-	ko00000,ko03041	-	-	-	G-patch,RRM_1,zf-RanBP
APM_000582	698440.XP_007294201.1	4.35e-84	253.0	COG0314@1|root,KOG3307@2759|Eukaryota,3A4C5@33154|Opisthokonta,3P48G@4751|Fungi,3QW57@4890|Ascomycota,2100J@147548|Leotiomycetes	4751|Fungi	H	Catalytic subunit of the molybdopterin synthase complex, a complex that catalyzes the conversion of precursor Z into molybdopterin. Acts by mediating the incorporation of 2 sulfur atoms from thiocarboxylated MOCS2A into precursor Z to generate a dithiolene group	cnxH	GO:0003674,GO:0003824,GO:0005575,GO:0005622,GO:0005623,GO:0005737,GO:0005829,GO:0006139,GO:0006163,GO:0006725,GO:0006732,GO:0006753,GO:0006793,GO:0006796,GO:0006807,GO:0008150,GO:0008152,GO:0009058,GO:0009116,GO:0009117,GO:0009119,GO:0009141,GO:0009144,GO:0009150,GO:0009199,GO:0009205,GO:0009259,GO:0009987,GO:0016740,GO:0016782,GO:0016783,GO:0018130,GO:0019538,GO:0019637,GO:0019693,GO:0030366,GO:…	2.8.1.12	ko:K03635	ko00790,ko01100,ko04122,map00790,map01100,map04122	-	R09395	RC02507	ko00000,ko00001,ko01000	-	-	-	MoaE
APM_000583	1173701.A0A066XGA8	0.0	1231.0	KOG2262@1|root,KOG2262@2759|Eukaryota,38D6E@33154|Opisthokonta,3NUA6@4751|Fungi,3QJQX@4890|Ascomycota,216N1@147550|Sordariomycetes,1F1JS@1028384|Glomerellales	4751|Fungi	T	OPT family Small oligopeptide transporter	-	GO:0003674,GO:0005215,GO:0005575,GO:0005622,GO:0005623,GO:0005737,GO:0005794,GO:0005886,GO:0005887,GO:0006810,GO:0006857,GO:0008150,GO:0012505,GO:0015833,GO:0016020,GO:0016021,GO:0022857,GO:0031224,GO:0031226,GO:0035672,GO:0035673,GO:0042886,GO:0042887,GO:0043226,GO:0043227,GO:0043229,GO:0043231,GO:0044424,GO:0044425,GO:0044444,GO:0044459,GO:0044464,GO:0051179,GO:0051234,GO:0055085,GO:0071702,GO:…	-	-	-	-	-	-	-	-	-	-	OPT
APM_000584	393283.XP_007829620.1	4.47e-258	716.0	KOG2754@1|root,KOG2754@2759|Eukaryota,38ERA@33154|Opisthokonta,3NWIM@4751|Fungi,3QMEK@4890|Ascomycota,211CS@147550|Sordariomycetes	4751|Fungi	G	Essential subunit of the N-oligosaccharyl transferase (OST) complex which catalyzes the transfer of a high mannose oligosaccharide from a lipid-linked oligosaccharide donor to an asparagine residue within an Asn-X-Ser Thr consensus motif in nascent polypeptide chains	WBP1	GO:0005575,GO:0005622,GO:0005623,GO:0005634,GO:0005635,GO:0005737,GO:0005783,GO:0005789,GO:0006464,GO:0006486,GO:0006487,GO:0006807,GO:0008150,GO:0008152,GO:0008250,GO:0009058,GO:0009059,GO:0009100,GO:0009101,GO:0009987,GO:0012505,GO:0016020,GO:0019538,GO:0031967,GO:0031975,GO:0031984,GO:0032991,GO:0034645,GO:0036211,GO:0042175,GO:0043170,GO:0043226,GO:0043227,GO:0043229,GO:0043231,GO:0043412,GO:…	-	ko:K12670	ko00510,ko00513,ko01100,ko04141,map00510,map00513,map01100,map04141	M00072	-	-	ko00000,ko00001,ko00002	-	-	-	DDOST_48kD
APM_000585	393283.XP_007829619.1	2.16e-39	131.0	2C733@1|root,2S74C@2759|Eukaryota,3A8J2@33154|Opisthokonta,3P6WN@4751|Fungi,3QYG6@4890|Ascomycota,21C39@147550|Sordariomycetes	4751|Fungi	S	NADH-ubiquinone oxidoreductase 9.5 kDa subunit	N19M	GO:0005575,GO:0005622,GO:0005623,GO:0005737,GO:0005739,GO:0005740,GO:0005743,GO:0016020,GO:0019866,GO:0031090,GO:0031966,GO:0031967,GO:0031975,GO:0043226,GO:0043227,GO:0043229,GO:0043231,GO:0044422,GO:0044424,GO:0044429,GO:0044444,GO:0044446,GO:0044464	-	-	-	-	-	-	-	-	-	-	-
APM_000586	393283.XP_007829618.1	0.0	3342.0	KOG1786@1|root,KOG1788@1|root,KOG1786@2759|Eukaryota,KOG1788@2759|Eukaryota,3AMG3@33154|Opisthokonta,3NWIJ@4751|Fungi,3QMPH@4890|Ascomycota,216Z9@147550|Sordariomycetes	4751|Fungi	TU	beige BEACH domain-containing protein	BPH1	GO:0000322,GO:0000323,GO:0000324,GO:0000329,GO:0003674,GO:0005488,GO:0005543,GO:0005575,GO:0005622,GO:0005623,GO:0005737,GO:0005739,GO:0005773,GO:0005774,GO:0005829,GO:0006810,GO:0006886,GO:0006914,GO:0008104,GO:0008150,GO:0008152,GO:0008289,GO:0009056,GO:0009268,GO:0009628,GO:0009987,GO:0015031,GO:0015833,GO:0016020,GO:0016043,GO:0019898,GO:0031090,GO:0031505,GO:0033036,GO:0033043,GO:0034613,GO:…	-	ko:K22262	-	-	-	-	ko00000,ko04131	-	-	-	Beach,DUF4704,Laminin_G_3,PH_BEACH,WD40
APM_000587	97096.XP_007795528.1	2.76e-298	823.0	COG1404@1|root,KOG1153@2759|Eukaryota,38H6S@33154|Opisthokonta,3NUCW@4751|Fungi,3QK5M@4890|Ascomycota,212T4@147550|Sordariomycetes	4751|Fungi	O	Belongs to the peptidase S8 family	PRB1	GO:0000003,GO:0000322,GO:0000323,GO:0000324,GO:0000328,GO:0000746,GO:0000747,GO:0003674,GO:0003824,GO:0004175,GO:0004252,GO:0005488,GO:0005575,GO:0005622,GO:0005623,GO:0005737,GO:0005773,GO:0005775,GO:0005783,GO:0006508,GO:0006807,GO:0006914,GO:0006950,GO:0006996,GO:0007033,GO:0007039,GO:0007154,GO:0008150,GO:0008152,GO:0008233,GO:0008236,GO:0009056,GO:0009057,GO:0009267,GO:0009605,GO:0009653,GO:…	3.4.21.48	ko:K01336	ko04138,map04138	-	-	-	ko00000,ko00001,ko01000,ko01002,ko03110	-	-	-	Inhibitor_I9,Peptidase_S8
APM_000589	223192.XP_007915610.1	4e-311	876.0	COG1472@1|root,2QQ55@2759|Eukaryota,38GSK@33154|Opisthokonta,3NX6M@4751|Fungi,3QR34@4890|Ascomycota,21RDP@147550|Sordariomycetes	4751|Fungi	G	glycoside hydrolase family 3 protein	xlnD	GO:0000272,GO:0003674,GO:0003824,GO:0004553,GO:0005575,GO:0005576,GO:0005622,GO:0005623,GO:0005975,GO:0005976,GO:0008150,GO:0008152,GO:0009044,GO:0009056,GO:0009057,GO:0009987,GO:0010383,GO:0010410,GO:0016052,GO:0016740,GO:0016757,GO:0016763,GO:0016787,GO:0016798,GO:0042285,GO:0043170,GO:0044036,GO:0044237,GO:0044238,GO:0044260,GO:0044464,GO:0045491,GO:0045493,GO:0046556,GO:0071554,GO:0071704,GO:…	3.2.1.37	ko:K15920	ko00520,ko01100,map00520,map01100	-	R01433	RC00467	ko00000,ko00001,ko01000	-	GH3	-	Fn3-like,Glyco_hydro_3,Glyco_hydro_3_C,WSC
APM_000590	223192.XP_007916915.1	4.2e-70	224.0	2EJ3T@1|root,2SPCX@2759|Eukaryota,3A6NE@33154|Opisthokonta,3P58F@4751|Fungi,3QWYS@4890|Ascomycota,21AIH@147550|Sordariomycetes	4751|Fungi	-	-	-	-	-	-	-	-	-	-	-	-	-	-	-
APM_000592	393283.XP_007832998.1	2.66e-198	564.0	KOG1339@1|root,KOG1339@2759|Eukaryota,38G7F@33154|Opisthokonta,3NV31@4751|Fungi,3R1XK@4890|Ascomycota,213Q5@147550|Sordariomycetes	4751|Fungi	O	Belongs to the peptidase A1 family	-	-	-	-	-	-	-	-	-	-	-	-	Asp
APM_000593	393283.XP_007838528.1	0.0	1987.0	COG1020@1|root,KOG1178@2759|Eukaryota,38FV5@33154|Opisthokonta,3NWTQ@4751|Fungi,3QKU2@4890|Ascomycota,2124Z@147550|Sordariomycetes	4751|Fungi	Q	l-aminoadipate-semialdehyde dehydrogenase	LYS2	GO:0003674,GO:0003824,GO:0004043,GO:0005575,GO:0005622,GO:0005623,GO:0005737,GO:0006082,GO:0006520,GO:0006553,GO:0006807,GO:0008150,GO:0008152,GO:0008652,GO:0009058,GO:0009066,GO:0009067,GO:0009085,GO:0009987,GO:0016053,GO:0016491,GO:0016620,GO:0016903,GO:0019752,GO:0019878,GO:0043436,GO:0044237,GO:0044238,GO:0044249,GO:0044281,GO:0044283,GO:0044424,GO:0044464,GO:0046394,GO:0055114,GO:0071704,GO:…	1.2.1.95	ko:K00143	ko00300,ko01100,ko01110,ko01130,ko01230,map00300,map01100,map01110,map01130,map01230	M00030	R03098,R04390,R04863,R11679	RC00039,RC00043,RC00070,RC00080,RC00184,RC02816	ko00000,ko00001,ko00002,ko01000	-	-	iMM904.YBR115C,iND750.YBR115C	AMP-binding,AMP-binding_C,Condensation,NAD_binding_4,PP-binding
APM_000594	101028.EKJ78419	2.21e-66	215.0	KOG1558@1|root,KOG1558@2759|Eukaryota,39VIX@33154|Opisthokonta,3NW7M@4751|Fungi,3QKAD@4890|Ascomycota,2142Q@147550|Sordariomycetes,3TEXE@5125|Hypocreales,1FU80@110618|Nectriaceae	4751|Fungi	P	WLM domain	-	-	-	-	-	-	-	-	-	-	-	-	WLM,zf-RanBP
APM_000595	393283.XP_007830136.1	4.01e-205	572.0	COG2175@1|root,2QS4K@2759|Eukaryota,38DF0@33154|Opisthokonta,3NWD1@4751|Fungi,3QKRU@4890|Ascomycota,214PZ@147550|Sordariomycetes	4751|Fungi	E	taurine dioxygenase	-	-	-	-	-	-	-	-	-	-	-	-	TauD
APM_000596	393283.XP_007830135.1	4.21e-43	155.0	COG0477@1|root,KOG2533@2759|Eukaryota,38D65@33154|Opisthokonta,3NVM3@4751|Fungi,3QJKD@4890|Ascomycota,211TJ@147550|Sordariomycetes	4751|Fungi	G	Transporter	-	-	-	-	-	-	-	-	-	-	-	-	MFS_1
APM_000597	393283.XP_007830135.1	2.3e-155	449.0	COG0477@1|root,KOG2533@2759|Eukaryota,38D65@33154|Opisthokonta,3NVM3@4751|Fungi,3QJKD@4890|Ascomycota,211TJ@147550|Sordariomycetes	4751|Fungi	G	Transporter	-	-	-	-	-	-	-	-	-	-	-	-	MFS_1
APM_000599	393283.XP_007830131.1	6.03e-74	231.0	COG4430@1|root,2SA7D@2759|Eukaryota,3AE2B@33154|Opisthokonta,3P5CE@4751|Fungi,3QUC5@4890|Ascomycota,219IP@147550|Sordariomycetes	4751|Fungi	S	Bacteriocin-protection, YdeI or OmpD-Associated	-	-	-	-	-	-	-	-	-	-	-	-	OmdA
APM_000600	97096.XP_007790676.1	2.8e-241	679.0	COG2272@1|root,KOG4389@2759|Eukaryota,397KR@33154|Opisthokonta,3P02N@4751|Fungi,3QP6C@4890|Ascomycota,213W4@147550|Sordariomycetes	4751|Fungi	G	Belongs to the type-B carboxylesterase lipase family	-	-	3.1.1.8	ko:K01050	-	-	-	-	ko00000,ko01000	-	-	-	COesterase
APM_000601	223192.XP_007913575.1	1.9e-201	568.0	COG0697@1|root,KOG2766@2759|Eukaryota,38CUY@33154|Opisthokonta,3NYEE@4751|Fungi,3QKPW@4890|Ascomycota,2122A@147550|Sordariomycetes	4751|Fungi	EG	solute carrier family 35 member	-	GO:0003674,GO:0005215,GO:0006810,GO:0008150,GO:0022857,GO:0051179,GO:0051234,GO:0055085	-	ko:K15287	-	-	-	-	ko00000,ko02000	-	-	-	SLC35F
APM_000602	393283.XP_007836669.1	0.0	1074.0	KOG3770@1|root,KOG3770@2759|Eukaryota,38DAR@33154|Opisthokonta,3NWV9@4751|Fungi,3QQTC@4890|Ascomycota,21189@147550|Sordariomycetes	4751|Fungi	G	Converts sphingomyelin to ceramide	-	-	3.1.4.12	ko:K01117	ko00600,ko01100,map00600,map01100	-	R02541	RC00017,RC00425	ko00000,ko00001,ko01000	-	-	-	Metallophos
APM_000603	97096.XP_007795371.1	1.44e-126	377.0	28PGE@1|root,2QW4G@2759|Eukaryota,38WUI@33154|Opisthokonta,3NY1R@4751|Fungi,3QQ4U@4890|Ascomycota,215RH@147550|Sordariomycetes	4751|Fungi	-	-	-	-	-	-	-	-	-	-	-	-	-	-	-
APM_000604	393283.XP_007840733.1	1.72e-130	379.0	2EHF9@1|root,2SN3X@2759|Eukaryota,3AFZR@33154|Opisthokonta,3PB02@4751|Fungi,3QMEU@4890|Ascomycota,213MT@147550|Sordariomycetes	4751|Fungi	-	-	-	-	-	-	-	-	-	-	-	-	-	-	AhpC-TSA,AhpC-TSA_2
APM_000605	393283.XP_007840734.1	2.26e-219	663.0	COG5260@1|root,KOG2277@2759|Eukaryota,38EW5@33154|Opisthokonta,3NXI7@4751|Fungi,3QPXA@4890|Ascomycota,213YM@147550|Sordariomycetes	4751|Fungi	D	Cid1 family poly A polymerase	-	GO:0003674,GO:0003676,GO:0003723,GO:0003729,GO:0003730,GO:0003824,GO:0004652,GO:0005488,GO:0005575,GO:0005622,GO:0005623,GO:0005737,GO:0006139,GO:0006378,GO:0006396,GO:0006397,GO:0006725,GO:0006807,GO:0008150,GO:0008152,GO:0009987,GO:0010467,GO:0016070,GO:0016071,GO:0016073,GO:0016074,GO:0016180,GO:0016740,GO:0016772,GO:0016779,GO:0031123,GO:0031124,GO:0031126,GO:0034470,GO:0034641,GO:0034660,GO:…	-	-	-	-	-	-	-	-	-	-	NTP_transf_2,PAP_assoc
APM_000606	223192.XP_007913574.1	1.38e-161	502.0	2D0UU@1|root,2SFK0@2759|Eukaryota,38HD0@33154|Opisthokonta,3P14R@4751|Fungi,3QQUD@4890|Ascomycota,211AD@147550|Sordariomycetes	4751|Fungi	-	-	-	-	-	-	-	-	-	-	-	-	-	-	-
APM_000609	13349.G1WXK8	2.13e-232	661.0	COG3507@1|root,2QVC0@2759|Eukaryota,39KWH@33154|Opisthokonta,3NXJ2@4751|Fungi,3QM41@4890|Ascomycota	4751|Fungi	G	Belongs to the glycosyl hydrolase 43 family	-	-	-	-	-	-	-	-	-	-	-	-	CBM_1,Glyco_hydro_43
APM_000610	97096.XP_007797619.1	1.67e-301	855.0	28KK3@1|root,2QT1I@2759|Eukaryota,39RTW@33154|Opisthokonta,3NZZ1@4751|Fungi,3QRKV@4890|Ascomycota,2165Q@147550|Sordariomycetes	4751|Fungi	S	Domain of unknown function (DUF2828)	-	-	-	-	-	-	-	-	-	-	-	-	DUF2828
APM_000611	393283.XP_007840820.1	1.97e-118	342.0	COG1100@1|root,KOG0393@2759|Eukaryota,38VNM@33154|Opisthokonta,3NVUG@4751|Fungi,3QPSK@4890|Ascomycota,215A3@147550|Sordariomycetes	4751|Fungi	U	Belongs to the small GTPase superfamily. Rho family	RHO3	GO:0000166,GO:0000226,GO:0001882,GO:0001883,GO:0003674,GO:0003824,GO:0003924,GO:0005488,GO:0005525,GO:0005575,GO:0005622,GO:0005623,GO:0005737,GO:0005829,GO:0005886,GO:0005933,GO:0006996,GO:0007010,GO:0007017,GO:0007154,GO:0007163,GO:0007165,GO:0007264,GO:0008150,GO:0008360,GO:0009987,GO:0010590,GO:0010638,GO:0016020,GO:0016043,GO:0016462,GO:0016787,GO:0016817,GO:0016818,GO:0017076,GO:0017111,GO:…	-	ko:K07975	-	-	-	-	ko00000,ko04031	-	-	-	Ras
APM_000613	393283.XP_007830188.1	1.3e-104	321.0	29DZU@1|root,2S31Y@2759|Eukaryota,39YC6@33154|Opisthokonta,3P0PT@4751|Fungi,3QTI0@4890|Ascomycota,219EU@147550|Sordariomycetes	4751|Fungi	E	tyrosinase protein	-	-	1.14.18.1	ko:K00505	ko00350,ko00950,ko00965,ko01100,ko01110,ko04916,map00350,map00950,map00965,map01100,map01110,map04916	M00042	R00731,R02078,R02363,R02383,R04693,R04884	RC00046,RC00150,RC00180	ko00000,ko00001,ko00002,ko01000	-	-	-	Tyrosinase
APM_000614	97096.XP_007788044.1	3.09e-267	750.0	COG2132@1|root,KOG1263@2759|Eukaryota,39UM9@33154|Opisthokonta,3NVU0@4751|Fungi,3QNJ6@4890|Ascomycota,2172X@147550|Sordariomycetes	4751|Fungi	Q	Belongs to the multicopper oxidase family	-	-	-	-	-	-	-	-	-	-	-	-	Cu-oxidase,Cu-oxidase_2,Cu-oxidase_3
APM_000615	226899.F0XK68	3.4e-44	145.0	KOG4096@1|root,KOG4096@2759|Eukaryota,3A6QI@33154|Opisthokonta,3P5HI@4751|Fungi,3QXM5@4890|Ascomycota,21AWA@147550|Sordariomycetes,3UU1E@5151|Ophiostomatales	4751|Fungi	S	Reactive mitochondrial oxygen species modulator 1	MGR2	GO:0005575,GO:0005622,GO:0005623,GO:0005737,GO:0005739,GO:0005740,GO:0005743,GO:0005744,GO:0006605,GO:0006626,GO:0006810,GO:0006839,GO:0006886,GO:0006996,GO:0007005,GO:0007006,GO:0007007,GO:0008104,GO:0008150,GO:0009987,GO:0015031,GO:0015833,GO:0016020,GO:0016043,GO:0017038,GO:0019866,GO:0030150,GO:0031090,GO:0031966,GO:0031967,GO:0031975,GO:0032991,GO:0033036,GO:0033365,GO:0034613,GO:0042886,GO:…	-	-	-	-	-	-	-	-	-	-	Romo1
APM_000616	393283.XP_007840823.1	0.0	939.0	COG1716@1|root,KOG3872@2759|Eukaryota,39M6A@33154|Opisthokonta,3NXD7@4751|Fungi,3QQIM@4890|Ascomycota,217AA@147550|Sordariomycetes	4751|Fungi	T	Cytoplasm to vacuole targeting Vps64	-	GO:0000320,GO:0000321,GO:0000749,GO:0000754,GO:0000910,GO:0005575,GO:0005622,GO:0005623,GO:0005634,GO:0005737,GO:0005783,GO:0005789,GO:0005793,GO:0005815,GO:0005816,GO:0005856,GO:0006605,GO:0006623,GO:0006810,GO:0006886,GO:0007034,GO:0007049,GO:0007088,GO:0007096,GO:0007154,GO:0007165,GO:0007346,GO:0008104,GO:0008150,GO:0009966,GO:0009968,GO:0009987,GO:0010033,GO:0010564,GO:0010646,GO:0010648,GO:…	-	-	-	-	-	-	-	-	-	-	FHA
APM_000618	393283.XP_007840816.1	5.47e-268	743.0	COG5159@1|root,KOG1464@2759|Eukaryota,38GQV@33154|Opisthokonta,3NZ5W@4751|Fungi,3QMRI@4890|Ascomycota,21476@147550|Sordariomycetes	4751|Fungi	OT	COP9 signalosome complex subunit 2	csnB	GO:0000003,GO:0000338,GO:0000909,GO:0003006,GO:0003674,GO:0003712,GO:0003714,GO:0005575,GO:0005622,GO:0005623,GO:0005634,GO:0006355,GO:0006464,GO:0006508,GO:0006807,GO:0006950,GO:0006974,GO:0007275,GO:0008150,GO:0008152,GO:0008180,GO:0009889,GO:0009890,GO:0009892,GO:0009987,GO:0010468,GO:0010556,GO:0010558,GO:0010605,GO:0010629,GO:0019219,GO:0019222,GO:0019538,GO:0019953,GO:0022414,GO:0030582,GO:…	-	ko:K12176	-	-	-	-	ko00000,ko04121	-	-	-	PCI
APM_000619	393283.XP_007840817.1	2.62e-96	300.0	KOG3869@1|root,KOG3869@2759|Eukaryota,39SK2@33154|Opisthokonta,3NY8V@4751|Fungi,3QK2U@4890|Ascomycota,211FB@147550|Sordariomycetes	4751|Fungi	S	pre-mRNA-splicing factor cwc25	CWC25	GO:0000375,GO:0000377,GO:0000398,GO:0005575,GO:0005622,GO:0005623,GO:0005634,GO:0005681,GO:0005684,GO:0006139,GO:0006396,GO:0006397,GO:0006725,GO:0006807,GO:0008150,GO:0008152,GO:0008380,GO:0009987,GO:0010467,GO:0016070,GO:0016071,GO:0032991,GO:0034641,GO:0043170,GO:0043226,GO:0043227,GO:0043229,GO:0043231,GO:0044237,GO:0044238,GO:0044422,GO:0044424,GO:0044428,GO:0044446,GO:0044464,GO:0045292,GO:…	-	-	-	-	-	-	-	-	-	-	CWC25,Cir_N
APM_000620	474922.ELA30626	7.28e-103	303.0	COG1434@1|root,2S28H@2759|Eukaryota,3A0W3@33154|Opisthokonta,3P2AH@4751|Fungi,3QUAC@4890|Ascomycota,211W2@147550|Sordariomycetes,1EUB0@1028384|Glomerellales	4751|Fungi	S	DUF218 domain-containing protein	-	-	-	-	-	-	-	-	-	-	-	-	DUF218
APM_000621	97096.XP_007791518.1	8.55e-68	208.0	2EHY2@1|root,2SRYA@2759|Eukaryota,3AKZW@33154|Opisthokonta,3PDSI@4751|Fungi,3R3Q2@4890|Ascomycota	4751|Fungi	S	EthD domain	-	-	-	-	-	-	-	-	-	-	-	-	EthD
APM_000622	393283.XP_007830127.1	3.45e-175	495.0	KOG1747@1|root,KOG1747@2759|Eukaryota,38DWE@33154|Opisthokonta,3NXFR@4751|Fungi,3QS6R@4890|Ascomycota,213QA@147550|Sordariomycetes	4751|Fungi	W	Cofilin tropomyosin-type actin-binding protein	TWF1	GO:0003674,GO:0003779,GO:0003785,GO:0005488,GO:0005515,GO:0005575,GO:0005622,GO:0005623,GO:0005737,GO:0005856,GO:0005884,GO:0005937,GO:0005938,GO:0006996,GO:0007010,GO:0007015,GO:0008064,GO:0008092,GO:0008104,GO:0008150,GO:0008154,GO:0009987,GO:0010638,GO:0010639,GO:0015629,GO:0016043,GO:0022411,GO:0030029,GO:0030036,GO:0030042,GO:0030427,GO:0030479,GO:0030832,GO:0030833,GO:0030834,GO:0030836,GO:…	-	ko:K08870	-	-	-	-	ko00000	-	-	-	Cofilin_ADF
APM_000623	393283.XP_007830126.1	2.17e-202	563.0	KOG0756@1|root,KOG0756@2759|Eukaryota,39H2P@33154|Opisthokonta,3NVPF@4751|Fungi,3QMV3@4890|Ascomycota,213YK@147550|Sordariomycetes	4751|Fungi	C	Belongs to the mitochondrial carrier (TC 2.A.29) family	SFC1	GO:0003674,GO:0005215,GO:0005310,GO:0005342,GO:0005469,GO:0005575,GO:0005622,GO:0005623,GO:0005737,GO:0005739,GO:0005740,GO:0005743,GO:0006810,GO:0006811,GO:0006820,GO:0006835,GO:0006839,GO:0006855,GO:0008150,GO:0008509,GO:0008514,GO:0015075,GO:0015138,GO:0015141,GO:0015238,GO:0015291,GO:0015297,GO:0015318,GO:0015556,GO:0015711,GO:0015740,GO:0015741,GO:0015744,GO:0015849,GO:0015893,GO:0016020,GO:…	-	ko:K15100	-	-	-	-	ko00000,ko02000	2.A.29.7	-	-	Mito_carr
APM_000624	393283.XP_007830124.1	4.46e-226	656.0	KOG0274@1|root,KOG0274@2759|Eukaryota,38CAJ@33154|Opisthokonta,3NUDS@4751|Fungi,3QN8N@4890|Ascomycota,216BI@147550|Sordariomycetes	4751|Fungi	S	Sulfur controller 2	sconB	GO:0000082,GO:0000083,GO:0000151,GO:0000152,GO:0000209,GO:0000278,GO:0003674,GO:0005488,GO:0005515,GO:0005575,GO:0005622,GO:0005623,GO:0005634,GO:0006139,GO:0006259,GO:0006260,GO:0006261,GO:0006270,GO:0006275,GO:0006355,GO:0006464,GO:0006508,GO:0006511,GO:0006725,GO:0006807,GO:0007049,GO:0008150,GO:0008152,GO:0009056,GO:0009057,GO:0009058,GO:0009059,GO:0009889,GO:0009987,GO:0010035,GO:0010038,GO:…	-	ko:K10259	ko04111,ko04120,map04111,map04120	M00379	-	-	ko00000,ko00001,ko00002,ko04121	-	-	-	F-box,F-box-like,WD40
APM_000626	29850.GGTG_06494T0	9.69e-151	440.0	2D29U@1|root,2SM1G@2759|Eukaryota,39X27@33154|Opisthokonta,3P1PU@4751|Fungi,3QSSS@4890|Ascomycota,21HZC@147550|Sordariomycetes,41I3H@639021|Magnaporthales	4751|Fungi	S	Alpha/beta hydrolase family	-	-	-	-	-	-	-	-	-	-	-	-	-
APM_000627	393283.XP_007841490.1	5.12e-96	299.0	2AR8W@1|root,2RZKQ@2759|Eukaryota,3A2U8@33154|Opisthokonta,3P3NN@4751|Fungi,3QT1F@4890|Ascomycota,21EIV@147550|Sordariomycetes	4751|Fungi	S	Lactonase, 7-bladed beta-propeller	-	-	5.5.1.5	ko:K14334	ko00362,map00362	-	R03308	RC00903	ko00000,ko00001,ko01000	-	-	-	Lactonase
APM_000628	393283.XP_007838439.1	8.39e-156	450.0	2D1A3@1|root,2SHAY@2759|Eukaryota,39SPM@33154|Opisthokonta,3NZEH@4751|Fungi,3QT4D@4890|Ascomycota,21NSW@147550|Sordariomycetes	4751|Fungi	-	-	-	-	-	-	-	-	-	-	-	-	-	-	-
APM_000630	393283.XP_007829096.1	2.06e-101	302.0	KOG1207@1|root,KOG1207@2759|Eukaryota,39QP5@33154|Opisthokonta,3Q6RT@4751|Fungi,3RPTF@4890|Ascomycota,21SJT@147550|Sordariomycetes	4751|Fungi	Q	Enoyl-(Acyl carrier protein) reductase	-	-	-	-	-	-	-	-	-	-	-	-	adh_short_C2
APM_000631	474922.ELA27518	2.44e-141	403.0	2AA6V@1|root,2QU39@2759|Eukaryota,39MQ9@33154|Opisthokonta,3NWJ0@4751|Fungi,3QQJ3@4890|Ascomycota,215XU@147550|Sordariomycetes,1EXH4@1028384|Glomerellales	4751|Fungi	G	Pectate lyase	plyE	GO:0000272,GO:0003674,GO:0003824,GO:0005975,GO:0005976,GO:0008150,GO:0008152,GO:0009056,GO:0009057,GO:0009987,GO:0010393,GO:0016052,GO:0016829,GO:0016835,GO:0016837,GO:0017144,GO:0030570,GO:0042737,GO:0043170,GO:0044237,GO:0044238,GO:0044248,GO:0045488,GO:0045490,GO:0071704,GO:1901575	4.2.2.2	ko:K01728	ko00040,ko02024,map00040,map02024	-	R02361,R06240	RC00049,RC00705	ko00000,ko00001,ko01000	-	-	-	Pectate_lyase
APM_000633	393283.XP_007829094.1	2.13e-256	716.0	COG1179@1|root,KOG2018@2759|Eukaryota,38EFZ@33154|Opisthokonta,3NVU4@4751|Fungi,3QNI4@4890|Ascomycota,211X0@147550|Sordariomycetes	4751|Fungi	O	ThiF family	-	GO:0003674,GO:0003824,GO:0005575,GO:0005622,GO:0005623,GO:0005737,GO:0005739,GO:0005740,GO:0005741,GO:0006139,GO:0006396,GO:0006399,GO:0006400,GO:0006725,GO:0006807,GO:0008033,GO:0008150,GO:0008152,GO:0008641,GO:0009451,GO:0009987,GO:0010467,GO:0016020,GO:0016070,GO:0016829,GO:0016835,GO:0016836,GO:0016874,GO:0016877,GO:0019867,GO:0031090,GO:0031966,GO:0031967,GO:0031968,GO:0031975,GO:0034470,GO:…	-	ko:K22132	-	-	-	-	ko00000,ko03016	-	-	-	ThiF
APM_000634	393283.XP_007840029.1	1.96e-251	701.0	2CMJY@1|root,2QQKZ@2759|Eukaryota,38E5X@33154|Opisthokonta,3P03F@4751|Fungi,3QQTF@4890|Ascomycota,21346@147550|Sordariomycetes	4751|Fungi	O	O-Glycosyl hydrolase family 30	-	-	3.2.1.164	ko:K18579	-	-	-	-	ko00000,ko01000	-	GH5	-	Glyco_hydr_30_2
APM_000635	393283.XP_007829020.1	1.04e-87	277.0	2E22N@1|root,2S9BI@2759|Eukaryota,3A1NI@33154|Opisthokonta,3P2XT@4751|Fungi,3QUD6@4890|Ascomycota,219H6@147550|Sordariomycetes	4751|Fungi	-	-	-	-	-	-	-	-	-	-	-	-	-	-	-
APM_000636	393283.XP_007829027.1	2.09e-300	826.0	COG2021@1|root,2QR3J@2759|Eukaryota,38CHD@33154|Opisthokonta,3NVHE@4751|Fungi,3QM8P@4890|Ascomycota,214NJ@147550|Sordariomycetes	4751|Fungi	H	homoserine O-acetyltransferase	cys2	GO:0000096,GO:0000097,GO:0003674,GO:0003824,GO:0004414,GO:0006082,GO:0006520,GO:0006534,GO:0006535,GO:0006555,GO:0006563,GO:0006790,GO:0006807,GO:0008150,GO:0008152,GO:0008374,GO:0008652,GO:0009001,GO:0009058,GO:0009066,GO:0009069,GO:0009070,GO:0009987,GO:0016053,GO:0016407,GO:0016412,GO:0016413,GO:0016740,GO:0016746,GO:0016747,GO:0019344,GO:0019752,GO:0043436,GO:0044237,GO:0044238,GO:0044249,GO:…	2.3.1.31	ko:K00641	ko00270,ko01100,ko01130,map00270,map01100,map01130	-	R01776	RC00004,RC00041	ko00000,ko00001,ko01000	-	-	-	Abhydrolase_1
APM_000637	97096.XP_007790575.1	3.26e-60	201.0	2DE3A@1|root,2S59M@2759|Eukaryota,39J8Q@33154|Opisthokonta,3P5ZU@4751|Fungi	4751|Fungi	S	Poly(ADP-ribose) polymerase and DNA-Ligase Zn-finger region	-	-	-	-	-	-	-	-	-	-	-	-	zf-PARP
APM_000638	393283.XP_007829111.1	0.0	2040.0	COG5032@1|root,KOG0890@2759|Eukaryota,38GMR@33154|Opisthokonta,3NVRB@4751|Fungi,3QKPD@4890|Ascomycota,213QZ@147550|Sordariomycetes	4751|Fungi	BDLT	Protein kinase rad3	MEC1	GO:0000003,GO:0000075,GO:0000076,GO:0000077,GO:0000228,GO:0000278,GO:0000280,GO:0000722,GO:0000723,GO:0000781,GO:0000785,GO:0000790,GO:0000792,GO:0003674,GO:0003824,GO:0004672,GO:0004674,GO:0005575,GO:0005622,GO:0005623,GO:0005634,GO:0005694,GO:0005730,GO:0005737,GO:0005739,GO:0006139,GO:0006259,GO:0006260,GO:0006275,GO:0006281,GO:0006282,GO:0006310,GO:0006312,GO:0006325,GO:0006464,GO:0006468,GO:…	2.7.11.1	ko:K02543,ko:K06640	ko03460,ko04110,ko04111,ko04113,ko04115,ko04214,ko04218,ko05165,ko05166,map03460,map04110,map04111,map04113,map04115,map04214,map04218,map05165,map05166	M00691	-	-	ko00000,ko00001,ko00002,ko01000,ko01001,ko03400	-	-	-	FAT,FATC,PI3_PI4_kinase,UME,zf-PARP
APM_000639	97096.XP_007790576.1	1.72e-82	255.0	COG5032@1|root,KOG0890@2759|Eukaryota,38GMR@33154|Opisthokonta,3NVRB@4751|Fungi,3QKPD@4890|Ascomycota,213QZ@147550|Sordariomycetes	4751|Fungi	BDLT	Protein kinase rad3	MEC1	GO:0000003,GO:0000075,GO:0000076,GO:0000077,GO:0000228,GO:0000278,GO:0000280,GO:0000722,GO:0000723,GO:0000781,GO:0000785,GO:0000790,GO:0000792,GO:0003674,GO:0003824,GO:0004672,GO:0004674,GO:0005575,GO:0005622,GO:0005623,GO:0005634,GO:0005694,GO:0005730,GO:0005737,GO:0005739,GO:0006139,GO:0006259,GO:0006260,GO:0006275,GO:0006281,GO:0006282,GO:0006310,GO:0006312,GO:0006325,GO:0006464,GO:0006468,GO:…	2.7.11.1	ko:K02543,ko:K06640	ko03460,ko04110,ko04111,ko04113,ko04115,ko04214,ko04218,ko05165,ko05166,map03460,map04110,map04111,map04113,map04115,map04214,map04218,map05165,map05166	M00691	-	-	ko00000,ko00001,ko00002,ko01000,ko01001,ko03400	-	-	-	FAT,FATC,PI3_PI4_kinase,UME,zf-PARP
APM_000640	393283.XP_007829110.1	1.35e-64	198.0	2E28M@1|root,2S9GT@2759|Eukaryota,3A579@33154|Opisthokonta,3P471@4751|Fungi,3QW6X@4890|Ascomycota,21ANY@147550|Sordariomycetes	4751|Fungi	S	Cytochrome c oxidase assembly protein cox-16	COX16	GO:0005575,GO:0005622,GO:0005623,GO:0005737,GO:0005739,GO:0005740,GO:0005743,GO:0006996,GO:0007005,GO:0008150,GO:0008535,GO:0009987,GO:0016020,GO:0016043,GO:0017004,GO:0019866,GO:0022607,GO:0031090,GO:0031966,GO:0031967,GO:0031975,GO:0033108,GO:0033617,GO:0034622,GO:0043226,GO:0043227,GO:0043229,GO:0043231,GO:0043933,GO:0044085,GO:0044422,GO:0044424,GO:0044429,GO:0044444,GO:0044446,GO:0044464,GO:…	-	ko:K18182	ko04714,map04714	-	-	-	ko00000,ko00001,ko03029	-	-	-	COX16
APM_000641	97096.XP_007794809.1	3.34e-33	125.0	29EPM@1|root,2RMUM@2759|Eukaryota,3AVSR@33154|Opisthokonta,3PHH9@4751|Fungi,3R0JF@4890|Ascomycota	4751|Fungi	-	-	-	-	-	-	-	-	-	-	-	-	-	-	-
APM_000642	393283.XP_007829108.1	1.55e-160	463.0	COG0665@1|root,KOG2852@2759|Eukaryota,38W72@33154|Opisthokonta,3NX11@4751|Fungi,3QP6N@4890|Ascomycota,2143Y@147550|Sordariomycetes	4751|Fungi	E	fad dependent oxidoreductase	-	-	-	-	-	-	-	-	-	-	-	-	DAO
APM_000643	393283.XP_007829107.1	4.25e-115	336.0	COG1028@1|root,KOG1204@2759|Eukaryota,39WU3@33154|Opisthokonta,3NZ6I@4751|Fungi,3QR10@4890|Ascomycota,211Z4@147550|Sordariomycetes	4751|Fungi	Q	short-chain dehydrogenase	-	GO:0003674,GO:0003824,GO:0004757,GO:0005575,GO:0005622,GO:0005623,GO:0005737,GO:0006066,GO:0006725,GO:0006729,GO:0006732,GO:0006807,GO:0008150,GO:0008152,GO:0009058,GO:0009108,GO:0009987,GO:0016020,GO:0016021,GO:0016491,GO:0016614,GO:0016616,GO:0016651,GO:0017144,GO:0018130,GO:0019438,GO:0019751,GO:0031224,GO:0034311,GO:0034312,GO:0034641,GO:0042558,GO:0042559,GO:0044237,GO:0044249,GO:0044271,GO:…	1.1.1.320	ko:K16216	-	-	-	-	ko00000,ko01000	-	-	-	adh_short
APM_000644	393283.XP_007829106.1	6.23e-79	236.0	COG5150@1|root,KOG0871@2759|Eukaryota,3A3SW@33154|Opisthokonta,3P4GF@4751|Fungi,3QUZJ@4890|Ascomycota,219A2@147550|Sordariomycetes	4751|Fungi	K	Negative cofactor 2 complex subunit	NCB2	GO:0000122,GO:0000988,GO:0000989,GO:0001047,GO:0001067,GO:0001076,GO:0001129,GO:0001132,GO:0003674,GO:0003676,GO:0003677,GO:0003682,GO:0003712,GO:0003714,GO:0005488,GO:0005575,GO:0005622,GO:0005623,GO:0005634,GO:0005654,GO:0006139,GO:0006351,GO:0006352,GO:0006355,GO:0006357,GO:0006366,GO:0006367,GO:0006725,GO:0006807,GO:0006950,GO:0008150,GO:0008152,GO:0009058,GO:0009059,GO:0009266,GO:0009408,GO:…	-	ko:K21751	-	-	-	-	ko00000,ko03021	-	-	-	CBFD_NFYB_HMF
APM_000645	97096.XP_007795773.1	0.0	1243.0	COG0205@1|root,KOG2440@2759|Eukaryota,38C5Z@33154|Opisthokonta,3NUSX@4751|Fungi,3QMRD@4890|Ascomycota,2150K@147550|Sordariomycetes	4751|Fungi	G	Catalyzes the phosphorylation of D-fructose 6-phosphate to fructose 1,6-bisphosphate by ATP, the first committing step of glycolysis	PFK1	GO:0000166,GO:0000426,GO:0001678,GO:0003674,GO:0003676,GO:0003723,GO:0003729,GO:0003824,GO:0003872,GO:0005488,GO:0005524,GO:0005575,GO:0005622,GO:0005623,GO:0005737,GO:0005739,GO:0005829,GO:0005945,GO:0005975,GO:0005996,GO:0006002,GO:0006006,GO:0006007,GO:0006082,GO:0006090,GO:0006091,GO:0006096,GO:0006139,GO:0006163,GO:0006164,GO:0006165,GO:0006725,GO:0006732,GO:0006733,GO:0006734,GO:0006735,GO:…	2.7.1.11	ko:K00850	ko00010,ko00030,ko00051,ko00052,ko00680,ko01100,ko01110,ko01120,ko01130,ko01200,ko01230,ko03018,ko04152,ko05230,map00010,map00030,map00051,map00052,map00680,map01100,map01110,map01120,map01130,map01200,map01230,map03018,map04152,map05230	M00001,M00345	R00756,R03236,R03237,R03238,R03239,R04779	RC00002,RC00017	ko00000,ko00001,ko00002,ko01000,ko01009,ko03019	-	-	iMM904.YGR240C,iND750.YGR240C	PFK
APM_000646	78579.XP_003664826.1	4.15e-73	229.0	COG1028@1|root,KOG1611@2759|Eukaryota,3A36B@33154|Opisthokonta,3P3H8@4751|Fungi,3QUI9@4890|Ascomycota,2198Y@147550|Sordariomycetes,3U97H@5139|Sordariales	4751|Fungi	Q	Enoyl-(Acyl carrier protein) reductase	-	-	-	-	-	-	-	-	-	-	-	-	adh_short
APM_000647	31870.EFQ36711	1.85e-88	276.0	KOG4441@1|root,KOG4441@2759|Eukaryota,38FPI@33154|Opisthokonta,3PADN@4751|Fungi,3R1EG@4890|Ascomycota,21E6Q@147550|Sordariomycetes,1F309@1028384|Glomerellales	4751|Fungi	T	Kelch motif	-	-	-	-	-	-	-	-	-	-	-	-	Kelch_1
APM_000648	97096.XP_007795777.1	1.96e-52	189.0	29NMC@1|root,2RVY9@2759|Eukaryota,3A19Q@33154|Opisthokonta,3PAG6@4751|Fungi,3QTAJ@4890|Ascomycota,213DS@147550|Sordariomycetes	4751|Fungi	-	-	-	-	-	-	-	-	-	-	-	-	-	-	-
APM_000649	393283.XP_007829098.1	4.25e-131	401.0	2E3M4@1|root,2SANM@2759|Eukaryota,39WUV@33154|Opisthokonta,3P0KH@4751|Fungi,3QQCV@4890|Ascomycota,216Q5@147550|Sordariomycetes	4751|Fungi	S	Glutamic acid rich protein	-	-	-	-	-	-	-	-	-	-	-	-	-
APM_000650	97096.XP_007793563.1	1.28e-112	327.0	COG0494@1|root,KOG3041@2759|Eukaryota,39WPU@33154|Opisthokonta,3NZ8Q@4751|Fungi,3QPD9@4890|Ascomycota,214QB@147550|Sordariomycetes	4751|Fungi	L	Belongs to the Nudix hydrolase family	YSA1	GO:0003674,GO:0003824,GO:0005575,GO:0005622,GO:0005623,GO:0005634,GO:0005737,GO:0005739,GO:0006139,GO:0006725,GO:0006753,GO:0006793,GO:0006796,GO:0006807,GO:0008150,GO:0008152,GO:0009056,GO:0009058,GO:0009132,GO:0009134,GO:0009185,GO:0009191,GO:0009987,GO:0016462,GO:0016787,GO:0016817,GO:0016818,GO:0018130,GO:0019438,GO:0019439,GO:0019637,GO:0019693,GO:0034404,GO:0034641,GO:0034654,GO:0034655,GO:…	3.6.1.13	ko:K01515	ko00230,map00230	-	R01054	RC00002	ko00000,ko00001,ko01000	-	-	-	NUDIX
APM_000652	97096.XP_007796360.1	3.54e-150	436.0	COG0702@1|root,2SKBT@2759|Eukaryota,39Y3U@33154|Opisthokonta,3P03W@4751|Fungi,3QKRZ@4890|Ascomycota,215FU@147550|Sordariomycetes	4751|Fungi	GM	NmrA family	-	-	-	-	-	-	-	-	-	-	-	-	NmrA
APM_000653	78579.XP_003659929.1	6.78e-222	680.0	COG0553@1|root,KOG1001@2759|Eukaryota,38E02@33154|Opisthokonta,3NTZ9@4751|Fungi,3QKX1@4890|Ascomycota,216W2@147550|Sordariomycetes,3U8UE@5139|Sordariales,3HC1J@35718|Chaetomiaceae	4751|Fungi	A	Zinc finger, C3HC4 type (RING finger)	-	GO:0000003,GO:0000228,GO:0000278,GO:0000724,GO:0000725,GO:0000775,GO:0000776,GO:0000777,GO:0000778,GO:0000779,GO:0000780,GO:0000785,GO:0000790,GO:0000793,GO:0000794,GO:0003006,GO:0003674,GO:0003678,GO:0003824,GO:0004003,GO:0004386,GO:0004842,GO:0005488,GO:0005515,GO:0005575,GO:0005622,GO:0005623,GO:0005634,GO:0005694,GO:0005730,GO:0005737,GO:0005739,GO:0006139,GO:0006259,GO:0006260,GO:0006261,GO:…	-	-	-	-	-	-	-	-	-	-	Helicase_C,SNF2_N,zf-C3HC4,zf-C3HC4_2,zf-C3HC4_3,zf-RING_UBOX
APM_000654	393283.XP_007833196.1	3.27e-118	345.0	2E50G@1|root,2SBV2@2759|Eukaryota,39VZD@33154|Opisthokonta,3NWBU@4751|Fungi,3QS55@4890|Ascomycota,218EE@147550|Sordariomycetes	4751|Fungi	O	Ring finger	-	-	-	-	-	-	-	-	-	-	-	-	Ank_5
APM_000655	474922.ELA23141	4.86e-122	381.0	COG0293@1|root,KOG4589@2759|Eukaryota,39R6X@33154|Opisthokonta,3NWAF@4751|Fungi,3QNTB@4890|Ascomycota,211KA@147550|Sordariomycetes,1EZDU@1028384|Glomerellales	4751|Fungi	H	Methyltransferase	MRM2	GO:0000154,GO:0000959,GO:0001510,GO:0003674,GO:0003824,GO:0005575,GO:0005622,GO:0005623,GO:0005737,GO:0005739,GO:0006139,GO:0006364,GO:0006396,GO:0006725,GO:0006807,GO:0008150,GO:0008152,GO:0008168,GO:0008171,GO:0008173,GO:0008649,GO:0008650,GO:0008757,GO:0009451,GO:0009987,GO:0010467,GO:0016070,GO:0016072,GO:0016436,GO:0016740,GO:0016741,GO:0022613,GO:0031167,GO:0032259,GO:0034470,GO:0034641,GO:…	2.1.1.166,2.1.1.168	ko:K02427,ko:K15508	-	-	-	-	ko00000,ko01000,ko03009	-	-	-	FtsJ
APM_000656	29908.U7Q5A5	5.44e-165	469.0	KOG2603@1|root,KOG2603@2759|Eukaryota,38DJE@33154|Opisthokonta,3NWTE@4751|Fungi,3QMD6@4890|Ascomycota,215UQ@147550|Sordariomycetes	4751|Fungi	O	oligosaccharyl transferase subunit	OST3	GO:0003674,GO:0003824,GO:0004576,GO:0004579,GO:0005575,GO:0005622,GO:0005623,GO:0005737,GO:0005783,GO:0005789,GO:0006464,GO:0006486,GO:0006487,GO:0006493,GO:0006807,GO:0008150,GO:0008152,GO:0008250,GO:0009058,GO:0009059,GO:0009100,GO:0009101,GO:0009987,GO:0012505,GO:0016020,GO:0016021,GO:0016740,GO:0016757,GO:0016758,GO:0018193,GO:0018196,GO:0018279,GO:0019538,GO:0031224,GO:0031984,GO:0032991,GO:…	-	ko:K12669	ko00510,ko00513,ko01100,ko04141,map00510,map00513,map01100,map04141	M00072	-	-	ko00000,ko00001,ko00002,ko02000	9.A.45.1.2,9.A.45.1.4,9.A.45.1.6	-	-	OST3_OST6
APM_000657	393283.XP_007833199.1	6.09e-248	684.0	COG5297@1|root,2QWHE@2759|Eukaryota,3AF9B@33154|Opisthokonta,3NVQJ@4751|Fungi,3RJAE@4890|Ascomycota,2144Z@147550|Sordariomycetes	4751|Fungi	G	Belongs to the glycosyl hydrolase family 6	-	-	3.2.1.91	ko:K19668	ko00500,ko01100,ko02020,map00500,map01100,map02020	-	R02886,R11308	RC00799	ko00000,ko00001,ko01000	-	GH6	-	Glyco_hydro_6
APM_000658	393283.XP_007833192.1	2.93e-91	272.0	2C02X@1|root,2S2KS@2759|Eukaryota,3A1QN@33154|Opisthokonta,3P38S@4751|Fungi,3QV1V@4890|Ascomycota,213VG@147550|Sordariomycetes	4751|Fungi	-	-	-	-	-	-	-	-	-	-	-	-	-	-	L_HMGIC_fpl
APM_000659	393283.XP_007833191.1	4.19e-177	507.0	COG0794@1|root,2RXQH@2759|Eukaryota,3A0VG@33154|Opisthokonta,3P1WS@4751|Fungi,3QNVG@4890|Ascomycota,211AY@147550|Sordariomycetes	4751|Fungi	E	sis domain-containing protein	-	-	-	-	-	-	-	-	-	-	-	-	SIS
APM_000660	393283.XP_007833193.1	1.7e-64	219.0	KOG4829@1|root,KOG4829@2759|Eukaryota,3A27Z@33154|Opisthokonta,3P3BJ@4751|Fungi,3QUA2@4890|Ascomycota,211A3@147550|Sordariomycetes	4751|Fungi	S	Proteasome subunit alpha type 6	-	-	-	-	-	-	-	-	-	-	-	-	DUF2373
APM_000661	223192.XP_007912348.1	1.48e-172	482.0	COG0638@1|root,KOG0182@2759|Eukaryota,38C7B@33154|Opisthokonta,3NUBK@4751|Fungi,3QKNB@4890|Ascomycota,214Z3@147550|Sordariomycetes	4751|Fungi	O	Belongs to the peptidase T1A family	SCL1	GO:0000502,GO:0005575,GO:0005622,GO:0005623,GO:0005634,GO:0005737,GO:0005739,GO:0005829,GO:0005839,GO:0006508,GO:0006511,GO:0006807,GO:0007088,GO:0007346,GO:0008150,GO:0008152,GO:0009056,GO:0009057,GO:0009896,GO:0009987,GO:0010498,GO:0010499,GO:0010564,GO:0010638,GO:0010965,GO:0012505,GO:0016020,GO:0019538,GO:0019773,GO:0019941,GO:0030071,GO:0030163,GO:0031331,GO:0031597,GO:0032270,GO:0032436,GO:…	3.4.25.1	ko:K02730	ko03050,map03050	M00337,M00340	-	-	ko00000,ko00001,ko00002,ko01000,ko01002,ko03051	-	-	-	Proteasome,Proteasome_A_N
APM_000662	97096.XP_007796833.1	2.09e-96	284.0	2D9EE@1|root,2S5DH@2759|Eukaryota,39X5B@33154|Opisthokonta,3P1NX@4751|Fungi,3QT5I@4890|Ascomycota,219KI@147550|Sordariomycetes	4751|Fungi	-	-	-	-	-	-	-	-	-	-	-	-	-	-	-
APM_000663	393283.XP_007833397.1	1.69e-249	700.0	COG0531@1|root,KOG1287@2759|Eukaryota,39YGD@33154|Opisthokonta,3P1KM@4751|Fungi,3QQZE@4890|Ascomycota,214PI@147550|Sordariomycetes	4751|Fungi	E	Amino acid permease	-	-	-	-	-	-	-	-	-	-	-	-	AA_permease_2
APM_000664	393283.XP_007833117.1	5.63e-102	307.0	2CY33@1|root,2S1MP@2759|Eukaryota,39U10@33154|Opisthokonta,3NZEG@4751|Fungi,3QR7X@4890|Ascomycota,2171N@147550|Sordariomycetes	4751|Fungi	S	Necrosis inducing protein (NPP1)	-	-	-	-	-	-	-	-	-	-	-	-	NPP1
APM_000665	5465.ENH76360	3.49e-294	815.0	KOG0254@1|root,KOG0254@2759|Eukaryota,38BKC@33154|Opisthokonta,3NU51@4751|Fungi,3QMFA@4890|Ascomycota,211DC@147550|Sordariomycetes,1F0Y5@1028384|Glomerellales	4751|Fungi	P	Belongs to the major facilitator superfamily. Sugar transporter (TC 2.A.1.1) family	HXT5	GO:0000322,GO:0000323,GO:0000324,GO:0003674,GO:0005215,GO:0005351,GO:0005353,GO:0005354,GO:0005355,GO:0005402,GO:0005575,GO:0005622,GO:0005623,GO:0005737,GO:0005739,GO:0005773,GO:0005783,GO:0005886,GO:0005975,GO:0005996,GO:0006012,GO:0006810,GO:0006811,GO:0006812,GO:0008150,GO:0008152,GO:0008324,GO:0008643,GO:0008645,GO:0012505,GO:0015075,GO:0015077,GO:0015078,GO:0015144,GO:0015145,GO:0015146,GO:…	-	ko:K08139	ko04113,map04113	-	-	-	ko00000,ko00001,ko02000	2.A.1.1	-	iMM904.YJL214W,iMM904.YNR072W,iND750.YJL214W,iND750.YNR072W	Sugar_tr
APM_000666	393283.XP_007833112.1	1.69e-235	718.0	KOG1871@1|root,KOG1871@2759|Eukaryota,38D2C@33154|Opisthokonta,3NWFU@4751|Fungi,3QK81@4890|Ascomycota,211HG@147550|Sordariomycetes	4751|Fungi	O	Belongs to the peptidase C19 family	-	GO:0003674,GO:0003676,GO:0003723,GO:0003729,GO:0003824,GO:0004843,GO:0005488,GO:0005575,GO:0005622,GO:0005623,GO:0005737,GO:0005829,GO:0006464,GO:0006508,GO:0006511,GO:0006515,GO:0006807,GO:0006914,GO:0006950,GO:0008150,GO:0008152,GO:0008233,GO:0008234,GO:0009056,GO:0009057,GO:0009987,GO:0010033,GO:0010494,GO:0010498,GO:0016236,GO:0016579,GO:0016787,GO:0019538,GO:0019783,GO:0019941,GO:0030163,GO:…	3.4.19.12	ko:K11841	ko04139,map04139	-	-	-	ko00000,ko00001,ko01000,ko01002,ko04121	-	-	-	UCH
APM_000668	97096.XP_007799515.1	0.0	1003.0	KOG2308@1|root,KOG2308@2759|Eukaryota,38FWE@33154|Opisthokonta,3NWEX@4751|Fungi,3QPXH@4890|Ascomycota,212BN@147550|Sordariomycetes	4751|Fungi	IU	ddhd domain-containing protein	-	GO:0003674,GO:0003824,GO:0004620,GO:0005488,GO:0005575,GO:0005622,GO:0005623,GO:0005737,GO:0005739,GO:0005759,GO:0006629,GO:0006644,GO:0006650,GO:0006793,GO:0006796,GO:0008150,GO:0008152,GO:0009056,GO:0009987,GO:0016042,GO:0016298,GO:0016787,GO:0016788,GO:0019637,GO:0031974,GO:0032048,GO:0043167,GO:0043169,GO:0043226,GO:0043227,GO:0043229,GO:0043231,GO:0043233,GO:0044237,GO:0044238,GO:0044242,GO:…	-	-	-	-	-	-	-	-	-	-	DDHD
APM_000669	393283.XP_007833469.1	0.0	2450.0	COG0086@1|root,KOG0261@2759|Eukaryota,38G14@33154|Opisthokonta,3NXKP@4751|Fungi,3QM0W@4890|Ascomycota,211ZM@147550|Sordariomycetes	4751|Fungi	K	DNA-dependent RNA polymerase catalyzes the transcription of DNA into RNA using the four ribonucleoside triphosphates as substrates	RPO31	GO:0000428,GO:0003674,GO:0003824,GO:0003899,GO:0005575,GO:0005622,GO:0005623,GO:0005634,GO:0005654,GO:0005666,GO:0006139,GO:0006351,GO:0006383,GO:0006399,GO:0006725,GO:0006807,GO:0008150,GO:0008152,GO:0009058,GO:0009059,GO:0009304,GO:0009987,GO:0010467,GO:0016070,GO:0016740,GO:0016772,GO:0016779,GO:0018130,GO:0019438,GO:0030880,GO:0031974,GO:0031981,GO:0032774,GO:0032991,GO:0034062,GO:0034641,GO:…	2.7.7.6	ko:K03018,ko:K21594	ko00230,ko00240,ko01100,ko03020,ko04623,ko05169,map00230,map00240,map01100,map03020,map04623,map05169	M00181	R00435,R00441,R00442,R00443	RC02795	br01611,ko00000,ko00001,ko00002,ko01000,ko03021,ko03029	-	-	-	RNA_pol_Rpb1_1,RNA_pol_Rpb1_2,RNA_pol_Rpb1_3,RNA_pol_Rpb1_4,RNA_pol_Rpb1_5
APM_000670	393283.XP_007833470.1	4.79e-195	550.0	COG1836@1|root,KOG4491@2759|Eukaryota,38F8B@33154|Opisthokonta,3NYKH@4751|Fungi,3QKRT@4890|Ascomycota,2121Z@147550|Sordariomycetes	4751|Fungi	S	integral membrane protein duf92	-	-	-	-	-	-	-	-	-	-	-	-	DUF92
APM_000671	393283.XP_007833873.1	0.0	3685.0	COG3321@1|root,KOG1202@2759|Eukaryota,38D6P@33154|Opisthokonta,3NWH8@4751|Fungi,3QRMJ@4890|Ascomycota,213UG@147550|Sordariomycetes	4751|Fungi	I	polyketide synthase	-	-	-	ko:K19791	-	-	-	-	ko00000,ko02000	2.A.108.1	-	-	Acyl_transf_1,Ketoacyl-synt_C,PP-binding,PS-DH,SAT,Thioesterase,ketoacyl-synt
APM_000672	31870.EFQ29058	9.48e-182	519.0	2D49B@1|root,2SUCM@2759|Eukaryota,3AQ3F@33154|Opisthokonta,3PFDI@4751|Fungi,3QQZS@4890|Ascomycota,218K2@147550|Sordariomycetes,1EWG3@1028384|Glomerellales	4751|Fungi	S	Transcription factor	-	-	-	-	-	-	-	-	-	-	-	-	Zn_clus
APM_000673	393283.XP_007833875.1	5.35e-155	440.0	COG1028@1|root,KOG0725@2759|Eukaryota,395ZP@33154|Opisthokonta,3NTZD@4751|Fungi,3QQPG@4890|Ascomycota,211ZX@147550|Sordariomycetes	4751|Fungi	Q	Versicolorin reductase	-	-	1.1.1.100	ko:K00059	ko00061,ko00333,ko00780,ko01040,ko01100,ko01130,ko01212,map00061,map00333,map00780,map01040,map01100,map01130,map01212	M00083,M00572	R04533,R04534,R04536,R04543,R04566,R04953,R04964,R07759,R07763,R10116,R10120,R11671	RC00029,RC00117	ko00000,ko00001,ko00002,ko01000,ko01004	-	-	-	adh_short_C2
APM_000674	710243.XP_007595357.1	0.0	1134.0	KOG1721@1|root,KOG1721@2759|Eukaryota,39VZR@33154|Opisthokonta,3NY2U@4751|Fungi,3QJPC@4890|Ascomycota,2186M@147550|Sordariomycetes,1EURA@1028384|Glomerellales	4751|Fungi	S	GAL4-like Zn(II)2Cys6 (or C6 zinc) binuclear cluster DNA-binding domain	-	-	-	-	-	-	-	-	-	-	-	-	Fungal_trans,Zn_clus,zf-C2H2
APM_000675	393283.XP_007838630.1	5.33e-137	410.0	2ENRA@1|root,2SS3N@2759|Eukaryota,38FUH@33154|Opisthokonta,3NVWM@4751|Fungi,3QYA1@4890|Ascomycota	4751|Fungi	-	-	-	-	-	-	-	-	-	-	-	-	-	-	-
APM_000676	117187.FVEG_11944T0	5.97e-136	392.0	COG2273@1|root,2S1W9@2759|Eukaryota,39VMF@33154|Opisthokonta,3P19Z@4751|Fungi,3QS20@4890|Ascomycota,21364@147550|Sordariomycetes,3TEHW@5125|Hypocreales,1FTUZ@110618|Nectriaceae	4751|Fungi	O	to endo-1,3(4)-beta-glucanase	-	-	-	-	-	-	-	-	-	-	-	-	Glyco_hydro_16
APM_000678	1182553.XP_007739205.1	9.33e-84	277.0	2EB0G@1|root,2SH6B@2759|Eukaryota,39WAR@33154|Opisthokonta,3P0WB@4751|Fungi,3QTUI@4890|Ascomycota,20N2E@147545|Eurotiomycetes,3MXBV@451870|Chaetothyriomycetidae	4751|Fungi	-	-	-	-	-	-	-	-	-	-	-	-	-	-	-
APM_000680	364733.XP_007787435.1	4.62e-75	248.0	COG0405@1|root,KOG2410@2759|Eukaryota,38EE0@33154|Opisthokonta,3NVUM@4751|Fungi,3QJE9@4890|Ascomycota,20FCT@147545|Eurotiomycetes,3MRMG@451870|Chaetothyriomycetidae	4751|Fungi	G	Gamma-glutamyltransferase	-	-	2.3.2.2,3.4.19.13	ko:K00681	ko00430,ko00460,ko00480,ko01100,map00430,map00460,map00480,map01100	-	R00494,R01262,R01687,R03867,R03916,R03970,R03971,R04935	RC00064,RC00090,RC00096	ko00000,ko00001,ko01000,ko01002	-	-	-	G_glu_transpept
APM_000681	97096.XP_007795790.1	3.12e-259	725.0	COG1498@1|root,KOG2573@2759|Eukaryota,38D7R@33154|Opisthokonta,3NWPQ@4751|Fungi,3QM0H@4890|Ascomycota,21178@147550|Sordariomycetes	4751|Fungi	AJ	Nucleolar protein	nop56	GO:0000154,GO:0003674,GO:0003676,GO:0003723,GO:0003729,GO:0005488,GO:0005575,GO:0005622,GO:0005623,GO:0005634,GO:0005730,GO:0005732,GO:0006139,GO:0006364,GO:0006396,GO:0006725,GO:0006807,GO:0008150,GO:0008152,GO:0009451,GO:0009987,GO:0010467,GO:0016070,GO:0016072,GO:0022613,GO:0030515,GO:0030532,GO:0030684,GO:0030686,GO:0031428,GO:0031974,GO:0031981,GO:0032040,GO:0032991,GO:0034470,GO:0034641,GO:…	-	ko:K14564	ko03008,map03008	-	-	-	ko00000,ko00001,ko03009	-	-	-	NOP5NT,Nop
APM_000683	393283.XP_007839108.1	0.0	947.0	KOG2581@1|root,KOG2581@2759|Eukaryota,38DK7@33154|Opisthokonta,3NV8D@4751|Fungi,3QKBS@4890|Ascomycota,211UF@147550|Sordariomycetes	4751|Fungi	O	26S proteasome non-ATPase regulatory subunit 3	RPN3	GO:0000502,GO:0005575,GO:0005622,GO:0005623,GO:0005634,GO:0005838,GO:0006508,GO:0006511,GO:0006807,GO:0007088,GO:0007346,GO:0008150,GO:0008152,GO:0008541,GO:0009056,GO:0009057,GO:0009896,GO:0009987,GO:0010498,GO:0010564,GO:0010638,GO:0010965,GO:0019538,GO:0019941,GO:0022624,GO:0030071,GO:0030163,GO:0031331,GO:0032270,GO:0032436,GO:0032991,GO:0033043,GO:0033044,GO:0033045,GO:0033047,GO:0043161,GO:…	-	ko:K03033,ko:K03126	ko03022,ko03050,ko05169,map03022,map03050,map05169	M00341	-	-	ko00000,ko00001,ko00002,ko03021,ko03036,ko03051	-	-	-	PCI,Rpn3_C
APM_000684	393283.XP_007841202.1	2.47e-187	544.0	COG1310@1|root,KOG2880@2759|Eukaryota,38CKJ@33154|Opisthokonta,3NXWM@4751|Fungi,3QN4X@4890|Ascomycota,2181H@147550|Sordariomycetes	4751|Fungi	T	stam-binding protein	-	GO:0003674,GO:0003824,GO:0005488,GO:0005515,GO:0006464,GO:0006508,GO:0006511,GO:0006807,GO:0006810,GO:0006886,GO:0007034,GO:0008104,GO:0008150,GO:0008152,GO:0008233,GO:0008234,GO:0008270,GO:0009056,GO:0009057,GO:0009987,GO:0015031,GO:0015833,GO:0016192,GO:0016197,GO:0016579,GO:0016787,GO:0019538,GO:0019783,GO:0019941,GO:0030163,GO:0031593,GO:0032509,GO:0032511,GO:0033036,GO:0033365,GO:0034613,GO:…	3.4.19.12	ko:K11866	ko04144,map04144	-	-	-	ko00000,ko00001,ko01000,ko01002,ko04121,ko04131	-	-	-	JAB,USP8_dimer
APM_000685	393283.XP_007841203.1	1.21e-57	181.0	COG1382@1|root,KOG3478@2759|Eukaryota,3A8ES@33154|Opisthokonta,3P59T@4751|Fungi,3QYWU@4890|Ascomycota,21AJD@147550|Sordariomycetes	4751|Fungi	O	prefoldin subunit	YKE2	GO:0003674,GO:0005488,GO:0005515,GO:0005575,GO:0005622,GO:0005623,GO:0005737,GO:0006355,GO:0006357,GO:0006457,GO:0007021,GO:0008092,GO:0008150,GO:0009889,GO:0009891,GO:0009893,GO:0009987,GO:0010468,GO:0010556,GO:0010557,GO:0010604,GO:0010628,GO:0015631,GO:0016043,GO:0016272,GO:0019219,GO:0019222,GO:0022607,GO:0031323,GO:0031325,GO:0031326,GO:0031328,GO:0032784,GO:0032786,GO:0032968,GO:0032991,GO:…	-	ko:K04798	-	-	-	-	ko00000,ko03110	-	-	-	Prefoldin_2
APM_000686	393283.XP_007841204.1	2.35e-286	785.0	KOG0739@1|root,KOG0739@2759|Eukaryota,38D1Q@33154|Opisthokonta,3NUSN@4751|Fungi,3QKW5@4890|Ascomycota,211K3@147550|Sordariomycetes	4751|Fungi	O	Belongs to the AAA ATPase family	VPS4	GO:0000166,GO:0002790,GO:0003674,GO:0003824,GO:0005488,GO:0005515,GO:0005524,GO:0005575,GO:0005622,GO:0005623,GO:0005634,GO:0005737,GO:0005768,GO:0005783,GO:0006508,GO:0006511,GO:0006605,GO:0006623,GO:0006629,GO:0006807,GO:0006810,GO:0006886,GO:0006900,GO:0006914,GO:0006996,GO:0006997,GO:0006998,GO:0007032,GO:0007033,GO:0007034,GO:0008104,GO:0008144,GO:0008150,GO:0008152,GO:0008202,GO:0009056,GO:…	-	ko:K12196	ko04144,ko04217,map04144,map04217	M00412	-	-	ko00000,ko00001,ko00002,ko04131	-	-	-	AAA,MIT,Vps4_C
APM_000687	1173701.A0A066XM56	2.79e-88	261.0	29ZXH@1|root,2RXX9@2759|Eukaryota,3A0D7@33154|Opisthokonta,3P25Z@4751|Fungi,3QU64@4890|Ascomycota,219TT@147550|Sordariomycetes,1EX08@1028384|Glomerellales	4751|Fungi	S	Polyketide cyclase / dehydrase and lipid transport	-	-	-	-	-	-	-	-	-	-	-	-	Polyketide_cyc2
APM_000688	223192.XP_007917214.1	9.26e-91	273.0	COG2761@1|root,2QTH7@2759|Eukaryota,39TRX@33154|Opisthokonta,3NY9M@4751|Fungi,3QMCC@4890|Ascomycota,219TG@147550|Sordariomycetes	4751|Fungi	Q	Dsba oxidoreductase	-	-	-	-	-	-	-	-	-	-	-	-	DSBA
APM_000689	97096.XP_007798337.1	1.26e-94	286.0	2E60E@1|root,2SCS2@2759|Eukaryota,38UTZ@33154|Opisthokonta,3P29U@4751|Fungi,3QQPA@4890|Ascomycota,215YC@147550|Sordariomycetes	4751|Fungi	S	Dash complex subunit spc34	-	-	-	-	-	-	-	-	-	-	-	-	DASH_Spc34
APM_000690	393283.XP_007839111.1	1.8e-44	160.0	2EMBM@1|root,2SR1A@2759|Eukaryota,3A6CM@33154|Opisthokonta,3P60E@4751|Fungi,3QXIS@4890|Ascomycota,218M1@147550|Sordariomycetes	4751|Fungi	-	-	-	-	-	-	-	-	-	-	-	-	-	-	-
APM_000691	5507.FOXG_07750P0	4.27e-127	397.0	COG5624@1|root,KOG1142@2759|Eukaryota,39SFE@33154|Opisthokonta,3NYSW@4751|Fungi,3QMZZ@4890|Ascomycota,213SS@147550|Sordariomycetes,3TGYB@5125|Hypocreales,1FP2X@110618|Nectriaceae	4751|Fungi	J	Transcription initiation factor TFIID subunit A	TAF12	GO:0000123,GO:0000124,GO:0000228,GO:0000428,GO:0000785,GO:0000790,GO:0000988,GO:0000990,GO:0000991,GO:0001085,GO:0001102,GO:0003674,GO:0003676,GO:0003677,GO:0003682,GO:0005198,GO:0005488,GO:0005515,GO:0005575,GO:0005622,GO:0005623,GO:0005634,GO:0005654,GO:0005667,GO:0005669,GO:0005694,GO:0006139,GO:0006325,GO:0006338,GO:0006351,GO:0006352,GO:0006355,GO:0006357,GO:0006366,GO:0006367,GO:0006464,GO:…	-	ko:K03126	ko03022,map03022	-	-	-	ko00000,ko00001,ko03021,ko03036	-	-	-	TFIID_20kDa
APM_000693	393283.XP_007837441.1	0.0	925.0	COG0034@1|root,KOG0572@2759|Eukaryota,38CJP@33154|Opisthokonta,3NUVG@4751|Fungi,3QMZW@4890|Ascomycota,213JC@147550|Sordariomycetes	4751|Fungi	F	belongs to the purine pyrimidine phosphoribosyltransferase family	ADE4	GO:0003674,GO:0003824,GO:0004044,GO:0005575,GO:0005622,GO:0005623,GO:0005737,GO:0006139,GO:0006144,GO:0006163,GO:0006164,GO:0006188,GO:0006189,GO:0006725,GO:0006753,GO:0006793,GO:0006796,GO:0006807,GO:0008150,GO:0008152,GO:0009058,GO:0009112,GO:0009113,GO:0009117,GO:0009123,GO:0009124,GO:0009126,GO:0009127,GO:0009150,GO:0009152,GO:0009156,GO:0009161,GO:0009165,GO:0009167,GO:0009168,GO:0009259,GO:…	2.4.2.14	ko:K00764	ko00230,ko00250,ko01100,ko01110,ko01130,map00230,map00250,map01100,map01110,map01130	M00048	R01072	RC00010,RC02724,RC02752	ko00000,ko00001,ko00002,ko01000,ko01002	-	-	-	GATase_6,Pribosyltran
APM_000694	72228.T5AP71	2.03e-112	335.0	COG0702@1|root,2R9X0@2759|Eukaryota,38DAC@33154|Opisthokonta,3NUP2@4751|Fungi,3QKZ3@4890|Ascomycota,2180T@147550|Sordariomycetes,3THWW@5125|Hypocreales	4751|Fungi	GM	NmrA-like family	-	-	-	-	-	-	-	-	-	-	-	-	NmrA
APM_000696	97096.XP_007797454.1	1.04e-120	352.0	2CXN2@1|root,2RYKG@2759|Eukaryota,39SC1@33154|Opisthokonta,3NZAM@4751|Fungi,3QRGY@4890|Ascomycota,2175K@147550|Sordariomycetes	4751|Fungi	O	Metalloprotease	-	-	-	-	-	-	-	-	-	-	-	-	Peptidase_M43
APM_000699	393283.XP_007839130.1	0.0	971.0	COG1960@1|root,COG5274@1|root,KOG0137@2759|Eukaryota,KOG0537@2759|Eukaryota,38F88@33154|Opisthokonta,3NVFK@4751|Fungi,3QNET@4890|Ascomycota,214JB@147550|Sordariomycetes	4751|Fungi	I	acyl-coa dehydrogenase	-	-	-	-	-	-	-	-	-	-	-	-	Acyl-CoA_dh_1,Acyl-CoA_dh_M,Acyl-CoA_dh_N,Cyt-b5
APM_000700	92637.XP_007812909.1	0.0	925.0	COG0028@1|root,KOG1185@2759|Eukaryota,39MK4@33154|Opisthokonta,3NX5W@4751|Fungi,3RM61@4890|Ascomycota,21IVP@147550|Sordariomycetes,3TM2X@5125|Hypocreales,3G5CV@34397|Clavicipitaceae	4751|Fungi	EH	Thiamine pyrophosphate enzyme, C-terminal TPP binding domain	-	-	-	-	-	-	-	-	-	-	-	-	TPP_enzyme_C,TPP_enzyme_N
APM_000701	568076.XP_007825203.1	1.3e-229	644.0	COG0477@1|root,KOG2533@2759|Eukaryota,38FD5@33154|Opisthokonta,3NU7U@4751|Fungi,3QQRZ@4890|Ascomycota,213QW@147550|Sordariomycetes,3TFAB@5125|Hypocreales,3G67D@34397|Clavicipitaceae	4751|Fungi	G	Major Facilitator Superfamily	TNA1	-	-	-	-	-	-	-	-	-	-	-	MFS_1
APM_000703	1173701.A0A066XQZ8	6.3e-40	158.0	KOG1216@1|root,KOG1216@2759|Eukaryota,38BA2@33154|Opisthokonta,3PIJC@4751|Fungi,3R50W@4890|Ascomycota,21GIJ@147550|Sordariomycetes,1F12F@1028384|Glomerellales	4751|Fungi	VW	binding of sperm to zona pellucida	-	-	-	-	-	-	-	-	-	-	-	-	-
APM_000705	5551.XP_003237192.1	5.57e-212	603.0	COG2124@1|root,KOG0157@2759|Eukaryota,39XGB@33154|Opisthokonta,3P0RK@4751|Fungi,3QRAC@4890|Ascomycota,20UBX@147545|Eurotiomycetes,3B4E6@33183|Onygenales,3FUS4@34384|Arthrodermataceae	4751|Fungi	Q	cytochrome P-450	-	-	-	-	-	-	-	-	-	-	-	-	p450
APM_000707	63405.XP_002848459.1	7.6e-81	245.0	COG3803@1|root,2S80R@2759|Eukaryota,3A8R3@33154|Opisthokonta,3P6N4@4751|Fungi,3QPUT@4890|Ascomycota,20IHK@147545|Eurotiomycetes,3B8KV@33183|Onygenales,3FW2U@34384|Arthrodermataceae	4751|Fungi	S	Bacterial protein of unknown function (DUF924)	-	-	-	-	-	-	-	-	-	-	-	-	DUF924
APM_000708	310453.XP_007585471.1	0.0	1881.0	COG3321@1|root,KOG1202@2759|Eukaryota,38D6P@33154|Opisthokonta,3P087@4751|Fungi,3QQV1@4890|Ascomycota	4751|Fungi	I	6-methylsalicylic acid synthase	-	-	2.3.1.165	ko:K15320	ko01059,ko01130,map01059,map01130	M00829	R07253	RC00004	ko00000,ko00001,ko00002,ko01000,ko01008	-	-	-	Acyl_transf_1,KAsynt_C_assoc,KR,Ketoacyl-synt_C,PP-binding,PS-DH,ketoacyl-synt
APM_000709	61273.S3D5V4	8.07e-27	112.0	2CWS3@1|root,2S4J9@2759|Eukaryota,3A2HA@33154|Opisthokonta,3P2KC@4751|Fungi,3QU3W@4890|Ascomycota,217J9@147550|Sordariomycetes,3UTQ0@5151|Ophiostomatales	4751|Fungi	A	Domain with 2 conserved Trp (W) residues	WWM1	GO:0005575,GO:0005622,GO:0005623,GO:0005634,GO:0005737,GO:0005739,GO:0043226,GO:0043227,GO:0043229,GO:0043231,GO:0044424,GO:0044444,GO:0044464	-	-	-	-	-	-	-	-	-	-	WW
APM_000710	1173701.A0A066X6I4	1.19e-251	702.0	COG2234@1|root,KOG2195@2759|Eukaryota,38GBP@33154|Opisthokonta,3NXTI@4751|Fungi,3QMQ7@4890|Ascomycota,213HZ@147550|Sordariomycetes,1EV2R@1028384|Glomerellales	4751|Fungi	O	Belongs to the peptidase M28 family	-	-	-	-	-	-	-	-	-	-	-	-	PA,PQ-loop,Peptidase_M28
APM_000711	393283.XP_007836151.1	6.2e-179	526.0	2AK47@1|root,2RZ8N@2759|Eukaryota,3A21U@33154|Opisthokonta,3PCK1@4751|Fungi,3R1IF@4890|Ascomycota,21CC0@147550|Sordariomycetes	4751|Fungi	S	Protein of unknown function (DUF3176)	-	-	-	-	-	-	-	-	-	-	-	-	DUF3176
APM_000712	35720.XP_003651850.1	9.19e-211	600.0	COG0451@1|root,KOG1430@2759|Eukaryota,39VRK@33154|Opisthokonta,3NXPY@4751|Fungi,3QQ9F@4890|Ascomycota,2159S@147550|Sordariomycetes,3UAA7@5139|Sordariales,3HCNY@35718|Chaetomiaceae	4751|Fungi	EI	Male sterility protein	-	-	-	-	-	-	-	-	-	-	-	-	3Beta_HSD
APM_000713	35725.K2RXD4	1.39e-20	94.4	2E56T@1|root,2SC13@2759|Eukaryota,3ADVE@33154|Opisthokonta,3P72A@4751|Fungi,3QZCM@4890|Ascomycota,205IM@147541|Dothideomycetes	4751|Fungi	S	Gnat family	-	-	-	-	-	-	-	-	-	-	-	-	Acetyltransf_1,Acetyltransf_10
APM_000715	97096.XP_007792464.1	3.75e-119	383.0	COG1112@1|root,KOG1801@2759|Eukaryota,3AJME@33154|Opisthokonta,3PDP6@4751|Fungi,3R33P@4890|Ascomycota	4751|Fungi	A	AAA domain	-	-	-	ko:K14326	ko03013,ko03015,map03013,map03015	M00430	-	-	ko00000,ko00001,ko00002,ko01000,ko03019	-	-	-	AAA_12
APM_000716	97096.XP_007796229.1	1.91e-132	390.0	COG2162@1|root,2RD0D@2759|Eukaryota,39PIK@33154|Opisthokonta,3P1TT@4751|Fungi,3QUFH@4890|Ascomycota,219V1@147550|Sordariomycetes	4751|Fungi	H	Belongs to the arylamine N-acetyltransferase family	-	-	-	-	-	-	-	-	-	-	-	-	Acetyltransf_2
APM_000718	393283.XP_007839118.1	0.0	1018.0	COG0459@1|root,KOG0361@2759|Eukaryota,38FBW@33154|Opisthokonta,3NVKZ@4751|Fungi,3QK9R@4890|Ascomycota,215G2@147550|Sordariomycetes	4751|Fungi	O	assists the folding of proteins upon ATP hydrolysis	CCT7	GO:0003674,GO:0005488,GO:0005515,GO:0005575,GO:0005622,GO:0005623,GO:0005737,GO:0005829,GO:0005832,GO:0005856,GO:0006457,GO:0006458,GO:0008150,GO:0009987,GO:0032991,GO:0043226,GO:0043228,GO:0043229,GO:0043232,GO:0044183,GO:0044424,GO:0044444,GO:0044445,GO:0044464,GO:0051082,GO:0061077,GO:0101031	-	ko:K09499	-	-	-	-	ko00000,ko03110,ko04147	-	-	-	Cpn60_TCP1
APM_000720	69781.S8AIJ2	2.92e-188	535.0	COG2730@1|root,2QTP4@2759|Eukaryota,38FRN@33154|Opisthokonta,3NY10@4751|Fungi,3QPDH@4890|Ascomycota	4751|Fungi	G	Belongs to the glycosyl hydrolase 5 (cellulase A) family	-	-	3.2.1.4	ko:K01179	ko00500,ko01100,map00500,map01100	-	R06200,R11307,R11308	-	ko00000,ko00001,ko01000	-	GH5,GH9	-	CBM_1,Cellulase
APM_000721	746128.CADAFUBP00004737	1.5e-156	449.0	COG1893@1|root,2QWBM@2759|Eukaryota,39VAD@33154|Opisthokonta,3NY1I@4751|Fungi,3QKP7@4890|Ascomycota,20AJ3@147545|Eurotiomycetes,3SBUU@5042|Eurotiales	4751|Fungi	E	Ketopantoate reductase PanE/ApbA C terminal	-	GO:0005575,GO:0005622,GO:0005623,GO:0005634,GO:0005737,GO:0043226,GO:0043227,GO:0043229,GO:0043231,GO:0044424,GO:0044464	-	-	-	-	-	-	-	-	-	-	ApbA,ApbA_C
APM_000722	5465.ENH84683	0.0	1078.0	COG1472@1|root,2SMNU@2759|Eukaryota,3AFCH@33154|Opisthokonta,3PC91@4751|Fungi,3RJEJ@4890|Ascomycota,21Q61@147550|Sordariomycetes,1F766@1028384|Glomerellales	4751|Fungi	G	Fibronectin type III-like domain	-	-	3.2.1.21	ko:K05349	ko00460,ko00500,ko00940,ko01100,ko01110,map00460,map00500,map00940,map01100,map01110	-	R00026,R02558,R02887,R02985,R03527,R04949,R04998,R10035,R10039,R10040	RC00049,RC00059,RC00171,RC00262,RC00397,RC00451,RC00714,RC00746,RC01248	ko00000,ko00001,ko01000	-	GH3	-	Fn3-like,Glyco_hydro_3,Glyco_hydro_3_C
APM_000724	310453.XP_007586924.1	1.32e-87	263.0	28N8X@1|root,2QUU9@2759|Eukaryota,3A41T@33154|Opisthokonta,3P4T1@4751|Fungi,3QUBU@4890|Ascomycota	4751|Fungi	S	duf567 domain protein	-	-	-	-	-	-	-	-	-	-	-	-	LOR
APM_000727	393283.XP_007838994.1	8.31e-73	233.0	arCOG08204@1|root,2S4CM@2759|Eukaryota,3A7A6@33154|Opisthokonta,3P494@4751|Fungi,3QVZU@4890|Ascomycota,219RJ@147550|Sordariomycetes	4751|Fungi	S	Glyoxalase Bleomycin resistance protein Dioxygenase superfamily	-	-	-	-	-	-	-	-	-	-	-	-	Glyoxalase_3
APM_000729	393283.XP_007838991.1	0.0	889.0	COG0064@1|root,KOG2438@2759|Eukaryota,38FEW@33154|Opisthokonta,3NWC1@4751|Fungi,3QKQ5@4890|Ascomycota,211PJ@147550|Sordariomycetes	4751|Fungi	J	Allows the formation of correctly charged Gln-tRNA(Gln) through the transamidation of misacylated Glu-tRNA(Gln) in the mitochondria. The reaction takes place in the presence of glutamine and ATP through an activated gamma-phospho-Glu- tRNA(Gln)	PET112	GO:0003674,GO:0003824,GO:0005575,GO:0005622,GO:0005623,GO:0005737,GO:0005739,GO:0006082,GO:0006139,GO:0006399,GO:0006412,GO:0006518,GO:0006520,GO:0006725,GO:0006807,GO:0008150,GO:0008152,GO:0009058,GO:0009059,GO:0009987,GO:0010467,GO:0016070,GO:0016874,GO:0016879,GO:0016884,GO:0019538,GO:0019752,GO:0030956,GO:0032543,GO:0032991,GO:0034641,GO:0034645,GO:0034660,GO:0043038,GO:0043039,GO:0043043,GO:…	6.3.5.6,6.3.5.7	ko:K02434	ko00970,ko01100,map00970,map01100	-	R03905,R04212	RC00010	ko00000,ko00001,ko01000,ko03029	-	-	-	GatB_N,GatB_Yqey
APM_000730	393283.XP_007838990.1	1.78e-109	343.0	28JAF@1|root,2QRPA@2759|Eukaryota,3A2J8@33154|Opisthokonta,3P3Q5@4751|Fungi,3QWFR@4890|Ascomycota,21RZT@147550|Sordariomycetes	4751|Fungi	U	structural constituent of cell wall	-	-	-	-	-	-	-	-	-	-	-	-	-
APM_000732	393283.XP_007841457.1	4.09e-72	219.0	COG0636@1|root,KOG3025@2759|Eukaryota,3A1IS@33154|Opisthokonta,3P380@4751|Fungi,3RJ7D@4890|Ascomycota,21A9V@147550|Sordariomycetes	4751|Fungi	P	Belongs to the ATPase C chain family	-	GO:0000276,GO:0003674,GO:0003824,GO:0005215,GO:0005575,GO:0005622,GO:0005623,GO:0005737,GO:0005739,GO:0005740,GO:0005743,GO:0005753,GO:0006139,GO:0006163,GO:0006164,GO:0006725,GO:0006753,GO:0006754,GO:0006793,GO:0006796,GO:0006807,GO:0006810,GO:0006811,GO:0006812,GO:0008150,GO:0008152,GO:0008324,GO:0009058,GO:0009117,GO:0009123,GO:0009124,GO:0009126,GO:0009127,GO:0009141,GO:0009142,GO:0009144,GO:…	-	ko:K02128	ko00190,ko01100,ko04714,ko05010,ko05012,ko05016,map00190,map01100,map04714,map05010,map05012,map05016	M00158	-	-	ko00000,ko00001,ko00002	3.A.2.1	-	-	ATP-synt_C
APM_000733	393283.XP_007826890.1	0.0	1657.0	COG0474@1|root,KOG0202@2759|Eukaryota,38FIJ@33154|Opisthokonta,3NU1M@4751|Fungi,3QMM2@4890|Ascomycota,2126B@147550|Sordariomycetes	4751|Fungi	P	Belongs to the cation transport ATPase (P-type) (TC 3.A.3) family	ENA2	GO:0000322,GO:0000323,GO:0000324,GO:0003674,GO:0003824,GO:0005215,GO:0005388,GO:0005575,GO:0005622,GO:0005623,GO:0005737,GO:0005739,GO:0005773,GO:0005886,GO:0006810,GO:0006811,GO:0006812,GO:0006813,GO:0006814,GO:0006816,GO:0006873,GO:0006874,GO:0006875,GO:0006950,GO:0006970,GO:0006972,GO:0007154,GO:0008150,GO:0008324,GO:0008554,GO:0008556,GO:0009267,GO:0009268,GO:0009605,GO:0009628,GO:0009651,GO:…	3.6.3.7	ko:K01536	-	-	-	-	ko00000,ko01000	-	-	-	Cation_ATPase,Cation_ATPase_C,Cation_ATPase_N,E1-E2_ATPase,Hydrolase
APM_000734	318829.MGG_09118T0	3.57e-267	766.0	2CMZJ@1|root,2QSY2@2759|Eukaryota,38DF4@33154|Opisthokonta,3NUPW@4751|Fungi,3QKHU@4890|Ascomycota,211IU@147550|Sordariomycetes,41IK9@639021|Magnaporthales	4751|Fungi	P	Fungal specific transcription factor domain	GIN1	GO:0000429,GO:0000436,GO:0000976,GO:0000977,GO:0000978,GO:0000981,GO:0000982,GO:0000987,GO:0001012,GO:0001067,GO:0001077,GO:0001228,GO:0003674,GO:0003676,GO:0003677,GO:0003690,GO:0003700,GO:0005488,GO:0005575,GO:0005622,GO:0005623,GO:0005634,GO:0006139,GO:0006351,GO:0006355,GO:0006357,GO:0006366,GO:0006725,GO:0006807,GO:0007154,GO:0007584,GO:0008150,GO:0008152,GO:0008270,GO:0009058,GO:0009059,GO:…	-	-	-	-	-	-	-	-	-	-	Fungal_trans,Zn_clus
APM_000735	568076.XP_007824068.1	2.79e-91	277.0	COG1028@1|root,KOG1611@2759|Eukaryota,3A2FQ@33154|Opisthokonta,3PAV7@4751|Fungi,3RJWP@4890|Ascomycota	4751|Fungi	Q	Enoyl-(Acyl carrier protein) reductase	-	-	-	-	-	-	-	-	-	-	-	-	adh_short
APM_000736	393283.XP_007839127.1	4.61e-150	432.0	COG0158@1|root,KOG1458@2759|Eukaryota,399GN@33154|Opisthokonta,3P0GF@4751|Fungi,3QNN4@4890|Ascomycota,2142Y@147550|Sordariomycetes	4751|Fungi	G	Sedoheptulose-1,7-bisphosphatase	-	-	3.1.3.37	ko:K01100	ko00710,ko01100,ko01120,ko01200,map00710,map01100,map01120,map01200	M00165,M00167	R01845	RC00017	ko00000,ko00001,ko00002,ko01000	-	-	-	FBPase
APM_000737	474922.ELA33534	6.83e-66	213.0	2EY9H@1|root,2SZTP@2759|Eukaryota,3A91M@33154|Opisthokonta,3P82T@4751|Fungi,3QWIJ@4890|Ascomycota,21BRF@147550|Sordariomycetes,1F4TM@1028384|Glomerellales	4751|Fungi	-	-	-	-	-	-	-	-	-	-	-	-	-	-	-
APM_000738	393283.XP_007839123.1	3.98e-158	449.0	KOG0756@1|root,KOG0756@2759|Eukaryota,38UJ2@33154|Opisthokonta,3NWDS@4751|Fungi,3QPFY@4890|Ascomycota,216KY@147550|Sordariomycetes	4751|Fungi	C	Belongs to the mitochondrial carrier (TC 2.A.29) family	-	-	-	ko:K15100	-	-	-	-	ko00000,ko02000	2.A.29.7	-	-	Mito_carr
APM_000739	29908.U7Q1F8	3.09e-169	474.0	2EXVQ@1|root,2SI19@2759|Eukaryota,39YPP@33154|Opisthokonta,3NY5N@4751|Fungi,3QPUS@4890|Ascomycota,21CYN@147550|Sordariomycetes	4751|Fungi	S	SnoaL-like domain	-	-	-	-	-	-	-	-	-	-	-	-	SnoaL_4
APM_000740	393283.XP_007838400.1	2.69e-86	264.0	2D59C@1|root,2SXTM@2759|Eukaryota,3AGMN@33154|Opisthokonta,3PCSA@4751|Fungi,3R1GC@4890|Ascomycota,21E95@147550|Sordariomycetes	4751|Fungi	S	Acetyltransferase (GNAT) domain	-	-	-	-	-	-	-	-	-	-	-	-	Acetyltransf_3
APM_000741	393283.XP_007832642.1	9.08e-269	746.0	COG0477@1|root,KOG2533@2759|Eukaryota,38FD5@33154|Opisthokonta,3NU7U@4751|Fungi,3QK5I@4890|Ascomycota,2174V@147550|Sordariomycetes	4751|Fungi	G	Transporter	-	-	-	-	-	-	-	-	-	-	-	-	MFS_1
APM_000743	5501.XP_001246124.1	4.11e-119	348.0	KOG2551@1|root,KOG2551@2759|Eukaryota,3A055@33154|Opisthokonta,3P1UV@4751|Fungi,3QTH8@4890|Ascomycota,20G94@147545|Eurotiomycetes,3B468@33183|Onygenales,3FQV4@34383|Onygenales incertae sedis	4751|Fungi	S	Serine hydrolase (FSH1)	-	GO:0006066,GO:0008150,GO:0008152,GO:0009058,GO:0009987,GO:0017144,GO:0018130,GO:0019748,GO:0019751,GO:0030638,GO:0030639,GO:0034311,GO:0034312,GO:0042180,GO:0042181,GO:0044237,GO:0044249,GO:0044281,GO:0044283,GO:0044550,GO:0046165,GO:0046173,GO:0046483,GO:0071704,GO:1900552,GO:1900554,GO:1901360,GO:1901362,GO:1901576,GO:1901615,GO:1901617,GO:1902644,GO:1902645,GO:1902652,GO:1902653	-	-	-	-	-	-	-	-	-	-	FSH1
APM_000744	97096.XP_007797925.1	1.36e-44	152.0	COG3812@1|root,2SRAW@2759|Eukaryota,3ABAT@33154|Opisthokonta,3P5N7@4751|Fungi,3QWS7@4890|Ascomycota,21P4C@147550|Sordariomycetes	4751|Fungi	S	Domain of unknown function (DUF1993)	-	-	-	ko:K09983	-	-	-	-	ko00000	-	-	-	DUF1993
APM_000745	97096.XP_007799151.1	1.23e-228	645.0	2CK8J@1|root,2QUAF@2759|Eukaryota,38HAA@33154|Opisthokonta,3NYF4@4751|Fungi,3QNPU@4890|Ascomycota,2170F@147550|Sordariomycetes	4751|Fungi	S	DUF1479 domain protein	-	-	-	-	-	-	-	-	-	-	-	-	DUF1479
APM_000747	73501.XP_006665695.1	2.04e-19	83.2	2C3MA@1|root,2SZ4D@2759|Eukaryota,3ABE8@33154|Opisthokonta,3P8K4@4751|Fungi,3QZXK@4890|Ascomycota,21BYJ@147550|Sordariomycetes,3TJ39@5125|Hypocreales	4751|Fungi	S	MIOREX complex component 7	-	-	-	-	-	-	-	-	-	-	-	-	Mrx7
APM_000748	97096.XP_007793164.1	2.62e-56	209.0	2A9Q8@1|root,2RYJ6@2759|Eukaryota,39VYH@33154|Opisthokonta,3NVVU@4751|Fungi,3QPH1@4890|Ascomycota,21R0S@147550|Sordariomycetes	4751|Fungi	S	Ubiquitin 3 binding protein But2 C-terminal domain	-	-	-	-	-	-	-	-	-	-	-	-	But2
APM_000749	176275.XP_008597120.1	2.09e-51	191.0	COG0464@1|root,KOG0730@2759|Eukaryota,38H1M@33154|Opisthokonta,3NX31@4751|Fungi,3RM47@4890|Ascomycota,21RUH@147550|Sordariomycetes,3TUMD@5125|Hypocreales	4751|Fungi	O	ATPase family associated with various cellular activities (AAA)	-	-	-	-	-	-	-	-	-	-	-	-	AAA
APM_000750	393283.XP_007841604.1	1.41e-105	332.0	29HQK@1|root,2RQXA@2759|Eukaryota,3A67V@33154|Opisthokonta,3P5S1@4751|Fungi,3QYDH@4890|Ascomycota,21APH@147550|Sordariomycetes	4751|Fungi	-	-	-	-	-	-	-	-	-	-	-	-	-	-	-
APM_000751	393283.XP_007838985.1	0.0	1229.0	28MGY@1|root,2QU0H@2759|Eukaryota,39TH3@33154|Opisthokonta,3NWT5@4751|Fungi,3QKA4@4890|Ascomycota,217S1@147550|Sordariomycetes	4751|Fungi	S	anucleate primary sterigmata protein b	-	GO:0000003,GO:0000018,GO:0000070,GO:0000226,GO:0000278,GO:0000280,GO:0000741,GO:0000742,GO:0000746,GO:0000747,GO:0000819,GO:0000923,GO:0003674,GO:0005488,GO:0005515,GO:0005516,GO:0005575,GO:0005622,GO:0005623,GO:0005634,GO:0005737,GO:0005815,GO:0005816,GO:0005824,GO:0005825,GO:0005856,GO:0006282,GO:0006810,GO:0006928,GO:0006996,GO:0006997,GO:0007010,GO:0007017,GO:0007018,GO:0007020,GO:0007049,GO:…	-	ko:K15267	-	-	-	-	ko00000,ko03009	-	-	-	Cnn_1N,Mto2_bdg
APM_000752	5127.CCT64693	0.0	887.0	KOG0255@1|root,KOG0255@2759|Eukaryota,38YZR@33154|Opisthokonta,3P0FR@4751|Fungi,3QPGA@4890|Ascomycota,21E49@147550|Sordariomycetes,3TSYP@5125|Hypocreales,1FRUB@110618|Nectriaceae	4751|Fungi	S	to fructose facilitator	-	-	-	-	-	-	-	-	-	-	-	-	MFS_1
APM_000754	223192.XP_007916821.1	4.03e-252	703.0	KOG0255@1|root,KOG0255@2759|Eukaryota,38Q3H@33154|Opisthokonta,3NWUD@4751|Fungi,3QTDD@4890|Ascomycota,216DN@147550|Sordariomycetes	4751|Fungi	S	Sugar (and other) transporter	-	GO:0000322,GO:0000323,GO:0000324,GO:0003674,GO:0005215,GO:0005575,GO:0005622,GO:0005623,GO:0005737,GO:0005773,GO:0005886,GO:0005887,GO:0006810,GO:0006811,GO:0006812,GO:0006855,GO:0008150,GO:0008324,GO:0008519,GO:0015075,GO:0015101,GO:0015234,GO:0015238,GO:0015318,GO:0015695,GO:0015696,GO:0015850,GO:0015893,GO:0016020,GO:0016021,GO:0022857,GO:0031224,GO:0031226,GO:0031919,GO:0031920,GO:0031922,GO:…	-	-	-	-	-	-	-	-	-	-	MFS_1
APM_000755	13684.SNOT_05349	3.08e-83	282.0	2EEJ2@1|root,2SJYI@2759|Eukaryota,39WE3@33154|Opisthokonta,3NURE@4751|Fungi,3QJZR@4890|Ascomycota,207Q4@147541|Dothideomycetes,4KHB8@92860|Pleosporales	4751|Fungi	-	-	-	-	-	-	-	-	-	-	-	-	-	-	-
APM_000756	1173701.A0A066X5G5	5.8e-35	130.0	2D1YZ@1|root,2SJUJ@2759|Eukaryota,3AEEE@33154|Opisthokonta,3PAKN@4751|Fungi,3R188@4890|Ascomycota,218CQ@147550|Sordariomycetes,1F2Z7@1028384|Glomerellales	4751|Fungi	S	NAD(P)H-binding	-	-	-	-	-	-	-	-	-	-	-	-	NmrA
APM_000757	223192.XP_007919022.1	9.18e-77	271.0	2CMJI@1|root,2QQIR@2759|Eukaryota,38BZT@33154|Opisthokonta,3NZSY@4751|Fungi,3QKJQ@4890|Ascomycota,213HF@147550|Sordariomycetes	4751|Fungi	S	ino80 chromatin remodeling complex protein	-	-	-	-	-	-	-	-	-	-	-	-	DUF3883
APM_000759	710243.XP_007594953.1	1.66e-13	73.9	2D7GB@1|root,2T63Q@2759|Eukaryota,3AIAZ@33154|Opisthokonta,3PD04@4751|Fungi,3R1F3@4890|Ascomycota,21C3I@147550|Sordariomycetes,1EVYT@1028384|Glomerellales	4751|Fungi	-	-	-	-	-	-	-	-	-	-	-	-	-	-	-
APM_000761	97096.XP_007795783.1	0.0	1475.0	COG1196@1|root,KOG0996@2759|Eukaryota,38EEX@33154|Opisthokonta,3NTYH@4751|Fungi,3QJVG@4890|Ascomycota,211Q3@147550|Sordariomycetes	4751|Fungi	BD	Structural maintenance of chromosomes protein	SMC4	GO:0000003,GO:0000070,GO:0000228,GO:0000278,GO:0000280,GO:0000785,GO:0000790,GO:0000793,GO:0000794,GO:0000796,GO:0000799,GO:0000819,GO:0003674,GO:0003682,GO:0003824,GO:0005488,GO:0005575,GO:0005622,GO:0005623,GO:0005634,GO:0005694,GO:0005737,GO:0006323,GO:0006996,GO:0007049,GO:0007059,GO:0007076,GO:0007127,GO:0007129,GO:0007130,GO:0008094,GO:0008150,GO:0009987,GO:0010032,GO:0015616,GO:0016043,GO:…	-	ko:K06675	ko04111,map04111	-	-	-	ko00000,ko00001,ko03036	-	-	-	SMC_N,SMC_hinge
APM_000762	393283.XP_007841258.1	2.22e-128	375.0	2CVCU@1|root,2S4G4@2759|Eukaryota,3A0E7@33154|Opisthokonta,3P5VM@4751|Fungi,3QJNH@4890|Ascomycota,213KT@147550|Sordariomycetes	4751|Fungi	S	Nuclear pore complex assembly	-	GO:0005575,GO:0005622,GO:0005623,GO:0005634,GO:0005635,GO:0005643,GO:0006996,GO:0006997,GO:0006999,GO:0008150,GO:0009987,GO:0012505,GO:0016043,GO:0022607,GO:0031967,GO:0031974,GO:0031975,GO:0031981,GO:0032991,GO:0034399,GO:0034622,GO:0043226,GO:0043227,GO:0043229,GO:0043231,GO:0043233,GO:0043933,GO:0044085,GO:0044422,GO:0044424,GO:0044428,GO:0044446,GO:0044464,GO:0046931,GO:0051292,GO:0065003,GO:…	-	-	-	-	-	-	-	-	-	-	ELYS
APM_000765	393283.XP_007829969.1	2.1e-146	423.0	29DZU@1|root,2QV06@2759|Eukaryota,39SK8@33154|Opisthokonta,3NYXU@4751|Fungi,3QSEQ@4890|Ascomycota,213IV@147550|Sordariomycetes	4751|Fungi	S	Common central domain of tyrosinase	-	-	1.14.18.1	ko:K00505	ko00350,ko00950,ko00965,ko01100,ko01110,ko04916,map00350,map00950,map00965,map01100,map01110,map04916	M00042	R00731,R02078,R02363,R02383,R04693,R04884	RC00046,RC00150,RC00180	ko00000,ko00001,ko00002,ko01000	-	-	-	Tyrosinase
APM_000766	97096.XP_007789520.1	1.07e-111	340.0	2AYMY@1|root,2S03K@2759|Eukaryota,3A1YX@33154|Opisthokonta,3P3D0@4751|Fungi,3R20J@4890|Ascomycota,219X5@147550|Sordariomycetes	4751|Fungi	S	50S ribosome-binding GTPase	-	-	-	-	-	-	-	-	-	-	-	-	MMR_HSR1
APM_000767	5062.CADAORAP00005642	1.63e-124	360.0	COG0693@1|root,2RZ3Y@2759|Eukaryota,39YJ7@33154|Opisthokonta,3P0H4@4751|Fungi,3QN4W@4890|Ascomycota,20GIG@147545|Eurotiomycetes,3SD63@5042|Eurotiales	4751|Fungi	S	Catalyzes the conversion of methylglyoxal (MG) to D- lactate in a single glutathione (GSH)-independent step. May play a role in detoxifying endogenously produced glyoxals. Involved in protection against reactive oxygen species (ROS)	HSP31	GO:0000932,GO:0003674,GO:0003824,GO:0005488,GO:0005515,GO:0005575,GO:0005576,GO:0005618,GO:0005622,GO:0005623,GO:0005634,GO:0005737,GO:0006081,GO:0006082,GO:0006089,GO:0006508,GO:0006807,GO:0006950,GO:0006979,GO:0007154,GO:0008150,GO:0008152,GO:0008233,GO:0008234,GO:0009056,GO:0009058,GO:0009277,GO:0009438,GO:0009605,GO:0009636,GO:0009987,GO:0009991,GO:0010494,GO:0016053,GO:0016787,GO:0016829,GO:…	4.2.1.130	ko:K22211	ko00620,ko01120,map00620,map01120	-	R09796	RC02658	ko00000,ko00001,ko01000	-	-	-	DJ-1_PfpI
APM_000768	97096.XP_007793254.1	4.59e-121	373.0	COG2072@1|root,KOG1399@2759|Eukaryota,38F9M@33154|Opisthokonta,3NYFY@4751|Fungi,3QMZI@4890|Ascomycota,215I7@147550|Sordariomycetes	4751|Fungi	Q	Belongs to the FMO family	-	-	-	-	-	-	-	-	-	-	-	-	FMO-like,NAD_binding_8
APM_000773	474922.ELA24535	5.84e-204	584.0	KOG2651@1|root,KOG2651@2759|Eukaryota,395PJ@33154|Opisthokonta,3P5UD@4751|Fungi,3R1AV@4890|Ascomycota,215WF@147550|Sordariomycetes,1F0HC@1028384|Glomerellales	4751|Fungi	A	Methyltransferase domain	-	-	-	-	-	-	-	-	-	-	-	-	Methyltransf_32
APM_000775	97096.XP_007798265.1	3.1e-25	99.0	2ES87@1|root,2SUV9@2759|Eukaryota,3A9QT@33154|Opisthokonta,3P722@4751|Fungi,3QXP5@4890|Ascomycota,21BAM@147550|Sordariomycetes	4751|Fungi	S	Hydrophobin	-	-	-	-	-	-	-	-	-	-	-	-	Hydrophobin_2
APM_000776	97096.XP_007798646.1	6.6e-180	545.0	KOG0252@1|root,KOG0252@2759|Eukaryota,38H3A@33154|Opisthokonta,3NTWV@4751|Fungi,3QNHP@4890|Ascomycota	4751|Fungi	P	Phosphate transporter	-	-	-	ko:K08176	-	-	-	-	ko00000,ko02000	2.A.1.9	-	-	Sugar_tr
APM_000779	393283.XP_007838998.1	8.23e-315	865.0	COG0513@1|root,KOG0326@2759|Eukaryota,38DGD@33154|Opisthokonta,3NV8Q@4751|Fungi,3QJP1@4890|Ascomycota,211ED@147550|Sordariomycetes	4751|Fungi	A	Belongs to the DEAD box helicase family	DHH1	GO:0000288,GO:0000290,GO:0000932,GO:0000956,GO:0003674,GO:0003676,GO:0003682,GO:0003723,GO:0003724,GO:0003729,GO:0003824,GO:0004004,GO:0004386,GO:0005488,GO:0005515,GO:0005575,GO:0005622,GO:0005623,GO:0005634,GO:0005730,GO:0005737,GO:0006139,GO:0006401,GO:0006402,GO:0006417,GO:0006448,GO:0006725,GO:0006807,GO:0006996,GO:0008026,GO:0008150,GO:0008152,GO:0008186,GO:0009056,GO:0009057,GO:0009889,GO:…	3.6.4.13	ko:K12614	ko03018,map03018	M00395	-	-	ko00000,ko00001,ko00002,ko01000,ko03019,ko03036	-	-	-	DEAD,Helicase_C
APM_000780	393283.XP_007838997.1	1.11e-123	362.0	2ADGE@1|root,2RYTK@2759|Eukaryota,3A36Y@33154|Opisthokonta,3P2ZS@4751|Fungi,3QUQP@4890|Ascomycota,219S8@147550|Sordariomycetes	4751|Fungi	O	DnaJ molecular chaperone homology domain	JID1	GO:0005575,GO:0005622,GO:0005623,GO:0005737,GO:0005739,GO:0043226,GO:0043227,GO:0043229,GO:0043231,GO:0044424,GO:0044444,GO:0044464	-	-	-	-	-	-	-	-	-	-	DnaJ
APM_000781	1182553.XP_007744395.1	1.25e-98	308.0	KOG2641@1|root,KOG2641@2759|Eukaryota,3A5DK@33154|Opisthokonta,3P420@4751|Fungi,3QU1J@4890|Ascomycota,20HEZ@147545|Eurotiomycetes	4751|Fungi	T	Organic solute transporter Ostalpha	-	-	-	-	-	-	-	-	-	-	-	-	Solute_trans_a
APM_000784	1047171.Mycgr3P27785	7.18e-56	186.0	2BZ5M@1|root,2S6Y9@2759|Eukaryota,3A8I4@33154|Opisthokonta,3P78F@4751|Fungi,3QXYC@4890|Ascomycota	4751|Fungi	-	-	-	-	-	-	-	-	-	-	-	-	-	-	-
APM_000786	140110.NechaP32378	9.84e-203	582.0	KOG0254@1|root,KOG0254@2759|Eukaryota,39VV8@33154|Opisthokonta,3NV0K@4751|Fungi,3QRN9@4890|Ascomycota,214YW@147550|Sordariomycetes,3TG4M@5125|Hypocreales,1FQY1@110618|Nectriaceae	4751|Fungi	U	Sugar (and other) transporter	-	-	-	-	-	-	-	-	-	-	-	-	Sugar_tr
APM_000787	310453.XP_007587427.1	1.74e-225	635.0	COG0119@1|root,KOG2367@2759|Eukaryota,38E9U@33154|Opisthokonta,3NUMJ@4751|Fungi,3QM1I@4890|Ascomycota,200JG@147541|Dothideomycetes	4751|Fungi	E	Belongs to the alpha-IPM synthase homocitrate synthase family	LYS21	GO:0001207,GO:0003674,GO:0003824,GO:0004410,GO:0005575,GO:0005622,GO:0005623,GO:0005634,GO:0005737,GO:0005739,GO:0006082,GO:0006139,GO:0006259,GO:0006281,GO:0006325,GO:0006520,GO:0006553,GO:0006725,GO:0006807,GO:0006950,GO:0006974,GO:0006996,GO:0008150,GO:0008152,GO:0008652,GO:0009058,GO:0009066,GO:0009067,GO:0009085,GO:0009987,GO:0016043,GO:0016053,GO:0016740,GO:0016746,GO:0019752,GO:0019878,GO:…	2.3.3.14	ko:K01655	ko00300,ko00620,ko01100,ko01120,ko01130,ko01210,ko01230,map00300,map00620,map01100,map01120,map01130,map01210,map01230	M00030,M00433	R00271	RC00004,RC00067,RC02754	br01601,ko00000,ko00001,ko00002,ko01000	-	-	-	HMGL-like
APM_000789	97096.XP_007794073.1	5.59e-104	326.0	28JW5@1|root,2QSAC@2759|Eukaryota,39V3G@33154|Opisthokonta,3NZ9S@4751|Fungi,3QQ1M@4890|Ascomycota,215XH@147550|Sordariomycetes	4751|Fungi	S	Arrestin	-	-	-	-	-	-	-	-	-	-	-	-	Arrestin_N,Bul1_C
APM_000790	393283.XP_007832837.1	2.07e-173	503.0	COG1574@1|root,2QSHE@2759|Eukaryota,390UK@33154|Opisthokonta,3NXIW@4751|Fungi,3QSMZ@4890|Ascomycota,211M8@147550|Sordariomycetes	4751|Fungi	G	amidohydrolase	-	-	-	-	-	-	-	-	-	-	-	-	Amidohydro_3
APM_000795	13684.SNOT_11779	2.22e-102	314.0	COG1028@1|root,KOG4169@2759|Eukaryota,39WJ7@33154|Opisthokonta,3NZM5@4751|Fungi,3QQ82@4890|Ascomycota,1ZZHD@147541|Dothideomycetes,4KBWH@92860|Pleosporales	4751|Fungi	Q	Enoyl-(Acyl carrier protein) reductase	-	-	-	-	-	-	-	-	-	-	-	-	adh_short
APM_000796	710243.XP_007596493.1	1.04e-100	307.0	COG1028@1|root,KOG1208@2759|Eukaryota,39WKV@33154|Opisthokonta,3PAV3@4751|Fungi,3R0WQ@4890|Ascomycota,21DF8@147550|Sordariomycetes	4751|Fungi	Q	short chain dehydrogenase	-	-	-	-	-	-	-	-	-	-	-	-	adh_short
APM_000798	121759.XP_010756333.1	6.53e-193	554.0	COG2124@1|root,KOG0156@2759|Eukaryota,3AEU5@33154|Opisthokonta,3PA3S@4751|Fungi,3QTJY@4890|Ascomycota,20DKR@147545|Eurotiomycetes,3B4WF@33183|Onygenales,3FQF7@34383|Onygenales incertae sedis	4751|Fungi	Q	Cytochrome P450	-	-	-	-	-	-	-	-	-	-	-	-	p450
APM_000799	5062.CADAORAP00010614	3.46e-57	197.0	2EN64@1|root,2SRP7@2759|Eukaryota,3AP6F@33154|Opisthokonta,3PEYB@4751|Fungi,3QXZ6@4890|Ascomycota,20K89@147545|Eurotiomycetes,3S73J@5042|Eurotiales	4751|Fungi	-	-	-	-	-	-	-	-	-	-	-	-	-	-	Zn_clus
APM_000801	209285.XP_006692209.1	1.32e-09	67.0	COG1866@1|root,2QQI5@2759|Eukaryota,38BH0@33154|Opisthokonta,3NVNR@4751|Fungi,3QKP0@4890|Ascomycota,212Z9@147550|Sordariomycetes,3U6PB@5139|Sordariales	209285.XP_006692209.1|-	G	Phosphoenolpyruvate carboxykinase	-	-	4.1.1.49	ko:K01610	ko00010,ko00020,ko00620,ko00710,ko01100,ko01110,ko01120,ko01130,ko01200,map00010,map00020,map00620,map00710,map01100,map01110,map01120,map01130,map01200	M00003,M00170	R00341	RC00002,RC02741	ko00000,ko00001,ko00002,ko01000	-	-	-	-
APM_000802	568076.XP_007821383.1	3.56e-261	729.0	KOG0254@1|root,KOG0254@2759|Eukaryota,39VPU@33154|Opisthokonta,3NZY8@4751|Fungi,3QN81@4890|Ascomycota,218CU@147550|Sordariomycetes,3TK39@5125|Hypocreales,3G5V8@34397|Clavicipitaceae	4751|Fungi	P	Belongs to the major facilitator superfamily. Sugar transporter (TC 2.A.1.1) family	-	-	-	-	-	-	-	-	-	-	-	-	Sugar_tr
APM_000803	568076.XP_007821382.1	9.95e-153	462.0	2CMNX@1|root,2QR47@2759|Eukaryota,39SNP@33154|Opisthokonta,3NWT4@4751|Fungi,3QQ9N@4890|Ascomycota,2173K@147550|Sordariomycetes,3TH90@5125|Hypocreales	4751|Fungi	S	GAL4-like Zn(II)2Cys6 (or C6 zinc) binuclear cluster DNA-binding domain	ZCF27	-	-	-	-	-	-	-	-	-	-	-	Zn_clus
APM_000804	1051613.XP_003000396.1	9.5e-256	713.0	COG2730@1|root,2RDG8@2759|Eukaryota,394NW@33154|Opisthokonta,3NVK2@4751|Fungi,3QNTZ@4890|Ascomycota,212CI@147550|Sordariomycetes,1ETZ1@1028384|Glomerellales	4751|Fungi	G	Belongs to the glycosyl hydrolase 5 (cellulase A) family	-	-	-	-	-	-	-	-	-	-	-	-	Cellulase
APM_000805	393283.XP_007839159.1	1.11e-262	722.0	KOG1339@1|root,KOG1339@2759|Eukaryota,38D42@33154|Opisthokonta,3NW5J@4751|Fungi,3QKGP@4890|Ascomycota,21548@147550|Sordariomycetes	4751|Fungi	O	Belongs to the peptidase A1 family	APR1	GO:0000322,GO:0000323,GO:0000324,GO:0003674,GO:0003824,GO:0004175,GO:0004190,GO:0005575,GO:0005576,GO:0005618,GO:0005622,GO:0005623,GO:0005737,GO:0005739,GO:0005773,GO:0005783,GO:0005886,GO:0006508,GO:0006807,GO:0006914,GO:0006950,GO:0007154,GO:0008104,GO:0008150,GO:0008152,GO:0008233,GO:0009056,GO:0009057,GO:0009267,GO:0009277,GO:0009605,GO:0009897,GO:0009986,GO:0009987,GO:0009991,GO:0012505,GO:…	3.4.23.25	ko:K01381	ko04138,map04138	-	-	-	ko00000,ko00001,ko01000,ko01002	-	-	-	Asp
APM_000808	310453.XP_007587823.1	1.5e-09	61.6	2D1JS@1|root,2SICY@2759|Eukaryota,3A0PH@33154|Opisthokonta,3P1RI@4751|Fungi,3QVX7@4890|Ascomycota,20456@147541|Dothideomycetes	4751|Fungi	S	Heterokaryon incompatibility protein (HET)	-	-	-	-	-	-	-	-	-	-	-	-	HET
APM_000809	5465.ENH88889	1.63e-54	197.0	2ERY2@1|root,2SUMD@2759|Eukaryota,3ADB8@33154|Opisthokonta,3P8I0@4751|Fungi,3QYW9@4890|Ascomycota,21CA1@147550|Sordariomycetes,1F1UK@1028384|Glomerellales	4751|Fungi	-	-	-	-	-	-	-	-	-	-	-	-	-	-	-
APM_000810	40127.XP_009849436.1	2.31e-72	234.0	29IS1@1|root,2RRZT@2759|Eukaryota,38HKR@33154|Opisthokonta,3P05P@4751|Fungi,3QQ4F@4890|Ascomycota,21RBF@147550|Sordariomycetes,3U8DG@5139|Sordariales,3UNP9@5148|Sordariaceae	4751|Fungi	-	-	-	-	-	-	-	-	-	-	-	-	-	-	-
APM_000811	441620.Mpop_2419	4.78e-154	450.0	COG0477@1|root,COG2814@2|Bacteria,1N8TD@1224|Proteobacteria,2TTRZ@28211|Alphaproteobacteria,1JT1B@119045|Methylobacteriaceae	28211|Alphaproteobacteria	EGP	PFAM Major Facilitator Superfamily	-	-	-	-	-	-	-	-	-	-	-	-	MFS_1
APM_000812	1173701.A0A066XL83	3.06e-38	140.0	2EBDI@1|root,2R6AB@2759|Eukaryota,38K6E@33154|Opisthokonta,3PN1S@4751|Fungi,3R480@4890|Ascomycota,21FK8@147550|Sordariomycetes,1F6CZ@1028384|Glomerellales	4751|Fungi	-	-	-	-	-	-	-	-	-	-	-	-	-	-	-
APM_000813	1173701.A0A066XQZ8	3.05e-178	536.0	KOG1216@1|root,KOG1216@2759|Eukaryota,38BA2@33154|Opisthokonta,3PIJC@4751|Fungi,3R50W@4890|Ascomycota,21GIJ@147550|Sordariomycetes,1F12F@1028384|Glomerellales	4751|Fungi	VW	binding of sperm to zona pellucida	-	-	-	-	-	-	-	-	-	-	-	-	-
APM_000816	393283.XP_007827651.1	7.48e-40	147.0	2BYW5@1|root,2SVDW@2759|Eukaryota,3AANV@33154|Opisthokonta,3P62F@4751|Fungi,3QWEV@4890|Ascomycota,21AMB@147550|Sordariomycetes	4751|Fungi	-	-	-	-	-	-	-	-	-	-	-	-	-	-	-
APM_000817	393283.XP_007827650.1	0.0	1033.0	KOG1875@1|root,KOG1875@2759|Eukaryota,39KXG@33154|Opisthokonta,3NWTA@4751|Fungi,3QKMN@4890|Ascomycota,215C6@147550|Sordariomycetes	4751|Fungi	K	Mediator of rna polymerase ii transcription subunit 14	RGR1	GO:0000122,GO:0000428,GO:0001085,GO:0001091,GO:0001093,GO:0001098,GO:0001099,GO:0001103,GO:0003674,GO:0005488,GO:0005515,GO:0005575,GO:0005622,GO:0005623,GO:0005634,GO:0005654,GO:0005667,GO:0006355,GO:0006357,GO:0008134,GO:0008150,GO:0009889,GO:0009890,GO:0009891,GO:0009892,GO:0009893,GO:0010468,GO:0010556,GO:0010557,GO:0010558,GO:0010604,GO:0010605,GO:0010628,GO:0010629,GO:0016591,GO:0016592,GO:…	-	ko:K15156	ko04919,map04919	-	-	-	ko00000,ko00001,ko03021	-	-	-	Med14
APM_000821	97096.XP_007790421.1	7.88e-82	257.0	COG1028@1|root,KOG0725@2759|Eukaryota,3AEM4@33154|Opisthokonta,3PB1U@4751|Fungi,3QSZF@4890|Ascomycota,219AF@147550|Sordariomycetes	4751|Fungi	Q	Enoyl-(Acyl carrier protein) reductase	-	-	-	-	-	-	-	-	-	-	-	-	adh_short
APM_000822	393283.XP_007841480.1	0.0	1424.0	COG3957@1|root,2QUUF@2759|Eukaryota,39R9S@33154|Opisthokonta,3NWRX@4751|Fungi,3QM1C@4890|Ascomycota,217WP@147550|Sordariomycetes	4751|Fungi	G	Phosphoketolase	-	-	4.1.2.22,4.1.2.9	ko:K01621	ko00030,ko00710,ko01100,ko01120,map00030,map00710,map01100,map01120	-	R00761,R01621	RC00032,RC00226	ko00000,ko00001,ko01000	-	-	-	XFP,XFP_C,XFP_N
APM_000823	393283.XP_007841477.1	1.83e-99	305.0	2D07D@1|root,2SD35@2759|Eukaryota,3AADQ@33154|Opisthokonta,3P5ZK@4751|Fungi,3RMT1@4890|Ascomycota,21S5Z@147550|Sordariomycetes	4751|Fungi	S	LETM1-like protein	-	-	-	-	-	-	-	-	-	-	-	-	LETM1
APM_000824	5141.EFNCRP00000003088	9.14e-61	190.0	COG0251@1|root,KOG2317@2759|Eukaryota,3A41P@33154|Opisthokonta,3P4Y6@4751|Fungi,3QWDY@4890|Ascomycota,21AP5@147550|Sordariomycetes,3U9HF@5139|Sordariales,3UMDQ@5148|Sordariaceae	4751|Fungi	J	Endoribonuclease L-PSP	-	-	-	-	-	-	-	-	-	-	-	-	Ribonuc_L-PSP
APM_000828	140110.NechaP44058	3.11e-264	748.0	COG2303@1|root,KOG1238@2759|Eukaryota,3AG7X@33154|Opisthokonta,3PA8A@4751|Fungi,3QMZD@4890|Ascomycota,215E1@147550|Sordariomycetes	4751|Fungi	E	Choline dehydrogenase	-	-	1.1.99.1	ko:K00108	ko00260,ko01100,map00260,map01100	M00555	R01025	RC00087	ko00000,ko00001,ko00002,ko01000	-	-	-	GMC_oxred_C,GMC_oxred_N,NAD_binding_8
APM_000829	97096.XP_007798883.1	8.25e-44	145.0	KOG4116@1|root,KOG4116@2759|Eukaryota,3A6MP@33154|Opisthokonta,3P5D2@4751|Fungi,3QX7J@4890|Ascomycota,21BFY@147550|Sordariomycetes	4751|Fungi	C	Cytochrome b-c1 complex subunit 8	QCR8	GO:0005575,GO:0005622,GO:0005623,GO:0005737,GO:0005739,GO:0005740,GO:0005743,GO:0005746,GO:0005750,GO:0006091,GO:0006119,GO:0006122,GO:0006139,GO:0006163,GO:0006725,GO:0006753,GO:0006793,GO:0006796,GO:0006807,GO:0008150,GO:0008152,GO:0009060,GO:0009117,GO:0009123,GO:0009126,GO:0009141,GO:0009144,GO:0009150,GO:0009161,GO:0009167,GO:0009199,GO:0009205,GO:0009259,GO:0009987,GO:0015980,GO:0016020,GO:…	-	ko:K00418	ko00190,ko01100,ko04260,ko04714,ko04932,ko05010,ko05012,ko05016,map00190,map01100,map04260,map04714,map04932,map05010,map05012,map05016	M00152	-	-	ko00000,ko00001,ko00002	-	-	iMM904.YJL166W,iND750.YJL166W	UcrQ
APM_000830	393283.XP_007841471.1	4.88e-167	510.0	KOG0118@1|root,KOG0118@2759|Eukaryota,38TGF@33154|Opisthokonta,3NVSM@4751|Fungi,3QQXY@4890|Ascomycota,2129T@147550|Sordariomycetes	4751|Fungi	A	RNA-binding protein	NAB3	GO:0000956,GO:0001067,GO:0001068,GO:0001069,GO:0003674,GO:0003676,GO:0003723,GO:0003727,GO:0003729,GO:0005488,GO:0005575,GO:0005622,GO:0005623,GO:0005634,GO:0005737,GO:0006139,GO:0006351,GO:0006353,GO:0006366,GO:0006369,GO:0006396,GO:0006397,GO:0006399,GO:0006401,GO:0006402,GO:0006725,GO:0006807,GO:0008033,GO:0008143,GO:0008150,GO:0008152,GO:0009056,GO:0009057,GO:0009058,GO:0009059,GO:0009892,GO:…	-	ko:K15561	-	-	-	-	ko00000,ko03021	-	-	-	RRM_1
APM_000831	393283.XP_007841470.1	4.88e-67	209.0	COG1186@1|root,KOG3429@2759|Eukaryota,3A50P@33154|Opisthokonta,3P4XZ@4751|Fungi,3RK04@4890|Ascomycota,219GN@147550|Sordariomycetes	4751|Fungi	J	RF-1 domain	-	-	3.1.1.29	ko:K15033	-	-	-	-	ko00000,ko01000,ko03012	-	-	-	RF-1
APM_000832	393283.XP_007841468.1	7.75e-257	710.0	KOG0032@1|root,KOG0032@2759|Eukaryota,38DCI@33154|Opisthokonta,3NX22@4751|Fungi,3QK00@4890|Ascomycota,211H2@147550|Sordariomycetes	4751|Fungi	T	Belongs to the protein kinase superfamily	cmk1	GO:0000122,GO:0000166,GO:0003674,GO:0003824,GO:0004672,GO:0004674,GO:0004683,GO:0005488,GO:0005515,GO:0005516,GO:0005524,GO:0005575,GO:0005622,GO:0005623,GO:0006355,GO:0006357,GO:0006464,GO:0006468,GO:0006793,GO:0006796,GO:0006807,GO:0006950,GO:0006979,GO:0007346,GO:0008104,GO:0008144,GO:0008150,GO:0008152,GO:0009889,GO:0009890,GO:0009892,GO:0009966,GO:0009968,GO:0009987,GO:0010035,GO:0010038,GO:…	2.7.11.17	ko:K08794	ko04921,ko04925,map04921,map04925	-	-	-	ko00000,ko00001,ko01000,ko01001	-	-	-	Pkinase
APM_000834	393283.XP_007841466.1	1.36e-232	650.0	28HC7@1|root,2QPQM@2759|Eukaryota,38GPS@33154|Opisthokonta,3NUF8@4751|Fungi,3QJXE@4890|Ascomycota,21444@147550|Sordariomycetes	4751|Fungi	S	Pap2 superfamily protein	AUR1	GO:0000139,GO:0003674,GO:0003824,GO:0005575,GO:0005622,GO:0005623,GO:0005737,GO:0005783,GO:0005794,GO:0006629,GO:0006643,GO:0006644,GO:0006665,GO:0006673,GO:0006793,GO:0006796,GO:0006807,GO:0008150,GO:0008152,GO:0008610,GO:0009058,GO:0009987,GO:0012505,GO:0016020,GO:0016021,GO:0016740,GO:0016757,GO:0016758,GO:0019637,GO:0030148,GO:0030173,GO:0031090,GO:0031224,GO:0031228,GO:0031300,GO:0031301,GO:…	-	-	-	-	-	-	-	-	-	-	PAP2_3
APM_000836	97096.XP_007793201.1	2.61e-178	509.0	COG1073@1|root,KOG1552@2759|Eukaryota,39JAU@33154|Opisthokonta,3NWA7@4751|Fungi,3QNYH@4890|Ascomycota,216NG@147550|Sordariomycetes	4751|Fungi	S	Serine aminopeptidase, S33	-	-	3.1.1.23	ko:K13704	-	-	R01352	RC00037,RC00094	ko00000,ko01000,ko01002,ko04147	-	-	-	Abhydrolase_6,Hydrolase_4
APM_000839	393283.XP_007834064.1	1.27e-226	639.0	COG0277@1|root,KOG1231@2759|Eukaryota,38FTW@33154|Opisthokonta,3NZDT@4751|Fungi,3QNW4@4890|Ascomycota,2148Z@147550|Sordariomycetes	4751|Fungi	C	fad binding domain-containing protein	-	-	-	-	-	-	-	-	-	-	-	-	FAD_binding_4
APM_000840	393283.XP_007834335.1	6.46e-150	447.0	2EBQ6@1|root,2SHRF@2759|Eukaryota,39RCU@33154|Opisthokonta,3P1F4@4751|Fungi,3QRDG@4890|Ascomycota	4751|Fungi	-	-	-	-	-	-	-	-	-	-	-	-	-	-	-
APM_000841	393283.XP_007834336.1	6.78e-246	750.0	COG1223@1|root,KOG0742@2759|Eukaryota,39TW4@33154|Opisthokonta,3NVI6@4751|Fungi,3QM79@4890|Ascomycota	4751|Fungi	O	aaa family atpase	-	-	-	-	-	-	-	-	-	-	-	-	AAA
APM_000844	710243.XP_007602367.1	7.18e-84	260.0	KOG3947@1|root,KOG3947@2759|Eukaryota,39YJB@33154|Opisthokonta,3P0W5@4751|Fungi,3QT12@4890|Ascomycota,21AIK@147550|Sordariomycetes,1F2QV@1028384|Glomerellales	4751|Fungi	S	ser Thr protein phosphatase family protein	-	-	-	-	-	-	-	-	-	-	-	-	Metallophos
APM_000845	97096.XP_007791916.1	1.54e-96	298.0	2CHSF@1|root,2SRNI@2759|Eukaryota,3AAHW@33154|Opisthokonta,3P6N6@4751|Fungi,3QUP3@4890|Ascomycota,219RP@147550|Sordariomycetes	4751|Fungi	-	-	-	-	-	-	-	-	-	-	-	-	-	-	-
APM_000846	393283.XP_007841186.1	6.34e-248	689.0	KOG2210@1|root,KOG2210@2759|Eukaryota,38WIQ@33154|Opisthokonta,3NUC9@4751|Fungi,3QMN8@4890|Ascomycota,216DB@147550|Sordariomycetes	4751|Fungi	T	Belongs to the OSBP family	-	GO:0003674,GO:0005488,GO:0005496,GO:0006629,GO:0006810,GO:0006869,GO:0008142,GO:0008150,GO:0008152,GO:0008289,GO:0009987,GO:0010876,GO:0015850,GO:0015918,GO:0016043,GO:0032934,GO:0033036,GO:0044238,GO:0051179,GO:0051234,GO:0061024,GO:0071702,GO:0071704,GO:0071840,GO:0097159,GO:0120009,GO:0120011	-	ko:K20465	-	-	-	-	ko00000,ko04131	-	-	-	Oxysterol_BP
APM_000847	393283.XP_007841184.1	0.0	1196.0	KOG4091@1|root,KOG4091@2759|Eukaryota,38EMI@33154|Opisthokonta,3NX1W@4751|Fungi,3QPRF@4890|Ascomycota,215QK@147550|Sordariomycetes	4751|Fungi	K	cp2 transcription factor	-	-	-	-	-	-	-	-	-	-	-	-	CP2
APM_000850	393283.XP_007841589.1	1.1e-37	143.0	2EDJP@1|root,2SJ6A@2759|Eukaryota,39ZWY@33154|Opisthokonta,3P2NJ@4751|Fungi,3QM37@4890|Ascomycota,21NXA@147550|Sordariomycetes	4751|Fungi	S	GAL4-like Zn(II)2Cys6 (or C6 zinc) binuclear cluster DNA-binding domain	-	-	-	-	-	-	-	-	-	-	-	-	Fungal_trans_2,Zn_clus
APM_000851	474922.ELA27004	2.39e-230	650.0	COG0277@1|root,KOG1231@2759|Eukaryota,3AEJ0@33154|Opisthokonta,3PAKR@4751|Fungi,3QTT5@4890|Ascomycota,21ECW@147550|Sordariomycetes,1F4A9@1028384|Glomerellales	4751|Fungi	C	FAD binding domain-containing protein	-	-	-	-	-	-	-	-	-	-	-	-	FAD_binding_4
APM_000852	35720.XP_003654718.1	0.0	1174.0	COG3459@1|root,2RNEZ@2759|Eukaryota,39VU4@33154|Opisthokonta,3NZUE@4751|Fungi,3QQC7@4890|Ascomycota,215HM@147550|Sordariomycetes,3U6Z0@5139|Sordariales,3H9E9@35718|Chaetomiaceae	4751|Fungi	E	Glycosyl hydrolase 36 superfamily, catalytic domain	-	GO:0000272,GO:0003674,GO:0003824,GO:0005975,GO:0005976,GO:0006073,GO:0008150,GO:0008152,GO:0009056,GO:0009057,GO:0009251,GO:0009987,GO:0016052,GO:0016740,GO:0016757,GO:0016758,GO:0030243,GO:0030245,GO:0043170,GO:0044042,GO:0044237,GO:0044238,GO:0044247,GO:0044248,GO:0044260,GO:0044262,GO:0044264,GO:0044275,GO:0051273,GO:0051275,GO:0071704,GO:1901575	2.4.1.321	ko:K18786	-	-	R10832	RC00397	ko00000,ko01000	-	-	-	Glyco_hydro_36,Glyco_transf_36
APM_000853	393283.XP_007827648.1	3.27e-282	792.0	COG1167@1|root,KOG0634@2759|Eukaryota,38FH8@33154|Opisthokonta,3NU3Z@4751|Fungi,3QKSA@4890|Ascomycota,213AE@147550|Sordariomycetes	4751|Fungi	E	Aromatic amino acid aminotransferase	ARO8	GO:0003674,GO:0003824,GO:0005575,GO:0005622,GO:0005623,GO:0005737,GO:0006082,GO:0006520,GO:0006725,GO:0006807,GO:0008150,GO:0008152,GO:0008483,GO:0008793,GO:0009056,GO:0009063,GO:0009072,GO:0009074,GO:0009987,GO:0016054,GO:0016740,GO:0016769,GO:0019439,GO:0019752,GO:0043436,GO:0044237,GO:0044238,GO:0044248,GO:0044281,GO:0044282,GO:0044424,GO:0044464,GO:0046395,GO:0047536,GO:0071704,GO:1901360,GO:…	2.6.1.27,2.6.1.39,2.6.1.5,2.6.1.57	ko:K00838	ko00130,ko00270,ko00300,ko00350,ko00360,ko00380,ko00400,ko00401,ko00950,ko00960,ko01100,ko01110,ko01130,ko01210,ko01230,map00130,map00270,map00300,map00350,map00360,map00380,map00400,map00401,map00950,map00960,map01100,map01110,map01130,map01210,map01230	M00024,M00025,M00030,M00034	R00694,R00734,R01939	RC00006	ko00000,ko00001,ko00002,ko01000,ko01007	-	-	-	Aminotran_1_2
APM_000854	35720.XP_003656642.1	2.6e-141	411.0	COG2273@1|root,2QQ71@2759|Eukaryota,398QH@33154|Opisthokonta,3NUG7@4751|Fungi,3QPFI@4890|Ascomycota,21804@147550|Sordariomycetes,3U8WD@5139|Sordariales,3H9NQ@35718|Chaetomiaceae	4751|Fungi	G	Glycosyl hydrolases family 16	CRH1	GO:0000131,GO:0003674,GO:0003824,GO:0005575,GO:0005576,GO:0005618,GO:0005622,GO:0005623,GO:0005886,GO:0005975,GO:0005976,GO:0006022,GO:0006030,GO:0006037,GO:0006040,GO:0006807,GO:0008150,GO:0008152,GO:0009277,GO:0009986,GO:0009987,GO:0010383,GO:0016020,GO:0016043,GO:0016740,GO:0016757,GO:0017144,GO:0030312,GO:0030445,GO:0030446,GO:0031224,GO:0031225,GO:0031226,GO:0031505,GO:0043170,GO:0044036,GO:…	3.2.1.73	ko:K01216	-	-	-	-	ko00000,ko01000	-	-	-	Glyco_hydro_16
APM_000859	5022.CBX93394	4.69e-279	800.0	2CZ95@1|root,2S95X@2759|Eukaryota,39Z2P@33154|Opisthokonta,3NYW5@4751|Fungi,3QSYZ@4890|Ascomycota,206JF@147541|Dothideomycetes,4KD6Q@92860|Pleosporales	4751|Fungi	-	-	-	-	-	-	-	-	-	-	-	-	-	-	-
APM_000860	293227.XP_008713859.1	5.39e-196	553.0	COG3491@1|root,KOG0143@2759|Eukaryota,39B2X@33154|Opisthokonta,3NZX6@4751|Fungi,3QRK3@4890|Ascomycota,20KKP@147545|Eurotiomycetes,3MVTW@451870|Chaetothyriomycetidae	4751|Fungi	Q	Belongs to the iron ascorbate-dependent oxidoreductase family	-	-	-	-	-	-	-	-	-	-	-	-	2OG-FeII_Oxy,DIOX_N
APM_000861	223192.XP_007914985.1	1.07e-234	657.0	COG0477@1|root,KOG2533@2759|Eukaryota,38FI3@33154|Opisthokonta,3P01B@4751|Fungi,3QRZ4@4890|Ascomycota,2188T@147550|Sordariomycetes	4751|Fungi	G	Major Facilitator Superfamily	-	-	-	ko:K03448	-	-	-	-	ko00000,ko02000	2.A.1.14.17,2.A.1.14.18	-	-	MFS_1
APM_000862	97096.XP_007791888.1	6.55e-177	504.0	COG3491@1|root,KOG0143@2759|Eukaryota,38W6E@33154|Opisthokonta,3NW4P@4751|Fungi,3QPQM@4890|Ascomycota,213XZ@147550|Sordariomycetes	4751|Fungi	Q	Belongs to the iron ascorbate-dependent oxidoreductase family	-	-	-	-	-	-	-	-	-	-	-	-	2OG-FeII_Oxy,DIOX_N
APM_000865	27337.EGY22242	2.98e-164	490.0	KOG1290@1|root,KOG1290@2759|Eukaryota,3A7Q9@33154|Opisthokonta,3P6CN@4751|Fungi,3QQRE@4890|Ascomycota,214P0@147550|Sordariomycetes,1F152@1028384|Glomerellales	4751|Fungi	T	Protein kinase domain-containing protein	-	-	-	-	-	-	-	-	-	-	-	-	Pkinase
APM_000867	393283.XP_007841220.1	3.17e-228	646.0	COG2124@1|root,KOG0157@2759|Eukaryota,39XRA@33154|Opisthokonta,3P0DV@4751|Fungi,3RN7J@4890|Ascomycota,21S1N@147550|Sordariomycetes	4751|Fungi	Q	Belongs to the cytochrome P450 family	-	-	-	-	-	-	-	-	-	-	-	-	p450
APM_000868	148304.MAPG_04603T0	1.45e-40	139.0	2EUZS@1|root,2SX27@2759|Eukaryota,3ASN1@33154|Opisthokonta,3PGPW@4751|Fungi,3RCCS@4890|Ascomycota,21FCT@147550|Sordariomycetes,41NYJ@639021|Magnaporthales	4751|Fungi	-	-	-	-	-	-	-	-	-	-	-	-	-	-	-
APM_000869	97096.XP_007799597.1	2.23e-248	691.0	COG0142@1|root,KOG0776@2759|Eukaryota,38FKG@33154|Opisthokonta,3NV2J@4751|Fungi,3QJJH@4890|Ascomycota,2131U@147550|Sordariomycetes	4751|Fungi	H	Belongs to the FPP GGPP synthase family	COQ1	GO:0000010,GO:0003674,GO:0003824,GO:0005575,GO:0005622,GO:0005623,GO:0005737,GO:0005739,GO:0005740,GO:0005743,GO:0006629,GO:0006644,GO:0006720,GO:0006721,GO:0006732,GO:0006733,GO:0006743,GO:0006744,GO:0006793,GO:0006796,GO:0008150,GO:0008152,GO:0008299,GO:0008610,GO:0008654,GO:0009058,GO:0009108,GO:0009987,GO:0010142,GO:0016020,GO:0016114,GO:0016740,GO:0016765,GO:0019637,GO:0019866,GO:0031090,GO:…	2.5.1.82,2.5.1.83	ko:K05355	ko00900,ko01110,map00900,map01110	-	R09245,R09246	RC00279	ko00000,ko00001,ko01000,ko01006	-	-	-	polyprenyl_synt
APM_000870	393283.XP_007841222.1	4.2e-106	320.0	29V96@1|root,2RXKD@2759|Eukaryota,3A09H@33154|Opisthokonta,3P39Z@4751|Fungi,3QVC6@4890|Ascomycota,213YD@147550|Sordariomycetes	4751|Fungi	S	vacuolar h -atpase assembly protein	-	-	-	-	-	-	-	-	-	-	-	-	Vma12,zf-C2H2_3
APM_000872	393283.XP_007841244.1	4.31e-116	338.0	COG0693@1|root,2RZ3Y@2759|Eukaryota,39ZF9@33154|Opisthokonta,3P1HD@4751|Fungi,3QTFH@4890|Ascomycota,2165F@147550|Sordariomycetes	4751|Fungi	S	PfpI family	-	-	-	-	-	-	-	-	-	-	-	-	DJ-1_PfpI
APM_000873	97096.XP_007789553.1	0.0	1988.0	COG1131@1|root,KOG0065@2759|Eukaryota,3AMPA@33154|Opisthokonta,3NXNE@4751|Fungi,3QPDQ@4890|Ascomycota,2163V@147550|Sordariomycetes	4751|Fungi	Q	ABC transporter	-	GO:0000322,GO:0000323,GO:0000324,GO:0000329,GO:0003674,GO:0003824,GO:0005215,GO:0005575,GO:0005622,GO:0005623,GO:0005737,GO:0005773,GO:0005774,GO:0006810,GO:0008150,GO:0015399,GO:0015405,GO:0016020,GO:0016021,GO:0016462,GO:0016787,GO:0016817,GO:0016818,GO:0016887,GO:0017111,GO:0022804,GO:0022857,GO:0031090,GO:0031224,GO:0042623,GO:0042626,GO:0043226,GO:0043227,GO:0043229,GO:0043231,GO:0043492,GO:…	-	-	-	-	-	-	-	-	-	-	ABC2_membrane,ABC_tran
APM_000874	393283.XP_007841232.1	4.69e-313	861.0	COG0044@1|root,KOG2584@2759|Eukaryota,38CFY@33154|Opisthokonta,3NWXN@4751|Fungi,3QJEC@4890|Ascomycota,212NY@147550|Sordariomycetes	4751|Fungi	F	allantoinase	DAL1	GO:0000255,GO:0000256,GO:0003674,GO:0003824,GO:0004038,GO:0005575,GO:0005622,GO:0005623,GO:0005737,GO:0006139,GO:0006144,GO:0006145,GO:0006725,GO:0006807,GO:0008150,GO:0008152,GO:0009056,GO:0009112,GO:0009442,GO:0009987,GO:0016787,GO:0016810,GO:0016812,GO:0017144,GO:0019439,GO:0034641,GO:0042737,GO:0043603,GO:0043605,GO:0044237,GO:0044238,GO:0044248,GO:0044270,GO:0044281,GO:0044424,GO:0044464,GO:…	3.5.2.5	ko:K01466	ko00230,ko01100,ko01120,map00230,map01100,map01120	M00546	R02425	RC00680	ko00000,ko00001,ko00002,ko01000	-	-	-	Amidohydro_1
APM_000875	35725.K2QU75	2.6e-159	464.0	2CWIY@1|root,2RUPG@2759|Eukaryota,39UEZ@33154|Opisthokonta,3P045@4751|Fungi,3QQT5@4890|Ascomycota,2000C@147541|Dothideomycetes	4751|Fungi	S	FAD dependent oxidoreductase	-	-	-	-	-	-	-	-	-	-	-	-	DAO
APM_000876	393283.XP_007841230.1	0.0	1101.0	COG3537@1|root,2QR5Q@2759|Eukaryota,38FMM@33154|Opisthokonta,3NWHY@4751|Fungi,3QK30@4890|Ascomycota,214FG@147550|Sordariomycetes	4751|Fungi	G	hydrolase family 92	-	-	-	-	-	-	-	-	-	-	-	-	Glyco_hydro_92
APM_000877	36651.K9FVH5	7.96e-82	256.0	2EEGY@1|root,2SJWV@2759|Eukaryota,3A19A@33154|Opisthokonta,3P32U@4751|Fungi,3QUFF@4890|Ascomycota,20SMX@147545|Eurotiomycetes	4751|Fungi	S	Eukaryotic protein of unknown function (DUF829)	-	-	-	-	-	-	-	-	-	-	-	-	DUF829
APM_000882	31870.EFQ33759	0.0	1088.0	COG2303@1|root,KOG1238@2759|Eukaryota,39T59@33154|Opisthokonta,3NWR9@4751|Fungi,3QNXB@4890|Ascomycota,21DMC@147550|Sordariomycetes,1F6TE@1028384|Glomerellales	4751|Fungi	E	GMC oxidoreductase	-	-	1.1.99.1	ko:K00108	ko00260,ko01100,map00260,map01100	M00555	R01025	RC00087	ko00000,ko00001,ko00002,ko01000	-	-	-	GMC_oxred_C,GMC_oxred_N,NAD_binding_8
APM_000883	1173701.A0A066XRV0	6.09e-164	478.0	2D2AU@1|root,2SM6F@2759|Eukaryota,38FVC@33154|Opisthokonta,3NZSI@4751|Fungi,3QS3T@4890|Ascomycota,21DJP@147550|Sordariomycetes,1F2EK@1028384|Glomerellales	4751|Fungi	S	CFEM domain-containing protein	-	-	-	-	-	-	-	-	-	-	-	-	CFEM
APM_000884	393283.XP_007841224.1	1.04e-228	640.0	2C2B4@1|root,2S6CG@2759|Eukaryota,38FWW@33154|Opisthokonta,3NZAE@4751|Fungi,3QJYE@4890|Ascomycota,218F9@147550|Sordariomycetes	4751|Fungi	S	Peroxidase, family 2	-	-	-	-	-	-	-	-	-	-	-	-	Peroxidase_2
APM_000885	27337.EGY21009	3.6e-11	69.3	2CD24@1|root,2S3DF@2759|Eukaryota,39RQF@33154|Opisthokonta,3P0XR@4751|Fungi,3QNU4@4890|Ascomycota,217YP@147550|Sordariomycetes,1EYCD@1028384|Glomerellales	4751|Fungi	S	Prolyl oligopeptidase family	-	-	-	-	-	-	-	-	-	-	-	-	Abhydrolase_3,COesterase,Peptidase_S9
APM_000888	430498.S8BVY2	3.55e-12	76.3	2ECCD@1|root,2SI8N@2759|Eukaryota,39SY1@33154|Opisthokonta,3P10U@4751|Fungi,3RJ2N@4890|Ascomycota	4751|Fungi	-	-	-	-	-	-	-	-	-	-	-	-	-	-	-
APM_000889	101028.EKJ74249	6.68e-131	388.0	KOG3178@1|root,KOG3178@2759|Eukaryota,39XKE@33154|Opisthokonta,3NZ0Z@4751|Fungi,3QMWW@4890|Ascomycota,215CB@147550|Sordariomycetes,3TSC2@5125|Hypocreales,1FU7Z@110618|Nectriaceae	4751|Fungi	S	O-methyltransferase	-	-	-	-	-	-	-	-	-	-	-	-	Methyltransf_2
APM_000890	140110.NechaP77151	7.72e-125	368.0	2CUSE@1|root,2RP09@2759|Eukaryota,38SQ6@33154|Opisthokonta,3PUEW@4751|Fungi,3RDQI@4890|Ascomycota,21KBE@147550|Sordariomycetes,3TQDY@5125|Hypocreales,1FY50@110618|Nectriaceae	4751|Fungi	-	-	-	-	-	-	-	-	-	-	-	-	-	-	-
APM_000891	5465.ENH82343	3.54e-20	89.7	2EX4Y@1|root,2SYVI@2759|Eukaryota,3AD4Y@33154|Opisthokonta,3P8HS@4751|Fungi,3QZ6T@4890|Ascomycota,21DTM@147550|Sordariomycetes,1EXV2@1028384|Glomerellales	4751|Fungi	-	-	-	-	-	-	-	-	-	-	-	-	-	-	-
APM_000892	117187.FVEG_08498T0	6.82e-92	291.0	2DNTF@1|root,2S67X@2759|Eukaryota,39ZSD@33154|Opisthokonta,3P1AI@4751|Fungi,3QN5Y@4890|Ascomycota,213S7@147550|Sordariomycetes,3TTTG@5125|Hypocreales,1FU8M@110618|Nectriaceae	4751|Fungi	-	-	-	-	-	-	-	-	-	-	-	-	-	-	-
APM_000894	393283.XP_007837582.1	3e-94	293.0	2EJUR@1|root,2SPXG@2759|Eukaryota,3A5XQ@33154|Opisthokonta,3P56V@4751|Fungi,3QZQ4@4890|Ascomycota,21PSE@147550|Sordariomycetes	4751|Fungi	-	-	-	-	-	-	-	-	-	-	-	-	-	-	-
APM_000895	97096.XP_007794685.1	6.75e-108	324.0	COG1859@1|root,2RVN8@2759|Eukaryota,3A1PP@33154|Opisthokonta,3P3TH@4751|Fungi,3QVYA@4890|Ascomycota,21D9F@147550|Sordariomycetes	4751|Fungi	J	RNA 2'-phosphotransferase, Tpt1 / KptA family	-	-	2.7.1.160	ko:K10669	-	-	-	-	ko00000,ko01000,ko03016	-	-	-	PTS_2-RNA
APM_000899	393283.XP_007841169.1	8.22e-34	133.0	2C4ET@1|root,2SSU0@2759|Eukaryota,3ARC5@33154|Opisthokonta,3PFIA@4751|Fungi,3R00M@4890|Ascomycota,21CCM@147550|Sordariomycetes	4751|Fungi	-	-	-	-	-	-	-	-	-	-	-	-	-	-	-
APM_000900	97096.XP_007797679.1	7.31e-52	193.0	2E1RZ@1|root,2S922@2759|Eukaryota,3A63B@33154|Opisthokonta,3P67M@4751|Fungi,3QY4H@4890|Ascomycota,21F7K@147550|Sordariomycetes	4751|Fungi	S	GLEYA domain	-	-	-	-	-	-	-	-	-	-	-	-	GLEYA
APM_000903	140110.NechaP86391	4.45e-316	887.0	2ED95@1|root,2SIYG@2759|Eukaryota,39X42@33154|Opisthokonta,3NZT6@4751|Fungi,3QQJ1@4890|Ascomycota,21967@147550|Sordariomycetes,3TKTA@5125|Hypocreales,1FWHW@110618|Nectriaceae	4751|Fungi	S	Heterokaryon incompatibility protein (HET)	-	-	-	-	-	-	-	-	-	-	-	-	HET
APM_000906	393283.XP_007839175.1	1.23e-287	813.0	KOG2188@1|root,KOG2188@2759|Eukaryota,38E8H@33154|Opisthokonta,3NV20@4751|Fungi,3QQTK@4890|Ascomycota,2129J@147550|Sordariomycetes	4751|Fungi	J	RNA-binding nucleolar protein required for pre-rRNA processing. Involved in production of 18S rRNA and assembly of small ribosomal subunit (By similarity)	NOP9	GO:0000054,GO:0000056,GO:0000447,GO:0000460,GO:0000462,GO:0000466,GO:0000469,GO:0000472,GO:0000478,GO:0000479,GO:0000480,GO:0000966,GO:0000967,GO:0003674,GO:0003676,GO:0003723,GO:0003729,GO:0005488,GO:0005575,GO:0005622,GO:0005623,GO:0005634,GO:0005730,GO:0006139,GO:0006364,GO:0006396,GO:0006403,GO:0006405,GO:0006611,GO:0006725,GO:0006807,GO:0006810,GO:0006886,GO:0006913,GO:0008104,GO:0008150,GO:…	-	ko:K14790	-	-	-	-	ko00000,ko03009	-	-	-	PUF
APM_000907	393283.XP_007841223.1	3.04e-25	107.0	29NPZ@1|root,2RW0X@2759|Eukaryota,39IRQ@33154|Opisthokonta,3PGPM@4751|Fungi,3R0DA@4890|Ascomycota,21CBZ@147550|Sordariomycetes	4751|Fungi	S	zinc-finger of acetyl-transferase ESCO	-	-	-	-	-	-	-	-	-	-	-	-	zf-C2H2_3
APM_000908	393283.XP_007841249.1	1.63e-170	485.0	COG2130@1|root,KOG1196@2759|Eukaryota,39AU4@33154|Opisthokonta,3NUYM@4751|Fungi,3QM2A@4890|Ascomycota,215VK@147550|Sordariomycetes	4751|Fungi	S	nadp-dependent leukotriene b4 12-hydroxydehydrogenase	-	-	-	ko:K07119	-	-	-	-	ko00000	-	-	-	ADH_N_2,ADH_zinc_N
APM_000910	97096.XP_007794480.1	1.74e-113	332.0	2CN9D@1|root,2QUMZ@2759|Eukaryota,39R68@33154|Opisthokonta,3NZ9I@4751|Fungi,3QPB6@4890|Ascomycota,21840@147550|Sordariomycetes	4751|Fungi	S	esterase	-	-	3.1.1.72	ko:K05972	-	-	-	-	ko00000,ko01000	-	-	-	CBM_1,Cutinase
APM_000912	393283.XP_007841248.1	0.0	908.0	2CN6I@1|root,2QU5N@2759|Eukaryota,38C0K@33154|Opisthokonta,3NY74@4751|Fungi,3QKB4@4890|Ascomycota,21363@147550|Sordariomycetes	4751|Fungi	S	c6 transcription factor	-	-	-	-	-	-	-	-	-	-	-	-	Fungal_trans_2,Zn_clus
APM_000913	393283.XP_007841247.1	3.6e-76	239.0	2EJZN@1|root,2SQ0K@2759|Eukaryota,3A789@33154|Opisthokonta,3P58Y@4751|Fungi,3QXRE@4890|Ascomycota,21PII@147550|Sordariomycetes	4751|Fungi	-	-	-	-	-	-	-	-	-	-	-	-	-	-	Acetyltransf_1
APM_000914	97096.XP_007798879.1	8.02e-52	174.0	COG0800@1|root,2RYBC@2759|Eukaryota,3A200@33154|Opisthokonta,3P2VX@4751|Fungi,3QUJT@4890|Ascomycota	4751|Fungi	G	Acetyltransferase (GNAT) domain	-	-	-	-	-	-	-	-	-	-	-	-	Acetyltransf_3
APM_000915	140110.NechaP84185	3.76e-146	423.0	COG0657@1|root,KOG1515@2759|Eukaryota,39WWE@33154|Opisthokonta,3P1BY@4751|Fungi,3QS8I@4890|Ascomycota,213KZ@147550|Sordariomycetes,3TMHH@5125|Hypocreales,1FN63@110618|Nectriaceae	4751|Fungi	V	alpha/beta hydrolase fold	-	-	-	-	-	-	-	-	-	-	-	-	Abhydrolase_3
APM_000916	40127.XP_009853298.1	5.76e-113	330.0	COG2092@1|root,KOG1668@2759|Eukaryota,38BNW@33154|Opisthokonta,3NV8V@4751|Fungi,3QN5V@4890|Ascomycota,211KW@147550|Sordariomycetes,3U7R9@5139|Sordariales,3UGHX@5148|Sordariaceae	4751|Fungi	J	Belongs to the EF-1-beta EF-1-delta family	EFB1	GO:0002181,GO:0002182,GO:0003674,GO:0003676,GO:0003723,GO:0003746,GO:0005085,GO:0005488,GO:0005515,GO:0005575,GO:0005622,GO:0005623,GO:0005737,GO:0005853,GO:0006412,GO:0006414,GO:0006417,GO:0006449,GO:0006518,GO:0006807,GO:0008135,GO:0008150,GO:0008152,GO:0009058,GO:0009059,GO:0009889,GO:0009987,GO:0010467,GO:0010468,GO:0010556,GO:0010608,GO:0010639,GO:0019222,GO:0019538,GO:0019899,GO:0031323,GO:…	-	ko:K03232	-	-	-	-	ko00000,ko03012	-	-	-	EF-1_beta_acid,EF1_GNE
APM_000918	393283.XP_007839174.1	1.11e-83	263.0	2DDYW@1|root,2S5P0@2759|Eukaryota,3A45A@33154|Opisthokonta,3P62W@4751|Fungi,3RJ5T@4890|Ascomycota,21A1S@147550|Sordariomycetes	4751|Fungi	-	-	-	-	-	-	-	-	-	-	-	-	-	-	-
APM_000919	393283.XP_007830448.1	2.41e-33	125.0	2CDNK@1|root,2SASX@2759|Eukaryota,3A9IY@33154|Opisthokonta,3P6PW@4751|Fungi,3QYQF@4890|Ascomycota,21PQ8@147550|Sordariomycetes	4751|Fungi	S	Membrane-associating domain	-	-	-	-	-	-	-	-	-	-	-	-	MARVEL
APM_000922	710243.XP_007602405.1	1.13e-261	729.0	COG0076@1|root,KOG0629@2759|Eukaryota,38CT3@33154|Opisthokonta,3NVBV@4751|Fungi,3QJP6@4890|Ascomycota,212ZH@147550|Sordariomycetes,1EVC8@1028384|Glomerellales	4751|Fungi	E	Pyridoxal-dependent decarboxylase conserved domain	GAD2	-	4.1.1.15	ko:K01580,ko:K14790	ko00250,ko00410,ko00430,ko00650,ko01100,ko01110,ko01120,ko02024,ko04727,ko04940,map00250,map00410,map00430,map00650,map01100,map01110,map01120,map02024,map04727,map04940	M00027	R00261,R00489,R01682,R02466	RC00299	ko00000,ko00001,ko00002,ko01000,ko03009	-	-	-	Pyridoxal_deC
APM_000923	63577.G9NZT6	5.64e-85	258.0	2D64X@1|root,2S56A@2759|Eukaryota,3A0Z6@33154|Opisthokonta,3P3CD@4751|Fungi,3QU6X@4890|Ascomycota,217AV@147550|Sordariomycetes,3TCYK@5125|Hypocreales,3U12K@5129|Hypocreaceae	4751|Fungi	S	VanZ like family	-	-	-	-	-	-	-	-	-	-	-	-	VanZ
APM_000924	393283.XP_007839169.1	0.0	1464.0	COG5076@1|root,KOG1472@2759|Eukaryota,397N0@33154|Opisthokonta,3NXIC@4751|Fungi,3QMV8@4890|Ascomycota,217YH@147550|Sordariomycetes	4751|Fungi	BK	Transcriptional activator SPT7	SPT7	GO:0000003,GO:0000123,GO:0000124,GO:0000228,GO:0000746,GO:0000747,GO:0000785,GO:0000790,GO:0003674,GO:0005198,GO:0005575,GO:0005622,GO:0005623,GO:0005634,GO:0005654,GO:0005694,GO:0005737,GO:0005739,GO:0006325,GO:0006338,GO:0006355,GO:0006357,GO:0006464,GO:0006473,GO:0006475,GO:0006807,GO:0006996,GO:0008150,GO:0008152,GO:0009889,GO:0009987,GO:0010468,GO:0010556,GO:0016043,GO:0016569,GO:0016570,GO:…	-	ko:K11359	-	-	-	-	ko00000,ko03021,ko03036	-	-	-	Bromo_TP,Bromodomain
APM_000925	97096.XP_007791028.1	3.27e-312	855.0	COG0112@1|root,KOG2467@2759|Eukaryota,38EKT@33154|Opisthokonta,3NVHZ@4751|Fungi,3QKZB@4890|Ascomycota,213RR@147550|Sordariomycetes	4751|Fungi	H	Interconversion of serine and glycine	SHM2	GO:0001505,GO:0003674,GO:0003824,GO:0004372,GO:0005575,GO:0005622,GO:0005623,GO:0005737,GO:0005886,GO:0005937,GO:0006082,GO:0006520,GO:0006544,GO:0006563,GO:0006730,GO:0006807,GO:0008150,GO:0008152,GO:0009069,GO:0009987,GO:0016020,GO:0016740,GO:0016741,GO:0016742,GO:0017144,GO:0019752,GO:0030427,GO:0042133,GO:0042995,GO:0043332,GO:0043436,GO:0044237,GO:0044238,GO:0044281,GO:0044424,GO:0044463,GO:…	2.1.2.1	ko:K00600	ko00260,ko00460,ko00630,ko00670,ko00680,ko01100,ko01110,ko01120,ko01130,ko01200,ko01230,ko01523,map00260,map00460,map00630,map00670,map00680,map01100,map01110,map01120,map01130,map01200,map01230,map01523	M00140,M00141,M00346,M00532	R00945,R09099	RC00022,RC00112,RC01583,RC02958	ko00000,ko00001,ko00002,ko01000	-	-	-	SHMT
APM_000926	5145.XP_001909662.1	9.58e-289	845.0	COG0666@1|root,KOG0504@2759|Eukaryota	2759|Eukaryota	I	protein ubiquitination	-	-	-	-	-	-	-	-	-	-	-	-	Ank_2,Ank_3,Ank_4,Ank_5,PNP_UDP_1
APM_000927	148304.MAPG_01439T0	2.55e-241	673.0	KOG3098@1|root,KOG3098@2759|Eukaryota,38H7Q@33154|Opisthokonta,3NXBA@4751|Fungi,3RJJ3@4890|Ascomycota,21QB9@147550|Sordariomycetes,41MTY@639021|Magnaporthales	4751|Fungi	S	Ion channel regulatory protein UNC-93	-	-	-	-	-	-	-	-	-	-	-	-	MFS_1,UNC-93
APM_000928	393283.XP_007839161.1	1.15e-280	776.0	COG0477@1|root,KOG2533@2759|Eukaryota,38FD5@33154|Opisthokonta,3NU7U@4751|Fungi,3QK5I@4890|Ascomycota,218DI@147550|Sordariomycetes	4751|Fungi	G	High-affinity nicotinic acid transporter	-	-	-	-	-	-	-	-	-	-	-	-	MFS_1
APM_000929	73501.XP_006671633.1	2.82e-99	301.0	2B6Q5@1|root,2S0MQ@2759|Eukaryota,39JHF@33154|Opisthokonta,3P4BS@4751|Fungi,3QSMP@4890|Ascomycota,21RD2@147550|Sordariomycetes,3TK2T@5125|Hypocreales	4751|Fungi	S	Protein of unknown function (DUF1115)	-	-	-	-	-	-	-	-	-	-	-	-	DUF1115
APM_000932	474922.ELA26451	9.16e-180	514.0	COG0846@1|root,KOG1905@2759|Eukaryota,39C9C@33154|Opisthokonta,3Q2Y9@4751|Fungi,3RJZC@4890|Ascomycota,21QM7@147550|Sordariomycetes	4751|Fungi	BK	DHS-like NAD FAD-binding domain-containing protein	-	-	-	ko:K11417	-	-	-	-	ko00000,ko01000,ko03036	-	-	-	SIR2
APM_000934	393283.XP_007834604.1	1.05e-167	493.0	2D26N@1|root,2SKNX@2759|Eukaryota,3AHMC@33154|Opisthokonta,3PCFX@4751|Fungi,3QVAH@4890|Ascomycota,21EKK@147550|Sordariomycetes	4751|Fungi	S	AMP-binding enzyme	-	-	-	-	-	-	-	-	-	-	-	-	AMP-binding
APM_000936	393283.XP_007827654.1	1.1e-61	197.0	2C23D@1|root,2S3JP@2759|Eukaryota,3AA0Q@33154|Opisthokonta,3P6WT@4751|Fungi,3QYG4@4890|Ascomycota,21A6H@147550|Sordariomycetes	4751|Fungi	S	LysM domain-containing protein	-	-	-	-	-	-	-	-	-	-	-	-	LysM
APM_000937	393283.XP_007827655.1	4.99e-315	868.0	COG0124@1|root,KOG1936@2759|Eukaryota,38DB2@33154|Opisthokonta,3NVF4@4751|Fungi,3QPJI@4890|Ascomycota,216RG@147550|Sordariomycetes	4751|Fungi	J	histidyl-tRNA synthetase	HTS1	GO:0000166,GO:0002181,GO:0003674,GO:0003676,GO:0003723,GO:0003729,GO:0003824,GO:0004812,GO:0004821,GO:0005488,GO:0005524,GO:0005575,GO:0005622,GO:0005623,GO:0005737,GO:0005739,GO:0006082,GO:0006139,GO:0006399,GO:0006412,GO:0006418,GO:0006427,GO:0006518,GO:0006520,GO:0006725,GO:0006807,GO:0008144,GO:0008150,GO:0008152,GO:0009058,GO:0009059,GO:0009987,GO:0010467,GO:0016070,GO:0016874,GO:0016875,GO:…	6.1.1.21	ko:K01892	ko00970,map00970	M00359,M00360	R03655	RC00055,RC00523	ko00000,ko00001,ko00002,ko01000,ko01007,ko03016	-	-	-	HGTP_anticodon,WHEP-TRS,tRNA-synt_His
APM_000938	393283.XP_007827656.1	3.89e-83	274.0	2EYCY@1|root,2SZWN@2759|Eukaryota,3AC5G@33154|Opisthokonta,3P8NS@4751|Fungi,3QU9K@4890|Ascomycota,219J6@147550|Sordariomycetes	4751|Fungi	-	-	-	-	-	-	-	-	-	-	-	-	-	-	-
APM_000939	393283.XP_007827657.1	4.54e-243	672.0	KOG0032@1|root,KOG0032@2759|Eukaryota,38DCI@33154|Opisthokonta,3NVBD@4751|Fungi,3QK38@4890|Ascomycota,213AI@147550|Sordariomycetes	4751|Fungi	T	Belongs to the protein kinase superfamily	CMK2	GO:0000086,GO:0000278,GO:0003674,GO:0003824,GO:0004672,GO:0004674,GO:0004683,GO:0005488,GO:0005515,GO:0005516,GO:0005575,GO:0005622,GO:0005623,GO:0005737,GO:0005829,GO:0006464,GO:0006468,GO:0006793,GO:0006796,GO:0006807,GO:0006950,GO:0006979,GO:0007049,GO:0007154,GO:0007165,GO:0008150,GO:0008152,GO:0009987,GO:0016301,GO:0016310,GO:0016740,GO:0016772,GO:0016773,GO:0018105,GO:0018107,GO:0018193,GO:…	2.7.11.17	ko:K08794	ko04921,ko04925,map04921,map04925	-	-	-	ko00000,ko00001,ko01000,ko01001	-	-	-	Pkinase
APM_000940	40127.XP_009856111.1	5.31e-85	253.0	COG5078@1|root,KOG0427@2759|Eukaryota,38BW8@33154|Opisthokonta,3P2QX@4751|Fungi,3QV8X@4890|Ascomycota,21991@147550|Sordariomycetes,3UBBU@5139|Sordariales,3UNHS@5148|Sordariaceae	4751|Fungi	O	Belongs to the ubiquitin-conjugating enzyme family	-	-	2.3.2.25	ko:K10688	ko04120,map04120	-	-	-	ko00000,ko00001,ko01000,ko04121	-	-	-	UQ_con
APM_000941	710243.XP_007590339.1	0.0	1712.0	COG1231@1|root,COG5158@1|root,KOG0029@2759|Eukaryota,KOG1302@2759|Eukaryota,38G9W@33154|Opisthokonta,3NV24@4751|Fungi,3QMQT@4890|Ascomycota,21NT6@147550|Sordariomycetes,1EXGU@1028384|Glomerellales	4751|Fungi	Q	Flavin containing amine oxidoreductase	-	GO:0000228,GO:0000785,GO:0000790,GO:0003674,GO:0003676,GO:0003677,GO:0003824,GO:0005488,GO:0005575,GO:0005622,GO:0005623,GO:0005634,GO:0005694,GO:0006139,GO:0006259,GO:0006260,GO:0006261,GO:0006275,GO:0006325,GO:0006338,GO:0006355,GO:0006464,GO:0006482,GO:0006725,GO:0006807,GO:0006996,GO:0008150,GO:0008152,GO:0008156,GO:0008214,GO:0009058,GO:0009059,GO:0009889,GO:0009890,GO:0009892,GO:0009987,GO:…	1.5.3.14,1.5.3.16	ko:K11450,ko:K13366,ko:K20182	ko00330,ko00410,ko01100,ko04138,ko04714,map00330,map00410,map01100,map04138,map04714	-	R01914,R09076	RC00053,RC00225	ko00000,ko00001,ko01000,ko03036,ko04131	-	-	-	Amino_oxidase,HMG_box,HMG_box_2,SWIRM
APM_000943	393283.XP_007827662.1	7.87e-168	474.0	COG0224@1|root,KOG1531@2759|Eukaryota,38C4S@33154|Opisthokonta,3NYDF@4751|Fungi,3QMZB@4890|Ascomycota,217X2@147550|Sordariomycetes	4751|Fungi	C	atp synthase	ATP3	GO:0000275,GO:0005575,GO:0005622,GO:0005623,GO:0005737,GO:0005739,GO:0005740,GO:0005743,GO:0005753,GO:0005756,GO:0006091,GO:0006119,GO:0006139,GO:0006163,GO:0006164,GO:0006725,GO:0006753,GO:0006754,GO:0006793,GO:0006796,GO:0006807,GO:0006810,GO:0006811,GO:0006812,GO:0006839,GO:0008150,GO:0008152,GO:0009058,GO:0009117,GO:0009123,GO:0009124,GO:0009126,GO:0009127,GO:0009141,GO:0009142,GO:0009144,GO:…	-	ko:K02136	ko00190,ko01100,ko04714,ko05010,ko05012,ko05016,map00190,map01100,map04714,map05010,map05012,map05016	M00158	-	-	ko00000,ko00001,ko00002	3.A.2.1	-	-	ATP-synt
APM_000944	1173701.A0A066XLW5	0.0	1087.0	COG3569@1|root,KOG0981@2759|Eukaryota,38C2E@33154|Opisthokonta,3NUJJ@4751|Fungi,3QMHU@4890|Ascomycota,214MC@147550|Sordariomycetes,1EW8R@1028384|Glomerellales	4751|Fungi	L	DNA topoisomerase	TOP1	GO:0000018,GO:0000019,GO:0000070,GO:0000183,GO:0000228,GO:0000278,GO:0000280,GO:0000785,GO:0000790,GO:0000819,GO:0003674,GO:0003676,GO:0003677,GO:0003824,GO:0003916,GO:0003917,GO:0005488,GO:0005575,GO:0005622,GO:0005623,GO:0005634,GO:0005657,GO:0005694,GO:0005730,GO:0005737,GO:0005829,GO:0006139,GO:0006259,GO:0006260,GO:0006261,GO:0006265,GO:0006271,GO:0006323,GO:0006325,GO:0006333,GO:0006338,GO:…	5.99.1.2	ko:K03163	-	-	-	-	ko00000,ko01000,ko03032	-	-	-	Topo_C_assoc,Topoisom_I,Topoisom_I_N
APM_000945	101852.XP_008087571.1	1.42e-298	852.0	COG0598@1|root,2QPTQ@2759|Eukaryota,38FZW@33154|Opisthokonta,3NTYW@4751|Fungi,3QKHY@4890|Ascomycota,20VHS@147548|Leotiomycetes	4751|Fungi	P	CorA-like Mg2+ transporter protein	MNR2	GO:0000322,GO:0000323,GO:0000324,GO:0000329,GO:0003674,GO:0005215,GO:0005575,GO:0005622,GO:0005623,GO:0005737,GO:0005773,GO:0005774,GO:0006810,GO:0006811,GO:0006812,GO:0006873,GO:0006875,GO:0008150,GO:0008324,GO:0009987,GO:0010960,GO:0010961,GO:0015075,GO:0015095,GO:0015318,GO:0015693,GO:0016020,GO:0016021,GO:0019725,GO:0022857,GO:0022890,GO:0030001,GO:0030003,GO:0031090,GO:0031224,GO:0034220,GO:…	-	ko:K16073	-	-	-	-	ko00000,ko02000	1.A.35.2	-	-	CorA
APM_000946	393283.XP_007827665.1	2.56e-145	418.0	COG0724@1|root,KOG0108@2759|Eukaryota,38D9Z@33154|Opisthokonta,3NWDF@4751|Fungi,3QS5Q@4890|Ascomycota,215NT@147550|Sordariomycetes	4751|Fungi	A	RNA recognition domain-containing protein	-	GO:0000956,GO:0003674,GO:0003676,GO:0003723,GO:0003729,GO:0005488,GO:0005515,GO:0005575,GO:0005622,GO:0005623,GO:0005634,GO:0005654,GO:0005847,GO:0005849,GO:0006139,GO:0006378,GO:0006379,GO:0006396,GO:0006397,GO:0006401,GO:0006402,GO:0006725,GO:0006807,GO:0008150,GO:0008152,GO:0009056,GO:0009057,GO:0009607,GO:0009719,GO:0009892,GO:0009987,GO:0010467,GO:0010468,GO:0010605,GO:0010629,GO:0016070,GO:…	-	ko:K14407	ko03015,map03015	-	-	-	ko00000,ko00001,ko03019	-	-	-	CSTF2_hinge,CSTF_C,RRM_1
APM_000947	223192.XP_007910922.1	2.51e-164	466.0	COG0330@1|root,KOG3090@2759|Eukaryota,38CCG@33154|Opisthokonta,3NVK6@4751|Fungi,3QM82@4890|Ascomycota,212W6@147550|Sordariomycetes	4751|Fungi	O	prohibitin-2	PHB2	GO:0000001,GO:0001302,GO:0005575,GO:0005622,GO:0005623,GO:0005737,GO:0005739,GO:0005740,GO:0005743,GO:0006457,GO:0006996,GO:0007005,GO:0007568,GO:0007569,GO:0008150,GO:0009892,GO:0009987,GO:0010605,GO:0016020,GO:0016043,GO:0019222,GO:0019866,GO:0030162,GO:0031090,GO:0031323,GO:0031324,GO:0031966,GO:0031967,GO:0031975,GO:0032268,GO:0032269,GO:0032502,GO:0043226,GO:0043227,GO:0043229,GO:0043231,GO:…	-	ko:K17081	-	-	-	-	ko00000,ko03029,ko04147	-	-	-	Band_7
APM_000948	393283.XP_007827672.1	1.07e-274	786.0	KOG1213@1|root,KOG1213@2759|Eukaryota,38H3N@33154|Opisthokonta,3NXWB@4751|Fungi,3QMJU@4890|Ascomycota,216KB@147550|Sordariomycetes	4751|Fungi	D	double-strand-break repair protein rad21	MCD1	GO:0000070,GO:0000228,GO:0000278,GO:0000280,GO:0000724,GO:0000725,GO:0000775,GO:0000779,GO:0000780,GO:0000785,GO:0000790,GO:0000792,GO:0000793,GO:0000794,GO:0000798,GO:0000819,GO:0003674,GO:0003682,GO:0005488,GO:0005515,GO:0005575,GO:0005622,GO:0005623,GO:0005634,GO:0005694,GO:0005720,GO:0005721,GO:0005737,GO:0005739,GO:0006139,GO:0006259,GO:0006281,GO:0006302,GO:0006310,GO:0006323,GO:0006725,GO:…	-	ko:K06670	ko04110,ko04111,map04110,map04111	-	-	-	ko00000,ko00001,ko03036	-	-	-	Rad21_Rec8,Rad21_Rec8_N
APM_000949	393283.XP_007827673.1	0.0	1504.0	COG0474@1|root,KOG0202@2759|Eukaryota,38B7J@33154|Opisthokonta,3NUDF@4751|Fungi,3QNXC@4890|Ascomycota,2115P@147550|Sordariomycetes	4751|Fungi	P	Belongs to the cation transport ATPase (P-type) (TC 3.A.3) family	PMR1	GO:0000041,GO:0000139,GO:0003674,GO:0003824,GO:0005215,GO:0005384,GO:0005388,GO:0005488,GO:0005509,GO:0005575,GO:0005622,GO:0005623,GO:0005737,GO:0005783,GO:0005789,GO:0005794,GO:0005886,GO:0006810,GO:0006811,GO:0006812,GO:0006816,GO:0006828,GO:0006873,GO:0006874,GO:0006875,GO:0006914,GO:0007204,GO:0008150,GO:0008152,GO:0008324,GO:0009056,GO:0009987,GO:0012505,GO:0015075,GO:0015085,GO:0015318,GO:…	3.6.3.8	ko:K01537,ko:K20291	-	-	-	-	ko00000,ko01000,ko04131	3.A.3.2	-	-	Cation_ATPase_C,Cation_ATPase_N,E1-E2_ATPase,Hydrolase,Hydrolase_3
APM_000951	393283.XP_007827675.1	4.07e-75	243.0	KOG2809@1|root,KOG2809@2759|Eukaryota,39E7U@33154|Opisthokonta,3P256@4751|Fungi,3QT7D@4890|Ascomycota,218JS@147550|Sordariomycetes	4751|Fungi	AD	g-patch domain-containing protein	PXR1	GO:0000494,GO:0003674,GO:0003676,GO:0003723,GO:0004857,GO:0005488,GO:0005575,GO:0005622,GO:0005623,GO:0005634,GO:0005654,GO:0005730,GO:0006139,GO:0006396,GO:0006725,GO:0006807,GO:0008047,GO:0008150,GO:0008152,GO:0009889,GO:0009890,GO:0009892,GO:0009987,GO:0010467,GO:0010521,GO:0010556,GO:0010558,GO:0010605,GO:0010639,GO:0016070,GO:0016074,GO:0019219,GO:0019222,GO:0022613,GO:0030234,GO:0031123,GO:…	2.3.1.22	ko:K11135,ko:K14457	ko00561,ko04975,map00561,map04975	-	R03755,R03756	RC00004,RC00037	ko00000,ko00001,ko01000,ko03009,ko03032	-	-	-	G-patch
APM_000953	97096.XP_007792347.1	1.39e-179	509.0	COG1237@1|root,2RYVC@2759|Eukaryota,39VS7@33154|Opisthokonta,3P0Q4@4751|Fungi,3QP7U@4890|Ascomycota,217Z8@147550|Sordariomycetes	4751|Fungi	S	metallo-beta-lactamase superfamily protein	-	-	2.5.1.105	ko:K06897	ko00790,map00790	-	R10339	RC00121	ko00000,ko00001,ko01000	-	-	-	Lactamase_B
APM_000955	393283.XP_007827677.1	1.66e-100	313.0	2E7QA@1|root,2SE9E@2759|Eukaryota,3A56B@33154|Opisthokonta,3P6N5@4751|Fungi,3QUW3@4890|Ascomycota,214FK@147550|Sordariomycetes	4751|Fungi	S	C6 finger	-	-	-	-	-	-	-	-	-	-	-	-	Zn_clus
APM_000956	393283.XP_007827678.1	1.25e-243	690.0	2D1H3@1|root,2SI3S@2759|Eukaryota,39KH0@33154|Opisthokonta,3P0XW@4751|Fungi,3QTD5@4890|Ascomycota,211US@147550|Sordariomycetes	4751|Fungi	S	Prion-inhibition and propagation	-	-	-	-	-	-	-	-	-	-	-	-	HeLo
APM_000958	393283.XP_007827681.1	7.78e-190	530.0	COG2259@1|root,KOG3998@2759|Eukaryota,38ICA@33154|Opisthokonta,3NVZT@4751|Fungi,3QM6P@4890|Ascomycota,21336@147550|Sordariomycetes	4751|Fungi	U	ER-derived vesicles protein ERV29	ERV29	GO:0003674,GO:0005488,GO:0005515,GO:0005575,GO:0005622,GO:0005623,GO:0005737,GO:0005783,GO:0005789,GO:0005798,GO:0006810,GO:0006888,GO:0008150,GO:0012505,GO:0016020,GO:0016021,GO:0016192,GO:0030134,GO:0030135,GO:0030674,GO:0031224,GO:0031410,GO:0031982,GO:0031984,GO:0042175,GO:0043226,GO:0043227,GO:0043229,GO:0043231,GO:0044422,GO:0044424,GO:0044425,GO:0044432,GO:0044444,GO:0044446,GO:0044464,GO:…	-	ko:K20369	-	-	-	-	ko00000,ko04131	-	-	-	SURF4
APM_000959	393283.XP_007827684.1	3.84e-310	868.0	KOG2575@1|root,KOG2575@2759|Eukaryota,38F87@33154|Opisthokonta,3NVFW@4751|Fungi,3QK3X@4890|Ascomycota,212PD@147550|Sordariomycetes	4751|Fungi	EG	Belongs to the ALG6 ALG8 glucosyltransferase family	ALG6	GO:0003674,GO:0003824,GO:0005575,GO:0005622,GO:0005623,GO:0005737,GO:0005783,GO:0005789,GO:0006091,GO:0006464,GO:0006486,GO:0006487,GO:0006488,GO:0006490,GO:0006629,GO:0006807,GO:0008150,GO:0008152,GO:0009058,GO:0009059,GO:0009060,GO:0009100,GO:0009101,GO:0009987,GO:0012505,GO:0015980,GO:0016020,GO:0016021,GO:0016740,GO:0016757,GO:0016758,GO:0018193,GO:0018196,GO:0018279,GO:0019538,GO:0031224,GO:…	2.4.1.267	ko:K03848	ko00510,ko01100,map00510,map01100	M00055	R06262	-	ko00000,ko00001,ko00002,ko01000,ko01003	-	GT57	-	Alg6_Alg8
APM_000960	393283.XP_007827683.1	4.46e-223	629.0	2CNJR@1|root,2QWTM@2759|Eukaryota,38ETI@33154|Opisthokonta,3NW8A@4751|Fungi,3QSPJ@4890|Ascomycota,211GI@147550|Sordariomycetes	4751|Fungi	S	pH-response regulator protein palC	-	GO:0000815,GO:0005575,GO:0005622,GO:0005623,GO:0005737,GO:0005768,GO:0005886,GO:0006082,GO:0006790,GO:0006807,GO:0008150,GO:0008152,GO:0009058,GO:0009268,GO:0009308,GO:0009628,GO:0009889,GO:0009891,GO:0009893,GO:0009987,GO:0010008,GO:0010565,GO:0012505,GO:0016020,GO:0016053,GO:0016999,GO:0017000,GO:0017144,GO:0018130,GO:0019222,GO:0019748,GO:0019752,GO:0030653,GO:0030654,GO:0031090,GO:0031323,GO:…	-	ko:K14650	ko03022,ko05168,map03022,map05168	-	-	-	ko00000,ko00001,ko03021	-	-	-	BRO1
APM_000961	97096.XP_007794068.1	1.88e-112	369.0	KOG1812@1|root,KOG1812@2759|Eukaryota,39TSR@33154|Opisthokonta,3P02J@4751|Fungi,3QTKQ@4890|Ascomycota,218VJ@147550|Sordariomycetes	4751|Fungi	O	IBR domain-containing protein	-	-	-	-	-	-	-	-	-	-	-	-	IBR
APM_000962	393283.XP_007827686.1	2.63e-186	520.0	COG0179@1|root,KOG1535@2759|Eukaryota,38DXI@33154|Opisthokonta,3NX4S@4751|Fungi,3QK5A@4890|Ascomycota,218EA@147550|Sordariomycetes	4751|Fungi	Q	fumarylacetoacetate hydrolase	-	-	-	-	-	-	-	-	-	-	-	-	FAA_hydrolase
APM_000963	63577.G9NTJ9	3.11e-107	316.0	2EGSH@1|root,2SMMV@2759|Eukaryota,39V9W@33154|Opisthokonta,3P14W@4751|Fungi,3QRM2@4890|Ascomycota,219II@147550|Sordariomycetes,3TJ3F@5125|Hypocreales,3U331@5129|Hypocreaceae	4751|Fungi	Q	NAD(P)H-binding	-	-	-	-	-	-	-	-	-	-	-	-	adh_short
APM_000965	393283.XP_007827689.1	0.0	1062.0	KOG0650@1|root,KOG0650@2759|Eukaryota,38DR5@33154|Opisthokonta,3NU5U@4751|Fungi,3QM1M@4890|Ascomycota,212KP@147550|Sordariomycetes	4751|Fungi	J	Component of the NOP7 complex, which is required for maturation of the 25S and 5.8S ribosomal RNAs and formation of the 60S ribosome	ERB1	GO:0000463,GO:0000470,GO:0003674,GO:0003676,GO:0003723,GO:0005488,GO:0005575,GO:0005622,GO:0005623,GO:0005634,GO:0005730,GO:0006139,GO:0006364,GO:0006396,GO:0006725,GO:0006807,GO:0008150,GO:0008152,GO:0009987,GO:0010467,GO:0016070,GO:0016072,GO:0019843,GO:0022613,GO:0030684,GO:0030686,GO:0030687,GO:0031974,GO:0031981,GO:0032991,GO:0034470,GO:0034641,GO:0034660,GO:0035690,GO:0042221,GO:0042254,GO:…	-	ko:K14824	-	-	-	-	ko00000,ko03009	-	-	-	BOP1NT,WD40
APM_000966	393283.XP_007827690.1	2.19e-190	552.0	COG2755@1|root,2QVFK@2759|Eukaryota,39U0Y@33154|Opisthokonta,3NVSH@4751|Fungi,3QJCN@4890|Ascomycota,214K2@147550|Sordariomycetes	4751|Fungi	O	lipolytic enzyme	-	-	-	-	-	-	-	-	-	-	-	-	Lipase_GDSL_2
APM_000967	97096.XP_007796041.1	1.01e-217	618.0	COG2124@1|root,KOG0156@2759|Eukaryota,39XFS@33154|Opisthokonta,3NV98@4751|Fungi,3QJK7@4890|Ascomycota,21EEZ@147550|Sordariomycetes	4751|Fungi	Q	Cytochrome p-450	-	-	-	-	-	-	-	-	-	-	-	-	p450
APM_000970	223192.XP_007914340.1	3.61e-32	127.0	2EIS9@1|root,2SP4B@2759|Eukaryota,3ATV6@33154|Opisthokonta,3PHMZ@4751|Fungi,3QXCI@4890|Ascomycota,21AVX@147550|Sordariomycetes	4751|Fungi	-	-	-	-	-	-	-	-	-	-	-	-	-	-	-
APM_000972	393283.XP_007828091.1	2.2e-116	356.0	28NNH@1|root,2R38G@2759|Eukaryota,39NSW@33154|Opisthokonta,3P007@4751|Fungi,3QKD3@4890|Ascomycota,213ZT@147550|Sordariomycetes	4751|Fungi	S	Sel1-like repeats.	-	-	-	-	-	-	-	-	-	-	-	-	Sel1
APM_000973	393283.XP_007828090.1	2.6e-288	805.0	28NQK@1|root,2QVAF@2759|Eukaryota,38D6Q@33154|Opisthokonta,3NZA0@4751|Fungi,3QM3M@4890|Ascomycota,213D8@147550|Sordariomycetes	4751|Fungi	K	bZIP transcription factor	-	-	-	-	-	-	-	-	-	-	-	-	bZIP_1,bZIP_2,bZIP_Maf
APM_000974	393283.XP_007828089.1	1.45e-233	660.0	KOG2154@1|root,KOG2154@2759|Eukaryota,38EIE@33154|Opisthokonta,3NUB6@4751|Fungi,3QMMY@4890|Ascomycota,214A3@147550|Sordariomycetes	4751|Fungi	J	nucleolar complex protein	NOC4	GO:0000447,GO:0000460,GO:0000462,GO:0000466,GO:0000469,GO:0000472,GO:0000478,GO:0000479,GO:0000480,GO:0000966,GO:0000967,GO:0005575,GO:0005622,GO:0005623,GO:0005634,GO:0005730,GO:0005737,GO:0005829,GO:0006139,GO:0006364,GO:0006396,GO:0006725,GO:0006807,GO:0008150,GO:0008152,GO:0009987,GO:0010467,GO:0016070,GO:0016072,GO:0022613,GO:0030490,GO:0030684,GO:0030686,GO:0030688,GO:0030689,GO:0030692,GO:…	-	ko:K14771	-	-	-	-	ko00000,ko03009	-	-	-	CBF
APM_000975	97096.XP_007789785.1	2.84e-129	372.0	KOG3976@1|root,KOG3976@2759|Eukaryota,38DS3@33154|Opisthokonta,3P03P@4751|Fungi,3QMWZ@4890|Ascomycota,21273@147550|Sordariomycetes	4751|Fungi	C	atp synthase subunit 4	ATP4	GO:0000274,GO:0000276,GO:0005575,GO:0005622,GO:0005623,GO:0005737,GO:0005739,GO:0005740,GO:0005743,GO:0005753,GO:0006091,GO:0006119,GO:0006139,GO:0006163,GO:0006164,GO:0006725,GO:0006753,GO:0006754,GO:0006793,GO:0006796,GO:0006807,GO:0006810,GO:0006811,GO:0006812,GO:0006839,GO:0008150,GO:0008152,GO:0009058,GO:0009117,GO:0009123,GO:0009124,GO:0009126,GO:0009127,GO:0009141,GO:0009142,GO:0009144,GO:…	-	ko:K02127	ko00190,ko01100,ko04714,ko05010,ko05012,ko05016,map00190,map01100,map04714,map05010,map05012,map05016	M00158	-	-	ko00000,ko00001,ko00002	3.A.2.1	-	-	Mt_ATP-synt_B
APM_000976	393283.XP_007828096.1	6.82e-69	225.0	KOG4784@1|root,KOG4784@2759|Eukaryota,3A4KR@33154|Opisthokonta,3P2ZZ@4751|Fungi,3QVDP@4890|Ascomycota,214U6@147550|Sordariomycetes	4751|Fungi	S	HECT-like Ubiquitin-conjugating enzyme (E2)-binding	-	-	2.3.2.26	ko:K20803	-	-	-	-	ko00000,ko01000,ko04121	-	-	-	HECT_2
APM_000977	393283.XP_007828097.1	2.16e-211	593.0	28NQA@1|root,2QVA4@2759|Eukaryota,39VCM@33154|Opisthokonta,3NX8C@4751|Fungi,3QR4J@4890|Ascomycota,2165I@147550|Sordariomycetes	4751|Fungi	S	MGS207 protein	-	-	2.3.2.26	ko:K20803	-	-	-	-	ko00000,ko01000,ko04121	-	-	-	DUF4243
APM_000978	393283.XP_007828654.1	1.09e-205	593.0	2E3GB@1|root,2SAIV@2759|Eukaryota,39ZA3@33154|Opisthokonta,3NZNV@4751|Fungi,3QS1H@4890|Ascomycota,213FT@147550|Sordariomycetes	4751|Fungi	S	Membrane bound O-acyl transferase family	-	-	-	-	-	-	-	-	-	-	-	-	MBOAT_2
APM_000980	393283.XP_007828652.1	1.09e-186	525.0	COG0040@1|root,KOG2831@2759|Eukaryota,38BT1@33154|Opisthokonta,3NU58@4751|Fungi,3QQS0@4890|Ascomycota,2130H@147550|Sordariomycetes	4751|Fungi	E	ATP phosphoribosyltransferase	HIS1	GO:0000105,GO:0003674,GO:0003824,GO:0003879,GO:0006082,GO:0006520,GO:0006547,GO:0006725,GO:0006807,GO:0008150,GO:0008152,GO:0008652,GO:0009058,GO:0009987,GO:0016053,GO:0016740,GO:0016757,GO:0016763,GO:0018130,GO:0019438,GO:0019752,GO:0034641,GO:0043436,GO:0044237,GO:0044238,GO:0044249,GO:0044281,GO:0044283,GO:0046394,GO:0046483,GO:0052803,GO:0071704,GO:1901360,GO:1901362,GO:1901564,GO:1901566,GO:…	2.4.2.17	ko:K00765	ko00340,ko01100,ko01110,ko01230,map00340,map01100,map01110,map01230	M00026	R01071	RC02819,RC03200	ko00000,ko00001,ko00002,ko01000	-	-	-	HisG,HisG_C
APM_000981	393283.XP_007828651.1	5e-274	770.0	KOG0637@1|root,KOG0637@2759|Eukaryota,38C87@33154|Opisthokonta,3NU40@4751|Fungi,3QNHD@4890|Ascomycota,21208@147550|Sordariomycetes	4751|Fungi	G	Sucrose transport protein	-	GO:0003674,GO:0005215,GO:0005351,GO:0005363,GO:0005364,GO:0005402,GO:0005575,GO:0005623,GO:0005886,GO:0005887,GO:0006810,GO:0006811,GO:0006812,GO:0008150,GO:0008324,GO:0008506,GO:0008515,GO:0008643,GO:0009669,GO:0015075,GO:0015077,GO:0015078,GO:0015144,GO:0015154,GO:0015157,GO:0015291,GO:0015293,GO:0015294,GO:0015295,GO:0015318,GO:0015672,GO:0015766,GO:0015768,GO:0015770,GO:0015772,GO:0016020,GO:…	-	ko:K15378	-	-	-	-	ko00000,ko02000	2.A.2.4,2.A.2.6	-	-	MFS_2
APM_000982	393283.XP_007828207.1	1.6e-266	756.0	2E0C9@1|root,2S7T4@2759|Eukaryota,39N36@33154|Opisthokonta,3NYRG@4751|Fungi,3QRUB@4890|Ascomycota,2142E@147550|Sordariomycetes	4751|Fungi	K	phosphorus acquisition-controlling protein	-	-	-	-	-	-	-	-	-	-	-	-	HLH
APM_000983	393283.XP_007828650.1	0.0	921.0	KOG1005@1|root,KOG1005@2759|Eukaryota,39QU0@33154|Opisthokonta,3NVFF@4751|Fungi,3QNTI@4890|Ascomycota,215CZ@147550|Sordariomycetes	4751|Fungi	BL	Telomerase reverse transcriptase	EST2	GO:0000228,GO:0000333,GO:0000723,GO:0000781,GO:0000782,GO:0000784,GO:0001302,GO:0003674,GO:0003676,GO:0003677,GO:0003720,GO:0003721,GO:0003723,GO:0003824,GO:0003964,GO:0005488,GO:0005575,GO:0005622,GO:0005623,GO:0005634,GO:0005694,GO:0005697,GO:0005730,GO:0006139,GO:0006259,GO:0006278,GO:0006725,GO:0006807,GO:0006996,GO:0007004,GO:0007568,GO:0007569,GO:0008150,GO:0008152,GO:0009058,GO:0009059,GO:…	2.7.7.49	ko:K11126	ko05165,ko05166,ko05200,ko05225,ko05226,map05165,map05166,map05200,map05225,map05226	-	-	-	ko00000,ko00001,ko01000,ko03032	-	-	-	RVT_1,Telomerase_RBD
APM_000985	393283.XP_007828649.1	0.0	1170.0	KOG3519@1|root,KOG3519@2759|Eukaryota,38FJ7@33154|Opisthokonta,3NYR2@4751|Fungi,3QKN0@4890|Ascomycota,214DY@147550|Sordariomycetes	4751|Fungi	T	rho guanyl nucleotide exchange	-	GO:0000278,GO:0000281,GO:0000910,GO:0000935,GO:0003674,GO:0005085,GO:0005088,GO:0005089,GO:0005488,GO:0005515,GO:0005575,GO:0005622,GO:0005623,GO:0005737,GO:0005826,GO:0005856,GO:0005938,GO:0007049,GO:0007154,GO:0007165,GO:0007264,GO:0007265,GO:0007266,GO:0007346,GO:0008104,GO:0008150,GO:0008360,GO:0009987,GO:0010324,GO:0010564,GO:0010638,GO:0015629,GO:0016043,GO:0017016,GO:0017048,GO:0019899,GO:…	-	ko:K20705	-	-	-	-	ko00000,ko04131	-	-	-	BAR,RhoGEF
APM_000986	393283.XP_007828647.1	1.73e-31	116.0	2CIR3@1|root,2S3S2@2759|Eukaryota,3A8YX@33154|Opisthokonta,3P7N1@4751|Fungi,3QYU8@4890|Ascomycota,21BC1@147550|Sordariomycetes	4751|Fungi	S	Protein of unknown function (DUF3602)	-	GO:0005575,GO:0005622,GO:0005623,GO:0005737,GO:0044424,GO:0044464	-	-	-	-	-	-	-	-	-	-	DUF3602
APM_000987	97096.XP_007799430.1	1.13e-81	257.0	2D0CX@1|root,2SDQB@2759|Eukaryota,3A5QG@33154|Opisthokonta,3P623@4751|Fungi,3QVP3@4890|Ascomycota,219F5@147550|Sordariomycetes	4751|Fungi	S	acetyltransferase	-	-	-	-	-	-	-	-	-	-	-	-	FR47
APM_000988	393283.XP_007828645.1	5.88e-230	638.0	COG0407@1|root,KOG2872@2759|Eukaryota,38DMD@33154|Opisthokonta,3NWZ0@4751|Fungi,3QM3Q@4890|Ascomycota,215TJ@147550|Sordariomycetes	4751|Fungi	H	Belongs to the uroporphyrinogen decarboxylase family	HEM12	GO:0003674,GO:0003824,GO:0004853,GO:0005575,GO:0005622,GO:0005623,GO:0005634,GO:0005737,GO:0005829,GO:0006725,GO:0006778,GO:0006779,GO:0006783,GO:0006807,GO:0008150,GO:0008152,GO:0009058,GO:0009987,GO:0016829,GO:0016830,GO:0016831,GO:0018130,GO:0019438,GO:0033013,GO:0033014,GO:0034641,GO:0042168,GO:0042440,GO:0043226,GO:0043227,GO:0043229,GO:0043231,GO:0044237,GO:0044249,GO:0044271,GO:0044424,GO:…	4.1.1.37	ko:K01599	ko00860,ko01100,ko01110,map00860,map01100,map01110	M00121	R03197,R04972	RC00872	ko00000,ko00001,ko00002,ko01000	-	-	-	URO-D
APM_000989	393283.XP_007840156.1	6.44e-185	533.0	KOG2582@1|root,KOG2582@2759|Eukaryota,38I36@33154|Opisthokonta,3P2WG@4751|Fungi,3QP7G@4890|Ascomycota,2155T@147550|Sordariomycetes	4751|Fungi	OT	cop9 signalosome complex subunit 3	-	GO:0000003,GO:0000338,GO:0000909,GO:0003006,GO:0005575,GO:0005622,GO:0005623,GO:0005634,GO:0006464,GO:0006508,GO:0006511,GO:0006807,GO:0007275,GO:0008150,GO:0008152,GO:0008180,GO:0009056,GO:0009057,GO:0009987,GO:0019538,GO:0019941,GO:0019953,GO:0022414,GO:0030163,GO:0030582,GO:0030584,GO:0032501,GO:0032502,GO:0032991,GO:0036211,GO:0043170,GO:0043226,GO:0043227,GO:0043229,GO:0043231,GO:0043412,GO:…	-	ko:K12177	-	-	-	-	ko00000,ko04121	-	-	-	PCI
APM_000990	393283.XP_007840162.1	0.0	2339.0	COG0145@1|root,KOG1939@2759|Eukaryota,38C8D@33154|Opisthokonta,3NU0K@4751|Fungi,3QPUZ@4890|Ascomycota,212UP@147550|Sordariomycetes	4751|Fungi	E	5-oxoprolinase	-	GO:0003674,GO:0003824,GO:0005575,GO:0005622,GO:0005623,GO:0005737,GO:0005829,GO:0006518,GO:0006575,GO:0006749,GO:0006790,GO:0006807,GO:0008150,GO:0008152,GO:0009636,GO:0009987,GO:0016787,GO:0016810,GO:0016812,GO:0017168,GO:0034641,GO:0042221,GO:0043603,GO:0044237,GO:0044424,GO:0044444,GO:0044464,GO:0050896,GO:0051186,GO:0051716,GO:0070887,GO:0071704,GO:0097237,GO:0098754,GO:1901564,GO:1990748	3.5.2.9	ko:K01469	ko00480,map00480	-	R00251	RC00553	ko00000,ko00001,ko01000	-	-	-	Hydant_A_N,Hydantoinase_A,Hydantoinase_B
APM_000991	97096.XP_007795220.1	1.46e-138	401.0	2D2J7@1|root,2S4YF@2759|Eukaryota,39VCU@33154|Opisthokonta,3P2BG@4751|Fungi,3QRZV@4890|Ascomycota,211KV@147550|Sordariomycetes	4751|Fungi	S	isoflavone reductase family protein	-	-	-	-	-	-	-	-	-	-	-	-	NAD_binding_10,NmrA
APM_000992	393283.XP_007840122.1	0.0	922.0	COG1816@1|root,KOG1097@2759|Eukaryota,38N9N@33154|Opisthokonta,3NWDH@4751|Fungi,3QPTS@4890|Ascomycota,211V4@147550|Sordariomycetes	4751|Fungi	F	Adenosine deaminase family protein	-	-	3.5.4.4	ko:K19572	ko00230,ko01100,map00230,map01100	-	R01560	RC00477	ko00000,ko00001,ko01000	-	-	-	A_deaminase
APM_000994	393283.XP_007833897.1	1.17e-177	507.0	KOG4283@1|root,KOG4283@2759|Eukaryota,38CFN@33154|Opisthokonta,3NYXV@4751|Fungi,3QQ00@4890|Ascomycota,213WC@147550|Sordariomycetes	4751|Fungi	KL	DNA excision repair protein ERCC-8	-	GO:0000109,GO:0005575,GO:0005622,GO:0005623,GO:0005634,GO:0006139,GO:0006259,GO:0006281,GO:0006283,GO:0006289,GO:0006725,GO:0006807,GO:0006950,GO:0006974,GO:0008150,GO:0008152,GO:0009987,GO:0032991,GO:0033554,GO:0034641,GO:0043170,GO:0043226,GO:0043227,GO:0043229,GO:0043231,GO:0044237,GO:0044238,GO:0044260,GO:0044422,GO:0044424,GO:0044428,GO:0044446,GO:0044464,GO:0046483,GO:0050896,GO:0051716,GO:…	-	ko:K10570	ko03420,ko04120,map03420,map04120	M00386	-	-	ko00000,ko00001,ko00002,ko03400,ko04121	-	-	-	WD40
APM_000995	393283.XP_007833896.1	3.26e-63	204.0	2CY1M@1|root,2S1BQ@2759|Eukaryota,3A6PN@33154|Opisthokonta,3P53N@4751|Fungi,3QWDE@4890|Ascomycota,21AJ5@147550|Sordariomycetes	4751|Fungi	-	-	-	-	-	-	-	-	-	-	-	-	-	-	UAF_Rrn10
APM_000996	393283.XP_007833894.1	1.69e-281	827.0	28KPP@1|root,2QT5J@2759|Eukaryota,396MS@33154|Opisthokonta,3NXI1@4751|Fungi,3QPRZ@4890|Ascomycota,214HP@147550|Sordariomycetes	4751|Fungi	S	C6 zinc finger domain-containing protein	-	-	-	-	-	-	-	-	-	-	-	-	Zn_clus
APM_000997	97096.XP_007788867.1	6.48e-141	404.0	KOG2976@1|root,KOG2976@2759|Eukaryota,38FYV@33154|Opisthokonta,3NYKU@4751|Fungi,3QRDP@4890|Ascomycota,216S7@147550|Sordariomycetes	4751|Fungi	C	Involved in cytoplasm to vacuole transport (Cvt) and autophagic vesicle formation	atg5	GO:0000045,GO:0000407,GO:0000422,GO:0000423,GO:0003674,GO:0005575,GO:0005622,GO:0005623,GO:0005634,GO:0005737,GO:0005773,GO:0005776,GO:0005829,GO:0006464,GO:0006497,GO:0006501,GO:0006807,GO:0006914,GO:0006950,GO:0006995,GO:0006996,GO:0007005,GO:0007033,GO:0007154,GO:0008047,GO:0008104,GO:0008150,GO:0008152,GO:0009056,GO:0009058,GO:0009059,GO:0009267,GO:0009605,GO:0009987,GO:0009991,GO:0016020,GO:…	-	ko:K08339	ko04136,ko04137,ko04138,ko04140,ko04211,ko04213,ko04216,ko04621,ko04622,ko05131,map04136,map04137,map04138,map04140,map04211,map04213,map04216,map04621,map04622,map05131	-	-	-	ko00000,ko00001,ko03029,ko04131	-	-	-	APG5
APM_000998	27337.EGY13487	4.29e-50	162.0	2E7MD@1|root,2SE6U@2759|Eukaryota,3A5RG@33154|Opisthokonta,3P5NZ@4751|Fungi,3QWX1@4890|Ascomycota,21B18@147550|Sordariomycetes,1F2RR@1028384|Glomerellales	4751|Fungi	-	-	-	-	-	-	-	-	-	-	-	-	-	-	-
APM_000999	97096.XP_007794197.1	3.87e-107	315.0	KOG1656@1|root,KOG1656@2759|Eukaryota,38GD2@33154|Opisthokonta,3NX3E@4751|Fungi,3QN92@4890|Ascomycota,211QX@147550|Sordariomycetes	4751|Fungi	U	Belongs to the SNF7 family	SNF7	GO:0000815,GO:0003674,GO:0005488,GO:0005515,GO:0005575,GO:0005622,GO:0005623,GO:0005737,GO:0005768,GO:0005886,GO:0006508,GO:0006511,GO:0006605,GO:0006623,GO:0006807,GO:0006810,GO:0006811,GO:0006820,GO:0006862,GO:0006886,GO:0006900,GO:0006950,GO:0006996,GO:0007032,GO:0007034,GO:0007154,GO:0007165,GO:0008104,GO:0008150,GO:0008152,GO:0009056,GO:0009057,GO:0009268,GO:0009405,GO:0009628,GO:0009987,GO:…	-	ko:K12194	ko04144,ko04217,map04144,map04217	M00412	-	-	ko00000,ko00001,ko00002,ko04131,ko04147	-	-	-	Snf7
APM_001002	393283.XP_007838610.1	8.39e-127	386.0	KOG4183@1|root,KOG4183@2759|Eukaryota,39WDZ@33154|Opisthokonta,3P0GY@4751|Fungi,3QQP2@4890|Ascomycota,217C9@147550|Sordariomycetes	4751|Fungi	K	RNA polymerase I associated factor	RPA49	GO:0000428,GO:0003674,GO:0003824,GO:0003899,GO:0005575,GO:0005622,GO:0005623,GO:0005634,GO:0005730,GO:0005736,GO:0006139,GO:0006351,GO:0006354,GO:0006360,GO:0006362,GO:0006725,GO:0006807,GO:0008150,GO:0008152,GO:0008361,GO:0009058,GO:0009059,GO:0009303,GO:0009987,GO:0010467,GO:0016043,GO:0016070,GO:0016072,GO:0016740,GO:0016772,GO:0016779,GO:0018130,GO:0019438,GO:0030880,GO:0031974,GO:0031981,GO:…	-	ko:K03005	ko00230,ko00240,ko01100,ko03020,map00230,map00240,map01100,map03020	M00182	R00435,R00441,R00442,R00443	RC02795	br01611,ko00000,ko00001,ko00002,ko03021	-	-	-	RNA_pol_I_A49
APM_001003	568076.XP_007821950.1	3.83e-104	301.0	COG0099@1|root,KOG3311@2759|Eukaryota,39ZZ4@33154|Opisthokonta,3P2B2@4751|Fungi,3QMMZ@4890|Ascomycota,2133X@147550|Sordariomycetes,3TD7V@5125|Hypocreales,3G3IW@34397|Clavicipitaceae	4751|Fungi	J	Belongs to the universal ribosomal protein uS13 family	RPS18	GO:0000447,GO:0000460,GO:0000462,GO:0000466,GO:0000469,GO:0000478,GO:0000479,GO:0002181,GO:0003674,GO:0003735,GO:0005198,GO:0005575,GO:0005622,GO:0005623,GO:0005737,GO:0005739,GO:0005829,GO:0005840,GO:0006139,GO:0006364,GO:0006396,GO:0006403,GO:0006405,GO:0006407,GO:0006412,GO:0006518,GO:0006611,GO:0006725,GO:0006807,GO:0006810,GO:0006886,GO:0006913,GO:0008104,GO:0008150,GO:0008152,GO:0009058,GO:…	-	ko:K02964	ko03010,map03010	M00177	-	-	br01610,ko00000,ko00001,ko00002,ko03011	-	-	-	Ribosomal_S13
APM_001004	393283.XP_007834808.1	5.25e-190	531.0	COG1500@1|root,KOG2917@2759|Eukaryota,38DFK@33154|Opisthokonta,3NYU7@4751|Fungi,3QKBE@4890|Ascomycota,21184@147550|Sordariomycetes	4751|Fungi	J	shwachman-Bodian-Diamond syndrome protein	-	GO:0003674,GO:0003676,GO:0003723,GO:0005085,GO:0005488,GO:0005515,GO:0005575,GO:0005622,GO:0005623,GO:0005634,GO:0005737,GO:0006139,GO:0006364,GO:0006396,GO:0006725,GO:0006807,GO:0006996,GO:0008150,GO:0008152,GO:0009987,GO:0010467,GO:0016043,GO:0016070,GO:0016072,GO:0019899,GO:0022607,GO:0022613,GO:0022618,GO:0030684,GO:0030687,GO:0032991,GO:0034470,GO:0034622,GO:0034641,GO:0034660,GO:0042254,GO:…	-	ko:K14574	ko03008,map03008	-	-	-	ko00000,ko00001,ko03009	-	-	-	SBDS,SBDS_C
APM_001005	393283.XP_007834809.1	0.0	912.0	COG2939@1|root,KOG1282@2759|Eukaryota,38FWP@33154|Opisthokonta,3NWF4@4751|Fungi,3QK95@4890|Ascomycota,215QE@147550|Sordariomycetes	4751|Fungi	O	Belongs to the peptidase S10 family	CPYA	GO:0000322,GO:0000323,GO:0000324,GO:0000328,GO:0003674,GO:0003824,GO:0004180,GO:0004185,GO:0005575,GO:0005576,GO:0005622,GO:0005623,GO:0005737,GO:0005773,GO:0005775,GO:0005783,GO:0006508,GO:0006518,GO:0006807,GO:0007039,GO:0008150,GO:0008152,GO:0008233,GO:0008236,GO:0008238,GO:0009056,GO:0009057,GO:0009058,GO:0009987,GO:0012505,GO:0016787,GO:0017171,GO:0019538,GO:0019748,GO:0030163,GO:0031974,GO:…	3.4.16.5	ko:K13289	ko04142,ko04614,map04142,map04614	-	-	-	ko00000,ko00001,ko01000,ko01002,ko03110,ko04131,ko04147	-	-	-	Carbpep_Y_N,Peptidase_S10
APM_001006	393283.XP_007834736.1	0.0	895.0	COG0031@1|root,KOG1252@2759|Eukaryota,38B7H@33154|Opisthokonta,3NV6E@4751|Fungi,3QJBM@4890|Ascomycota,21910@147550|Sordariomycetes	4751|Fungi	E	Belongs to the cysteine synthase cystathionine beta- synthase family	CYS4	GO:0000096,GO:0000097,GO:0003674,GO:0003676,GO:0003723,GO:0003729,GO:0003824,GO:0004122,GO:0005488,GO:0005575,GO:0005622,GO:0005623,GO:0005737,GO:0005739,GO:0006082,GO:0006520,GO:0006534,GO:0006535,GO:0006563,GO:0006790,GO:0006807,GO:0007089,GO:0007346,GO:0008144,GO:0008150,GO:0008152,GO:0008652,GO:0009058,GO:0009069,GO:0009070,GO:0009092,GO:0009403,GO:0009404,GO:0009987,GO:0010494,GO:0010564,GO:…	4.2.1.22	ko:K01697	ko00260,ko00270,ko01100,ko01130,ko01230,map00260,map00270,map01100,map01130,map01230	M00035,M00338	R00891,R01290,R04942	RC00056,RC00069,RC00256,RC00489,RC01246	ko00000,ko00001,ko00002,ko01000	-	-	-	CBS,PALP
APM_001007	393283.XP_007834742.1	1.15e-135	392.0	COG2229@1|root,KOG0090@2759|Eukaryota,39TNI@33154|Opisthokonta,3NYWI@4751|Fungi,3QSA9@4890|Ascomycota,21486@147550|Sordariomycetes	4751|Fungi	U	receptor beta subunit	-	GO:0000166,GO:0001882,GO:0001883,GO:0003674,GO:0003824,GO:0003924,GO:0005047,GO:0005488,GO:0005525,GO:0005575,GO:0005622,GO:0005623,GO:0005737,GO:0005783,GO:0005785,GO:0005789,GO:0005791,GO:0006605,GO:0006612,GO:0006613,GO:0006614,GO:0006810,GO:0006886,GO:0008104,GO:0008150,GO:0012505,GO:0015031,GO:0015833,GO:0016020,GO:0016021,GO:0016462,GO:0016787,GO:0016817,GO:0016818,GO:0017076,GO:0017111,GO:…	-	ko:K12272	ko03060,map03060	-	-	-	ko00000,ko00001,ko02044,ko04031	3.A.5.8	-	-	SRPRB
APM_001008	393283.XP_007834741.1	0.0	920.0	COG5273@1|root,KOG0509@2759|Eukaryota,38DBC@33154|Opisthokonta,3NVTK@4751|Fungi,3QK60@4890|Ascomycota,211NP@147550|Sordariomycetes	4751|Fungi	O	Belongs to the DHHC palmitoyltransferase family	AKR1	GO:0000322,GO:0000323,GO:0000324,GO:0000329,GO:0003674,GO:0003824,GO:0005575,GO:0005622,GO:0005623,GO:0005737,GO:0005773,GO:0005774,GO:0005794,GO:0006464,GO:0006497,GO:0006605,GO:0006612,GO:0006807,GO:0006810,GO:0006886,GO:0008104,GO:0008150,GO:0008152,GO:0008277,GO:0009058,GO:0009059,GO:0009966,GO:0009987,GO:0010646,GO:0010969,GO:0012505,GO:0015031,GO:0015833,GO:0016020,GO:0016021,GO:0016409,GO:…	2.3.1.225	ko:K20032	-	-	-	-	ko00000,ko01000,ko04131	9.B.37.1,9.B.37.3	-	-	Ank,Ank_2,Ank_3,Ank_4,Ank_5,DHHC
APM_001009	393283.XP_007834948.1	2.75e-121	359.0	COG1859@1|root,KOG2278@2759|Eukaryota,39YM3@33154|Opisthokonta,3P117@4751|Fungi,3QNJ7@4890|Ascomycota,213Q9@147550|Sordariomycetes	4751|Fungi	J	2-phosphotransferase	TPT1	GO:0000215,GO:0000394,GO:0003674,GO:0003824,GO:0005575,GO:0005622,GO:0005623,GO:0005634,GO:0005737,GO:0006139,GO:0006388,GO:0006396,GO:0006399,GO:0006725,GO:0006807,GO:0008033,GO:0008150,GO:0008152,GO:0008380,GO:0009987,GO:0010467,GO:0016070,GO:0016740,GO:0016772,GO:0016773,GO:0019538,GO:0034470,GO:0034641,GO:0034660,GO:0043170,GO:0043226,GO:0043227,GO:0043229,GO:0043231,GO:0044237,GO:0044238,GO:…	2.7.1.160	ko:K10669	-	-	-	-	ko00000,ko01000,ko03016	-	-	-	PTS_2-RNA
APM_001010	393283.XP_007834949.1	3.02e-167	527.0	COG1859@1|root,2S1ZU@2759|Eukaryota,39WV0@33154|Opisthokonta,3NVT0@4751|Fungi,3QS6Z@4890|Ascomycota,215V4@147550|Sordariomycetes	4751|Fungi	J	cell wall anchor	-	-	-	-	-	-	-	-	-	-	-	-	-
APM_001011	393283.XP_007835075.1	4.74e-277	789.0	COG2453@1|root,KOG1716@2759|Eukaryota,39TKJ@33154|Opisthokonta,3NY1Z@4751|Fungi,3QJJ2@4890|Ascomycota,2131P@147550|Sordariomycetes	4751|Fungi	V	phosphatase	CPP1	GO:0000003,GO:0000165,GO:0000188,GO:0000196,GO:0000200,GO:0000746,GO:0000747,GO:0000749,GO:0000754,GO:0001402,GO:0001932,GO:0001933,GO:0002831,GO:0002832,GO:0003674,GO:0003824,GO:0004721,GO:0004725,GO:0005575,GO:0005622,GO:0005623,GO:0005634,GO:0005737,GO:0006464,GO:0006468,GO:0006469,GO:0006470,GO:0006793,GO:0006796,GO:0006807,GO:0006950,GO:0007154,GO:0007165,GO:0008138,GO:0008150,GO:0008152,GO:…	3.1.3.48	ko:K11240,ko:K19812	ko04011,map04011	-	-	-	ko00000,ko00001,ko01000,ko01009	-	-	-	DSPc
APM_001012	393283.XP_007835074.1	7.78e-229	639.0	COG0697@1|root,KOG1581@2759|Eukaryota,394GH@33154|Opisthokonta,3NV81@4751|Fungi,3QPPY@4890|Ascomycota,2166W@147550|Sordariomycetes	4751|Fungi	P	Udp-glc gal endoplasmic reticulum nucleotide sugar transporter	HUT1	GO:0000139,GO:0003674,GO:0005215,GO:0005338,GO:0005459,GO:0005460,GO:0005575,GO:0005622,GO:0005623,GO:0005737,GO:0005783,GO:0005789,GO:0005794,GO:0006810,GO:0006811,GO:0006820,GO:0008150,GO:0008509,GO:0008514,GO:0012505,GO:0015075,GO:0015165,GO:0015711,GO:0015780,GO:0015786,GO:0015931,GO:0015932,GO:0016020,GO:0016021,GO:0022857,GO:0030173,GO:0030176,GO:0031090,GO:0031224,GO:0031227,GO:0031228,GO:…	-	ko:K15275	-	-	-	-	ko00000,ko02000	2.A.7.11.1,2.A.7.11.4	-	-	UAA
APM_001013	393283.XP_007835073.1	2.71e-218	609.0	KOG2190@1|root,KOG2190@2759|Eukaryota,38G1X@33154|Opisthokonta,3NW5E@4751|Fungi,3QKRE@4890|Ascomycota,212EI@147550|Sordariomycetes	4751|Fungi	A	KH domain RNA-binding protein	HEK2	GO:0000228,GO:0000723,GO:0000781,GO:0000784,GO:0000932,GO:0001932,GO:0001933,GO:0003674,GO:0003676,GO:0003723,GO:0003729,GO:0003730,GO:0005488,GO:0005575,GO:0005622,GO:0005623,GO:0005634,GO:0005694,GO:0005737,GO:0006139,GO:0006259,GO:0006278,GO:0006403,GO:0006725,GO:0006807,GO:0006996,GO:0007004,GO:0008150,GO:0008152,GO:0008298,GO:0009058,GO:0009059,GO:0009892,GO:0009893,GO:0009894,GO:0009895,GO:…	-	ko:K18738	-	-	-	-	ko00000,ko03019	-	-	-	KH_1
APM_001015	393283.XP_007835072.1	2.47e-165	504.0	2E3ET@1|root,2SAHR@2759|Eukaryota,39YMY@33154|Opisthokonta,3NZGK@4751|Fungi,3QR88@4890|Ascomycota,213S3@147550|Sordariomycetes	4751|Fungi	S	Serine threonine-protein kinase ppk6	-	-	-	-	-	-	-	-	-	-	-	-	-
APM_001016	393283.XP_007835071.1	8.51e-191	537.0	KOG2913@1|root,KOG2913@2759|Eukaryota,38F10@33154|Opisthokonta,3NY9G@4751|Fungi,3QKGY@4890|Ascomycota,21874@147550|Sordariomycetes	4751|Fungi	S	PQ loop repeat protein	RTC2	GO:0000322,GO:0000323,GO:0000324,GO:0000329,GO:0003333,GO:0003674,GO:0005215,GO:0005342,GO:0005575,GO:0005622,GO:0005623,GO:0005737,GO:0005739,GO:0005773,GO:0005774,GO:0005783,GO:0006810,GO:0006811,GO:0006820,GO:0006865,GO:0007034,GO:0008150,GO:0008509,GO:0008514,GO:0012505,GO:0015075,GO:0015171,GO:0015174,GO:0015318,GO:0015711,GO:0015802,GO:0015849,GO:0016020,GO:0016021,GO:0022857,GO:0031090,GO:…	-	-	-	-	-	-	-	-	-	-	PQ-loop
APM_001017	393283.XP_007835070.1	9.41e-145	416.0	COG0656@1|root,KOG1577@2759|Eukaryota,39RUE@33154|Opisthokonta,3P06H@4751|Fungi,3QMHT@4890|Ascomycota,212CZ@147550|Sordariomycetes	4751|Fungi	S	reductase	-	-	-	-	-	-	-	-	-	-	-	-	Aldo_ket_red
APM_001018	5016.M2VD28	6.43e-209	591.0	KOG2504@1|root,KOG2504@2759|Eukaryota,39XPQ@33154|Opisthokonta,3P072@4751|Fungi,3QNX3@4890|Ascomycota,208UD@147541|Dothideomycetes	4751|Fungi	G	Major Facilitator Superfamily	-	-	-	-	-	-	-	-	-	-	-	-	MFS_1
APM_001019	393283.XP_007835069.1	2.08e-88	265.0	2E17G@1|root,2S8JK@2759|Eukaryota,3A3MC@33154|Opisthokonta,3P45T@4751|Fungi,3QW5D@4890|Ascomycota,21ARW@147550|Sordariomycetes	4751|Fungi	S	Protein of unknown function (DUF1349)	-	-	-	ko:K09702	-	-	-	-	ko00000	-	-	-	DUF1349
APM_001020	393283.XP_007835067.1	0.0	930.0	29EZY@1|root,2RN59@2759|Eukaryota,38H1D@33154|Opisthokonta,3NUYU@4751|Fungi,3QR5W@4890|Ascomycota,215AJ@147550|Sordariomycetes	4751|Fungi	S	Sphingolipid C9-methyltransferase	-	-	-	ko:K20288	-	-	-	-	ko00000,ko04131	-	-	-	Vps51
APM_001021	393283.XP_007835066.1	1.2e-139	400.0	COG1024@1|root,KOG0016@2759|Eukaryota,38F2P@33154|Opisthokonta,3NXV1@4751|Fungi,3QNP1@4890|Ascomycota,212DE@147550|Sordariomycetes	4751|Fungi	I	isomerase	ECI1	GO:0003674,GO:0003824,GO:0004165,GO:0005575,GO:0005622,GO:0005623,GO:0005737,GO:0005777,GO:0005782,GO:0006082,GO:0006629,GO:0006631,GO:0006635,GO:0008150,GO:0008152,GO:0009056,GO:0009062,GO:0009987,GO:0016042,GO:0016054,GO:0016853,GO:0016860,GO:0016863,GO:0019395,GO:0019752,GO:0030258,GO:0031907,GO:0031974,GO:0032787,GO:0034440,GO:0042579,GO:0043226,GO:0043227,GO:0043229,GO:0043231,GO:0043233,GO:…	5.3.3.8	ko:K13239	ko00071,ko04146,map00071,map04146	-	R04756	RC01078	ko00000,ko00001,ko01000	-	-	iMM904.YOR180C	ECH_1
APM_001022	393283.XP_007836625.1	2.93e-244	698.0	2AK47@1|root,2RZ8N@2759|Eukaryota,3A21U@33154|Opisthokonta,3P1AD@4751|Fungi,3QPZX@4890|Ascomycota,21325@147550|Sordariomycetes	4751|Fungi	S	Protein of unknown function (DUF3176)	-	-	-	-	-	-	-	-	-	-	-	-	DUF3176
APM_001024	393283.XP_007834141.1	3.79e-271	788.0	2E7MB@1|root,2SE6S@2759|Eukaryota,3ACF1@33154|Opisthokonta,3Q4MZ@4751|Fungi,3RMWS@4890|Ascomycota,21R1C@147550|Sordariomycetes	4751|Fungi	-	-	-	-	-	-	-	-	-	-	-	-	-	-	ING
APM_001025	393283.XP_007834122.1	1.3e-137	402.0	2AU4B@1|root,2RZT9@2759|Eukaryota,39UEE@33154|Opisthokonta,3P1F5@4751|Fungi,3QJMA@4890|Ascomycota,216XF@147550|Sordariomycetes	4751|Fungi	-	-	-	-	-	-	-	-	-	-	-	-	-	-	-
APM_001026	393283.XP_007834121.1	5.62e-196	558.0	2E200@1|root,2S997@2759|Eukaryota,38ED8@33154|Opisthokonta,3P0UP@4751|Fungi,3QJZH@4890|Ascomycota,2141P@147550|Sordariomycetes	4751|Fungi	S	zinc finger	-	-	-	-	-	-	-	-	-	-	-	-	-
APM_001028	393283.XP_007834119.1	1.07e-44	150.0	COG2075@1|root,KOG1723@2759|Eukaryota,39TZ3@33154|Opisthokonta,3P1WJ@4751|Fungi,3QUGZ@4890|Ascomycota,217HW@147550|Sordariomycetes	4751|Fungi	J	Ribosome biogenesis protein rlp24	RLP24	GO:0000027,GO:0001671,GO:0003674,GO:0003676,GO:0003723,GO:0003735,GO:0005198,GO:0005488,GO:0005575,GO:0005622,GO:0005623,GO:0005634,GO:0005730,GO:0005737,GO:0005829,GO:0005840,GO:0006412,GO:0006518,GO:0006807,GO:0006996,GO:0008047,GO:0008150,GO:0008152,GO:0009058,GO:0009059,GO:0009987,GO:0010467,GO:0015934,GO:0016043,GO:0019538,GO:0022607,GO:0022613,GO:0022618,GO:0022625,GO:0022626,GO:0030234,GO:…	-	ko:K02896	ko03010,map03010	M00177,M00179	-	-	br01610,ko00000,ko00001,ko00002,ko03011	-	-	-	Ribosomal_L24e
APM_001029	117187.FVEG_05384T0	2.45e-60	186.0	COG2214@1|root,KOG0723@2759|Eukaryota,3A40C@33154|Opisthokonta,3P48T@4751|Fungi,3QWC9@4890|Ascomycota,21ATH@147550|Sordariomycetes,3TIU7@5125|Hypocreales,1FUXE@110618|Nectriaceae	4751|Fungi	O	Mitochondrial import inner membrane translocase subunit tim-14	PAM18	GO:0001405,GO:0001671,GO:0003674,GO:0005488,GO:0005515,GO:0005575,GO:0005622,GO:0005623,GO:0005737,GO:0005739,GO:0005740,GO:0005743,GO:0005744,GO:0006605,GO:0006626,GO:0006810,GO:0006839,GO:0006886,GO:0006996,GO:0007005,GO:0008047,GO:0008104,GO:0008150,GO:0009987,GO:0015031,GO:0015833,GO:0016020,GO:0016043,GO:0017038,GO:0019866,GO:0030150,GO:0030234,GO:0030544,GO:0031072,GO:0031090,GO:0031966,GO:…	-	ko:K09539	-	-	-	-	ko00000,ko03029,ko03110	-	-	-	Pam16
APM_001030	97096.XP_007792529.1	1.45e-110	346.0	28M7N@1|root,2QTQR@2759|Eukaryota,39YDM@33154|Opisthokonta,3NXMH@4751|Fungi,3QNF1@4890|Ascomycota,21S10@147550|Sordariomycetes	4751|Fungi	S	QDE-2-interacting protein	-	GO:0005575,GO:0005622,GO:0005623,GO:0005634,GO:0005737,GO:0005739,GO:0043226,GO:0043227,GO:0043229,GO:0043231,GO:0044424,GO:0044444,GO:0044464	-	-	-	-	-	-	-	-	-	-	-
APM_001031	393283.XP_007834115.1	2.31e-305	858.0	KOG2326@1|root,KOG2326@2759|Eukaryota,38H1Y@33154|Opisthokonta,3NWV8@4751|Fungi,3QKMQ@4890|Ascomycota,213IF@147550|Sordariomycetes	4751|Fungi	L	ATP-dependent DNA helicase II subunit 2	YKU80	GO:0000003,GO:0000228,GO:0000723,GO:0000724,GO:0000725,GO:0000726,GO:0000781,GO:0000784,GO:0003006,GO:0003674,GO:0003676,GO:0003677,GO:0003723,GO:0005488,GO:0005575,GO:0005622,GO:0005623,GO:0005634,GO:0005694,GO:0006139,GO:0006259,GO:0006281,GO:0006302,GO:0006303,GO:0006310,GO:0006325,GO:0006333,GO:0006342,GO:0006348,GO:0006355,GO:0006725,GO:0006807,GO:0006950,GO:0006974,GO:0006996,GO:0007530,GO:…	-	ko:K10885	ko03450,map03450	M00297	-	-	ko00000,ko00001,ko00002,ko03400	-	-	-	Ku,Ku_N,Ku_PK_bind
APM_001032	393283.XP_007834114.1	8.93e-87	259.0	2B7GI@1|root,2S0PF@2759|Eukaryota,3A26V@33154|Opisthokonta,3P3DY@4751|Fungi,3RKPF@4890|Ascomycota,21QZY@147550|Sordariomycetes	4751|Fungi	S	Domain of unknown function (DUF4149)	-	GO:0005575,GO:0005622,GO:0005623,GO:0005737,GO:0005739,GO:0005740,GO:0005741,GO:0016020,GO:0019867,GO:0031090,GO:0031966,GO:0031967,GO:0031968,GO:0031975,GO:0043226,GO:0043227,GO:0043229,GO:0043231,GO:0044422,GO:0044424,GO:0044429,GO:0044444,GO:0044446,GO:0044464,GO:0098588,GO:0098805	-	-	-	-	-	-	-	-	-	-	DUF4149
APM_001034	393283.XP_007834112.1	7e-156	449.0	COG3752@1|root,KOG4650@2759|Eukaryota,38MQB@33154|Opisthokonta,3NUSA@4751|Fungi,3QJT7@4890|Ascomycota,2156F@147550|Sordariomycetes	4751|Fungi	S	Duf1295 domain-containing protein	-	GO:0003674,GO:0003824,GO:0006629,GO:0008150,GO:0008152,GO:0008202,GO:0016229,GO:0016491,GO:0044238,GO:0055114,GO:0071704,GO:1901360	-	-	-	-	-	-	-	-	-	-	DUF1295
APM_001035	393283.XP_007834111.1	1.72e-181	529.0	COG0550@1|root,KOG1956@2759|Eukaryota,38BN4@33154|Opisthokonta,3NU4N@4751|Fungi,3QN3U@4890|Ascomycota,213V0@147550|Sordariomycetes	4751|Fungi	L	Introduces a single-strand break via transesterification at a target site in duplex DNA. Releases the supercoiling and torsional tension of DNA introduced during the DNA replication and transcription by transiently cleaving and rejoining one strand of the DNA duplex. The scissile phosphodiester is attacked by the catalytic tyrosine of the enzyme, resulting in the formation of a DNA-(5'-phosphotyr…	TOP3	GO:0000003,GO:0000018,GO:0000070,GO:0000278,GO:0000280,GO:0000712,GO:0000723,GO:0000819,GO:0003674,GO:0003676,GO:0003677,GO:0003824,GO:0003916,GO:0003917,GO:0005488,GO:0005575,GO:0005622,GO:0005623,GO:0005634,GO:0005694,GO:0006139,GO:0006259,GO:0006260,GO:0006261,GO:0006265,GO:0006278,GO:0006281,GO:0006301,GO:0006310,GO:0006725,GO:0006807,GO:0006950,GO:0006974,GO:0006996,GO:0007004,GO:0007049,GO:…	5.99.1.2	ko:K03165	ko03440,ko03460,map03440,map03460	M00414	-	-	ko00000,ko00001,ko00002,ko01000,ko03032,ko03400	-	-	-	Topoisom_bac,Toprim,zf-CCHC,zf-GRF
APM_001036	393283.XP_007834110.1	3.42e-175	498.0	2CKAD@1|root,2QW7S@2759|Eukaryota,39WIX@33154|Opisthokonta,3P0XS@4751|Fungi,3QPHM@4890|Ascomycota,213CA@147550|Sordariomycetes	4751|Fungi	S	Putative Sin3 binding protein	STB3	GO:0000429,GO:0000430,GO:0000432,GO:0000436,GO:0003674,GO:0003676,GO:0003677,GO:0005488,GO:0005575,GO:0005622,GO:0005623,GO:0005634,GO:0005737,GO:0006355,GO:0006357,GO:0007154,GO:0007584,GO:0008150,GO:0009605,GO:0009889,GO:0009891,GO:0009893,GO:0009987,GO:0009991,GO:0010468,GO:0010556,GO:0010557,GO:0010604,GO:0010628,GO:0019219,GO:0019222,GO:0031323,GO:0031325,GO:0031326,GO:0031328,GO:0031667,GO:…	-	-	-	-	-	-	-	-	-	-	Stb3
APM_001037	393283.XP_007834309.1	6.12e-228	641.0	2ENRA@1|root,2SS3N@2759|Eukaryota,38FUH@33154|Opisthokonta,3NVWM@4751|Fungi,3QPXB@4890|Ascomycota,2179V@147550|Sordariomycetes	4751|Fungi	-	-	-	-	-	-	-	-	-	-	-	-	-	-	CorA
APM_001038	393283.XP_007834308.1	3.64e-255	711.0	KOG0616@1|root,KOG0616@2759|Eukaryota,38C4N@33154|Opisthokonta,3NU4K@4751|Fungi,3QJK0@4890|Ascomycota,213AQ@147550|Sordariomycetes	4751|Fungi	T	camp-dependent protein kinase	TPK2	GO:0000166,GO:0000228,GO:0000322,GO:0000323,GO:0000324,GO:0000785,GO:0000790,GO:0001403,GO:0001678,GO:0003674,GO:0003824,GO:0004672,GO:0004674,GO:0004690,GO:0004691,GO:0005488,GO:0005524,GO:0005575,GO:0005622,GO:0005623,GO:0005634,GO:0005694,GO:0005737,GO:0005773,GO:0005829,GO:0005952,GO:0006355,GO:0006464,GO:0006468,GO:0006793,GO:0006796,GO:0006807,GO:0006996,GO:0007005,GO:0007154,GO:0007165,GO:…	2.7.11.11	ko:K04345	ko01522,ko04010,ko04014,ko04020,ko04024,ko04062,ko04113,ko04114,ko04138,ko04140,ko04211,ko04213,ko04261,ko04270,ko04310,ko04340,ko04341,ko04371,ko04530,ko04540,ko04611,ko04713,ko04714,ko04720,ko04723,ko04724,ko04725,ko04726,ko04727,ko04728,ko04740,ko04742,ko04750,ko04910,ko04911,ko04912,ko04913,ko04914,ko04915,ko04916,ko04918,ko04919,ko04921,ko04922,ko04923,ko04924,ko04925,ko04926,ko04927,ko04934…	M00695	-	-	ko00000,ko00001,ko00002,ko01000,ko01001,ko03019,ko03036	-	-	-	Pkinase
APM_001039	393283.XP_007834307.1	4.54e-181	513.0	KOG3839@1|root,KOG3839@2759|Eukaryota,38FEY@33154|Opisthokonta,3NVBJ@4751|Fungi,3QPQI@4890|Ascomycota,214FX@147550|Sordariomycetes	4751|Fungi	U	vesicular integral-membrane protein VIP36	-	GO:0006810,GO:0006888,GO:0008150,GO:0016192,GO:0046907,GO:0048193,GO:0051179,GO:0051234,GO:0051641,GO:0051649	-	ko:K10082	ko04141,map04141	-	-	-	ko00000,ko00001,ko04091,ko04131	-	-	-	Lectin_leg-like
APM_001040	33188.XP_002544032.1	2.43e-95	285.0	COG0546@1|root,2SJGU@2759|Eukaryota,3AEZK@33154|Opisthokonta,3PD14@4751|Fungi,3R26R@4890|Ascomycota,20JMP@147545|Eurotiomycetes	4751|Fungi	S	Phosphoglycolate phosphatase	-	-	3.1.3.18	ko:K01091	ko00630,ko01100,ko01110,ko01130,map00630,map01100,map01110,map01130	-	R01334	RC00017	ko00000,ko00001,ko01000	-	-	-	HAD_2
APM_001041	393283.XP_007834306.1	2.2e-43	142.0	KOG1733@1|root,KOG1733@2759|Eukaryota,3A8DD@33154|Opisthokonta,3P6U7@4751|Fungi,3QYXT@4890|Ascomycota,21BGK@147550|Sordariomycetes	4751|Fungi	U	Belongs to the small Tim family	TIM13	GO:0003674,GO:0005215,GO:0005575,GO:0005622,GO:0005623,GO:0005737,GO:0005739,GO:0005740,GO:0005758,GO:0006605,GO:0006626,GO:0006810,GO:0006839,GO:0006886,GO:0006996,GO:0007005,GO:0007006,GO:0007007,GO:0008104,GO:0008150,GO:0008565,GO:0009987,GO:0015031,GO:0015833,GO:0016020,GO:0016021,GO:0016043,GO:0017038,GO:0031224,GO:0031967,GO:0031970,GO:0031974,GO:0031975,GO:0032991,GO:0033036,GO:0033365,GO:…	-	ko:K17781	-	-	-	-	ko00000,ko02000,ko03029	3.A.8.1	-	-	zf-Tim10_DDP
APM_001042	393283.XP_007834305.1	3e-115	348.0	KOG2117@1|root,KOG2117@2759|Eukaryota,39IAK@33154|Opisthokonta,3NZ9C@4751|Fungi,3QKIZ@4890|Ascomycota,2137N@147550|Sordariomycetes	4751|Fungi	S	coiled-coil domain-containing protein 55	-	GO:0000375,GO:0000377,GO:0000398,GO:0003674,GO:0003676,GO:0003723,GO:0003729,GO:0005488,GO:0005575,GO:0006139,GO:0006396,GO:0006397,GO:0006725,GO:0006807,GO:0008150,GO:0008152,GO:0008380,GO:0009987,GO:0010467,GO:0016070,GO:0016071,GO:0032991,GO:0034641,GO:0043170,GO:0044237,GO:0044238,GO:0045292,GO:0046483,GO:0071704,GO:0090304,GO:0097159,GO:1901360,GO:1901363,GO:1990904	-	-	-	-	-	-	-	-	-	-	DUF2040
APM_001043	393283.XP_007834304.1	1.81e-103	318.0	2AJJB@1|root,2RZ7A@2759|Eukaryota,3A0GJ@33154|Opisthokonta,3P1SR@4751|Fungi,3QUF6@4890|Ascomycota,212WX@147550|Sordariomycetes	4751|Fungi	-	-	-	-	-	-	-	-	-	-	-	-	-	-	-
APM_001044	393283.XP_007834946.1	8.31e-313	863.0	2CNP2@1|root,2QXAC@2759|Eukaryota,38DBP@33154|Opisthokonta,3NWG3@4751|Fungi,3QJFU@4890|Ascomycota,21710@147550|Sordariomycetes	4751|Fungi	S	wd tetratricopeptide repeat domain-containing protein	-	-	-	-	-	-	-	-	-	-	-	-	SET
APM_001045	393283.XP_007835040.1	3.84e-38	129.0	2E6BC@1|root,2SD1T@2759|Eukaryota,3A8PY@33154|Opisthokonta,3P72D@4751|Fungi,3QXKQ@4890|Ascomycota,21BDC@147550|Sordariomycetes	4751|Fungi	-	-	-	-	-	-	-	-	-	-	-	-	-	-	-
APM_001046	393283.XP_007835041.1	4.06e-65	203.0	2CVE2@1|root,2S4G7@2759|Eukaryota,3A7EU@33154|Opisthokonta,3P5QE@4751|Fungi,3QXXF@4890|Ascomycota,21B2Z@147550|Sordariomycetes	4751|Fungi	S	Membrane-associated proteins in eicosanoid and glutathione metabolism	-	-	-	-	-	-	-	-	-	-	-	-	MAPEG
APM_001047	393283.XP_007835042.1	2.88e-104	317.0	KOG4776@1|root,KOG4776@2759|Eukaryota,39UJG@33154|Opisthokonta,3P2Q7@4751|Fungi,3QRS3@4890|Ascomycota,212QI@147550|Sordariomycetes	4751|Fungi	K	Component of the SWR1 complex which mediates the ATP- dependent exchange of histone H2A for the H2A variant HZT1 leading to transcriptional regulation of selected genes by chromatin remodeling. Involved in chromosome stability	SWC5	GO:0000228,GO:0000785,GO:0000790,GO:0000812,GO:0005575,GO:0005622,GO:0005623,GO:0005634,GO:0005694,GO:0005737,GO:0005829,GO:0006325,GO:0006338,GO:0006996,GO:0008150,GO:0009987,GO:0016043,GO:0031974,GO:0031981,GO:0032991,GO:0034728,GO:0043044,GO:0043226,GO:0043227,GO:0043228,GO:0043229,GO:0043231,GO:0043232,GO:0043233,GO:0043486,GO:0043933,GO:0044422,GO:0044424,GO:0044427,GO:0044428,GO:0044444,GO:…	-	-	-	-	-	-	-	-	-	-	BCNT
APM_001049	474922.ELA33342	2.65e-130	379.0	KOG3224@1|root,KOG3224@2759|Eukaryota,38FP2@33154|Opisthokonta,3NXDN@4751|Fungi,3QMTM@4890|Ascomycota,215X6@147550|Sordariomycetes,1F0J9@1028384|Glomerellales	4751|Fungi	S	TIP41-like family	TIP41	GO:0005575,GO:0005622,GO:0005623,GO:0005634,GO:0005737,GO:0007154,GO:0007165,GO:0008150,GO:0009893,GO:0009987,GO:0010562,GO:0010604,GO:0010921,GO:0010922,GO:0019220,GO:0019222,GO:0023052,GO:0031323,GO:0031325,GO:0031399,GO:0031401,GO:0032268,GO:0032270,GO:0032516,GO:0035303,GO:0035304,GO:0035306,GO:0035307,GO:0043085,GO:0043226,GO:0043227,GO:0043229,GO:0043231,GO:0043666,GO:0044093,GO:0044424,GO:…	-	ko:K17607	ko04138,map04138	-	-	-	ko00000,ko00001,ko01009	-	-	-	TIP41
APM_001050	393283.XP_007834943.1	4.55e-156	469.0	2D4N6@1|root,2SVPD@2759|Eukaryota,3A8Y3@33154|Opisthokonta,3P832@4751|Fungi,3QV7X@4890|Ascomycota,2151B@147550|Sordariomycetes	4751|Fungi	-	-	-	-	-	-	-	-	-	-	-	-	-	-	-
APM_001051	393283.XP_007834942.1	0.0	899.0	COG0513@1|root,KOG0335@2759|Eukaryota,39SM3@33154|Opisthokonta,3NY0Q@4751|Fungi,3QMDF@4890|Ascomycota,212V7@147550|Sordariomycetes	4751|Fungi	A	atp-dependent rna helicase mrh-4	MRH4	GO:0000027,GO:0003674,GO:0003676,GO:0003723,GO:0003724,GO:0003824,GO:0004004,GO:0004386,GO:0005488,GO:0005575,GO:0005622,GO:0005623,GO:0005634,GO:0005730,GO:0005737,GO:0005739,GO:0005759,GO:0006139,GO:0006725,GO:0006807,GO:0006996,GO:0008026,GO:0008150,GO:0008152,GO:0008186,GO:0009987,GO:0010501,GO:0016043,GO:0016070,GO:0016462,GO:0016787,GO:0016817,GO:0016818,GO:0016887,GO:0017111,GO:0019843,GO:…	3.6.4.13	ko:K17678	-	-	-	-	ko00000,ko01000,ko03029	-	-	-	DEAD,Helicase_C
APM_001052	364733.XP_007803127.1	1.91e-20	97.4	2D40A@1|root,2STER@2759|Eukaryota,3A92X@33154|Opisthokonta,3P717@4751|Fungi,3QYGT@4890|Ascomycota,20IJP@147545|Eurotiomycetes,3MXWI@451870|Chaetothyriomycetidae	4751|Fungi	S	Glycogen recognition site of AMP-activated protein kinase	-	-	-	-	-	-	-	-	-	-	-	-	AMPK1_CBM
APM_001053	97096.XP_007792465.1	6.16e-107	329.0	2BZ9J@1|root,2SE90@2759|Eukaryota,3A9X8@33154|Opisthokonta,3P4ID@4751|Fungi,3QUE1@4890|Ascomycota,2144E@147550|Sordariomycetes	4751|Fungi	S	Transcription factor Iwr1	-	-	-	-	-	-	-	-	-	-	-	-	Iwr1
APM_001055	393283.XP_007835036.1	2.27e-225	661.0	KOG4341@1|root,KOG4341@2759|Eukaryota,38WZP@33154|Opisthokonta,3NU6P@4751|Fungi,3QKXZ@4890|Ascomycota,211RM@147550|Sordariomycetes	4751|Fungi	S	F-box domain-containing protein	-	-	-	ko:K10268	-	-	-	-	ko00000,ko04121	-	-	-	F-box-like,LRR_6
APM_001056	393283.XP_007834921.1	0.0	1592.0	COG0515@1|root,KOG1152@2759|Eukaryota,38BA6@33154|Opisthokonta,3NWA9@4751|Fungi,3QJH8@4890|Ascomycota,214N8@147550|Sordariomycetes	4751|Fungi	T	Serine threonine-protein kinase	FUN31	GO:0000166,GO:0003674,GO:0003824,GO:0004672,GO:0004674,GO:0005488,GO:0005524,GO:0005575,GO:0005622,GO:0005623,GO:0005737,GO:0005739,GO:0005979,GO:0006109,GO:0006417,GO:0006464,GO:0006468,GO:0006793,GO:0006796,GO:0006807,GO:0008144,GO:0008150,GO:0008152,GO:0009889,GO:0009890,GO:0009892,GO:0009987,GO:0010468,GO:0010556,GO:0010558,GO:0010605,GO:0010608,GO:0010629,GO:0010675,GO:0010677,GO:0010906,GO:…	-	ko:K08286	-	-	-	-	ko00000,ko01000	-	-	-	Pkinase
APM_001057	72228.T5A2L2	6.34e-08	62.0	2E78I@1|root,2SDVM@2759|Eukaryota,3A95N@33154|Opisthokonta,3P6VZ@4751|Fungi,3QZ12@4890|Ascomycota,21BE6@147550|Sordariomycetes,3TJ58@5125|Hypocreales	4751|Fungi	-	-	-	-	-	-	-	-	-	-	-	-	-	-	dsrm
APM_001058	97096.XP_007792452.1	4.63e-62	203.0	KOG4484@1|root,KOG4484@2759|Eukaryota,3A6ZB@33154|Opisthokonta,3P31U@4751|Fungi,3QX8D@4890|Ascomycota,219SR@147550|Sordariomycetes	4751|Fungi	A	rRNA-processing protein efg1	efg1	GO:0000462,GO:0005575,GO:0005622,GO:0005623,GO:0005634,GO:0005730,GO:0006139,GO:0006364,GO:0006396,GO:0006725,GO:0006807,GO:0008150,GO:0008152,GO:0009987,GO:0010467,GO:0016070,GO:0016072,GO:0022613,GO:0030490,GO:0030684,GO:0030688,GO:0031974,GO:0031981,GO:0032991,GO:0034470,GO:0034641,GO:0034660,GO:0042254,GO:0042274,GO:0043170,GO:0043226,GO:0043227,GO:0043228,GO:0043229,GO:0043231,GO:0043232,GO:…	-	-	-	-	-	-	-	-	-	-	Efg1
APM_001059	393283.XP_007835039.1	3.3e-269	773.0	KOG1008@1|root,KOG1008@2759|Eukaryota,38BEP@33154|Opisthokonta,3NUXE@4751|Fungi,3QP58@4890|Ascomycota,212NS@147550|Sordariomycetes	4751|Fungi	S	wd repeat domain-containing protein	-	GO:0000306,GO:0000322,GO:0000323,GO:0000324,GO:0000329,GO:0003674,GO:0003824,GO:0004842,GO:0005488,GO:0005575,GO:0005622,GO:0005623,GO:0005737,GO:0005773,GO:0005774,GO:0006464,GO:0006807,GO:0008150,GO:0008152,GO:0008270,GO:0009966,GO:0009967,GO:0009987,GO:0010646,GO:0010647,GO:0016020,GO:0016567,GO:0016740,GO:0019538,GO:0019787,GO:0019898,GO:0023051,GO:0023056,GO:0031090,GO:0031312,GO:0032006,GO:…	-	ko:K20407	ko04150,map04150	-	-	-	ko00000,ko00001	-	-	-	zinc_ribbon_16
APM_001060	393283.XP_007833901.1	7.89e-216	614.0	KOG3764@1|root,KOG3764@2759|Eukaryota,39JDB@33154|Opisthokonta,3NY2M@4751|Fungi,3QK96@4890|Ascomycota,215AQ@147550|Sordariomycetes	4751|Fungi	U	Transporter	-	-	-	-	-	-	-	-	-	-	-	-	MFS_1,Sugar_tr
APM_001061	393283.XP_007833902.1	3.07e-150	431.0	KOG4008@1|root,KOG4008@2759|Eukaryota,39XQF@33154|Opisthokonta,3NXRM@4751|Fungi,3QN8Z@4890|Ascomycota,211AN@147550|Sordariomycetes	4751|Fungi	A	Meiotic recombination protein dmc1	-	GO:0000028,GO:0005575,GO:0005622,GO:0005623,GO:0005634,GO:0005730,GO:0006139,GO:0006364,GO:0006396,GO:0006725,GO:0006807,GO:0006996,GO:0008150,GO:0008152,GO:0009987,GO:0010467,GO:0016043,GO:0016070,GO:0016072,GO:0022607,GO:0022613,GO:0022618,GO:0030684,GO:0030686,GO:0031974,GO:0031981,GO:0032545,GO:0032991,GO:0034456,GO:0034470,GO:0034622,GO:0034641,GO:0034660,GO:0042254,GO:0042255,GO:0042274,GO:…	-	ko:K14545	ko03008,map03008	-	-	-	ko00000,ko00001,ko03009	-	-	-	RRP7
APM_001062	5111.M1VVG5	6.53e-104	321.0	28IRU@1|root,2QR34@2759|Eukaryota,39SA6@33154|Opisthokonta,3NWP5@4751|Fungi,3QKFJ@4890|Ascomycota,214GA@147550|Sordariomycetes,3TD8P@5125|Hypocreales,3G1TT@34397|Clavicipitaceae	4751|Fungi	S	Putative SAM-dependent methyltransferase	-	GO:0000154,GO:0001510,GO:0003674,GO:0003824,GO:0005575,GO:0005622,GO:0005623,GO:0005737,GO:0006139,GO:0006364,GO:0006396,GO:0006725,GO:0006807,GO:0008150,GO:0008152,GO:0008168,GO:0008170,GO:0008173,GO:0008649,GO:0008757,GO:0009451,GO:0009987,GO:0010467,GO:0016070,GO:0016072,GO:0016436,GO:0016740,GO:0016741,GO:0022613,GO:0031167,GO:0032259,GO:0034470,GO:0034641,GO:0034660,GO:0042254,GO:0043170,GO:…	2.1.1.312	ko:K19308	-	-	-	-	ko00000,ko01000,ko03009	-	-	-	Methyltransf_34
APM_001063	393283.XP_007833904.1	0.0	1213.0	COG5329@1|root,KOG1890@2759|Eukaryota,39TV3@33154|Opisthokonta,3NWHE@4751|Fungi,3QRNB@4890|Ascomycota,216PD@147550|Sordariomycetes	4751|Fungi	I	domain-containing protein	-	-	-	ko:K21798	ko00562,ko01100,ko04070,map00562,map01100,map04070	-	R11680	RC00078	ko00000,ko00001,ko01000	-	-	-	Syja_N,hSac2
APM_001064	101852.XP_008081811.1	1.27e-66	204.0	COG1358@1|root,KOG3387@2759|Eukaryota,3A1IM@33154|Opisthokonta,3P2R7@4751|Fungi,3QUZT@4890|Ascomycota,20XII@147548|Leotiomycetes	4751|Fungi	J	Ribosomal protein L7Ae/L30e/S12e/Gadd45 family	SNU13	GO:0000375,GO:0000377,GO:0000398,GO:0000462,GO:0000470,GO:0003674,GO:0003676,GO:0003723,GO:0005488,GO:0005575,GO:0005622,GO:0005623,GO:0005634,GO:0005681,GO:0005730,GO:0005732,GO:0006139,GO:0006364,GO:0006396,GO:0006397,GO:0006725,GO:0006807,GO:0008150,GO:0008152,GO:0008380,GO:0009987,GO:0010467,GO:0016070,GO:0016071,GO:0016072,GO:0017069,GO:0022613,GO:0030490,GO:0030515,GO:0030532,GO:0030621,GO:…	-	ko:K12845	ko03008,ko03040,map03008,map03040	M00354	-	-	ko00000,ko00001,ko00002,ko03009,ko03041	-	-	-	Ribosomal_L7Ae
APM_001065	5111.M1WDJ4	1.02e-89	265.0	COG0636@1|root,KOG0232@2759|Eukaryota,39ZUF@33154|Opisthokonta,3P1TH@4751|Fungi,3QUC1@4890|Ascomycota,215QB@147550|Sordariomycetes,3TFX1@5125|Hypocreales,3G2F1@34397|Clavicipitaceae	4751|Fungi	P	Proton-conducting pore forming subunit of the membrane integral V0 complex of vacuolar ATPase. V-ATPase is responsible for acidifying a variety of intracellular compartments in eukaryotic cells	CUP5	GO:0000220,GO:0000322,GO:0000323,GO:0000324,GO:0000329,GO:0003674,GO:0003824,GO:0005215,GO:0005575,GO:0005622,GO:0005623,GO:0005737,GO:0005773,GO:0005774,GO:0006605,GO:0006623,GO:0006810,GO:0006811,GO:0006812,GO:0006873,GO:0006875,GO:0006878,GO:0006879,GO:0006885,GO:0006886,GO:0006897,GO:0006996,GO:0007033,GO:0007034,GO:0007035,GO:0008104,GO:0008150,GO:0008324,GO:0009987,GO:0015031,GO:0015075,GO:…	-	ko:K02155	ko00190,ko01100,ko04142,ko04145,ko04721,ko04966,ko05110,ko05120,ko05152,ko05323,map00190,map01100,map04142,map04145,map04721,map04966,map05110,map05120,map05152,map05323	M00160	-	-	ko00000,ko00001,ko00002	3.A.2.2	-	-	ATP-synt_C
APM_001066	97096.XP_007794884.1	2.41e-302	838.0	KOG1435@1|root,KOG1435@2759|Eukaryota,39J7B@33154|Opisthokonta,3NUCD@4751|Fungi,3QNHA@4890|Ascomycota,2127Y@147550|Sordariomycetes	4751|Fungi	IT	Delta(24(24(1)))-sterol reductase	ERG4	GO:0000246,GO:0003674,GO:0003824,GO:0005575,GO:0005622,GO:0005623,GO:0005737,GO:0005783,GO:0005789,GO:0006066,GO:0006629,GO:0006694,GO:0006696,GO:0008150,GO:0008152,GO:0008202,GO:0008204,GO:0008610,GO:0009058,GO:0009987,GO:0012505,GO:0016020,GO:0016021,GO:0016125,GO:0016126,GO:0016128,GO:0016129,GO:0016491,GO:0016627,GO:0016628,GO:0030176,GO:0031224,GO:0031227,GO:0031984,GO:0042175,GO:0043226,GO:…	1.3.1.71	ko:K00223	ko00100,ko01100,ko01130,map00100,map01100,map01130	M00102	R05641	RC00237	ko00000,ko00001,ko00002,ko01000	-	-	-	ERG4_ERG24
APM_001069	393283.XP_007834037.1	0.0	1107.0	2CM9S@1|root,2QPQS@2759|Eukaryota,38I1R@33154|Opisthokonta,3NVGM@4751|Fungi,3QSGU@4890|Ascomycota,21782@147550|Sordariomycetes	4751|Fungi	S	Glutaminase GtaA	-	-	-	-	-	-	-	-	-	-	-	-	DUF1793,DUF4964,DUF4965,DUF5127
APM_001070	393283.XP_007833888.1	0.0	1115.0	KOG2232@1|root,KOG2232@2759|Eukaryota,38HV3@33154|Opisthokonta,3NWTU@4751|Fungi,3QPNM@4890|Ascomycota,215RT@147550|Sordariomycetes	4751|Fungi	T	Neutral alkaline nonlysosomal ceramidase	-	-	3.5.1.23	ko:K12349	ko00600,ko01100,ko04071,map00600,map01100,map04071	M00099	R01494	RC00064,RC00328	ko00000,ko00001,ko00002,ko01000	-	-	-	Ceramidase_alk,Ceramidse_alk_C
APM_001071	393283.XP_007833887.1	2.69e-66	210.0	KOG3096@1|root,KOG3096@2759|Eukaryota,38G61@33154|Opisthokonta,3P2ZA@4751|Fungi,3RJRF@4890|Ascomycota,21QFC@147550|Sordariomycetes	4751|Fungi	A	Breast carcinoma amplified sequence 2 (BCAS2)	-	-	-	ko:K12861	ko03040,map03040	M00353,M00355	-	-	ko00000,ko00001,ko00002,ko03041,ko03400	-	-	-	BCAS2
APM_001072	393283.XP_007833886.1	4.22e-232	650.0	COG0664@1|root,KOG1113@2759|Eukaryota,38GS1@33154|Opisthokonta,3NU9Z@4751|Fungi,3QKI5@4890|Ascomycota,213J5@147550|Sordariomycetes	4751|Fungi	T	cAMP-dependent protein kinase regulatory subunit	PKAR	GO:0000166,GO:0000228,GO:0000785,GO:0000790,GO:0001932,GO:0001933,GO:0002831,GO:0002832,GO:0003674,GO:0004857,GO:0004860,GO:0004862,GO:0005488,GO:0005575,GO:0005622,GO:0005623,GO:0005634,GO:0005694,GO:0005737,GO:0005886,GO:0005952,GO:0006469,GO:0006950,GO:0007154,GO:0008104,GO:0008150,GO:0008277,GO:0008603,GO:0009266,GO:0009267,GO:0009408,GO:0009605,GO:0009607,GO:0009628,GO:0009892,GO:0009966,GO:…	-	ko:K04739	ko04910,map04910	-	-	-	ko00000,ko00001	-	-	-	RIIa,cNMP_binding
APM_001073	393283.XP_007840124.1	1.19e-256	710.0	COG0615@1|root,KOG2803@2759|Eukaryota,397AJ@33154|Opisthokonta,3NWRB@4751|Fungi,3QM6X@4890|Ascomycota,216KE@147550|Sordariomycetes	4751|Fungi	I	cytidylyltransferase	MUQ1	GO:0003674,GO:0003824,GO:0004306,GO:0005575,GO:0005622,GO:0005623,GO:0005634,GO:0005737,GO:0006629,GO:0006644,GO:0006646,GO:0006650,GO:0006793,GO:0006796,GO:0008150,GO:0008152,GO:0008610,GO:0008654,GO:0009058,GO:0009987,GO:0016740,GO:0016772,GO:0016779,GO:0019637,GO:0043226,GO:0043227,GO:0043229,GO:0043231,GO:0044237,GO:0044238,GO:0044249,GO:0044255,GO:0044424,GO:0044464,GO:0045017,GO:0046337,GO:…	2.7.7.14	ko:K00967	ko00440,ko00564,ko01100,map00440,map00564,map01100	M00092	R02038,R04247	RC00002	ko00000,ko00001,ko00002,ko01000	-	-	-	CTP_transf_like
APM_001074	393283.XP_007840125.1	1.43e-204	572.0	COG5285@1|root,KOG3290@2759|Eukaryota,39VT7@33154|Opisthokonta,3NV6P@4751|Fungi,3QJSS@4890|Ascomycota,213HU@147550|Sordariomycetes	4751|Fungi	I	Phytanoyl-CoA dioxygenase	-	-	-	-	-	-	-	-	-	-	-	-	PhyH
APM_001075	97096.XP_007793752.1	1.95e-213	602.0	2E3T2@1|root,2SATC@2759|Eukaryota,3A0YN@33154|Opisthokonta,3P2N2@4751|Fungi,3QMT6@4890|Ascomycota,215I5@147550|Sordariomycetes	4751|Fungi	F	Solid-state culture specific ATP-grasp	-	-	-	-	-	-	-	-	-	-	-	-	ATP-grasp_3
APM_001076	97096.XP_007793755.1	1.5e-133	382.0	KOG0406@1|root,KOG0406@2759|Eukaryota,3A0J7@33154|Opisthokonta,3P2DJ@4751|Fungi,3QRB9@4890|Ascomycota,213FM@147550|Sordariomycetes	4751|Fungi	O	Glutathione S-transferase, N-terminal domain	-	-	2.5.1.18	ko:K00799,ko:K03448	ko00480,ko00980,ko00982,ko00983,ko01524,ko05200,ko05204,ko05225,ko05418,map00480,map00980,map00982,map00983,map01524,map05200,map05204,map05225,map05418	-	R03522,R07002,R07003,R07004,R07023,R07024,R07025,R07026,R07069,R07070,R07083,R07084,R07091,R07092,R07093,R07094,R07100,R07113,R07116,R08280,R09409,R11905	RC00004,RC00069,RC00840,RC00948,RC01704,RC01705,RC01706,RC01758,RC01759,RC01765,RC01767,RC01769,RC02243,RC02527,RC02939,RC02940,RC02942,RC02943,RC02944	ko00000,ko00001,ko01000,ko02000	1.A.12.2.2,1.A.12.3.2,2.A.1.14.17,2.A.1.14.18	-	-	GST_C_2,GST_N_3
APM_001077	176275.XP_008597495.1	2.87e-198	569.0	KOG0254@1|root,KOG0254@2759|Eukaryota,39MDT@33154|Opisthokonta,3NU0V@4751|Fungi,3QMAX@4890|Ascomycota,213VA@147550|Sordariomycetes,3TEPH@5125|Hypocreales	4751|Fungi	U	Major Facilitator Superfamily	-	-	-	-	-	-	-	-	-	-	-	-	MFS_1
APM_001078	393283.XP_007840126.1	1.33e-173	508.0	KOG4205@1|root,KOG4205@2759|Eukaryota,38H1X@33154|Opisthokonta,3NXXZ@4751|Fungi,3QJZ6@4890|Ascomycota,212I1@147550|Sordariomycetes	4751|Fungi	A	Nuclear polyadenylated rna-binding protein	-	GO:0003674,GO:0003676,GO:0003723,GO:0003729,GO:0003730,GO:0005488,GO:0005575,GO:0005622,GO:0005623,GO:0005634,GO:0005654,GO:0005737,GO:0005849,GO:0006139,GO:0006378,GO:0006379,GO:0006396,GO:0006397,GO:0006725,GO:0006807,GO:0008150,GO:0008152,GO:0009607,GO:0009719,GO:0009987,GO:0010467,GO:0010494,GO:0016070,GO:0016071,GO:0031123,GO:0031124,GO:0031974,GO:0031981,GO:0032991,GO:0034641,GO:0035770,GO:…	-	ko:K14411	ko03015,map03015	-	-	-	ko00000,ko00001,ko03019	-	-	-	RRM_1
APM_001079	393283.XP_007840127.1	4.02e-281	780.0	KOG1092@1|root,KOG1092@2759|Eukaryota,38CKU@33154|Opisthokonta,3NWNR@4751|Fungi,3QP09@4890|Ascomycota,212PV@147550|Sordariomycetes	4751|Fungi	U	GTPase-activating protein gyp1	GYP1	GO:0003674,GO:0005096,GO:0005488,GO:0005515,GO:0005575,GO:0005622,GO:0005623,GO:0005737,GO:0005739,GO:0005794,GO:0006810,GO:0006886,GO:0008047,GO:0008104,GO:0008150,GO:0012505,GO:0015031,GO:0015833,GO:0016192,GO:0017016,GO:0017137,GO:0019899,GO:0030234,GO:0030695,GO:0031267,GO:0031338,GO:0032879,GO:0033036,GO:0033043,GO:0034613,GO:0042886,GO:0043085,GO:0043087,GO:0043226,GO:0043227,GO:0043229,GO:…	-	ko:K20360	-	-	-	-	ko00000,ko04131	-	-	-	RabGAP-TBC
APM_001080	97096.XP_007794879.1	7.16e-239	664.0	COG0115@1|root,KOG0975@2759|Eukaryota,39V0E@33154|Opisthokonta,3NVAU@4751|Fungi,3QPX4@4890|Ascomycota,214H8@147550|Sordariomycetes	4751|Fungi	E	Belongs to the class-IV pyridoxal-phosphate-dependent aminotransferase family	-	-	2.6.1.42	ko:K00826	ko00270,ko00280,ko00290,ko00770,ko01100,ko01110,ko01130,ko01210,ko01230,map00270,map00280,map00290,map00770,map01100,map01110,map01130,map01210,map01230	M00019,M00036,M00119,M00570	R01090,R01214,R02199,R10991	RC00006,RC00036	ko00000,ko00001,ko00002,ko01000,ko01007	-	-	-	Aminotran_4
APM_001082	430998.XP_007681587.1	2.15e-171	486.0	COG2021@1|root,2QVPA@2759|Eukaryota,38BPA@33154|Opisthokonta,3NZIY@4751|Fungi,3RJN0@4890|Ascomycota,209A3@147541|Dothideomycetes,3MN21@451867|Dothideomycetidae	4751|Fungi	E	alpha/beta hydrolase fold	-	-	2.3.1.31	ko:K00641	ko00270,ko01100,ko01130,map00270,map01100,map01130	-	R01776	RC00004,RC00041	ko00000,ko00001,ko01000	-	-	-	Abhydrolase_1
APM_001083	393283.XP_007840130.1	7.06e-142	419.0	2DEMG@1|root,2S5QM@2759|Eukaryota,3A0Q4@33154|Opisthokonta,3P2J9@4751|Fungi,3QUPF@4890|Ascomycota,217MX@147550|Sordariomycetes	4751|Fungi	S	GPI anchored protein	-	-	-	-	-	-	-	-	-	-	-	-	-
APM_001085	393283.XP_007833614.1	2.55e-23	108.0	2CZ2V@1|root,2S837@2759|Eukaryota,3A9JM@33154|Opisthokonta,3P7E7@4751|Fungi,3QZN4@4890|Ascomycota	4751|Fungi	-	-	-	-	-	-	-	-	-	-	-	-	-	-	-
APM_001086	64363.EME40982	2.81e-62	211.0	2BVIU@1|root,2S2AG@2759|Eukaryota,39ZGQ@33154|Opisthokonta,3NVG4@4751|Fungi,3QT27@4890|Ascomycota,200YS@147541|Dothideomycetes,3MFP5@451867|Dothideomycetidae	4751|Fungi	S	Allergen	-	-	-	-	-	-	-	-	-	-	-	-	-
APM_001087	393283.XP_007840140.1	8.92e-289	839.0	2EHCV@1|root,2SN25@2759|Eukaryota,39UYD@33154|Opisthokonta,3P07Y@4751|Fungi,3QR6Z@4890|Ascomycota,213GH@147550|Sordariomycetes	4751|Fungi	-	-	-	-	-	-	-	-	-	-	-	-	-	-	-
APM_001088	97096.XP_007795836.1	1.9e-49	169.0	COG5136@1|root,KOG3454@2759|Eukaryota,39W5M@33154|Opisthokonta,3P0JG@4751|Fungi,3QSUS@4890|Ascomycota	4751|Fungi	A	Component of the spliceosomal U1 snRNP, which is essential for recognition of the pre-mRNA 5' splice-site and the subsequent assembly of the spliceosome. U1-C is directly involved in initial 5' splice-site recognition for both constitutive and regulated alternative splicing. The interaction with the 5' splice-site seems to precede base-pairing between the pre-mRNA and the U1 snRNA. Stimulates com…	YHC1	GO:0000243,GO:0000245,GO:0000375,GO:0000377,GO:0000395,GO:0000398,GO:0003674,GO:0003676,GO:0003723,GO:0003729,GO:0005488,GO:0005575,GO:0005622,GO:0005623,GO:0005634,GO:0005681,GO:0005684,GO:0005685,GO:0006139,GO:0006376,GO:0006396,GO:0006397,GO:0006725,GO:0006807,GO:0008150,GO:0008152,GO:0008380,GO:0009987,GO:0010467,GO:0016043,GO:0016070,GO:0016071,GO:0022607,GO:0022613,GO:0022618,GO:0030532,GO:…	-	ko:K11095	ko03040,map03040	M00351	-	-	ko00000,ko00001,ko00002,ko03041	-	-	-	zf-U1
APM_001089	393283.XP_007840138.1	1.22e-118	343.0	KOG1691@1|root,KOG1691@2759|Eukaryota,38DSN@33154|Opisthokonta,3P0AD@4751|Fungi,3QM92@4890|Ascomycota,213QC@147550|Sordariomycetes	4751|Fungi	U	endoplasmic reticulum vesicle protein	ERV25	GO:0000322,GO:0000323,GO:0000324,GO:0005575,GO:0005622,GO:0005623,GO:0005737,GO:0005773,GO:0005798,GO:0005886,GO:0006810,GO:0006886,GO:0006888,GO:0008104,GO:0008150,GO:0015031,GO:0015833,GO:0016020,GO:0016192,GO:0030134,GO:0030135,GO:0031410,GO:0031982,GO:0033036,GO:0034613,GO:0042886,GO:0043226,GO:0043227,GO:0043229,GO:0043231,GO:0044424,GO:0044444,GO:0044464,GO:0045184,GO:0046907,GO:0048193,GO:…	-	ko:K20352	-	-	-	-	ko00000,ko02000,ko04131	9.B.188	-	-	EMP24_GP25L
APM_001090	393283.XP_007840137.1	4.97e-78	244.0	COG2938@1|root,KOG3326@2759|Eukaryota,3A90K@33154|Opisthokonta,3NYI5@4751|Fungi,3QUZ4@4890|Ascomycota,21A2Q@147550|Sordariomycetes	4751|Fungi	S	Plays an essential role in the assembly of succinate dehydrogenase (SDH), an enzyme complex (also referred to as respiratory complex II) that is a component of both the tricarboxylic acid (TCA) cycle and the mitochondrial electron transport chain, and which couples the oxidation of succinate to fumarate with the reduction of ubiquinone (coenzyme Q) to ubiquinol. Required for flavinylation (covale…	emi5	GO:0000003,GO:0003006,GO:0005575,GO:0005622,GO:0005623,GO:0005737,GO:0005739,GO:0005759,GO:0006082,GO:0006091,GO:0006099,GO:0006101,GO:0006119,GO:0006121,GO:0006139,GO:0006163,GO:0006355,GO:0006357,GO:0006464,GO:0006725,GO:0006753,GO:0006793,GO:0006796,GO:0006807,GO:0006996,GO:0007005,GO:0007049,GO:0008150,GO:0008152,GO:0009060,GO:0009117,GO:0009123,GO:0009126,GO:0009141,GO:0009144,GO:0009150,GO:…	-	ko:K18168,ko:K20352	-	-	-	-	ko00000,ko02000,ko03029,ko04131	9.B.188	-	-	Sdh5
APM_001093	393283.XP_007840136.1	1.06e-188	549.0	2C4BX@1|root,2S2VJ@2759|Eukaryota,38EVK@33154|Opisthokonta,3NZ1D@4751|Fungi,3QSG8@4890|Ascomycota,216W5@147550|Sordariomycetes	4751|Fungi	S	Mis12-Mtw1 protein family	-	GO:0000003,GO:0000070,GO:0000228,GO:0000278,GO:0000280,GO:0000444,GO:0000775,GO:0000776,GO:0000777,GO:0000778,GO:0000779,GO:0000780,GO:0000793,GO:0000794,GO:0000818,GO:0000819,GO:0000922,GO:0000939,GO:0000941,GO:0005575,GO:0005622,GO:0005623,GO:0005634,GO:0005694,GO:0005819,GO:0005856,GO:0006996,GO:0007049,GO:0007059,GO:0007127,GO:0007135,GO:0008150,GO:0008608,GO:0009987,GO:0015630,GO:0016043,GO:…	-	ko:K11560	-	-	-	-	ko00000,ko03036	-	-	-	MIS13
APM_001094	393283.XP_007840135.1	7.16e-194	557.0	KOG1414@1|root,KOG1414@2759|Eukaryota,39QGM@33154|Opisthokonta,3NVG8@4751|Fungi,3QRMM@4890|Ascomycota,216P4@147550|Sordariomycetes	4751|Fungi	K	bZIP transcription factor	SKO1	GO:0000003,GO:0000018,GO:0000122,GO:0000165,GO:0000228,GO:0000280,GO:0000785,GO:0000790,GO:0000976,GO:0000977,GO:0000978,GO:0000981,GO:0000982,GO:0000987,GO:0000988,GO:0000989,GO:0001012,GO:0001067,GO:0001076,GO:0001077,GO:0001078,GO:0001085,GO:0001103,GO:0001191,GO:0001227,GO:0001228,GO:0003674,GO:0003676,GO:0003677,GO:0003690,GO:0003700,GO:0003723,GO:0005488,GO:0005515,GO:0005575,GO:0005622,GO:…	-	ko:K09051	ko04011,map04011	-	-	-	ko00000,ko00001,ko03000	-	-	-	Aft1_HRA,Aft1_HRR,Aft1_OSA,bZIP_1
APM_001095	393283.XP_007840134.1	5.86e-132	387.0	2CXVQ@1|root,2S039@2759|Eukaryota,39XRR@33154|Opisthokonta,3NWXS@4751|Fungi,3QNDG@4890|Ascomycota,211UP@147550|Sordariomycetes	4751|Fungi	O	Glutathione S-transferase	-	-	-	-	-	-	-	-	-	-	-	-	GST_C,GST_C_2,GST_N_3
APM_001096	393283.XP_007840151.1	1.13e-29	107.0	2CHW7@1|root,2RHRP@2759|Eukaryota,3AT0H@33154|Opisthokonta,3PHTQ@4751|Fungi,3R0F3@4890|Ascomycota,21CNW@147550|Sordariomycetes	4751|Fungi	-	-	-	-	-	-	-	-	-	-	-	-	-	-	-
APM_001097	393283.XP_007840149.1	1.98e-140	421.0	2E1JP@1|root,2S8WG@2759|Eukaryota,3A030@33154|Opisthokonta,3P3AC@4751|Fungi,3QVSW@4890|Ascomycota,2196N@147550|Sordariomycetes	4751|Fungi	S	DNA replication factor Cdt1 C-terminal domain	-	-	-	-	-	-	-	-	-	-	-	-	CDT1_C
APM_001098	223192.XP_007915316.1	3.82e-81	243.0	COG1813@1|root,KOG3398@2759|Eukaryota,3A29D@33154|Opisthokonta,3P2Y4@4751|Fungi,3RJQK@4890|Ascomycota,219BH@147550|Sordariomycetes	4751|Fungi	K	multiprotein-bridging factor 1	-	-	-	ko:K03627	-	-	-	-	ko00000	-	-	-	HTH_3,MBF1
APM_001099	393283.XP_007840147.1	6.31e-85	267.0	299TI@1|root,2RGVU@2759|Eukaryota,39030@33154|Opisthokonta,3NTX9@4751|Fungi,3QRXY@4890|Ascomycota,217TE@147550|Sordariomycetes	4751|Fungi	S	Protein of unknown function (DUF1365)	-	-	-	-	-	-	-	-	-	-	-	-	DUF1365
APM_001100	393283.XP_007833432.1	1.64e-268	739.0	COG0484@1|root,KOG0712@2759|Eukaryota,38GG3@33154|Opisthokonta,3NU15@4751|Fungi,3QJJ1@4890|Ascomycota,215T2@147550|Sordariomycetes	4751|Fungi	O	DnaJ domain-containing protein	SCJ1	GO:0003674,GO:0005488,GO:0005515,GO:0005575,GO:0005622,GO:0005623,GO:0005737,GO:0005783,GO:0005788,GO:0005829,GO:0006457,GO:0006508,GO:0006511,GO:0006807,GO:0006950,GO:0006986,GO:0008150,GO:0008152,GO:0009056,GO:0009057,GO:0009987,GO:0010033,GO:0010243,GO:0010498,GO:0012505,GO:0019538,GO:0019941,GO:0030163,GO:0030433,GO:0030544,GO:0031072,GO:0031974,GO:0033554,GO:0034620,GO:0034975,GO:0034976,GO:…	-	ko:K14002	ko04141,map04141	-	-	-	ko00000,ko00001	-	-	-	DnaJ,DnaJ_C,DnaJ_CXXCXGXG
APM_001101	393283.XP_007833431.1	0.0	1445.0	COG1643@1|root,KOG0923@2759|Eukaryota,3AI4W@33154|Opisthokonta,3NWYD@4751|Fungi,3QJCW@4890|Ascomycota,21335@147550|Sordariomycetes	4751|Fungi	A	RNA helicase	-	GO:0000349,GO:0000375,GO:0000377,GO:0000393,GO:0000398,GO:0003674,GO:0003676,GO:0003723,GO:0003724,GO:0003824,GO:0004004,GO:0004386,GO:0005488,GO:0005575,GO:0005622,GO:0005623,GO:0005737,GO:0006139,GO:0006396,GO:0006397,GO:0006725,GO:0006807,GO:0008026,GO:0008150,GO:0008152,GO:0008186,GO:0008380,GO:0009987,GO:0010467,GO:0016043,GO:0016070,GO:0016071,GO:0016074,GO:0016462,GO:0016787,GO:0016817,GO:…	3.6.4.13	ko:K12813,ko:K12814	ko03040,map03040	-	-	-	ko00000,ko00001,ko01000,ko03041	-	-	-	DEAD,HA2,Helicase_C,OB_NTP_bind
APM_001102	474922.ELA30346	1.52e-49	171.0	2EXN8@1|root,2SZ9W@2759|Eukaryota,3A7K6@33154|Opisthokonta,3P5X4@4751|Fungi,3QWD7@4890|Ascomycota,21AP9@147550|Sordariomycetes,1EUB6@1028384|Glomerellales	4751|Fungi	-	-	-	-	-	-	-	-	-	-	-	-	-	-	-
APM_001103	97096.XP_007797929.1	2.01e-89	262.0	COG3791@1|root,2SFKU@2759|Eukaryota,3A4P2@33154|Opisthokonta,3P4T2@4751|Fungi,3QUBF@4890|Ascomycota,219NM@147550|Sordariomycetes	4751|Fungi	S	Duf636 domain protein	-	-	-	-	-	-	-	-	-	-	-	-	GFA
APM_001104	393283.XP_007842065.1	2.99e-222	623.0	COG0626@1|root,KOG0053@2759|Eukaryota,38NBH@33154|Opisthokonta,3NXB3@4751|Fungi,3QJBX@4890|Ascomycota,214ZE@147550|Sordariomycetes	4751|Fungi	E	cystathionine	-	GO:0000096,GO:0000097,GO:0003674,GO:0003824,GO:0003962,GO:0004121,GO:0004123,GO:0005488,GO:0005575,GO:0005622,GO:0005623,GO:0005634,GO:0005737,GO:0006082,GO:0006520,GO:0006534,GO:0006555,GO:0006790,GO:0006807,GO:0008144,GO:0008150,GO:0008152,GO:0008652,GO:0009058,GO:0009066,GO:0009067,GO:0009069,GO:0009070,GO:0009086,GO:0009092,GO:0009987,GO:0016053,GO:0016740,GO:0016765,GO:0016829,GO:0016846,GO:…	2.5.1.48	ko:K01739	ko00270,ko00450,ko00920,ko01100,ko01110,ko01130,ko01230,map00270,map00450,map00920,map01100,map01110,map01130,map01230	M00017	R00999,R01288,R02508,R03217,R03260,R04944,R04945,R04946	RC00020,RC00056,RC00069,RC00420,RC02848,RC02866	ko00000,ko00001,ko00002,ko01000	-	-	-	Cys_Met_Meta_PP
APM_001105	393283.XP_007842066.1	9.82e-133	382.0	COG0726@1|root,2QUGV@2759|Eukaryota,393Q0@33154|Opisthokonta,3NYZH@4751|Fungi,3QRT6@4890|Ascomycota,2158D@147550|Sordariomycetes	4751|Fungi	G	Carbohydrate esterase family 4 protein	-	-	-	-	-	-	-	-	-	-	-	-	Polysacc_deac_1
APM_001106	97096.XP_007794424.1	8.94e-163	466.0	COG0673@1|root,KOG2742@2759|Eukaryota,39U64@33154|Opisthokonta,3NVK5@4751|Fungi,3QQJ0@4890|Ascomycota,215UW@147550|Sordariomycetes	4751|Fungi	S	NAD-binding Rossmann fold	-	GO:0003674,GO:0003824,GO:0005575,GO:0005622,GO:0005623,GO:0005634,GO:0005737,GO:0006139,GO:0006725,GO:0006732,GO:0006733,GO:0006739,GO:0006740,GO:0006753,GO:0006793,GO:0006796,GO:0006807,GO:0008150,GO:0008152,GO:0009117,GO:0009987,GO:0016491,GO:0019362,GO:0019637,GO:0034641,GO:0043226,GO:0043227,GO:0043229,GO:0043231,GO:0044237,GO:0044238,GO:0044281,GO:0044424,GO:0044464,GO:0046483,GO:0046496,GO:…	1.1.99.28	ko:K00118	-	-	-	-	ko00000,ko01000	-	-	-	GFO_IDH_MocA,GFO_IDH_MocA_C
APM_001107	393283.XP_007840152.1	2.27e-60	188.0	COG0824@1|root,2S411@2759|Eukaryota,3A10M@33154|Opisthokonta,3P28U@4751|Fungi,3QV8G@4890|Ascomycota,21A60@147550|Sordariomycetes	4751|Fungi	S	thioesterase	-	-	-	ko:K07107	-	-	-	-	ko00000,ko01000	-	-	-	4HBT,4HBT_2
APM_001108	474922.ELA35827	1.18e-160	463.0	COG0564@1|root,KOG1919@2759|Eukaryota,38G5C@33154|Opisthokonta,3NVMQ@4751|Fungi,3QJYX@4890|Ascomycota,21678@147550|Sordariomycetes,1ETKK@1028384|Glomerellales	4751|Fungi	A	Responsible for synthesis of pseudouridine from uracil	RIB2	GO:0000154,GO:0000455,GO:0001522,GO:0003674,GO:0003824,GO:0005575,GO:0005622,GO:0005623,GO:0005634,GO:0005737,GO:0005739,GO:0006139,GO:0006364,GO:0006396,GO:0006399,GO:0006400,GO:0006725,GO:0006766,GO:0006767,GO:0006771,GO:0006807,GO:0008033,GO:0008150,GO:0008152,GO:0009058,GO:0009110,GO:0009231,GO:0009451,GO:0009982,GO:0009987,GO:0010467,GO:0016070,GO:0016072,GO:0016787,GO:0016810,GO:0016814,GO:…	5.4.99.28	ko:K14655,ko:K15454	ko00740,ko01100,map00740,map01100	-	R09377	RC00204	ko00000,ko00001,ko01000,ko03016	-	-	-	PseudoU_synth_2,dCMP_cyt_deam_1
APM_001109	393283.XP_007840154.1	1.46e-72	236.0	2D482@1|root,2SU86@2759|Eukaryota,3A79V@33154|Opisthokonta,3P5RG@4751|Fungi,3QXP1@4890|Ascomycota,211SS@147550|Sordariomycetes	4751|Fungi	S	bZIP transcription factor	-	-	-	-	-	-	-	-	-	-	-	-	DUF3425
APM_001111	393283.XP_007826774.1	5.92e-148	428.0	COG0451@1|root,KOG1502@2759|Eukaryota,39SZR@33154|Opisthokonta,3NWIF@4751|Fungi,3QK05@4890|Ascomycota,21AG9@147550|Sordariomycetes	4751|Fungi	GM	Nucleoside-diphosphate-sugar epimerase	-	-	-	-	-	-	-	-	-	-	-	-	Epimerase,NAD_binding_10,Semialdhyde_dh
APM_001112	393283.XP_007827032.1	0.0	1219.0	2CPUQ@1|root,2R2RV@2759|Eukaryota,38EQH@33154|Opisthokonta,3NVP4@4751|Fungi,3QMD4@4890|Ascomycota,215X3@147550|Sordariomycetes	4751|Fungi	S	integral membrane protein	-	GO:0003674,GO:0005215,GO:0005216,GO:0005261,GO:0005262,GO:0005575,GO:0006810,GO:0006811,GO:0006812,GO:0006816,GO:0006873,GO:0006874,GO:0006875,GO:0007204,GO:0008150,GO:0008324,GO:0009987,GO:0015075,GO:0015085,GO:0015267,GO:0015318,GO:0016020,GO:0016021,GO:0019725,GO:0022803,GO:0022838,GO:0022857,GO:0022890,GO:0030001,GO:0030003,GO:0031224,GO:0034220,GO:0042592,GO:0044425,GO:0046873,GO:0048878,GO:…	-	-	-	-	-	-	-	-	-	-	TRP,TRP_N
APM_001113	393283.XP_007827036.1	7.03e-87	284.0	COG0323@1|root,KOG1978@2759|Eukaryota,399Y4@33154|Opisthokonta,3NW5B@4751|Fungi,3QRG3@4890|Ascomycota,215AK@147550|Sordariomycetes	4751|Fungi	L	DNA mismatch repair protein	-	-	-	-	-	-	-	-	-	-	-	-	DNA_mis_repair,HATPase_c,HATPase_c_3
APM_001114	393283.XP_007827037.1	2.34e-115	333.0	COG0054@1|root,KOG3243@2759|Eukaryota,39X3H@33154|Opisthokonta,3P149@4751|Fungi,3QPYS@4890|Ascomycota,213NU@147550|Sordariomycetes	4751|Fungi	H	Catalyzes the formation of 6,7-dimethyl-8- ribityllumazine by condensation of 5-amino-6-(D- ribitylamino)uracil with 3,4-dihydroxy-2-butanone 4-phosphate. This is the penultimate step in the biosynthesis of riboflavin	RIB4	GO:0000906,GO:0003674,GO:0003824,GO:0005488,GO:0005575,GO:0005622,GO:0005623,GO:0005634,GO:0005737,GO:0005739,GO:0005740,GO:0005758,GO:0006766,GO:0006767,GO:0006771,GO:0006807,GO:0008144,GO:0008150,GO:0008152,GO:0009058,GO:0009110,GO:0009231,GO:0009987,GO:0016740,GO:0016765,GO:0017144,GO:0018130,GO:0019842,GO:0031967,GO:0031970,GO:0031974,GO:0031975,GO:0034641,GO:0036094,GO:0042364,GO:0042726,GO:…	2.5.1.78	ko:K00794	ko00740,ko01100,ko01110,map00740,map01100,map01110	M00125	R04457	RC00960	ko00000,ko00001,ko00002,ko01000	-	-	-	DMRL_synthase
APM_001115	393283.XP_007827038.1	1.62e-311	887.0	2E1TM@1|root,2S93S@2759|Eukaryota,38M4P@33154|Opisthokonta,3NU97@4751|Fungi,3QPCY@4890|Ascomycota,21276@147550|Sordariomycetes	4751|Fungi	-	-	-	-	-	-	-	-	-	-	-	-	-	-	-
APM_001116	5465.ENH77053	1.77e-98	292.0	COG0299@1|root,KOG3076@2759|Eukaryota,39ZXG@33154|Opisthokonta,3P2A1@4751|Fungi,3QURJ@4890|Ascomycota,212UU@147550|Sordariomycetes,1EWM1@1028384|Glomerellales	4751|Fungi	H	Phosphoribosylglycinamide formyltransferase	ade5	GO:0003674,GO:0003824,GO:0004644,GO:0005575,GO:0005622,GO:0005623,GO:0005634,GO:0005737,GO:0006139,GO:0006144,GO:0006163,GO:0006164,GO:0006188,GO:0006189,GO:0006725,GO:0006753,GO:0006793,GO:0006796,GO:0006807,GO:0008150,GO:0008152,GO:0009058,GO:0009112,GO:0009113,GO:0009117,GO:0009123,GO:0009124,GO:0009126,GO:0009127,GO:0009150,GO:0009152,GO:0009156,GO:0009161,GO:0009165,GO:0009167,GO:0009168,GO:…	2.1.2.2	ko:K00601	ko00230,ko00670,ko01100,ko01110,ko01130,map00230,map00670,map01100,map01110,map01130	M00048	R04325,R04326	RC00026,RC00197,RC01128	ko00000,ko00001,ko00002,ko01000	-	-	-	Formyl_trans_N
APM_001117	393283.XP_007827039.1	1.35e-256	723.0	COG0053@1|root,KOG1485@2759|Eukaryota,38E32@33154|Opisthokonta,3NV93@4751|Fungi,3QNZ1@4890|Ascomycota,2159B@147550|Sordariomycetes	4751|Fungi	P	Cation efflux family protein	-	-	-	-	-	-	-	-	-	-	-	-	Cation_efflux,ZT_dimer
APM_001118	393283.XP_007827104.1	0.0	2853.0	COG5032@1|root,KOG0902@2759|Eukaryota,38C4G@33154|Opisthokonta,3NUX7@4751|Fungi,3QKAC@4890|Ascomycota,2167I@147550|Sordariomycetes	4751|Fungi	T	Belongs to the PI3 PI4-kinase family	STT4	GO:0000278,GO:0000281,GO:0000422,GO:0000910,GO:0003674,GO:0003824,GO:0004430,GO:0005575,GO:0005622,GO:0005623,GO:0005737,GO:0005739,GO:0005886,GO:0006629,GO:0006644,GO:0006646,GO:0006650,GO:0006793,GO:0006796,GO:0006914,GO:0006996,GO:0007005,GO:0007010,GO:0007016,GO:0007049,GO:0007154,GO:0007165,GO:0008104,GO:0008150,GO:0008152,GO:0008610,GO:0008654,GO:0009056,GO:0009058,GO:0009987,GO:0016020,GO:…	2.7.1.67	ko:K00888	ko00562,ko01100,ko04011,ko04070,map00562,map01100,map04011,map04070	M00130	R03361	RC00002,RC00078	ko00000,ko00001,ko00002,ko01000,ko04131	-	-	-	PI3Ka,PI3_PI4_kinase
APM_001119	97096.XP_007793265.1	2.05e-163	460.0	COG0638@1|root,KOG0179@2759|Eukaryota,38EK6@33154|Opisthokonta,3NZ3T@4751|Fungi,3QP2N@4890|Ascomycota,215SM@147550|Sordariomycetes	4751|Fungi	O	Proteasome component C5	PRE7	GO:0000502,GO:0005575,GO:0005622,GO:0005623,GO:0005634,GO:0005737,GO:0005783,GO:0005789,GO:0005829,GO:0005839,GO:0006508,GO:0006511,GO:0006807,GO:0007088,GO:0007346,GO:0008150,GO:0008152,GO:0009056,GO:0009057,GO:0009896,GO:0009987,GO:0010498,GO:0010499,GO:0010564,GO:0010638,GO:0010965,GO:0012505,GO:0016020,GO:0019538,GO:0019748,GO:0019774,GO:0019941,GO:0030071,GO:0030163,GO:0031331,GO:0031597,GO:…	3.4.25.1	ko:K02732	ko03050,map03050	M00337,M00340	-	-	ko00000,ko00001,ko00002,ko01000,ko01002,ko03051	-	-	-	Proteasome
APM_001120	393283.XP_007827106.1	1.34e-184	540.0	KOG1902@1|root,KOG1902@2759|Eukaryota,39TQF@33154|Opisthokonta,3NY3C@4751|Fungi,3QQE2@4890|Ascomycota,213XC@147550|Sordariomycetes	4751|Fungi	AT	YT521-B-like domain	-	-	-	-	-	-	-	-	-	-	-	-	RRM_1,YTH
APM_001121	97096.XP_007798304.1	1.08e-83	256.0	COG0071@1|root,KOG0710@2759|Eukaryota,3A15R@33154|Opisthokonta,3P35W@4751|Fungi,3QUUR@4890|Ascomycota,219DX@147550|Sordariomycetes	4751|Fungi	O	Belongs to the small heat shock protein (HSP20) family	-	-	-	-	-	-	-	-	-	-	-	-	HSP20
APM_001123	29908.U7PZD0	7.96e-32	120.0	2D3VC@1|root,2SSWV@2759|Eukaryota,3A651@33154|Opisthokonta,3P7PD@4751|Fungi,3QW8Q@4890|Ascomycota,21B16@147550|Sordariomycetes,3UU1V@5151|Ophiostomatales	4751|Fungi	S	pci domain-containing protein	-	-	-	-	-	-	-	-	-	-	-	-	-
APM_001124	97096.XP_007793262.1	6.59e-203	601.0	COG3867@1|root,2QU6R@2759|Eukaryota,38STG@33154|Opisthokonta,3NWRK@4751|Fungi,3QPVX@4890|Ascomycota,216CT@147550|Sordariomycetes	4751|Fungi	G	arabinogalactan	-	-	3.2.1.89	ko:K01224	-	-	-	-	ko00000,ko01000	-	-	-	Glyco_hydro_53
APM_001125	97096.XP_007793259.1	2.42e-183	530.0	COG0451@1|root,KOG1430@2759|Eukaryota,39VRK@33154|Opisthokonta,3NXPY@4751|Fungi,3QQ9F@4890|Ascomycota,2159S@147550|Sordariomycetes	4751|Fungi	EI	3-beta hydroxysteroid dehydrogenase isomerase	-	-	-	-	-	-	-	-	-	-	-	-	3Beta_HSD
APM_001127	176275.XP_008594769.1	2.11e-257	714.0	COG0477@1|root,KOG2533@2759|Eukaryota,39TRT@33154|Opisthokonta,3NUZJ@4751|Fungi,3QP9Z@4890|Ascomycota,2166Z@147550|Sordariomycetes,3THY7@5125|Hypocreales	4751|Fungi	G	Alternative sulfate transporter	-	-	-	-	-	-	-	-	-	-	-	-	MFS_1
APM_001129	393283.XP_007841510.1	7.87e-246	677.0	COG1064@1|root,KOG0023@2759|Eukaryota,38EJ7@33154|Opisthokonta,3NVVI@4751|Fungi,3QKI8@4890|Ascomycota,211A9@147550|Sordariomycetes	4751|Fungi	Q	alcohol dehydrogenase	-	-	1.1.1.2	ko:K00002	ko00010,ko00040,ko00561,ko00930,ko01100,ko01110,ko01120,ko01130,ko01220,map00010,map00040,map00561,map00930,map01100,map01110,map01120,map01130,map01220	M00014	R00746,R01041,R01481,R05231	RC00087,RC00088,RC00099,RC00108	ko00000,ko00001,ko00002,ko01000,ko04147	-	-	-	ADH_N,ADH_zinc_N
APM_001130	393283.XP_007841509.1	2.12e-273	766.0	KOG2431@1|root,KOG2431@2759|Eukaryota,39JJT@33154|Opisthokonta,3PC3A@4751|Fungi,3RNVM@4890|Ascomycota,21S2C@147550|Sordariomycetes	4751|Fungi	G	Belongs to the glycosyl hydrolase 47 family	-	-	3.2.1.113	ko:K01230	ko00510,ko00513,ko01100,ko04141,map00510,map00513,map01100,map04141	M00073,M00074	R05982,R06722	-	ko00000,ko00001,ko00002,ko01000,ko04131	-	GH47	-	Glyco_hydro_47
APM_001131	97096.XP_007798209.1	1.9e-57	206.0	2CXWJ@1|root,2S0AG@2759|Eukaryota,3A525@33154|Opisthokonta,3P3V0@4751|Fungi,3QUFM@4890|Ascomycota,219DA@147550|Sordariomycetes	4751|Fungi	S	Transcriptional regulator	-	-	-	-	-	-	-	-	-	-	-	-	DEK_C
APM_001132	393283.XP_007841512.1	0.0	1137.0	COG5096@1|root,KOG1061@2759|Eukaryota,38BHY@33154|Opisthokonta,3NUMT@4751|Fungi,3QJB1@4890|Ascomycota,214M2@147550|Sordariomycetes	4751|Fungi	U	Adaptins are components of the adaptor complexes which link clathrin to receptors in coated vesicles. Clathrin-associated protein complexes are believed to interact with the cytoplasmic tails of membrane proteins, leading to their selection and concentration	APL2	GO:0003674,GO:0005488,GO:0005515,GO:0005575,GO:0005622,GO:0005623,GO:0005737,GO:0005768,GO:0005794,GO:0005798,GO:0005829,GO:0006810,GO:0006886,GO:0006892,GO:0006896,GO:0007034,GO:0008104,GO:0008150,GO:0012505,GO:0012506,GO:0012510,GO:0015031,GO:0015833,GO:0016020,GO:0016192,GO:0016197,GO:0030117,GO:0030118,GO:0030119,GO:0030120,GO:0030121,GO:0030125,GO:0030130,GO:0030131,GO:0030133,GO:0030135,GO:…	-	-	-	-	-	-	-	-	-	-	Adaptin_N
APM_001134	393283.XP_007841525.1	1.49e-59	185.0	COG0271@1|root,KOG3348@2759|Eukaryota,3A86M@33154|Opisthokonta,3P6UR@4751|Fungi,3QYKX@4890|Ascomycota,21ATV@147550|Sordariomycetes	4751|Fungi	T	Belongs to the BolA IbaG family	-	GO:0000122,GO:0003674,GO:0005488,GO:0005575,GO:0005622,GO:0005623,GO:0005634,GO:0005737,GO:0005829,GO:0006355,GO:0006357,GO:0006873,GO:0006875,GO:0006879,GO:0006950,GO:0007154,GO:0008104,GO:0008150,GO:0009267,GO:0009605,GO:0009889,GO:0009890,GO:0009891,GO:0009892,GO:0009893,GO:0009987,GO:0009991,GO:0010035,GO:0010038,GO:0010039,GO:0010106,GO:0010468,GO:0010556,GO:0010557,GO:0010558,GO:0010604,GO:…	-	-	-	-	-	-	-	-	-	-	BolA
APM_001135	393283.XP_007841526.1	3.73e-124	363.0	COG0327@1|root,KOG4131@2759|Eukaryota,39U3J@33154|Opisthokonta,3P0V5@4751|Fungi,3QPT2@4890|Ascomycota,2161F@147550|Sordariomycetes	4751|Fungi	S	interacting factor	-	GO:0003674,GO:0003824,GO:0003933,GO:0005575,GO:0005622,GO:0005623,GO:0005737,GO:0005739,GO:0016787,GO:0016810,GO:0016814,GO:0019238,GO:0043226,GO:0043227,GO:0043229,GO:0043231,GO:0044424,GO:0044444,GO:0044464	-	-	-	-	-	-	-	-	-	-	NIF3
APM_001136	393283.XP_007841527.1	8.08e-59	193.0	KOG2346@1|root,KOG2346@2759|Eukaryota,38M5B@33154|Opisthokonta,3P2WE@4751|Fungi,3QVQ5@4890|Ascomycota,218B6@147550|Sordariomycetes	4751|Fungi	S	Vps51/Vps67	-	GO:0000938,GO:0005575,GO:0005622,GO:0005623,GO:0005737,GO:0005768,GO:0005794,GO:0006810,GO:0006892,GO:0006896,GO:0006996,GO:0007030,GO:0007034,GO:0008150,GO:0009987,GO:0010256,GO:0012505,GO:0016020,GO:0016021,GO:0016043,GO:0016192,GO:0016197,GO:0016482,GO:0031224,GO:0031410,GO:0031982,GO:0032456,GO:0032991,GO:0042147,GO:0043226,GO:0043227,GO:0043229,GO:0043231,GO:0044422,GO:0044424,GO:0044425,GO:…	-	ko:K20296	-	-	-	-	ko00000,ko04131	-	-	-	Vps51
APM_001137	199306.XP_003069894.1	4.52e-51	170.0	2EJP4@1|root,2SPTA@2759|Eukaryota,3AKS0@33154|Opisthokonta,3PDX8@4751|Fungi,3QVN6@4890|Ascomycota,20NGK@147545|Eurotiomycetes,3B8GR@33183|Onygenales,3FQ65@34383|Onygenales incertae sedis	4751|Fungi	-	-	-	-	-	-	-	-	-	-	-	-	-	-	-
APM_001138	393283.XP_007841528.1	2.24e-120	350.0	KOG3683@1|root,KOG3683@2759|Eukaryota,3A2EA@33154|Opisthokonta,3P3I3@4751|Fungi,3QUAW@4890|Ascomycota,2198N@147550|Sordariomycetes	4751|Fungi	S	mediated genome instability protein rmi1	-	-	-	ko:K15364	ko03460,map03460	-	-	-	ko00000,ko00001,ko03400	-	-	-	RMI1_N
APM_001139	393283.XP_007841529.1	3.38e-261	723.0	28ICH@1|root,2QQP3@2759|Eukaryota,38N7R@33154|Opisthokonta,3NWEH@4751|Fungi,3QN56@4890|Ascomycota,21375@147550|Sordariomycetes	4751|Fungi	S	Golgi transport complex component cog5	COG5	GO:0005575,GO:0005622,GO:0005623,GO:0005737,GO:0005794,GO:0005829,GO:0006810,GO:0006891,GO:0008104,GO:0008150,GO:0009987,GO:0012505,GO:0016192,GO:0017119,GO:0032258,GO:0032991,GO:0033036,GO:0033365,GO:0034613,GO:0043226,GO:0043227,GO:0043229,GO:0043231,GO:0044422,GO:0044424,GO:0044431,GO:0044444,GO:0044446,GO:0044464,GO:0048193,GO:0051179,GO:0051234,GO:0051641,GO:0061919,GO:0070727,GO:0072665,GO:…	-	-	-	-	-	-	-	-	-	-	COG5
APM_001140	393283.XP_007827493.1	1.65e-119	363.0	KOG4701@1|root,KOG4701@2759|Eukaryota,38GWD@33154|Opisthokonta,3NVBP@4751|Fungi,3QN9E@4890|Ascomycota,2164W@147550|Sordariomycetes	4751|Fungi	G	Belongs to the glycosyl hydrolase 18 family	CHT2	GO:0000278,GO:0000281,GO:0000282,GO:0000322,GO:0000323,GO:0000324,GO:0000910,GO:0000920,GO:0003674,GO:0003824,GO:0004553,GO:0004568,GO:0005488,GO:0005575,GO:0005576,GO:0005618,GO:0005622,GO:0005623,GO:0005634,GO:0005635,GO:0005737,GO:0005773,GO:0005783,GO:0005933,GO:0005935,GO:0006022,GO:0006026,GO:0006030,GO:0006032,GO:0006040,GO:0006807,GO:0006950,GO:0007049,GO:0007154,GO:0007163,GO:0008061,GO:…	3.2.1.14	ko:K01183	ko00520,ko01100,map00520,map01100	-	R01206,R02334	RC00467	ko00000,ko00001,ko01000	-	GH18	-	CBM_1,CBM_19,Flocculin_t3,Glyco_hydro_18
APM_001141	33188.XP_002541522.1	1.82e-127	372.0	28M77@1|root,2QTQ8@2759|Eukaryota,39W9A@33154|Opisthokonta,3NX4G@4751|Fungi,3QMY5@4890|Ascomycota,20B52@147545|Eurotiomycetes,3B4G7@33183|Onygenales	4751|Fungi	S	Semialdehyde dehydrogenase, NAD binding domain	-	-	-	-	-	-	-	-	-	-	-	-	NAD_binding_10,NmrA
APM_001142	38033.XP_001223324.1	1.22e-68	237.0	2ERY2@1|root,2RHKW@2759|Eukaryota,3AF2Q@33154|Opisthokonta,3PBAK@4751|Fungi,3QV53@4890|Ascomycota,219M5@147550|Sordariomycetes,3UBDE@5139|Sordariales,3HAUQ@35718|Chaetomiaceae	4751|Fungi	-	-	-	-	-	-	-	-	-	-	-	-	-	-	-
APM_001143	393283.XP_007839319.1	0.0	1446.0	COG1877@1|root,KOG1050@2759|Eukaryota,38CEK@33154|Opisthokonta,3NU3V@4751|Fungi,3QMPC@4890|Ascomycota,2150M@147550|Sordariomycetes	4751|Fungi	G	Glycosyltransferase Family 20	-	-	2.4.1.15,3.1.3.12	ko:K16055	ko00500,ko01100,map00500,map01100	-	R02737,R02778	RC00005,RC00017,RC00049,RC02748	ko00000,ko00001,ko01000,ko01003	-	GT20	-	Glyco_transf_20,Trehalose_PPase
APM_001144	5465.ENH84982	2.31e-62	208.0	2ESDH@1|root,2SUZC@2759|Eukaryota,3AMRX@33154|Opisthokonta,3PDZX@4751|Fungi,3QYM9@4890|Ascomycota,21C2V@147550|Sordariomycetes,1EV9U@1028384|Glomerellales	4751|Fungi	S	LPXTG-domain-containing protein	-	-	-	-	-	-	-	-	-	-	-	-	-
APM_001145	31870.EFQ32693	5.01e-265	738.0	KOG2431@1|root,KOG2431@2759|Eukaryota,38CSI@33154|Opisthokonta,3NUIH@4751|Fungi,3QJFQ@4890|Ascomycota,21CWY@147550|Sordariomycetes,1EVC6@1028384|Glomerellales	4751|Fungi	G	Belongs to the glycosyl hydrolase 47 family	MNS1	GO:0000139,GO:0003674,GO:0003824,GO:0004553,GO:0004559,GO:0004571,GO:0005488,GO:0005509,GO:0005575,GO:0005622,GO:0005623,GO:0005737,GO:0005783,GO:0005789,GO:0005794,GO:0006464,GO:0006491,GO:0006508,GO:0006511,GO:0006516,GO:0006517,GO:0006807,GO:0006950,GO:0008150,GO:0008152,GO:0009056,GO:0009057,GO:0009100,GO:0009987,GO:0010033,GO:0010243,GO:0010498,GO:0012505,GO:0015923,GO:0015924,GO:0016020,GO:…	3.2.1.113	ko:K01230	ko00510,ko00513,ko01100,ko04141,map00510,map00513,map01100,map04141	M00073,M00074	R05982,R06722	-	ko00000,ko00001,ko00002,ko01000,ko04131	-	GH47	-	Glyco_hydro_47
APM_001146	97096.XP_007796212.1	3.54e-35	126.0	2E8YZ@1|root,2SFDE@2759|Eukaryota,3ABHA@33154|Opisthokonta,3P8IY@4751|Fungi,3QZFE@4890|Ascomycota,21C5M@147550|Sordariomycetes	4751|Fungi	S	CFEM domain	-	-	-	-	-	-	-	-	-	-	-	-	CFEM
APM_001148	393283.XP_007839327.1	6.18e-25	99.0	2E4T5@1|root,2SBN9@2759|Eukaryota,3AAKR@33154|Opisthokonta,3P6N0@4751|Fungi,3QYX8@4890|Ascomycota,21B81@147550|Sordariomycetes	4751|Fungi	S	Lea domain protein	-	-	-	-	-	-	-	-	-	-	-	-	-
APM_001149	393283.XP_007839317.1	8.79e-261	721.0	COG1835@1|root,2QVJG@2759|Eukaryota,39X0Q@33154|Opisthokonta,3NU4J@4751|Fungi,3QNR0@4890|Ascomycota,212ZG@147550|Sordariomycetes	4751|Fungi	I	Acyltransferase family	-	-	-	ko:K03135	ko03022,map03022	-	-	-	ko00000,ko00001,ko03021	-	-	-	Acyl_transf_3
APM_001151	393283.XP_007828005.1	1.74e-131	381.0	2EFCJ@1|root,2SHCH@2759|Eukaryota,39XW4@33154|Opisthokonta,3NUXB@4751|Fungi,3QPBU@4890|Ascomycota,2129V@147550|Sordariomycetes	4751|Fungi	-	-	-	-	-	-	-	-	-	-	-	-	-	-	-
APM_001153	97096.XP_007792761.1	0.0	1016.0	COG5647@1|root,KOG2166@2759|Eukaryota,3ANJ6@33154|Opisthokonta,3NWUS@4751|Fungi,3QJQC@4890|Ascomycota,213ND@147550|Sordariomycetes	4751|Fungi	D	Belongs to the cullin family	-	GO:0000151,GO:0003674,GO:0003824,GO:0004842,GO:0005488,GO:0005515,GO:0005575,GO:0005622,GO:0005623,GO:0005634,GO:0005737,GO:0006464,GO:0006508,GO:0006511,GO:0006807,GO:0008150,GO:0008152,GO:0009056,GO:0009057,GO:0009987,GO:0010498,GO:0016567,GO:0016740,GO:0019005,GO:0019538,GO:0019787,GO:0019899,GO:0019941,GO:0030163,GO:0031146,GO:0031461,GO:0031463,GO:0031625,GO:0032446,GO:0032991,GO:0036211,GO:…	-	ko:K03869	ko04120,ko04340,ko04341,map04120,map04340,map04341	M00384	-	-	ko00000,ko00001,ko00002,ko03400,ko04121	-	-	-	Cullin,Cullin_Nedd8
APM_001154	393283.XP_007828002.1	2.55e-71	233.0	KOG3277@1|root,KOG3277@2759|Eukaryota,3A8PK@33154|Opisthokonta,3P5EI@4751|Fungi,3QXYF@4890|Ascomycota,21ARG@147550|Sordariomycetes	4751|Fungi	S	dnl zinc finger	-	GO:0003674,GO:0005488,GO:0005515,GO:0005575,GO:0005622,GO:0005623,GO:0005737,GO:0005739,GO:0005740,GO:0005743,GO:0005744,GO:0005759,GO:0006457,GO:0006605,GO:0006626,GO:0006810,GO:0006839,GO:0006886,GO:0006950,GO:0006986,GO:0006996,GO:0007005,GO:0008104,GO:0008150,GO:0009987,GO:0010033,GO:0015031,GO:0015833,GO:0016020,GO:0016043,GO:0017038,GO:0019866,GO:0030150,GO:0031090,GO:0031647,GO:0031966,GO:…	-	ko:K17808	-	-	-	-	ko00000,ko03029	-	-	-	zf-DNL
APM_001155	393283.XP_007828001.1	0.0	2866.0	KOG1823@1|root,KOG1823@2759|Eukaryota,38G3S@33154|Opisthokonta,3NUBZ@4751|Fungi,3QNW5@4890|Ascomycota,2178G@147550|Sordariomycetes	4751|Fungi	V	HEAT repeat protein	UTP20	GO:0000447,GO:0000460,GO:0000462,GO:0000466,GO:0000469,GO:0000472,GO:0000478,GO:0000479,GO:0000480,GO:0000966,GO:0000967,GO:0003674,GO:0003676,GO:0003723,GO:0003729,GO:0005488,GO:0005575,GO:0005622,GO:0005623,GO:0005634,GO:0005654,GO:0005730,GO:0005737,GO:0006139,GO:0006364,GO:0006396,GO:0006725,GO:0006807,GO:0008150,GO:0008152,GO:0009987,GO:0010467,GO:0016070,GO:0016072,GO:0022613,GO:0030490,GO:…	-	ko:K14772	-	-	-	-	ko00000,ko03009	-	-	-	DRIM
APM_001156	393283.XP_007828000.1	4.81e-231	654.0	KOG2476@1|root,KOG2476@2759|Eukaryota,38C31@33154|Opisthokonta,3NV4J@4751|Fungi,3QNKC@4890|Ascomycota,2134C@147550|Sordariomycetes	4751|Fungi	S	cwfJ domain-containing protein	-	GO:0000375,GO:0000377,GO:0000398,GO:0003674,GO:0005575,GO:0005622,GO:0005623,GO:0005634,GO:0005681,GO:0005737,GO:0005829,GO:0006139,GO:0006396,GO:0006397,GO:0006725,GO:0006807,GO:0008047,GO:0008150,GO:0008152,GO:0008380,GO:0009987,GO:0010467,GO:0016070,GO:0016071,GO:0030234,GO:0032991,GO:0034641,GO:0043085,GO:0043170,GO:0043226,GO:0043227,GO:0043229,GO:0043231,GO:0044093,GO:0044237,GO:0044238,GO:…	-	-	-	-	-	-	-	-	-	-	CwfJ_C_1,CwfJ_C_2,zf-CCHC_2
APM_001157	393283.XP_007827999.1	3.51e-273	776.0	2EB0G@1|root,2SH6B@2759|Eukaryota,39WAR@33154|Opisthokonta,3P0WB@4751|Fungi,3QTUI@4890|Ascomycota,219YN@147550|Sordariomycetes	4751|Fungi	-	-	-	-	-	-	-	-	-	-	-	-	-	-	-
APM_001158	393283.XP_007828517.1	4.29e-283	787.0	COG5105@1|root,KOG3772@2759|Eukaryota,38GCJ@33154|Opisthokonta,3NX7V@4751|Fungi,3QMK6@4890|Ascomycota,2161V@147550|Sordariomycetes	4751|Fungi	D	m-phase inducer phosphatase	MIH1	GO:0000075,GO:0000076,GO:0000077,GO:0000079,GO:0000086,GO:0000278,GO:0001932,GO:0003674,GO:0003824,GO:0004721,GO:0004725,GO:0005575,GO:0005622,GO:0005623,GO:0005634,GO:0005737,GO:0006275,GO:0006464,GO:0006470,GO:0006793,GO:0006796,GO:0006807,GO:0006950,GO:0006974,GO:0007049,GO:0007088,GO:0007093,GO:0007095,GO:0007154,GO:0007165,GO:0007346,GO:0008104,GO:0008150,GO:0008152,GO:0008156,GO:0008361,GO:…	3.1.3.48	ko:K02555	ko04011,ko04111,map04011,map04111	M00691,M00693	-	-	ko00000,ko00001,ko00002,ko01000,ko01009	-	-	-	Rhodanese
APM_001159	393283.XP_007828516.1	0.0	1035.0	KOG1926@1|root,KOG1926@2759|Eukaryota,390BU@33154|Opisthokonta,3NV4D@4751|Fungi,3RJK4@4890|Ascomycota,214C0@147550|Sordariomycetes	4751|Fungi	K	dna polymerase	POL5	GO:0000182,GO:0003674,GO:0003676,GO:0003677,GO:0003690,GO:0003824,GO:0003887,GO:0005488,GO:0005575,GO:0005622,GO:0005623,GO:0005634,GO:0005730,GO:0006139,GO:0006259,GO:0006351,GO:0006360,GO:0006725,GO:0006807,GO:0008150,GO:0008152,GO:0009058,GO:0009059,GO:0009303,GO:0009987,GO:0010467,GO:0016070,GO:0016072,GO:0016740,GO:0016772,GO:0016779,GO:0018130,GO:0019438,GO:0031974,GO:0031981,GO:0032774,GO:…	2.7.7.7	ko:K02331	-	-	-	-	ko00000,ko01000,ko03036,ko03400	-	-	-	DNA_pol_phi
APM_001160	393283.XP_007828514.1	4.85e-181	507.0	COG0638@1|root,KOG0184@2759|Eukaryota,38E3A@33154|Opisthokonta,3NU0E@4751|Fungi,3QK0X@4890|Ascomycota,211V6@147550|Sordariomycetes	4751|Fungi	O	Proteasome subunit alpha type	PRE10	GO:0000502,GO:0003674,GO:0003676,GO:0003723,GO:0003729,GO:0005488,GO:0005575,GO:0005622,GO:0005623,GO:0005634,GO:0005737,GO:0005829,GO:0005839,GO:0006508,GO:0006511,GO:0006807,GO:0007088,GO:0007346,GO:0008150,GO:0008152,GO:0009056,GO:0009057,GO:0009896,GO:0009987,GO:0010498,GO:0010499,GO:0010564,GO:0010638,GO:0010965,GO:0012505,GO:0016020,GO:0019538,GO:0019773,GO:0019941,GO:0030071,GO:0030163,GO:…	3.4.25.1	ko:K02727	ko03050,map03050	M00337,M00340	-	-	ko00000,ko00001,ko00002,ko01000,ko01002,ko03051	-	-	-	Proteasome,Proteasome_A_N
APM_001161	1182553.XP_007740430.1	5.49e-91	317.0	COG0584@1|root,COG0666@1|root,COG5409@1|root,KOG0504@2759|Eukaryota,KOG1162@2759|Eukaryota,KOG2421@2759|Eukaryota,38EQN@33154|Opisthokonta,3NUB5@4751|Fungi,3QPFW@4890|Ascomycota,20CA9@147545|Eurotiomycetes,3MQB5@451870|Chaetothyriomycetidae	4751|Fungi	U	Glycerophosphoryl diester phosphodiesterase family	GDE1	GO:0003674,GO:0003824,GO:0005575,GO:0005622,GO:0005623,GO:0005737,GO:0006629,GO:0006644,GO:0006650,GO:0006793,GO:0006796,GO:0006873,GO:0008081,GO:0008150,GO:0008152,GO:0008889,GO:0009056,GO:0009395,GO:0009987,GO:0016042,GO:0016787,GO:0016788,GO:0019637,GO:0019725,GO:0030002,GO:0030320,GO:0030643,GO:0035690,GO:0042221,GO:0042493,GO:0042578,GO:0042592,GO:0044237,GO:0044238,GO:0044242,GO:0044248,GO:…	3.1.4.46	ko:K18696	ko00564,map00564	-	R01030,R01470	RC00017,RC00425	ko00000,ko00001,ko01000	-	-	iMM904.YPL110C	Ank_2,Ank_4,GDPD,SPX
APM_001164	393283.XP_007827620.1	1.16e-188	530.0	COG0063@1|root,KOG3974@2759|Eukaryota,38FU3@33154|Opisthokonta,3NUFF@4751|Fungi,3QPGZ@4890|Ascomycota,217A6@147550|Sordariomycetes	4751|Fungi	G	Catalyzes the dehydration of the S-form of NAD(P)HX at the expense of ATP, which is converted to ADP. Together with NAD(P)HX epimerase, which catalyzes the epimerization of the S- and R-forms, the enzyme allows the repair of both epimers of NAD(P)HX, a damaged form of NAD(P)H that is a result of enzymatic or heat-dependent hydration	-	GO:0003674,GO:0003824,GO:0005575,GO:0005622,GO:0005623,GO:0005737,GO:0006139,GO:0006725,GO:0006732,GO:0006733,GO:0006753,GO:0006793,GO:0006796,GO:0006807,GO:0008150,GO:0008152,GO:0009117,GO:0009987,GO:0016829,GO:0016835,GO:0016836,GO:0019362,GO:0019637,GO:0034641,GO:0044237,GO:0044238,GO:0044281,GO:0044424,GO:0044464,GO:0046483,GO:0046496,GO:0047453,GO:0051186,GO:0055086,GO:0071704,GO:0072524,GO:…	4.2.1.93	ko:K17757	-	-	-	-	ko00000,ko01000	-	-	-	Carb_kinase
APM_001165	393283.XP_007827621.1	0.0	980.0	COG0056@1|root,KOG1353@2759|Eukaryota,38ERH@33154|Opisthokonta,3NUHW@4751|Fungi,3QKF2@4890|Ascomycota,21306@147550|Sordariomycetes	4751|Fungi	C	Produces ATP from ADP in the presence of a proton gradient across the membrane	ATP1	GO:0000166,GO:0000275,GO:0003674,GO:0005488,GO:0005524,GO:0005575,GO:0005622,GO:0005623,GO:0005737,GO:0005739,GO:0005740,GO:0005743,GO:0005753,GO:0005754,GO:0005759,GO:0006091,GO:0006119,GO:0006139,GO:0006163,GO:0006164,GO:0006725,GO:0006753,GO:0006754,GO:0006793,GO:0006796,GO:0006807,GO:0006810,GO:0006811,GO:0006812,GO:0006839,GO:0008144,GO:0008150,GO:0008152,GO:0009058,GO:0009117,GO:0009123,GO:…	-	ko:K02132	ko00190,ko01100,ko04714,ko05010,ko05012,ko05016,map00190,map01100,map04714,map05010,map05012,map05016	M00158	-	-	ko00000,ko00001,ko00002	3.A.2.1	-	iMM904.YBL099W,iND750.YBL099W	ATP-synt_ab,ATP-synt_ab_C,ATP-synt_ab_N
APM_001167	393283.XP_007827618.1	0.0	1146.0	COG0028@1|root,KOG4166@2759|Eukaryota,39J92@33154|Opisthokonta,3NVDF@4751|Fungi,3QKA0@4890|Ascomycota,2137G@147550|Sordariomycetes	4751|Fungi	H	acetolactate synthase	ILV2	GO:0000166,GO:0003674,GO:0003824,GO:0003984,GO:0005488,GO:0005575,GO:0005622,GO:0005623,GO:0005737,GO:0005739,GO:0005948,GO:0006082,GO:0006520,GO:0006549,GO:0006573,GO:0006807,GO:0008150,GO:0008152,GO:0008652,GO:0009058,GO:0009081,GO:0009082,GO:0009097,GO:0009099,GO:0009987,GO:0016053,GO:0016740,GO:0016744,GO:0019752,GO:0032991,GO:0036094,GO:0043167,GO:0043168,GO:0043226,GO:0043227,GO:0043229,GO:…	2.2.1.6	ko:K01652	ko00290,ko00650,ko00660,ko00770,ko01100,ko01110,ko01130,ko01210,ko01230,map00290,map00650,map00660,map00770,map01100,map01110,map01130,map01210,map01230	M00019,M00570	R00006,R00014,R00226,R03050,R04672,R04673,R08648	RC00027,RC00106,RC01192,RC02744,RC02893	ko00000,ko00001,ko00002,ko01000	-	-	-	TPP_enzyme_C,TPP_enzyme_M,TPP_enzyme_N
APM_001168	710243.XP_007595562.1	3.64e-157	449.0	COG4948@1|root,2QRWW@2759|Eukaryota,39TPC@33154|Opisthokonta,3NZ2Z@4751|Fungi,3QJU0@4890|Ascomycota,213ME@147550|Sordariomycetes,1F0ME@1028384|Glomerellales	4751|Fungi	M	Mandelate racemase muconate lactonizing	-	-	4.2.1.6	ko:K01684	ko00052,ko01100,ko01120,map00052,map01100,map01120	M00552	R03033	RC00543	ko00000,ko00001,ko00002,ko01000	-	-	-	MR_MLE_C,MR_MLE_N
APM_001169	27337.EGY21516	2.11e-131	390.0	2C7FE@1|root,2S329@2759|Eukaryota,38E65@33154|Opisthokonta,3NWNM@4751|Fungi,3QRCF@4890|Ascomycota,2149Z@147550|Sordariomycetes,1EY3J@1028384|Glomerellales	4751|Fungi	S	Gliotoxin biosynthesis protein	-	-	-	-	-	-	-	-	-	-	-	-	AIG2_2
[truncated: 9,684 more rows]

## Sheet: A.pterosperma
## Wed Jan 11 15:00:05 2023 ## emapper-2.1.9 ## /data/shared/home/emapper/miniconda3/envs/eggnog-mapper-2.1/bin/emapper.py --cpu 20 --mp_start_method forkserver --data_dir /dev/shm/ -o out --output_dir /emapper_web_jobs/emapper_jobs/user_data/MM_bzoid73r --temp_dir /emapper_web_jobs/emapper_jobs/user_data/MM_bzoid73r --override -m diamond --dmnd_ignore_warnings -i /emapper_web_jobs/emapper_jobs/u…
#
[truncated: 9,804 more rows]

## Sheet: A.saccharicola
## Wed Jan 11 15:47:28 2023 ## emapper-2.1.9 ## /data/shared/home/emapper/miniconda3/envs/eggnog-mapper-2.1/bin/emapper.py --cpu 20 --mp_start_method forkserver --data_dir /dev/shm/ -o out --output_dir /emapper_web_jobs/emapper_jobs/user_data/MM_3gabpew5 --temp_dir /emapper_web_jobs/emapper_jobs/user_data/MM_3gabpew5 --override -m diamond --dmnd_ignore_warnings -i /emapper_web_jobs/emapper_jobs/u…
[truncated: 10,643 more rows]

[truncated: 7 more sheets: A.KUC21332, A.rasikravindrae, A.phaeospermum, A.puccinioides, N.oryzae, COG of A.malaysiana, Fisher test of secondary metabo]
