# Supplementary material for: Comparative genomics of endophytic fungi Apiospora malaysiana with related ascomycetes indicates adaptation attuned to lifestyle choices with potential sustainable cellulolytic activity
Source: DNA Res. 2025 May 10;32(3):dsaf011. doi: 10.1093/dnares/dsaf011 (PMC12202052; doi:10.1093/dnares/dsaf011)
Supplement: dsaf011_suppl_Supplementary_Table_S2 [file dsaf011_suppl_supplementary_table_s2.xlsx]

## Sheet: Selected gene locations
List of selected cellulase genes and their locations in genome
Abbreviation	CDS Matched IDs	Scaffold position	GBK/GFF positions
Gene A	APM_000720	apio_m1	2403899-2405357
Gene B	APM_013033	apio_m8	333238-335348
Gene C	APM_009931	apio_m40	2488874-2490226
Gene 1	APM_011205	apio_m42	1927434-1928672
Gene 2	APM_012467	apio_m6	271513-272650
Gene 3	APM_002619	apio_m11	376525-380295

## Sheet: primers
List of primers
Name	Sequence
ITS_Forward	5’- TCCGTAGGTGAACCTGCGG -3’
ITS_Reverse	5’- TCCTCCGCTTATTGATATG – 3’
APM_000720 Forward (A)	5’ CGCGCCATATGGGTATCAATTCGGGCCTTGGTGCCTTGC 3’
APM_000720 Reverse (A)	5’ CGCCGCTCGAGGTTCTTCCACTTCGCCGCGAA 3’
APM_13033 Forward (B)	5’-CGCGCCATATGCATGCCTCTTTCATTGTCGCATTGGC-3’
APM_13033 Reverse (B)	5’-GCCCGCTCGAGTGAGGCCGGCTTGATGCAG-3’
APM_009931 Forward (C)	5’-CGCGCCATATGTTAGGTTCCCTCCCCATCGCCTTCCTGGC-3’
APM_009931 Reverse (C)	5’-CGCCGGAATTCTTTGCATGGCGAAACCGACTTGGCACTCG-3’
APM_011205 Forward (1)	5’ TAATACGACTCACTATAGGG 3’
APM_011205 Reverse (1)	5’ TGCTAGTTATTGCTCAGCGG 3’
APM_012467 Forward (2)	5’ TAATACGACTCACTATAGGG 3’
APM_012467 Reverse (2)	5’ TGCTAGTTATTGCTCAGCGG 3’
APM_002619 Forward (3)	5’ TAATACGACTCACTATAGGG 3’
APM_002619 Reverse (3)	5’ TGCTAGTTATTGCTCAGCGG 3’

## Sheet: gene physio chemical
Gene	Protein ID	Gene length (nt)	Amino acid	Cyestine residue	Theoretical pI:	Family	Domains	SIGNAL P	Instability index:	Aliphatic index:
Gene 01	APM_011205	1164	392	6,1.5%	5.52	GH5	Fungal-type cellulose-binding domain; Small four-cysteine cellulose-binding domain of fungi	Y(0.995782)	stable	65.89
Gene 02	APM_012467	1248	424	6,1.4%	5.03	GH5	Glycosyl hydrolases; A functionally diverse superfamily containing glycosyl hydrolase families	Y(0.984625)	stable	78.51
Gene 03	APM_002619	2412	826	13,1.6%	5.96	GH 5	Glyco_hydro_5_C Aryl-phospho-beta-D-glucosidase BglC, GH1 family [Carbohydrate transport and metabolism];	No	unstable	65.8
Gene A	APM_000720	1206	402	10,2.5%	5.3	GH5	Fungal-type cellulose-binding domain; Small four-cysteine cellulose-binding domain of fungi	Y(0.996348)	stable	30.33
Gene B	APM_013033	1029	312	7,2.2%	8.06	GH5	Fungal-type cellulose-binding domain; Small four-cysteine cellulose-binding domain of fungi	No	stable	73.27
Gene C	APM_009931	1230	410	6,1.5%	7.11	GH 5	Aryl-phospho-beta-D-glucosidase BglC, GH1 family [Carbohydrate transport and metabolism];	Y(0.929615)	stable	35.36

## Sheet: Annotation between pathogens
GO annotations shared between A. puccinioides and N. oryzae
GO ID	Protein count	Names
GO:0030435	14	sporulation resulting in formation of a cellular spore
GO:0016491	7	oxidoreductase activity
GO:0008168	5	methyltransferase activity
GO:0052689	4	carboxylic ester hydrolase activity
GO:0009405	3	pathogenesis
GO:0046653	3	tetrahydrofolate metabolic process
GO:0045490	­2	pectin catabolic process
GO:0046355	2	mannan catabolic process
GO:0015031	2	protein transport
GO:0016192	2	vesicle-mediated transport
GO:0019557	2	histidine catabolic process to glutamate and formate
GO:0035268	2	protein mannosylation
GO:0000272	2	polysaccharide catabolic process
GO:0072348	2	sulfur compound transport
GO:0004252	2	serine-type endopeptidase activity
