# Supplementary material for: Comparative genomics of endophytic fungi Apiospora malaysiana with related ascomycetes indicates adaptation attuned to lifestyle choices with potential sustainable cellulolytic activity
Source: DNA Res. 2025 May 10;32(3):dsaf011. doi: 10.1093/dnares/dsaf011 (PMC12202052; doi:10.1093/dnares/dsaf011)
Supplement: dsaf011_suppl_Supplementary_Table_S3 [file dsaf011_suppl_supplementary_table_s3.xlsx]

## Sheet: Telomeres in all species
Telomeric sequence presence in the genomes (start/end of scaffold)
Apiospora malaysiana	Apiospora pterosperma	Apiospora rasikravindrae	Apiospora saccharicola	Arthrinium phaeospermum	Arthrinium KUC21332	Arthrinium puccinioides	Nigrospora oryzae
12	9	10	10	7	5	4	7
apio_m4	ptero_apio5	rasik_apio1	sacch_apio1	pheo_arth2	kuc_arth6	puc_arth3	NigOry1
apio_m5	ptero_apio6	rasik_apio5	sacch_apio1	pheo_arth3	kuc_arth7	puc_arth4	NigOry3
apio_m6	ptero_apio8	rasik_apio8	sacch_apio2	pheo_arth7	kuc_arth8	puc_arth6	NigOry4
apio_m11	ptero_apio9	rasik_apio10	sacch_apio3	pheo_arth9	kuc_arth11	puc_arth7	NigOry5
apio_m12	ptero_apio9	rasik_apio11	sacch_apio8	pheo_arth11	kuc_arth13		NigOry6
apio_m15	ptero_apio11	rasik_apio17	sacch_apio9	pheo_arth14			NigOry7
apio_m19	ptero_apio11	rasik_apio24	sacch_apio12	pheo_arth16			NigOry10
apio_m29	ptero_apio12	rasik_apio26	sacch_apio32
apio_m34	ptero_apio14	rasik_apio28	sacch_apio33
apio_m40		rasik_apio30	sacch_apio36
apio_m41
apio_m42

## Sheet: apm_telomere
##########
43 sequences to analyze for telomeric repeats (TTAGGG/CCCTAA) in file Apiospora_malaysiana.fa
##########
Scaffold	position	sequence
apio_m4	Forward (start of sequence)	aaccctaaccctaaccctaaccctaaataatttattaaggAGGTTAGAAG
apio_m5	Reverse (end of sequence)	gggttagggttagggttagggttagggttagggttagggttagggttagg
apio_m6	Forward (start of sequence)	ccctaaccctaaccctaaccctaaccctaaccctaaccctaagGATTGGA
apio_m11	Forward (start of sequence)	ctaaccctaaccctaaccctaaccctaaccctaaccctaaccctaaccct
apio_m12	Forward (start of sequence)	cctaaccctaaccctaaccctaaccctaaccctaaccctaaccctaaccc
apio_m15	Reverse (end of sequence)	tagggttagggttagggttagggttagggttagggttagggttagggtta
apio_m19	Forward (start of sequence)	ctaaccctaaccctaaccctaaccctaaccctaaccctaaccctaaccct
apio_m29	Reverse (end of sequence)	agggttagggttagggttagggttagggttagggttagggttagggttag
apio_m34	Forward (start of sequence)	ctaaccctaaccctaaccctaaccctaaccctaaccctaaccctaaccct
apio_m40	Reverse (end of sequence)	CCCGCACCGACTgtagggttagggttagggttagggttagggttagggtt
apio_m41	Reverse (end of sequence)	gggttagggttagggttagggttagggttagggttagggttagggttagg
apio_m42	Reverse (end of sequence)	gggttagggttagggttagggttagggttagggttagggttagggttagg
Telomeres found: 12 (6 forward 6 reverse)

## Sheet: pte_telomere
##########
14 sequences to analyze for telomeric repeats (TTAGGG/CCCTAA) in file Apiospora_pterosperma.fa
##########
Scaffold	position	sequence
ptero_apio5	Forward (start of sequence)	Aacctaaccctaaccctaaccctaaccctaaccctaaccctaaccctaac
ptero_apio6	Forward (start of sequence)	cctaaccctaaccctaaccctaaccctaaccctaaccctaaccccctaac
ptero_apio8	Forward (start of sequence)	cctaacctaacctaaccctAACCTAAccctaacctaacctaactaAAgcc
ptero_apio9	Forward (start of sequence)	cctaaccctaaccctaaccctaaccctaaccctaaccctaaccctaaccc
ptero_apio9	Reverse (end of sequence)	ggttagggttagggttagggttagggttagggttagggttagggttaggg
ptero_apio11	Forward (start of sequence)	cctaaccctaaccctaaccctaaccctaaccctaaccctaaccctaaccc
ptero_apio11	Reverse (end of sequence)	gggttagggttagggttagggttagggttagggttagggttagggttagg
ptero_apio12	Forward (start of sequence)	ctaaccctaaccctaaccctaaccctaaccctaaccctaaccctaaccct
ptero_apio14	Forward (start of sequence)	cctaaccctaaccctaaccctaaccctaaccctaacccctaaccctaacc
Telomeres found: 9 (7 forward 2 reverse)

## Sheet: rasik_telomere
##########
32 sequences to analyze for telomeric repeats (TTAGGG/CCCTAA) in file Apiospora_rasikravindrae.fa
##########
Scaffold	position	sequence
rasik_apio1	Forward (start of sequence)	ccctaaccctaaccctaaccctaaccctaaccctaaccctaaccctaacc
rasik_apio5	Reverse (end of sequence)	gggttagggttagggttagggttagggttagggttagggttagggttagg
rasik_apio8	Reverse (end of sequence)	gggttagggttagggttagggttagggttagggttagggttagggttagg
rasik_apio10	Reverse (end of sequence)	ggttagggttagggttagggttagggttaggttagggttagggttagggt
rasik_apio11	Reverse (end of sequence)	ggttagggttagggttagggttagggttagggttagggttagggttaggg
rasik_apio17	Reverse (end of sequence)	gggttagggttagggttagggttagggttagggttagggttagggttagg
rasik_apio24	Reverse (end of sequence)	gggttagggttagggttagggttagggttagggttagggttaggtTAGGG
rasik_apio26	Forward (start of sequence)	aaccctaaccctaaccctaaccctaaccctaaccctaaccctaaccctaa
rasik_apio28	Forward (start of sequence)	cctaaccctaaccctaaccctaaccctaaccctaaccctaaccctaaccc
rasik_apio30	Forward (start of sequence)	ccctaaccctaaccctaaccctaaccctaaccctaaccctaaccctaacc
Telomeres found: 10 (4 forward 6 reverse)

## Sheet: saac_telomere
##########
37 sequences to analyze for telomeric repeats (TTAGGG/CCCTAA) in file Apiospora_saccharicola.fa
##########
Scaffold	position	sequence
sacch_apio1	Forward (start of sequence)	aaccctaaccctaaccctaaccctaaccctaaccctaaccctaaccctaa
sacch_apio1	Reverse (end of sequence)	gggttagggttagggttagggttagggttagggttagggtagGGTTAGGG
sacch_apio2	Reverse (end of sequence)	tagggttagggttagggttagggttagggttagggttagggttagggtta
sacch_apio3	Reverse (end of sequence)	agggttagggttagggttagggttagggttagggggttagggttagggtt
sacch_apio8	Reverse (end of sequence)	agggttagggttagggttagggttagggttagggttagggttagggttag
sacch_apio9	Reverse (end of sequence)	agggttagggttagggttagggttagggttagggttagggttagggttag
sacch_apio12	Reverse (end of sequence)	ggttagggttagggttagggttagggttagggttagggtcgGGTTAGGGA
sacch_apio32	Forward (start of sequence)	ctaaccctaaccctaaccctaaccctaaccctaaccctaaccctaaccct
sacch_apio33	Forward (start of sequence)	ccctaaccctaaccctaaccctaaccctaaccctaaccctaaccctaacc
sacch_apio36	Forward (start of sequence)	TCCCTACCCCtaacctaaccctaaccctaacctaaccctaaccctaaccc
Telomeres found: 10 (4 forward 6 reverse)

## Sheet: phaeo_telomere
##########
19 sequences to analyze for telomeric repeats (TTAGGG/CCCTAA) in file Arthrinium_phaeospermum.fa
##########
Scaffold	position	sequence
pheo_arth2	Forward (start of sequence)	ctaaccctaaccctaaccctaaccctaacctaaccctaaccctaacccta
pheo_arth3	Reverse (end of sequence)	gggttagggttagggttagggttagggttagggttagggttagggttagg
pheo_arth7	Reverse (end of sequence)	ggttagggttagggttaggttagggttagggttagttagggttagggtta
pheo_arth9	Forward (start of sequence)	ccctaaccctaaccctaaccctaaaaccctaaccctaaccctaaccctaa
pheo_arth11	Reverse (end of sequence)	ggttagggttagggttagggttagggttagggttagggttagggttaggg
pheo_arth14	Reverse (end of sequence)	ttagggttagggttagggttagggttagggttagggttagggttagggtt
pheo_arth16	Reverse (end of sequence)	ggttagggttagggtagggttagggttagggttagggttaggtTAGGGTT
Telomeres found: 7 (2 forward 5 reverse)

## Sheet: kuc_telomere
##########
50 sequences to analyze for telomeric repeats (TTAGGG/CCCTAA) in file Arthrinium_KUC21332.fa
##########
Scaffold	position	sequence
kuc_arth6	Reverse (end of sequence)	gggttagggttagggttagggttagggttagggttagggttagggttagg
kuc_arth7	Reverse (end of sequence)	tagggttagggttagggttagggttagggttagggttagggttagggtta
kuc_arth8	Reverse (end of sequence)	ttagggttagggttagggttagggttagggttagggttagggttagggtt
kuc_arth11	Reverse (end of sequence)	agggttagggttagggttagggttagggttagggttagggttagggttag
kuc_arth13	Reverse (end of sequence)	ggttagggttagggttagggttagggttagggttagggttagggttaggg
Telomeres found: 5 (0 forward 5 reverse)

## Sheet: puc_telomere
##########
9 sequences to analyze for telomeric repeats (TTAGGG/CCCTAA) in file Arthrinium_puccinioides.fa
##########
Scaffold	position	sequence
puc_arth3	Reverse (end of sequence)	TTAGGGTTAGGGTTAGGGTTAGGGTTAGGGTTAGGGTTAGGGTTAGGTTA
puc_arth4	Forward (start of sequence)	CCTAACCCTAACCCTAACCCTAACCCTAACCCTAAAAACTCTAGTTATCT
puc_arth6	Reverse (end of sequence)	TTAGGGTTAGGGTTAGGGTTAGGGTTAGGGTTAGGGTTAGGGTTAGGTTA
puc_arth7	Forward (start of sequence)	ACCCTAACCCTAACCCTAACCCTAACCCTAACCCTAACCCTAACCCTAAC
Telomeres found: 4 (2 forward 2 reverse)

## Sheet: nig_telomere
##########
15 sequences to analyze for telomeric repeats (TTAGGG/CCCTAA) in file Nigrospora_oryza.fa
##########
Scaffold	position	sequence
NigOry1	Reverse (end of sequence)	agggtttagggttagggttagggtttAGGGTTAGGGTGAGGGTTAGGGGT
NigOry3	Reverse (end of sequence)	agggttagggttagggttagggttagggtttAGGGTTAGGGTTTAGGGTT
NigOry4	Forward (start of sequence)	accctaaccctaaccctaaccctaaccctaaccctaaccctaaccctaac
NigOry5	Reverse (end of sequence)	TATATAGGTAGAAGTATATAGGGTAAGTATAGGGTTTAGGGGTTAGGGTT
NigOry6	Forward (start of sequence)	aaccctaaccctaaccctaaccctaaccctaaccctaaccctaaccctaa
NigOry7	Reverse (end of sequence)	gggttagggttagggttagggttagggttagggttagggttagggttagg
NigOry10	Reverse (end of sequence)	ttagggttagggttagggttagggttagggttagggttagggttagggtt
Telomeres found: 7 (2 forward 5 reverse)
