# Supplementary material for: Comparative genomics of endophytic fungi Apiospora malaysiana with related ascomycetes indicates adaptation attuned to lifestyle choices with potential sustainable cellulolytic activity
Source: DNA Res. 2025 May 10;32(3):dsaf011. doi: 10.1093/dnares/dsaf011 (PMC12202052; doi:10.1093/dnares/dsaf011)
Supplement: dsaf011_suppl_Supplementary_Table_S4 [file dsaf011_suppl_supplementary_table_s4.xls]

## Sheet: Apiospora malaysiana
GeneID	EC#	HMMER	DIAMOND	dbCAN	Signal Peptide	# of Tools
APM_000018	3.2.1.8	GH10(30-326)	GH10	GH10_e64	Y (1-18)	3
APM_000085	3.2.1.20	GH31_1(304-858)	GH31_1	GH31_e82	Y (1-24)	3
APM_000114	3.2.1.-	GH18(49-403)	GH18	GH18_e227	Y (1-28)	3
APM_000144	2.4.1.-	GT50(165-444)	GT50	GT50_e0	N	3
APM_000171	-	AA3_2(123-523)	AA3_2	AA3_e19	N	3
APM_000185	-	GH31_15(173-616)	GH31	GH31_e77	N	3
APM_000196	3.2.1.111|3.2.1.51|-	GH29(23-367)	GH29	GH29_e30+CBM32_e126	Y (1-22)	3
APM_000263	5.4.99.11|3.2.1.20|3.2.1.10|3.2.1.-|3.2.1.70	GH13_40(156-371)	GH13_40	GH13_e122	N	3
APM_000277	-	GH16_18(72-228)	GH16_18	GH16_e153	Y (1-24)	3
APM_000324	-	GH64(58-427)	GH64	GH64_e11	Y (1-22)	3
APM_000326	3.2.1.31|3.2.1.-	GH79(57-474)	GH79	GH79_e21	N	3
APM_000341	-	AA9(11-221)	AA9+CBM1	AA9_e47	Y (1-22)	3
APM_000343	-	AA3_2(8-576)	AA3_2	AA3_e28	N	3
APM_000350	3.2.1.8	GH10(25-337)	CBM1+GH10	GH10_e40	Y (1-24)	3
APM_000355	3.2.1.-|-	GH35(43-352)	GH35	GH35_e18+CBM67_e19	Y (1-23)	3
APM_000359	-	AA3_2(37-286)+AA3_2(287-541)	AA3_2	AA3_e60+AA3_e60	Y (1-30)	3
APM_000395	-	AA3_2(7-577)	AA3_2	AA3_e27	N	3
APM_000458	3.2.1.113	GH47(101-567)	GH47	GH47_e5	N	3
APM_000462	3.2.1.4	GH45(28-229)	GH45	GH45_e0	Y (1-22)	3
APM_000515	4.2.2.10	PL1_4(115-299)	PL1_4	PL1_e16	Y (1-28)	3
APM_000534	-	GH152(77-343)	GH152	GH152_e10	N	3
APM_000589	3.2.1.37	GH3(68-341)	GH3	GH3_e21	Y (1-21)	3
APM_000609	-	GH43_36(80-346)+CBM91(374-555)	CBM1+GH43_36	GH43_e274+CBM91_e7	Y (1-21)	3
APM_000614	1.10.3.2|-	AA1_3(57-376)	AA1_3	AA1_e18+AA1_e41	N	3
APM_000631	4.2.2.2	PL3_2(33-218)	PL3_2	PL3_e16	Y (1-23)	3
APM_000634	3.2.1.164	GH30_5(26-477)	GH30_5	GH30_e22	Y (1-21)	3
APM_000657	3.2.1.91|3.2.1.4	GH6(57-349)	GH6	GH6_e20	Y (1-24)	3
APM_000676	3.2.1.6	GH16_3(30-279)	GH16_3	GH16_e87	Y (1-20)	3
APM_000720	3.2.1.4	GH5_5(89-377)	CBM1+GH5_5	GH5_e65	Y (1-22)	3
APM_000722	3.2.1.21|3.2.1.37	GH3(26-234)	GH3	GH3_e32	N	3
APM_000804	3.2.1.4|3.2.1.37	GH5_22(55-356)	GH5_22	GH5_e288	N	3
APM_000828	-	AA3_2(55-687)	AA3	AA3_e36	Y (1-23)	3
APM_000852	2.4.1.321	GH94(51-808)	GH94	GH94_e4	N	3
APM_000854	-	GH16_18(49-204)	GH16_18	GH16_e274	N	3
APM_000859	-	GH141(19-561)	GH141	GH141_e5	N	3
APM_000876	-	GH92(245-746)	GH92	GH92_e35	Y (1-24)	3
APM_000882	-	AA3_2(47-672)	AA3_2	AA3_e44	N	3
APM_000959	2.4.1.267	GT57(61-292)+GT57(330-502)	GT57	GT57_e0	N	3
APM_001124	3.2.1.89	GH53(21-335)	GH53	GH53_e5	Y (1-19)	3
APM_001130	3.2.1.113	GH47(123-593)	GH47	GH47_e5	N	3
APM_001143	3.1.3.12	GT20(146-674)	GT20	GT20_e19	N	3
APM_001145	3.2.1.113	GH47(5-431)	GH47	GH47_e17	N	3
APM_001192	3.2.1.21|3.2.1.37	GH3(88-302)	GH3	GH3_e32	N	3
APM_001339	-	AA3_1(28-564)	AA3_1	AA3_e58	Y (1-22)	3
APM_001385	3.2.1.3|3.2.1.1	GH15(64-461)+CBM20(542-632)	CBM20+GH15	GH15_e31+CBM20_e10	N	3
APM_001432	2.4.1.109	GT39(68-306)	GT39	GT39_e30	N	3
APM_001506	-	GT90(285-560)	GT90	GT90_e11	N	3
APM_001519	3.2.1.55	GH51_1(15-502)	GH51	GH51_e31	N	3
APM_001531	-	GH72(19-297)	GH72	GH72_e10	Y (1-20)	3
APM_001539	-	GH5_16(56-421)	GH5_16	GH5_e318	Y (1-25)	3
APM_001544	3.2.1.1|3.2.1.116|2.4.1.-	GH13_5(38-380)	GH13_5	GH13_e173	N	3
APM_001553	3.2.1.145	GH43_25(2-201)	CBM35+GH43_25	GH43_e60	N	3
APM_001595	2.4.1.198	GT4(218-356)	GT4	GT4_e954	N	3
APM_001623	2.4.1.18	GH13_8(248-521)	CBM48+GH13_8	CBM48_e32+GH13_e20	N	3
APM_001801	-	GT32(92-177)	GT32	GT32_e62	N	3
APM_001825	3.2.1.28|-	GH65(392-735)	GH65	GH65_e25+CBM32_e187	Y (1-20)	3
APM_001888	-	AA3_2(25-641)	AA3	AA3_e44	Y (1-20)	3
APM_001978	-	GH78(423-826)	GH78	GH78_e20	Y (1-22)	3
APM_001990	-	AA3_2(37-613)	AA3_2	AA3_e19	N	3
APM_001994	2.4.1.34	GT48(870-1647)	GT48	GT48_e0	N	3
APM_002026	-	AA3_2(2-561)	AA3_2	AA3_e27	N	3
APM_002121	3.2.1.113	GH47(119-620)	GH47	GH47_e5	Y (1-31)	3
APM_002136	-	AA3_2(4-436)	AA3_2	AA3_e60	N	3
APM_002145	3.2.1.177	GH31_4(210-655)	GH31	GH31_e0	N	3
APM_002166	-	CE2(135-346)	CE2	CE2_e17	Y (1-24)	3
APM_002275	3.2.1.24	GH38(287-544)	GH38	GH38_e20	N	3
APM_002304	3.2.1.113	GH47(170-663)	GH47	GH47_e17	N	3
APM_002375	3.2.1.75	GH5_15(90-402)	GH5_15	GH5_e57	N	3
APM_002383	3.2.1.14	GH18(179-532)	GH18	GH18_e20	N	3
APM_002384	2.4.1.109	GT39(59-304)	GT39	GT39_e12	N	3
APM_002437	-	GH33(27-329)	GH33	GH33_e13	N	3
APM_002455	3.2.1.4	GH7(23-412)	GH7	GH7_e5	Y (1-18)	3
APM_002476	-	GT62(99-363)	GT62	GT62_e2	N	3
APM_002518	-	GH92(265-773)	GH92	GH92_e35	Y (1-33)	3
APM_002538	3.2.1.55|3.2.1.37	GH54(28-342)+CBM42(361-505)	CBM42+GH54	GH54_e0+CBM42_e0	Y (1-26)	3
APM_002571	3.2.1.8	GH10(90-386)	CBM1+GH10	GH10_e64	Y (1-19)	3
APM_002613	-	AA3_2(13-542)	AA3_2	AA3_e4	N	3
APM_002619	3.2.1.21|3.2.1.45|3.2.1.104	GH5_12(5-616)	GH5_12	GH5_e145	N	3
APM_002625	1.1.99.18|-	AA8(24-199)+AA3_1(227-761)	AA3_1+AA8	AA8_e5+AA3_e61	Y (1-21)	3
APM_002661	3.2.1.-|2.4.1.-	GH17(314-582)	GH17	GH17_e67	N	3
APM_002678	-	AA9(9-218)	AA9+CBM1	AA9_e47	Y (1-20)	3
APM_002726	2.4.1.109	GT39(55-300)	GT39	GT39_e9	N	3
APM_002750	-	GT8(8-288)	GT8	GT8_e188	N	3
APM_002770	2.4.1.131	GT4(354-505)	GT4	GT4_e1364	N	3
APM_002830	-	AA5(473-988)	AA5_1	AA5_e9	Y (1-22)	3
APM_002890	2.4.1.-	GH72(18-335)	GH72	GH72_e9	Y (1-20)	3
APM_002985	-	AA3(19-605)	AA3	AA3_e36	Y (1-24)	3
APM_003039	3.2.1.23	GH2(99-956)	GH2	GH2_e61	N	3
APM_003048	3.2.1.23	GH42(49-435)	CBM18+GH42	GH42_e1	Y (1-29)	3
APM_003112	3.2.1.4|3.2.1.73	GH7(26-398)	CBM1+GH7	GH7_e1	Y (1-23)	3
APM_003121	-	CE1(38-237)	CBM1+CE1	CE1_e39	Y (1-24)	3
APM_003131	-	AA3_2(59-638)	AA3_2	AA3_e11	N	3
APM_003133	3.2.1.55	GH51_2(207-648)	GH51_2	GH51_e35	Y (1-21)	3
APM_003155	-	GH3(51-258)	GH3	GH3_e132	N	3
APM_003170	3.2.1.22	GH27(120-403)	GH27	GH27_e18	N	3
APM_003177	-	CE3(56-244)	CE0	CE3_e14	Y (1-26)	3
APM_003243	3.2.1.146	GH2(51-483)	GH2	GH2_e74	N	3
APM_003290	3.2.1.39	GH81(38-710)	GH81	GH81_e0	N	3
APM_003311	1.10.3.2|1.10.3.-	AA1_3(58-372)	AA1_3	AA1_e46	Y (1-28)	3
APM_003335	1.-.-.-	AA12(34-439)	AA12	AA12_e4	Y (1-24)	3
APM_003436	-	GH28(58-412)	GH28	GH28_e79	Y (1-21)	3
APM_003521	3.2.1.58	GH5_9(430-753)	GH5_9	GH5_e261	N	3
APM_003556	3.2.1.51	GH29(331-699)	GH29	GH29_e76	Y (1-27)	3
APM_003594	-	CE1(32-228)	CE1	CE1_e34	Y (1-29)	3
APM_003601	3.2.1.176|3.2.1.132|3.2.1.4	GH7(20-452)	GH7	GH7_e0	Y (1-19)	3
APM_003610	-	AA3_2(3-539)	AA3	AA3_e27	N	3
APM_003682	-	AA2(102-341)	AA2	AA2_e1	N	3
APM_003748	-	GT62(367-629)	GT62	GT62_e5	N	3
APM_003770	-	GT2(112-277)	GT2	GT2	N	3
APM_003885	2.4.1.-	GH72(28-352)	CBM43+GH72	GH72_e5+CBM43_e30	Y (1-25)	3
APM_003895	-	AA3_2(17-574)	AA3_2	AA3_e15	N	3
APM_003910	3.2.1.113	GH47(234-1035)	GH47	GH47_e5	N	3
APM_003944	3.1.1.6	CE3(29-222)	CBM1+CE3	CE3_e12	Y (1-24)	3
APM_003952	3.2.1.45	GH5_12(36-625)	GH5_12	GH5_e298	N	3
APM_003955	-	GT90(533-807)	GT90	GT90_e3	N	3
APM_003981	3.2.1.21|3.2.1.45|3.2.1.104	GH5_12(16-549)	GH5_12	GH5_e145	N	3
APM_003990	3.2.1.176|3.2.1.132|3.2.1.4	GH7(20-451)	GH7	GH7_e0	Y (1-59)	3
APM_004041	2.4.1.231	GT4(445-615)	GT4	GT4_e3141	N	3
APM_004088	3.2.1.14	GH18(30-278)	CBM1+GH18	GH18_e94	Y (1-24)	3
APM_004127	3.2.1.67	GH28(1500-1704)	GH28	GH28_e61	N	3
APM_004144	1.10.3.2	AA1_2(48-384)	AA1_2	AA1_e26	Y (1-28)	3
APM_004197	2.4.1.257|2.4.1.132	GT4(320-488)	GT4	GT4_e2823	N	3
APM_004232	3.2.1.-	GH18(27-431)	CBM18+GH18	GH18_e227	N	3
APM_004358	-	PL42(21-422)	PL42	PL42_e10	N	3
APM_004362	3.2.1.26|3.2.1.80|2.4.1.-	GH32(49-354)	GH32	GH32_e108	Y (1-20)	3
APM_004363	-	GH43_26(49-380)	GH43_26	GH43_e181	Y (1-22)	3
APM_004370	-	CE1(36-245)	CE1	CE1_e39	N	3
APM_004374	1.10.3.2	AA1_3(65-370)	AA1_3	AA1_e18	N	3
APM_004421	3.2.1.55|-	GH43_22(87-305)+GH43_34(369-648)	GH43_22+GH43_34	GH43_e135+GH43_e298	Y (1-38)	3
APM_004422	-	CE1(35-244)	CE1	CE1_e11	Y (1-22)	3
APM_004435	2.4.1.-	GH72(16-349)	GH72	GH72_e9	N	3
APM_004444	-	GH18(18-354)	GH18	GH18_e143	N	3
APM_004515	3.2.1.-|3.2.1.63	GH95(29-767)	GH95	GH95_e1	Y (1-23)	3
APM_004543	3.2.1.37|3.2.1.55|3.2.1.-|-	GH43_11(4-295)+CBM91(323-529)	CBM91+GH43_11	GH43_e285+CBM91_e24	N	3
APM_004605	-	GH76(37-403)	GH76	GH76_e9	Y (1-38)	3
APM_004632	-	AA1(182-703)	AA1	AA1_e34	N	3
APM_004651	-	GH76(39-400)	GH76	GH76_e17	Y (1-24)	3
APM_004676	2.4.1.1	GT35(164-878)	GT35	GT35_e0	N	3
APM_004711	3.2.1.106|3.2.1.-	GH63(558-749)	GH63	GH63_e12	Y (1-23)	3
APM_004749	-	GH92(253-755)	GH92	GH92_e32	Y (1-21)	3
APM_004837	3.2.1.21|3.2.1.-	GH3(64-271)	GH3	GH3_e223	N	3
APM_004869	-	GT4(239-390)	GT4	GT4_e4041	N	3
APM_004877	3.2.1.14	GH18(37-370)	CBM18+GH18	GH18_e232	Y (1-21)	3
APM_004921	-	CE1(118-319)	CBM1+CE1	CE1_e11	N	3
APM_004940	-	AA3_2(41-630)	AA3_2	AA3_e60	Y (1-22)	3
APM_004967	-	AA3_2(48-622)	AA3_2	AA3_e60	Y (1-29)	3
APM_004975	1.1.3.13	AA3_3(178-790)	AA3_3	AA3_e3	N	3
APM_004998	-	GT1(104-514)	GT1	GT1_e607	N	3
APM_005013	-	GH125(88-524)	GH125	GH125_e2	Y (1-24)	3
APM_005127	3.2.1.31|3.2.1.-	GH79(41-532)	GH79	GH79_e21	N	3
APM_005129	-	GT90(1999-2290)	GT90	GT90_e15	N	3
APM_005147	-	GH47(1-538)	GH47	GH47_e19	N	3
APM_005186	-	AA4(89-327)	GT31	AA4_e1	N	3
APM_005208	2.4.1.16	GT2(472-634)+GT2(612-862)	GT2	GT2+GT2	N	3
APM_005220	3.2.1.99	GH43_6(35-322)	GH43_6	GH43_e141	Y (1-18)	3
APM_005317	3.1.1.-	CE15(49-373)	CE15	CE15_e22	Y (1-24)	3
APM_005365	1.1.3.13	AA3_3(12-606)	AA3_3	AA3_e3	N	3
APM_005390	-	AA3_1(28-561)	AA3_1+AA8+CBM1	AA3_e61	Y (1-31)	3
APM_005423	3.2.1.21|3.2.1.-	GH3(85-300)	GH3	GH3_e16	Y (1-19)	3
APM_005449	2.4.1.-	GT24(1174-1421)	GT24	GT24_e1	Y (1-29)	3
APM_005495	-	AA3_2(11-397)	AA3_2	AA3_e39	N	3
APM_005502	-	AA3_2(9-635)	AA3_2	AA3_e38	N	3
APM_005520	2.4.1.-	GH72(16-330)	CBM43+GH72	GH72_e5+CBM43_e30	Y (1-18)	3
APM_005545	-	GH64(3-380)	GH64	GH64_e2	N	3
APM_005611	3.2.1.21	GH1(2-474)	GH1	GH1_e105	N	3
APM_005650	-	GT90(331-596)	GT90	GT90_e20	Y (1-32)	3
APM_005667	3.5.1.41	CE4(158-285)	CBM18+CE4	CE4_e46	Y (1-30)	3
APM_005710	3.2.1.164	GH5_16(1440-1779)	GH5_16	GH5_e102	N	3
APM_005912	3.2.1.21	GH3(34-245)	GH3	GH3_e51	N	3
APM_005968	3.2.1.21	GH1(163-617)	GH1	GH1_e4	Y (1-25)	3
APM_005982	3.2.1.21|3.2.1.37	GH3(64-259)	GH3	GH3_e32	Y (1-21)	3
APM_006028	3.2.1.151|3.2.1.150|-	GH74(78-186)	CBM1+GH74	GH74_e1+GH74_e8+GH74_e1	Y (1-22)	3
APM_006071	2.4.1.131|2.4.1.-	GT15(144-437)	GT15	GT15_e0	N	3
APM_006099	3.2.1.75	GH30_3(70-487)	GH30_3	GH30_e57	N	3
APM_006134	1.1.3.-	AA7(49-490)	AA7	AA7_e5	N	3
APM_006148	2.4.1.25|3.2.1.33	GH13_25(1081-1533)	GH13_25+GH133	GH13_e153+GH133_e0	N	3
APM_006159	3.2.1.78	GH5_7(121-360)	CBM1+GH5_7	GH5_e89	N	3
APM_006165	-	GH92(193-701)	GH92	GH92_e35	N	3
APM_006222	-	GT8(5-278)	GT8	GT8_e176	N	3
APM_006241	3.2.1.55|3.2.1.-	GH62(105-375)	CBM1+GH62	GH62_e0	N	3
APM_006246	-	GT90(339-630)	GT90	GT90_e11	N	3
APM_006252	3.2.1.8	GH11(45-223)	GH11	GH11_e11	Y (1-20)	3
APM_006264	3.2.1.113	GH47(66-550)	GH47	GH47_e16	Y (1-27)	3
APM_006293	3.2.1.14	GH18(9-364)	GH18	GH18_e20	N	3
APM_006304	-	AA3_2(33-607)	AA3_2	AA3_e15	N	3
APM_006315	2.4.1.-	GT22(6-405)	GT22	GT22_e21	N	3
APM_006323	3.2.1.14	GH18(505-841)	CBM18+CBM50+GH18	CBM18_e13+GH18_e72	Y (1-29)	3
APM_006389	2.4.1.257	GT32(128-207)	GT32	GT32_e68	Y (1-30)	3
APM_006392	3.2.1.39	GH16_4(157-480)	GH16_4	GH16_e102	N	3
APM_006482	3.2.1.22	GH36(45-735)	GH36	GH36_e36	Y (1-29)	3
APM_006487	3.2.1.91|3.2.1.4	GH6(152-441)	CBM1+GH6	GH6_e20	Y (1-18)	3
APM_006491	-	AA7(32-224)	AA7+CBM18	AA7_e3	N	3
APM_006537	3.2.1.25	GH2(37-793)	GH2	GH2_e23	N	3
APM_006596	1.10.3.2|1.10.3.-	AA1_3(54-366)	AA1_3	AA1_e46	Y (1-36)	3
APM_006629	3.2.1.14	GH18(978-1315)	CBM18+CBM50+GH18	CBM50_e1036+CBM18_e13+GH18_e72	N	3
APM_006634	3.2.1.14	GH18(121-315)	CBM18+GH18	GH18_e253	N	3
APM_006675	3.2.1.4|4.2.2.23	PL4_1(572-1077)	PL4_1	PL4_e12+CBM1_e16	N	3
APM_006695	3.2.1.14	GH18(42-400)	GH18	GH18_e272	Y (1-25)	3
APM_006696	-	GT69(130-411)	GT69	GT69_e6	N	3
APM_006718	3.2.1.91|3.2.1.4	GH6(65-362)	GH6	GH6_e20	Y (1-30)	3
APM_006719	3.2.1.91|3.2.1.4	GH6(62-351)	GH6	GH6_e20	Y (1-28)	3
APM_006723	-	AA3_2(718-1379)	AA3	AA3_e36	N	3
APM_006725	3.2.1.26	GH32(435-756)	GH32	GH32_e120	N	3
APM_006784	2.4.1.-	GT1(170-469)	GT1	GT1_e34	N	3
APM_006850	3.2.1.-	GH55_1(276-565)	CBM56+GH55	GH55_e10	N	3
APM_006896	-	GT32(102-186)	GT32	GT32_e76	N	3
APM_006914	3.2.1.21|3.2.1.37	GH3(141-355)	GH3	GH3_e32	N	3
APM_006922	-	GH92(274-799)	GH92	GH92_e42	Y (1-24)	3
APM_006934	3.2.1.146|-	GH43_34(36-328)+CBM66(357-512)	CBM66+GH43_34	GH43_e147+CBM66_e8	N	3
APM_006964	3.2.1.40|3.1.1.73	CBM67(123-303)+GH78(347-872)	GH78	CBM67_e28+GH78_e80	N	3
APM_006980	3.2.1.99	GH43_5(43-321)	GH43_5	GH43_e109	Y (1-21)	3
APM_007072	2.4.1.-	GT1(112-420)	GT1	GT1_e34	Y (1-32)	3
APM_007129	3.2.1.37	GH3(240-488)	GH3	GH3_e21	Y (1-25)	3
APM_007130	3.2.1.-|3.2.1.63	GH95(1-766)	GH95	GH95_e1	N	3
APM_007134	3.2.1.14|-	CBM24(169-236)	CBM18+CBM24+CBM50+GH18	GH18_e72+CBM24_e2	N	3
APM_007135	3.2.1.14	GH18(542-726)	CBM18+CBM24+CBM50+GH18	CBM50_e1036+CBM18_e13+GH18_e72	Y (1-15)	3
APM_007157	-	AA2(33-286)	AA2	AA2_e1	N	3
APM_007174	3.2.1.1	GH13_1(55-356)	CBM20+GH13_1	GH13_e124	N	3
APM_007176	-	AA1(159-688)	AA1	AA1_e22	N	3
APM_007193	2.4.1.16	GT2(225-393)	GT2	GT2+GT2	N	3
APM_007206	3.2.1.176|3.2.1.132|3.2.1.4	GH7(21-453)	CBM1+GH7	GH7_e0	Y (1-25)	3
APM_007224	3.2.1.101	GH76(27-406)	GH76	GH76_e8	Y (1-22)	3
APM_007227	-	GT8(122-360)	GT8	GT8_e219	N	3
APM_007230	2.4.1.173	GT1(993-1418)	GT1	GT1_e24	N	3
APM_007257	3.2.1.101	GH76(30-407)	GH76	GH76_e8	Y (1-23)	3
APM_007258	3.2.1.-|3.2.1.21	GH3(103-323)	GH3	GH3_e147	Y (1-22)	3
APM_007283	-	AA3_2(33-635)	AA3_2	AA3_e60	N	3
APM_007296	3.2.1.58|3.2.1.21|3.2.1.75	GH5_9(94-392)	GH5_9	GH5_e297	Y (1-24)	3
APM_007306	-	AA12(24-422)	AA12+AA8	AA12_e6	Y (1-21)	3
APM_007307	-	GH128(38-246)	GH128	GH128_e16	N	3
APM_007318	3.2.1.25	GH2(29-726)	GH2	GH2_e138	N	3
APM_007332	1.14.99.55	AA13(18-251)	AA13+CBM20	AA13_e0	Y (1-18)	3
APM_007344	-	CE8(299-573)	CE8	CE8_e40	N	3
APM_007374	-	AA3_2(3-561)	AA3_2	AA3_e7	N	3
APM_007381	-	AA3_2(513-1110)	AA3_2	AA3_e34	N	3
APM_007435	-	GT90(98-369)	GT90	GT90_e6	N	3
APM_007461	3.2.1.23	GH35(73-395)	GH35	GH35_e28	Y (1-18)	3
APM_007482	3.2.1.113	GH47(40-514)	GH47	GH47_e16	N	3
APM_007494	3.2.1.120|3.2.1.21	GH3(117-341)	GH3	GH3_e139	Y (1-20)	3
APM_007495	3.2.1.177	GH31_3(259-699)	GH31	GH31_e31	N	3
APM_007501	-	GH3(78-304)	GH3	GH3_e188	N	3
APM_007502	-	CE9(26-415)	CE9	CE9_e4	N	3
APM_007520	-	GH139(7-778)	GH139	GH139_e1	Y (1-21)	3
APM_007528	3.2.1.-	GH131(23-263)	GH131	GH131_e5	Y (1-21)	3
APM_007555	-	AA3_2(10-576)	AA3_2	AA3_e25	N	3
APM_007603	-	AA12(26-428)	AA12	AA12_e5	N	3
APM_007635	3.2.1.59	GH71(24-409)+CBM24(473-547)	CBM24+GH71	GH71_e11+CBM24_e0	Y (1-22)	3
APM_007675	-	GT1(5-386)	GT1	GT1_e89	N	3
APM_007711	3.2.1.28	GH37(162-719)	GH37	GH37_e7	N	3
APM_007755	3.2.1.22|3.2.1.88	GH27(121-368)	CBM35+GH27	GH27_e5+CBM35_e6	N	3
APM_007789	3.2.1.-	GH93(60-358)	GH93	GH93_e5	Y (1-24)	3
APM_007810	-	PL1_2(72-244)	PL1	PL1_e17	Y (1-22)	3
APM_007839	-	GH78(320-734)	GH78	GH78_e44	N	3
APM_007874	3.2.1.23	GH2(32-926)	GH2	GH2_e61	N	3
APM_007919	2.4.1.15	GT20(10-475)	GT20	GT20_e0	N	3
APM_007981	3.2.1.25	GH2(6-723)	GH2	GH2_e138	N	3
APM_007987	-	CE1(48-208)	CBM1+CE1	CE1_e7	Y (1-21)	3
APM_007988	3.2.1.55|3.2.1.-	GH62(38-309)	GH62	GH62_e0	Y (1-23)	3
APM_007998	2.4.1.265|2.4.1.-	GT57(16-493)	GT57	GT57_e1	N	3
APM_008005	-	GH27(128-381)	GH27	GH27_e20	N	3
APM_008031	-	GH64(5-372)	GH64	GH64_e16	N	3
APM_008215	-	GH92(308-840)	GH92	GH92_e32	Y (1-23)	3
APM_008229	3.2.1.37|3.2.1.55|3.2.1.8	GH43_29(29-308)+CBM6(332-452)	CBM1+CBM6+GH43_29	GH43_e59+CBM6_e0	Y (1-28)	3
APM_008230	-	AA3_2(32-654)	AA3	AA3_e44	N	3
APM_008236	3.2.1.58	GH55_2(7-747)	GH55	GH55_e8	N	3
APM_008273	-	GH154(24-269)	GH154	GH154_e10	N	3
APM_008316	3.2.1.113	GH47(101-598)	GH47	GH47_e5	N	3
APM_008333	2.4.1.11	GT3(19-658)	GT3	GT3_e0	N	3
APM_008343	-	CE4(43-166)	CE4	CE4_e294	Y (1-19)	3
APM_008401	1.1.99.18	AA3_1(37-578)	AA3_1	AA3_e46	Y (1-25)	3
APM_008406	3.2.1.149|3.2.1.-	GH5_23(86-366)	GH5_23	GH5_e62	Y (1-20)	3
APM_008419	3.2.1.23|2.4.1.-	GH35(55-389)	GH35	GH35_e4	N	3
APM_008426	3.2.1.15	GH28(34-353)	GH28	GH28_e75	N	3
APM_008440	3.2.1.37	GH3(70-322)	GH3	GH3_e21	Y (1-20)	3
APM_008442	2.4.1.173|2.4.1.-	GT1(275-554)	GT1	GT1_e153	N	3
APM_008445	-	GH18(31-327)	GH18	GH18_e384	Y (1-24)	3
APM_008469	3.2.1.106|3.2.1.-	GH63(601-812)	GH63	GH63_e12	Y (1-31)	3
APM_008485	-	GH16_1(139-370)	GH16_1	GH16_e91	N	3
APM_008517	2.4.1.186	GT8(12-223)	GT8	GT8_e149	N	3
APM_008625	-	GH5_31(49-187)	GH5	GH5_e13+GH5_e13	Y (1-24)	3
APM_008628	-	AA2(57-245)	AA0	AA2_e8	N	3
APM_008634	-	GH78(89-317)	GH78	GH78_e17	Y (1-24)	3
APM_008700	3.2.1.8	GH10(81-376)	GH10	GH10_e64	Y (1-18)	3
APM_008706	-	AA3_2(46-365)	AA3_2	AA3_e17	Y (1-24)	3
APM_008742	3.2.1.14	GH18(211-557)	CBM18+GH18	GH18_e232	Y (1-35)	3
APM_008761	3.2.1.20|3.2.1.84	GH31_1(570-1144)	GH31	GH31_e7	N	3
APM_008769	1.1.3.-	AA7(49-484)	AA7	AA7_e5	N	3
APM_008789	2.4.1.-	GH72(20-333)+CBM43(386-473)	CBM43+GH72	GH72_e5+CBM43_e30	Y (1-21)	3
APM_008798	3.2.1.20|3.2.1.84	GH31_1(400-847)	GH31	GH31_e39	N	3
APM_008826	-	GT34(162-423)	GT34	GT34_e13	N	3
APM_008845	2.4.1.16	GT2(655-1178)	GT2	GT2	N	3
APM_008864	2.4.1.83	GT2(13-182)	GT2	GT2	N	3
APM_008925	3.2.1.-	GH93(41-356)	GH93	GH93_e5	Y (1-28)	3
APM_008952	-	GH31_15(169-463)	GH31	GH31_e77	N	3
APM_009077	-	GH5_24(355-667)	GH5_24	GH5_e56	N	3
APM_009079	-	GH15(290-494)+GH15(492-643)	GH15	GH15_e38+GH15_e38	N	3
APM_009105	-	GH2(86-648)	GH2	GH2_e76	N	3
APM_009150	2.4.1.15	GT20(172-623)	GT20	GT20_e24	N	3
APM_009167	-	AA3_2(5-507)	AA3_2	AA3_e33	N	3
APM_009262	-	PL4_5(1-525)	PL4_5	PL4_e2	N	3
APM_009371	3.2.1.101	GH76(2-375)	GH76	GH76_e8	N	3
APM_009447	3.2.1.145	GH43_24(768-999)	CBM35+GH43_24	GH43_e150+CBM35_e44	N	3
APM_009514	1.10.3.2|1.10.3.-	AA1_3(534-844)	AA1_3	AA1_e46	N	3
APM_009521	-	GH79(45-404)	GH79	GH79_e16	N	3
APM_009565	-	AA3_2(2-601)	AA3_2	AA3_e38	N	3
APM_009574	3.2.1.67|3.2.1.-	GH28(75-426)	GH28	GH28_e58	Y (1-22)	3
APM_009581	3.2.1.78	GH5_7(75-348)	GH5_7	GH5_e89	Y (1-30)	3
APM_009586	3.2.1.4|3.2.1.73	GH7(21-422)	GH7	GH7_e1	Y (1-21)	3
APM_009587	-	GH125(92-503)	GH125	GH125_e2	Y (1-27)	3
APM_009615	3.2.1.37|3.2.1.55	GH43_1(4-328)	GH43_1	GH43_e53	N	3
APM_009621	3.2.1.37|-	GH43_14(27-306)+CBM91(350-568)	CBM91+GH43_14	GH43_e51+CBM91_e33	Y (1-23)	3
APM_009627	-	GT32(98-181)	GT32	GT32_e64	Y (1-61)	3
APM_009645	-	GH146(44-563)	GH146	GH146_e5	Y (1-22)	3
APM_009684	3.1.1.6	CE16(27-338)	CE16	CE16_e10	Y (1-23)	3
APM_009726	3.2.1.37|-	GH43_14(36-331)	GH43_14	GH43_e51+CBM91_e33	Y (1-26)	3
APM_009730	2.4.1.16	GT2(232-394)	GT2	GT2+GT2	N	3
APM_009776	3.2.1.8	GH10(20-341)	GH10	GH10_e67	N	3
APM_009815	2.4.1.173|2.4.1.-	GT1(460-660)	GT1	GT1_e153	N	3
APM_009863	-	GH36(82-627)	GH36	GH36_e14	N	3
APM_009882	3.2.1.101	GH76(1-326)	GH76	GH76_e8	N	3
APM_009912	-	AA3_2(14-606)	AA3_2	AA3_e59	N	3
APM_009931	3.2.1.75	GH5_15(76-387)	GH5_15	GH5_e206	Y (1-24)	3
APM_009933	3.2.1.14	GH18(606-951)	CBM18+CBM50+GH18	CBM18_e13+GH18_e72	Y (1-29)	3
APM_009973	-	GH35(29-325)	GH35	GH35_e22+CBM67_e19	N	3
APM_009994	3.2.1.21|3.2.1.38|3.2.1.-	GH3(131-380)	GH3	GH3_e94	Y (1-31)	3
APM_010030	3.2.1.31|3.2.1.-	GH79(54-484)	GH79	GH79_e21	Y (1-19)	3
APM_010040	-	GT15(61-349)	GT15	GT15_e3	N	3
APM_010045	-	AA5(614-1124)	AA5_1	AA5_e9	Y (1-28)	3
APM_010083	2.4.1.-|2.4.1.257	GT62(65-327)	GT62	GT62_e0	N	3
APM_010129	3.2.1.58	GH55_2(33-777)	GH55	GH55_e8	Y (1-23)	3
APM_010150	-	GH20(173-504)	GH20	GH20_e17	N	3
APM_010235	-	GH18(52-410)	GH18	GH18_e58	Y (1-30)	3
APM_010237	3.2.1.21	GH3(183-397)	GH3	GH3_e180	N	3
APM_010241	3.2.1.113	GH47(105-577)	GH47	GH47_e5	Y (1-37)	3
APM_010293	-	GH105(47-372)	GH105	GH105_e57	N	3
APM_010351	-	CE4(172-302)	CBM18+CE4	CE4_e161	Y (1-21)	3
APM_010375	3.2.1.8	GH10(30-325)	GH10	GH10_e64	Y (1-17)	3
APM_010428	-	AA1(40-561)	AA1	AA1_e4	N	3
APM_010474	-	AA2(123-223)	AA0	AA2_e1+AA2_e1	Y (1-21)	3
APM_010504	1.10.3.2	AA1(45-591)	AA1	AA1_e8	Y (1-34)	3
APM_010524	-	GT22(14-385)	GT22	GT22_e27+GT22_e27	N	3
APM_010536	3.2.1.52	GH20(192-537)	GH20	GH20_e10	Y (1-28)	3
APM_010562	3.2.1.131|3.2.1.139	GH67(19-693)	GH67	GH67_e2	N	3
APM_010576	3.2.1.132	GH75(15-254)	GH75	GH75_e8	Y (1-23)	3
APM_010580	3.2.1.101	GH76(1-329)	GH76	GH76_e44	N	3
APM_010611	3.2.1.165	GH2(106-700)	GH2	GH2_e60	Y (1-19)	3
APM_010674	3.2.1.21	GH3(3-196)	GH3	GH3_e116	N	3
APM_010785	-	GH5_23(112-391)	GH5_23	GH5_e30	Y (1-19)	3
APM_010800	-	GH76(167-536)	GH0	GH76_e26	N	3
APM_010898	2.4.1.131|2.4.1.-	GT15(73-351)	GT15	GT15_e0	N	3
APM_010953	-	CE3(82-264)	CE3+GH43_30	CE3_e30	Y (1-26)	3
APM_011004	3.2.1.101	GH76(28-402)	GH76	GH76_e44	Y (1-21)	3
APM_011146	-	AA3_2(71-663)	AA3_2	AA3_e11	Y (1-24)	3
APM_011184	-	CE1(40-168)	CBM1+CE0	CE1_e37	Y (1-21)	3
APM_011205	3.2.1.4	GH5_5(92-368)	CBM1+GH5_5	GH5_e137	Y (1-24)	3
APM_011212	-	GH93(475-791)	GH93	GH93_e20	N	3
APM_011243	2.4.1.80	GT21(52-355)	GT21	GT21_e38	N	3
APM_011272	1.14.99.56|1.14.99.54	AA9(7-225)	AA9+CBM1	AA9_e20	N	3
APM_011354	-	GT2(45-282)	GT2	GT2	N	3
APM_011356	3.2.1.101	GH76(31-405)	GH76	GH76_e8	Y (1-22)	3
APM_011362	3.2.1.131	GH115(48-713)	GH115	GH115_e0	Y (1-24)	3
APM_011374	3.1.1.72	CE1(47-233)	CBM1+CE1	CE1_e4	Y (1-22)	3
APM_011379	-	GH146(401-852)	GH146	GH146_e4	N	3
APM_011404	3.2.1.55|3.2.1.-	GH62(21-289)	CBM2+GH62	GH62_e0	N	3
APM_011406	1.1.3.13	AA3_3(6-642)	AA3_3	AA3_e3	N	3
APM_011426	3.2.1.96	GH18(40-235)	GH18	GH18_e169	N	3
APM_011449	-	GT1(145-510)	GT1	GT1_e475	Y (1-30)	3
APM_011459	-	GH79(40-495)	GH79	GH79_e7	Y (1-20)	3
APM_011522	1.10.3.2	AA1_2(37-381)	AA1_2	AA1_e26	N	3
APM_011526	3.2.1.8	GH10(24-336)	CBM1+GH10	GH10_e40	Y (1-31)	3
APM_011544	1.10.3.2|1.10.3.-	AA1_3(53-365)	AA1_3	AA1_e46	Y (1-21)	3
APM_011552	-	GH16_19(106-275)	CBM18+GH16_19	CBM18_e25+GH16_e15	Y (1-21)	3
APM_011554	-	GT15(118-426)	GT15	GT15_e5	N	3
APM_011664	-	AA2(101-350)	AA2	AA2_e12	N	3
APM_011675	3.2.1.164	GH5_16(80-417)	GH5_16	GH5_e102	N	3
APM_011716	3.2.1.21	GH3(98-311)	GH3	GH3_e180	Y (1-31)	3
APM_011724	-	GH125(72-480)	GH125	GH125_e2	N	3
APM_011786	-	AA2(61-241)	AA0	AA2_e8	Y (1-19)	3
APM_011788	-	GH78(307-709)	GH78	GH78_e25	Y (1-22)	3
APM_011812	-	GH43_24(50-279)	CBM35+GH43_24	GH43_e114+CBM35_e31	Y (1-19)	3
APM_011817	-	GH31_2(242-722)	GH31	GH31_e95	N	3
APM_011865	1.10.3.2|1.10.3.-	AA1_3(118-404)	AA1_3	AA1_e46	N	3
APM_011936	-	CE1(55-187)+GH92(505-1011)	GH92	CE1_e37+GH92_e32	Y (1-19)	3
APM_011947	3.2.1.174	GH78(88-648)	GH78	GH78_e52	Y (1-30)	3
APM_011967	3.2.1.58	GH55_2(239-732)	GH55	GH55_e8	N	3
APM_011971	-	GH92(292-802)	GH92	GH92_e35	N	3
APM_011972	-	GH125(28-451)	GH125	GH125_e2	N	3
APM_012081	2.4.1.16	GT2(255-543)	GT2	GT2	N	3
APM_012145	2.4.1.16	GT2(1058-1566)	GT2	GT2	N	3
APM_012146	2.4.1.16	GT2(1207-1714)	GT2	GT2	N	3
APM_012169	2.4.1.131|2.4.1.-	GT15(133-403)	GT15	GT15_e0	N	3
APM_012185	3.2.1.8|3.2.1.-	GH30_7(372-817)	GH30_7	GH30_e48	N	3
APM_012212	3.2.1.67	GH28(74-427)	GH28	GH28_e29	Y (1-19)	3
APM_012215	1.1.3.9|1.1.3.13|1.1.3.-|1.1.3.7|1.1.3.47	AA5_2(50-611)	AA5_2	AA5_e12	Y (1-21)	3
APM_012233	-	GT59(70-588)	GT59	GT59_e2	N	3
APM_012251	-	GH55_2(122-878)	GH55	GH55_e11	Y (1-24)	3
APM_012255	1.1.99.18	AA8(31-216)+AA3_1(246-800)	AA3_1+AA8+CBM1	AA8_e5+AA3_e46	Y (1-24)	3
APM_012316	3.2.1.37|3.2.1.55|3.2.1.21	GH3(22-243)	GH3	GH3_e88	N	3
APM_012344	-	GH43_26(38-330)	GH43_26	GH43_e66	N	3
APM_012348	-	GT1(163-535)	GT1	GT1_e475	Y (1-29)	3
APM_012349	4.2.2.23	PL4_3(22-607)	PL4_3	PL4_e1	N	3
APM_012382	3.2.1.40|-	CBM67(164-332)+GH78(373-896)	GH78	CBM67_e28+GH78_e16	N	3
APM_012383	-	AA3_2(33-661)	AA3	AA3_e44	Y (1-22)	3
APM_012386	-	AA3_2(51-630)	AA3_2	AA3_e19	N	3
APM_012427	3.2.1.-	GH131(16-255)	GH131	GH131_e5	N	3
APM_012467	-	GH5_11(40-378)	GH5_11	GH5_e82	Y (1-20)	3
APM_012505	2.4.1.173|2.4.1.-	GT1(396-707)	GT1	GT1_e153	N	3
APM_012507	3.2.1.4	GH5_5(33-318)	GH5_5	GH5_e131	Y (1-18)	3
APM_012575	1.1.3.-	AA7(39-467)	AA7	AA7_e0	N	3
APM_012588	-	GT61(175-275)	GT61	GT61_e19	N	3
APM_012609	-	CBM21(431-539)	CBM21	CBM21_e9	N	3
APM_012675	3.2.1.23	GH2(208-1103)	GH2	GH2_e61	N	3
APM_012696	3.2.1.28	GH37(53-627)	GH37	GH37_e4	Y (1-31)	3
APM_012698	-	GT17(56-353)	GT17	GT17_e5	N	3
APM_012710	2.4.99.18	GT66(28-675)	GT66	GT66_e1	N	3
APM_012752	-	GH20(168-504)	GH20	GH20_e43	N	3
APM_012790	3.2.1.23	GH2(31-670)	GH2	GH2_e127	N	3
APM_012870	5.4.99.11|3.2.1.20|3.2.1.10|3.2.1.-|3.2.1.70	GH13_40(59-420)	GH13_40	GH13_e122	N	3
APM_013013	3.2.1.21|3.2.1.37	GH3(161-374)	GH3	GH3_e32	N	3
APM_013020	2.4.1.-	GH72(32-331)	GH72	GH72_e0	N	3
APM_013032	1.1.99.18	AA8(26-206)+AA3_1(238-788)	AA3_1+AA8	AA8_e5+AA3_e46	Y (1-23)	3
APM_013033	3.2.1.4	GH5_5(27-283)	GH5_5	GH5_e65	N	3
APM_013176	-	AA3_2(38-633)	AA3_2	AA3_e59	N	3
APM_013186	5.4.99.11|3.2.1.20|3.2.1.10|3.2.1.-|3.2.1.70	GH13_40(41-401)	GH13_40	GH13_e122	N	3
APM_013313	-	AA3(50-712)	AA3	AA3_e44	Y (1-18)	3
APM_013318	-	AA1(16-462)	AA1	AA1_e5	N	3
APM_013319	-	AA1(39-480)	AA1	AA1_e10	N	3
APM_013347	2.4.1.142|2.4.1.-	GT33(45-428)	GT33	GT33_e1	N	3
APM_013349	3.2.1.39	GH55(42-768)	GH55	GH55_e14	Y (1-21)	3
APM_013355	-	GH93(51-358)	GH93	GH93_e20	Y (1-24)	3
APM_013367	1.14.99.54	AA9(7-208)	AA9+CBM1	AA9_e36	N	3
APM_013396	2.4.1.259|2.4.1.261	GT22(19-450)	GT22	GT22_e1	N	3
APM_013402	-	CE8(65-395)	CE8	CE8_e26	Y (1-21)	3
APM_013411	3.2.1.113	GH47(138-645)	GH47	GH47_e5	N	3
APM_000069	1.1.3.-	AA7(384-610)	N	AA7_e0	N	2
APM_000071	1.1.3.-	AA7(46-472)	N	AA7_e5	N	2
APM_000080	-	AA3_2(2-290)	N	AA3_e1	N	2
APM_000163	-	GT25(60-260)	N	GT25_e168	Y (1-21)	2
APM_000183	-	GT32(13-95)	N	GT32_e172	N	2
APM_000195	1.1.3.-	AA7(71-501)	N	AA7_e0	N	2
APM_000210	3.1.1.74	CE5(28-221)	N	CE5_e27	Y (1-20)	2
APM_000220	-	N	GH17	GH17_e7	Y (1-17)	2
APM_000323	1.14.99.54|1.14.99.56	AA9(12-231)	N	AA9_e46	Y (1-25)	2
APM_000345	-	GH93(48-328)	N	GH93_e12	N	2
APM_000362	1.6.5.6	AA6(4-200)	N	AA6_e0	N	2
APM_000389	-	GH43_26(12-320)	N	GH43_e181	N	2
APM_000445	-	N	GH36	GH36_e13	N	2
APM_000492	1.1.3.-	AA7(155-580)	N	AA7_e0	N	2
APM_000552	N	AA1(81-479)	AA1	N	Y (1-24)	2
APM_000839	1.1.3.-	AA7(55-260)	N	AA7_e0	Y (1-18)	2
APM_000851	1.1.3.-	AA7(66-272)	N	AA7_e0	N	2
APM_000910	3.1.1.72	CE5(30-227)	N	CE5_e24	Y (1-18)	2
APM_001105	-	CE4(69-201)	N	CE4_e357	N	2
APM_001140	3.2.1.14	GH18(23-286)	N	GH18_e94	N	2
APM_001151	-	GH131(30-283)	N	GH131_e0	Y (1-19)	2
APM_001196	-	N	GT31	GT31_e65	N	2
APM_001218	1.14.99.54|1.14.99.56	AA9(6-215)	N	AA9_e6	N	2
APM_001246	-	CE5(64-254)	N	CE5_e17	Y (1-22)	2
APM_001450	-	GH128(187-401)	N	GH128_e34	Y (1-22)	2
APM_001483	-	GT34(57-250)	N	GT34_e9	N	2
APM_001543	1.14.99.56|1.14.99.54	AA9(5-194)	N	AA9_e20	N	2
APM_001585	-	GH43_30(115-396)	N	GH43_e297	N	2
APM_001600	4.2.2.2	PL3_2(41-110)+PL3_2(112-207)	N	PL3_e9+PL3_e9	N	2
APM_001603	-	N	GT31	GT31_e89	N	2
APM_001684	-	CE3(25-220)	N	CE3_e8	Y (1-25)	2
APM_001724	-	CE8(28-303)	N	CE8_e40	Y (1-41)	2
APM_001751	-	AA11(21-216)	N	AA11_e8	Y (1-15)	2
APM_001776	1.1.3.-	AA7(98-334)	N	AA7_e0	Y (1-24)	2
APM_001842	-	GH128(46-278)	N	GH128_e26	Y (1-25)	2
APM_001890	N	GH63(454-903)	GH0	N	N	2
APM_002061	-	CBM63(203-273)	N	CBM63_e9	Y (1-19)	2
APM_002125	-	GH76(28-365)	N	GH76_e26	Y (1-36)	2
APM_002266	-	GT22(150-395)	N	GT22_e3	N	2
APM_002408	-	GH5_41(91-351)	N	GH5_e291	Y (1-26)	2
APM_002556	1.14.99.54|1.14.99.56	AA9(6-209)	N	AA9_e7	N	2
APM_002563	1.14.99.54	AA9(7-220)	N	AA9_e16	Y (1-19)	2
APM_002565	-	AA8(28-211)	N	AA8_e3	Y (1-23)	2
APM_002669	-	GT109(16-455)	N	GT109_e9	N	2
APM_002741	-	N	GT31	GT31_e65	N	2
APM_002745	-	N	GT31	GT31_e84	N	2
APM_002757	1.14.99.54|1.14.99.56	AA9(9-233)	N	AA9_e46	N	2
APM_002799	3.2.1.101	GH76(29-399)	N	GH76_e8	Y (1-22)	2
APM_002813	-	AA8(21-212)	N	AA8_e6	Y (1-25)	2
APM_002848	1.1.3.-	AA7(75-494)	N	AA7_e0	Y (1-28)	2
APM_002901	-	N	GH17	GH17_e57	Y (1-19)	2
APM_002970	1.14.99.54|1.14.99.56	AA9(5-213)	N	AA9_e7	Y (1-25)	2
APM_002973	-	AA9(7-209)	N	AA9_e41	N	2
APM_002984	3.1.1.74	CE5(38-202)	N	CE5_e39	Y (1-24)	2
APM_003045	-	CBM63(158-226)	N	CBM63_e9	Y (1-39)	2
APM_003055	-	CE3(99-296)	N	CE3_e20	N	2
APM_003187	-	AA9(7-222)	N	AA9_e30	Y (1-20)	2
APM_003265	1.1.3.-	AA7(66-535)	N	AA7_e0	N	2
APM_003268	1.1.3.-	AA7(2-425)	N	AA7_e0	N	2
APM_003284	4.2.2.2	PL1_7(82-263)	N	PL1_e18	Y (1-29)	2
APM_003310	1.1.3.-	AA7(148-358)	N	AA7_e4	N	2
APM_003366	-	CE3(38-232)	N	CE3_e14	N	2
APM_003457	-	CE5(35-239)	N	CE5_e42	Y (1-21)	2
APM_003464	-	CE1(47-194)	N	CE1_e37	Y (1-25)	2
APM_003465	1.14.99.54|1.14.99.56	AA9(16-244)	N	AA9_e46	Y (1-25)	2
APM_003473	1.1.3.-	AA7(45-490)	N	AA7_e0	N	2
APM_003498	-	GT32(11-93)	N	GT32_e64	N	2
APM_003602	-	CE3(47-282)	N	CE3_e30	N	2
APM_003640	3.2.1.17	GH25(28-209)	N	GH25_e226	Y (1-23)	2
APM_003757	-	AA9(12-232)	N	AA9_e5	N	2
APM_003778	-	GH16_1(117-261)	N	GH16_e68	N	2
APM_003878	1.14.99.53	AA11(22-236)	N	AA11_e7	Y (1-22)	2
APM_003881	N	AA1(120-523)	AA1	N	Y (1-21)	2
APM_003898	1.1.3.-	AA7(57-243)	N	AA7_e0	Y (1-22)	2
APM_003949	-	N	GT31	GT31_e75	N	2
APM_003960	1.14.99.53	AA11(22-218)	N	AA11_e7	Y (1-20)	2
APM_003989	3.2.1.6	GH16_3(31-307)	N	GH16_e87	Y (1-21)	2
APM_004029	1.1.3.-	AA7(102-530)	N	AA7_e0	Y (1-32)	2
APM_004047	1.1.3.-	AA7(122-570)	N	AA7_e0	Y (1-53)	2
APM_004097	-	GH76(94-425)	N	GH76_e17	Y (1-19)	2
APM_004149	-	CE1(211-426)	N	CE1_e22	N	2
APM_004185	-	GT32(16-95)	N	GT32_e172	N	2
APM_004186	1.1.3.-	AA7(40-245)	N	AA7_e0	N	2
APM_004194	3.2.1.8|3.2.1.-	GH30_7(30-504)	N	GH30_e48	N	2
APM_004204	-	GT32(79-158)	N	GT32_e172	N	2
APM_004403	-	GH93(53-314)	N	GH93_e12	Y (1-27)	2
APM_004414	1.1.3.-	AA7(58-495)	N	AA7_e0	Y (1-23)	2
APM_004462	1.14.99.54|1.14.99.56	AA9(262-456)	N	AA9_e7	N	2
APM_004465	-	AA9(13-231)	N	AA9_e12	Y (1-22)	2
APM_004474	3.2.1.14|3.2.1.17	GH18(24-222)	N	GH18_e81	N	2
APM_004479	-	CE3(115-313)	N	CE3_e20	N	2
APM_004626	-	GH132(36-309)	N	GH132_e1	Y (1-26)	2
APM_004707	-	CE4(655-770)	N	CE4_e263	N	2
APM_004798	-	CE3(168-343)	N	CE3_e14	N	2
APM_004800	-	GT32(37-113)	N	GT32_e54	N	2
APM_004846	-	GT2(87-321)	N	GT2	N	2
APM_004856	-	CE5(28-234)	N	CE5_e42	Y (1-28)	2
APM_004880	1.1.3.-	AA7(80-520)	N	AA7_e0	Y (1-24)	2
APM_004896	-	GH131(27-285)	N	GH131_e4	N	2
APM_004935	-	GH128(45-277)	N	GH128_e2	Y (1-20)	2
APM_005097	-	N	AA0	AA2_e1+AA2_e1	N	2
APM_005153	1.1.3.-	AA7(138-331)	N	AA7_e0	Y (1-25)	2
APM_005231	1.14.99.54	AA9(9-232)	N	AA9_e25	Y (1-19)	2
APM_005261	-	GT90(250-423)	N	GT90_e1	N	2
APM_005283	-	N	GH17	GH17_e7	Y (1-19)	2
APM_005316	-	AA9(8-234)	N	AA9_e48	Y (1-20)	2
APM_005343	-	GT25(40-300)	N	GT25_e168	N	2
APM_005392	1.1.3.10	AA3_4(1-226)	N	AA3_e53	N	2
APM_005457	1.1.3.-	AA7(318-755)	N	AA7_e0	Y (1-31)	2
APM_005467	1.1.3.-	AA7(38-470)	N	AA7_e5	N	2
APM_005501	-	GH17(194-418)	N	GH17_e14	N	2
APM_005541	-	CE3(473-671)	N	CE3_e14	N	2
APM_005635	-	AA9(7-219)	N	AA9_e4	Y (1-66)	2
APM_005774	3.5.1.41	N	CE4	CE4_e177	N	2
APM_005805	-	GH16_22(90-305)	N	GH16_e291	Y (1-29)	2
APM_005885	-	AA16(18-193)	N	AA16_e2	N	2
APM_005900	3.2.1.96	GH18(22-246)	N	GH18_e169	N	2
APM_005984	-	GT25(153-292)	N	GT25_e173	N	2
APM_006017	-	AA8(33-224)	N	AA8_e0	Y (1-26)	2
APM_006120	-	AA8(26-205)	N	AA8_e3	Y (1-22)	2
APM_006286	1.1.3.-	AA7(133-313)	N	AA7_e0	Y (1-31)	2
APM_006290	1.1.3.-	AA7(107-289)	N	AA7_e0	N	2
APM_006332	-	AA7(1200-1410)	N	AA7_e3	Y (1-40)	2
APM_006367	-	AA9(9-227)	N	AA9_e28	Y (1-21)	2
APM_006391	N	GT2(508-714)	GT0	N	N	2
APM_006413	-	GT76(101-263)	N	GT76_e8	N	2
APM_006470	-	GH43_30(44-318)	N	GH43_e158	Y (1-22)	2
APM_006516	3.2.1.6	GH16_3(30-278)	N	GH16_e87	Y (1-20)	2
APM_006581	-	AA9(10-235)	N	AA9_e12	N	2
APM_006631	-	N	CBM50	CBM50_e566	Y (1-22)	2
APM_006636	1.1.3.-	AA7(308-583)	N	AA7_e0	N	2
APM_006739	4.2.2.14	PL20(25-264)	N	PL20_e1	Y (1-22)	2
APM_006745	1.1.3.-	AA7(38-462)	N	AA7_e0	N	2
APM_006795	1.1.3.-	AA7(58-490)	N	AA7_e0	Y (1-33)	2
APM_006875	-	CE5(230-402)	N	CE5_e57	N	2
APM_006887	N	AA3(208-784)	AA3	N	N	2
APM_006973	-	CBM13(83-212)	N	CBM13_e82	N	2
APM_007001	1.1.3.-	AA7(61-488)	N	AA7_e0	N	2
APM_007047	-	GT2(86-347)	N	GT2	N	2
APM_007108	3.1.1.74	CE5(45-220)	N	CE5_e22	Y (1-20)	2
APM_007126	1.10.3.2|-	AA1_2(35-291)	N	AA1_e26+AA1_e20	N	2
APM_007213	1.1.3.-	AA7(188-392)	N	AA7_e0	Y (1-24)	2
APM_007237	-	AA2(35-254)	N	AA2_e17	Y (1-33)	2
APM_007299	3.2.1.39	GH16_3(34-293)	N	GH16_e303	Y (1-23)	2
APM_007327	3.2.1.8	GH11(46-214)	N	GH11_e16	Y (1-20)	2
APM_007380	1.1.3.-	AA7(31-467)	N	AA7_e0	N	2
APM_007382	-	GT2(336-580)	N	GT2	N	2
APM_007388	-	CE5(62-235)	N	CE5_e10	Y (1-24)	2
APM_007465	-	CE16(14-280)	N	CE16_e2	N	2
APM_007619	-	GH105(55-304)	N	GH105_e34	Y (1-23)	2
APM_007712	N	GT2(524-742)	GT0	N	N	2
APM_007811	-	CE1(46-196)	N	CE1_e37	Y (1-25)	2
APM_007844	-	GH43_21(568-771)	N	GH43_e58	N	2
APM_007879	3.2.1.132	GH75(28-252)	N	GH75_e8	Y (1-69)	2
APM_008016	1.1.3.-	AA7(48-483)	N	AA7_e0	N	2
APM_008032	-	GH16_23(130-314)	N	GH16_e100	Y (1-36)	2
APM_008043	1.1.3.-	AA7(69-494)	N	AA7_e0	Y (1-29)	2
APM_008110	3.2.1.8	GH10(80-374)	N	GH10_e64	Y (1-25)	2
APM_008214	-	AA9(9-221)	N	AA9_e0	N	2
APM_008329	1.14.99.53	AA11(19-216)	N	AA11_e7	Y (1-24)	2
APM_008402	3.5.1.41	N	CE4	CE4_e177	N	2
APM_008451	2.4.1.255|-	N	GT41	GT41_e34+GT41_e74	N	2
APM_008571	1.1.3.-	AA7(178-372)	N	AA7_e0	N	2
APM_008597	3.2.1.101	GH76(29-399)	N	GH76_e44	Y (1-26)	2
APM_008635	-	GH78(12-302)	N	GH78_e17	N	2
APM_008690	-	CE12(34-230)	N	CE12_e61	Y (1-46)	2
APM_008707	-	AA3_2(5-234)	N	AA3_e17	N	2
APM_008743	-	N	CBM50	CBM50_e1048	N	2
APM_008963	-	GT69(11-208)	N	GT69_e0	N	2
APM_008999	-	GH132(114-421)	N	GH132_e2	Y (1-18)	2
APM_009157	3.2.1.8	GH11(38-215)	N	GH11_e11	Y (1-20)	2
APM_009179	-	GH16_22(81-288)	N	GH16_e179	N	2
APM_009362	-	N	GT31	GT31_e66	N	2
APM_009443	1.14.99.56|1.14.99.54	AA9(6-224)	N	AA9_e31	Y (1-23)	2
APM_009482	-	GH72(22-319)	N	GH72_e10	Y (1-20)	2
APM_009537	1.14.99.56	AA9(9-222)	N	AA9_e23	Y (1-20)	2
APM_009632	1.1.3.-	AA7(95-271)	N	AA7_e0	Y (1-65)	2
APM_009639	-	GT1(167-449)	N	GT1_e39	N	2
APM_009653	1.1.3.-	AA7(128-301)	N	AA7_e0	N	2
APM_009685	1.1.3.-	AA7(138-337)	N	AA7_e0	N	2
APM_009796	1.1.3.-	AA7(101-524)	N	AA7_e0	N	2
APM_009865	3.2.1.8	GH11(44-220)	N	GH11_e8	Y (1-18)	2
APM_009871	3.2.1.8	GH11(35-203)	N	GH11_e11	Y (1-33)	2
APM_009873	-	CE4(68-195)	N	CE4_e263	Y (1-21)	2
APM_010001	3.2.1.20|3.2.1.84	GH31_1(48-219)	N	GH31_e7	N	2
APM_010002	N	GH31_1(1572-1742)	GH31_1	N	N	2
APM_010126	-	CE3(69-270)	N	CE3_e20	N	2
APM_010163	1.1.3.-	AA7(46-475)	N	AA7_e0	N	2
APM_010166	1.1.3.-	AA7(58-496)	N	AA7_e0	N	2
APM_010205	-	AA11(24-242)	N	AA11_e5	Y (1-29)	2
APM_010275	-	GT25(8-267)	N	GT25_e43	N	2
APM_010276	1.1.3.-	AA7(34-246)	N	AA7_e0	N	2
APM_010394	-	GH128(60-314)	N	GH128_e26	Y (1-20)	2
APM_010406	-	CE5(34-238)	N	CE5_e42	Y (1-20)	2
APM_010411	-	AA2(50-212)	N	AA2_e8	N	2
APM_010444	-	GH16_10(54-234)	N	GH16_e29	Y (1-20)	2
APM_010477	-	GT1(115-483)	N	GT1_e555	N	2
APM_010494	-	GT69(115-358)	N	GT69_e0	N	2
APM_010583	3.2.1.4|3.2.1.151|3.2.1.73	GH12(91-236)	N	GH12_e41	Y (1-20)	2
APM_010610	-	GT32(90-169)	N	GT32_e172	N	2
APM_010615	-	CE4(564-680)	N	CE4_e263	Y (1-23)	2
APM_010637	2.4.1.-	GT69(57-315)	N	GT69_e1	N	2
APM_010817	-	GT109(30-475)	N	GT109_e8	N	2
APM_010820	1.1.3.-	AA7(174-370)	N	AA7_e0	Y (1-21)	2
APM_010884	-	GT61(280-370)	N	GT61_e19	N	2
APM_010904	3.1.1.-	CE12(21-236)	N	CE12_e43	Y (1-20)	2
APM_010911	-	CE5(29-240)	N	CE5_e42	Y (1-22)	2
APM_011263	2.4.1.-	GH72(42-304)	N	GH72_e0	N	2
APM_011271	-	GT32(1803-1882)	N	GT32_e62	N	2
APM_011308	1.1.3.-	AA7(137-330)	N	AA7_e0	Y (1-29)	2
APM_011313	1.14.99.54|1.14.99.56	AA9(5-213)	N	AA9_e6	Y (1-19)	2
APM_011348	-	AA4(127-315)	N	AA4_e1	Y (1-16)	2
APM_011407	-	GH71(22-410)	N	GH71_e14	Y (1-25)	2
APM_011412	-	N	GH39	GH39_e87	N	2
APM_011490	1.1.3.-	AA7(322-701)	N	AA7_e0	N	2
APM_011527	1.1.3.-	AA7(62-495)	N	AA7_e0	Y (1-30)	2
APM_011548	-	GH16_1(68-296)	N	GH16_e142	N	2
APM_011579	3.2.1.8	GH11(45-220)	N	GH11_e11	Y (1-18)	2
APM_011623	3.2.1.109	GH114(28-203)	N	GH114_e25	N	2
APM_011661	-	GH135(8-279)	N	GH135_e10	N	2
APM_011814	-	GH128(605-855)	N	GH128_e26	N	2
APM_011902	-	CE3(164-352)	N	CE3_e30	Y (1-25)	2
APM_011935	1.1.3.-	AA7(72-266)	N	AA7_e0	Y (1-18)	2
APM_011941	1.14.99.56|1.14.99.54	AA9(7-226)	N	AA9_e31	Y (1-23)	2
APM_011994	-	GH16_18(69-225)	N	GH16_e149	Y (1-22)	2
APM_012029	-	N	CBM50	CBM50_e307	N	2
APM_012105	-	CE3(41-235)	N	CE3_e1	Y (1-18)	2
APM_012108	1.1.3.-	AA7(66-499)	N	AA7_e0	Y (1-31)	2
APM_012114	3.1.1.72	CE5(48-250)	N	CE5_e24	Y (1-26)	2
APM_012143	-	N	GH17	GH17_e7	N	2
APM_012280	-	AA9(7-220)	N	AA9_e24	Y (1-20)	2
APM_012341	-	GH128(40-273)	N	GH128_e16	N	2
APM_012345	3.2.1.8	GH11(52-180)	N	GH11_e11	N	2
APM_012401	-	AA16(20-143)	N	AA16_e3	Y (1-22)	2
APM_012405	1.1.3.-	AA7(755-987)	N	AA7_e0	Y (1-25)	2
APM_012477	2.4.1.-	GH16_18(75-242)	N	GH16_e300	N	2
APM_012585	-	N	GT31	GT31_e34	N	2
APM_012586	-	N	GT2	GT2	N	2
APM_012703	1.1.3.-	AA7(30-236)	N	AA7_e0	N	2
APM_012814	-	AA16(19-184)	N	AA16_e1	Y (1-36)	2
APM_012877	1.1.3.-	AA7(126-332)	N	AA7_e0	N	2
APM_012916	-	CE5(43-253)	N	CE5_e42	Y (1-25)	2
APM_012949	-	GH16_1(70-288)	N	GH16_e109	Y (1-23)	2
APM_012982	3.2.1.4	GH45(23-217)	N	GH45_e0	Y (1-30)	2
APM_013047	-	GH16_1(65-296)	N	GH16_e207	N	2
APM_013102	N	AA3(215-738)	AA3	N	N	2
APM_013214	-	GT90(659-835)	N	GT90_e1	N	2
APM_013315	1.1.3.-	AA7(202-391)	N	AA7_e0	N	2
APM_013335	3.5.1.41	CE4(552-677)	N	CE4_e46	N	2
APM_013382	3.1.1.74	CE5(88-260)	N	CE5_e39	Y (1-20)	2
APM_000105	N	N	CBM24	N	N	1
APM_000112	N	N	GH18	N	Y (1-28)	1
APM_000158	N	N	CBM1	N	N	1
APM_000176	N	N	GT50	N	N	1
APM_000224	N	N	CBM18+GH16_19	N	N	1
APM_000257	N	N	GH27	N	N	1
APM_000265	N	N	GH18	N	N	1
APM_000271	N	N	PL1_7	N	N	1
APM_000353	N	N	GH31	N	N	1
APM_000356	3.1.1.72	N	N	CE1_e4	Y (1-27)	1
APM_000368	N	N	GT18	N	N	1
APM_000381	N	N	GH18	N	N	1
APM_000434	N	N	GT91	N	N	1
APM_000463	N	N	CBM12	N	Y (1-27)	1
APM_000516	N	CE3(75-177)	N	N	N	1
APM_000547	N	N	GH152	N	N	1
APM_000562	N	N	GH76	N	N	1
APM_000563	N	N	GH18	N	N	1
APM_000565	N	N	GH18	N	N	1
APM_000568	N	N	GT2	N	N	1
APM_000586	N	N	GH18	N	Y (1-24)	1
APM_000645	N	N	GH76	N	N	1
APM_000671	N	N	AA3_2	N	N	1
APM_000681	N	N	GH18	N	N	1
APM_000693	N	N	GH76	N	N	1
APM_000733	N	N	GH128	N	N	1
APM_000779	N	N	GH37	N	N	1
APM_000832	N	N	GH47	N	N	1
APM_000906	N	N	GH28	N	N	1
APM_000922	N	N	GH28	N	N	1
APM_000936	-	N	N	CBM50_e1018	N	1
APM_000947	N	N	GH37	N	N	1
APM_000949	N	N	CBM50	N	N	1
APM_000965	N	N	AA1	N	N	1
APM_001069	N	N	CBM13	N	Y (1-21)	1
APM_001070	N	N	GT31	N	N	1
APM_001101	N	N	GH5_12	N	N	1
APM_001104	N	N	CE4	N	N	1
APM_001132	N	N	CBM5+GH18	N	N	1
APM_001176	N	N	GH3	N	N	1
APM_001193	N	N	CE5	N	N	1
APM_001214	N	N	GT4	N	N	1
APM_001255	N	N	GH12	N	N	1
APM_001262	N	N	GT30	N	N	1
APM_001341	N	N	GH1+GH95	N	Y (1-39)	1
APM_001420	N	N	GT2	N	N	1
APM_001456	N	GH109(6-164)	N	N	N	1
APM_001516	N	N	GH1	N	N	1
APM_001537	N	N	CBM18+CE4	N	N	1
APM_001604	N	N	GT31	N	N	1
APM_001618	N	N	GT58	N	N	1
APM_001635	N	N	GH3	N	N	1
APM_001683	N	N	CBM20+GH15	N	N	1
APM_001716	N	N	GH36	N	N	1
APM_001779	N	N	GH10	N	N	1
APM_001841	N	N	GT32	N	N	1
APM_001865	N	N	GH127	N	N	1
APM_001923	N	N	GH5_12	N	N	1
APM_001945	N	N	GT7	N	N	1
APM_002070	N	N	AA3_2	N	N	1
APM_002087	N	N	CE16	N	N	1
APM_002146	N	N	GH32	N	N	1
APM_002228	N	N	GT0	N	N	1
APM_002235	N	N	GH12	N	N	1
APM_002242	N	N	GT2	N	N	1
APM_002285	N	N	CBM48	N	N	1
APM_002308	N	N	GT31	N	Y (1-40)	1
APM_002367	N	N	GT4	N	N	1
APM_002377	N	N	GH5	N	N	1
APM_002390	N	N	GH47	N	N	1
APM_002457	N	N	GH5_12	N	N	1
APM_002497	N	AA7(39-243)	N	N	N	1
APM_002652	N	N	CBM1	N	Y (1-20)	1
APM_002675	N	N	GH3	N	N	1
APM_002718	N	N	GH2	N	N	1
APM_002754	N	N	GT8	N	N	1
APM_002764	N	N	GT22	N	N	1
APM_002883	-	N	N	GH26_e30	N	1
APM_002897	N	N	GT2	N	N	1
APM_002936	N	N	GH5_12	N	N	1
APM_002939	N	N	GT22	N	N	1
APM_002946	N	N	GH72	N	N	1
APM_002954	N	N	CBM12	N	Y (1-29)	1
APM_002968	N	N	CBM13	N	N	1
APM_003082	N	N	GH31	N	N	1
APM_003084	N	N	GH7	N	N	1
APM_003094	N	N	GH3	N	N	1
APM_003137	-	N	N	GT31_e37	N	1
APM_003160	3.2.1.14	N	N	CBM18_e13	N	1
APM_003168	N	N	GH32	N	N	1
APM_003169	N	N	GH27	N	N	1
APM_003185	N	N	GT31	N	N	1
APM_003276	N	N	GH18	N	N	1
APM_003296	N	N	CE5	N	N	1
APM_003378	N	N	GT2	N	N	1
APM_003426	N	N	CBM18+GH18	N	N	1
APM_003429	N	N	AA3_2	N	N	1
APM_003528	N	N	AA12	N	Y (1-38)	1
APM_003564	N	N	CBM18+GH18	N	N	1
APM_003597	N	N	CBM48	N	Y (1-22)	1
APM_003613	N	N	GH47	N	Y (1-38)	1
APM_003616	N	N	AA9+CBM1	N	N	1
APM_003655	N	N	GH17+GT48	N	N	1
APM_003668	N	N	GH47	N	N	1
APM_003672	N	N	GT22	N	N	1
APM_003673	N	N	GH13_31	N	N	1
APM_003761	N	N	CBM18	N	N	1
APM_003762	N	N	GT4	N	N	1
APM_003819	N	N	GT47+GT64	N	N	1
APM_003828	N	N	AA9+CBM1	N	N	1
APM_003891	-	N	N	GT25_e173	N	1
APM_003993	N	N	GH3	N	N	1
APM_004054	N	N	GH3	N	N	1
APM_004114	N	N	GH53	N	N	1
APM_004130	N	N	GH130	N	N	1
APM_004176	-	N	N	CBM50_e659	N	1
APM_004230	N	N	GH12	N	N	1
APM_004327	N	N	GH43_21	N	N	1
APM_004411	N	N	GT1	N	N	1
APM_004413	N	N	CBM91+GH43_14	N	N	1
APM_004417	N	N	GT1	N	N	1
APM_004443	N	N	GH18	N	N	1
APM_004451	N	N	GT4	N	N	1
APM_004485	N	AA3(1-234)	N	N	N	1
APM_004541	N	N	GT1	N	N	1
APM_004562	N	N	GH27	N	N	1
APM_004582	N	N	CBM48	N	N	1
APM_004621	N	N	GH10	N	N	1
APM_004643	N	N	PL4_3	N	N	1
APM_004679	N	N	GH16_1	N	N	1
APM_004690	N	N	GH5_12	N	N	1
APM_004729	N	N	GT22	N	N	1
APM_004733	N	N	GT35	N	N	1
APM_004752	N	N	GT0	N	N	1
APM_004753	-	N	N	GT31_e77	N	1
APM_004786	N	N	GH53	N	N	1
APM_004843	N	N	CE3	N	N	1
APM_004920	N	N	GH18	N	N	1
APM_004958	N	N	GH16_2	N	N	1
APM_005015	N	N	GH125	N	N	1
APM_005161	-	N	N	GT25_e168	N	1
APM_005209	N	CE1(41-290)	N	N	Y (1-19)	1
APM_005210	N	N	CE8	N	N	1
APM_005301	1.1.3.-	N	N	AA7_e5	N	1
APM_005333	N	N	GH12	N	N	1
APM_005351	N	N	GH93	N	N	1
APM_005380	N	N	GH3	N	N	1
APM_005408	N	N	AA3_2	N	N	1
APM_005431	N	N	CBM48+GH13_8	N	N	1
APM_005438	N	N	AA3_2	N	N	1
APM_005448	N	N	CBM18+GH16_19	N	N	1
APM_005474	N	N	PL3_2	N	N	1
APM_005483	N	N	GT1	N	N	1
APM_005500	N	N	GH17+GT48	N	N	1
APM_005579	N	N	AA3_2	N	N	1
APM_005580	N	N	AA3_2	N	N	1
APM_005606	N	N	GT8	N	N	1
APM_005612	N	N	GH78	N	N	1
APM_005625	N	N	AA2	N	N	1
APM_005634	N	N	GT3	N	N	1
APM_005697	N	N	CBM18+GH18	N	N	1
APM_005706	N	N	GT7	N	N	1
APM_005775	N	N	CE4	N	N	1
APM_005802	N	N	GT2	N	N	1
APM_005829	N	N	GH78+GH79	N	N	1
APM_005877	N	N	CE8	N	N	1
APM_005878	N	N	GT22	N	N	1
APM_005936	N	N	AA3_2	N	N	1
APM_005991	N	N	GH85	N	N	1
APM_005994	N	N	GT13	N	N	1
APM_005995	N	N	GT22	N	N	1
APM_006033	N	N	CBM18+GH18	N	N	1
APM_006070	N	N	GT15	N	N	1
APM_006076	N	N	GH42	N	N	1
APM_006104	N	N	GH128	N	N	1
APM_006131	N	N	GH13_1	N	N	1
APM_006162	-	N	N	GT1_e51	N	1
APM_006171	N	N	GH55	N	N	1
APM_006225	N	N	GT1	N	N	1
APM_006236	N	N	GH16_2	N	N	1
APM_006240	N	N	AA9	N	N	1
APM_006265	N	CE1(181-418)	N	N	N	1
APM_006273	N	N	GH10	N	N	1
APM_006355	N	N	CBM1	N	N	1
APM_006390	N	N	GT32	N	N	1
APM_006415	N	N	GH13_22+GT5	N	N	1
APM_006471	N	N	GH43_30	N	Y (1-19)	1
APM_006498	N	N	CE3	N	N	1
APM_006507	N	N	GH32	N	N	1
APM_006515	N	N	GH28	N	N	1
APM_006530	N	N	GH27	N	N	1
APM_006558	N	N	CBM1	N	Y (1-18)	1
APM_006618	N	N	CBM48+GH13_8	N	N	1
APM_006653	N	N	GH43_26	N	N	1
APM_006659	-	N	N	CBM63_e10	Y (1-28)	1
APM_006712	N	N	CBM48+GH13_8	N	N	1
APM_006789	N	N	GH43_26	N	N	1
APM_006821	N	N	CBM20+GH15	N	Y (1-20)	1
APM_006837	N	N	AA3_2	N	N	1
APM_006872	N	N	CE8	N	N	1
APM_006879	N	N	GH0	N	Y (1-31)	1
APM_006927	N	GH179(57-200)	N	N	N	1
APM_006958	N	N	CE16	N	Y (1-20)	1
APM_006994	N	N	GH42	N	N	1
APM_007098	N	N	CBM18+CBM50+GH18	N	N	1
APM_007099	3.2.1.14	N	N	GH18_e72	Y (1-20)	1
APM_007150	N	N	GT71	N	N	1
APM_007189	N	AA8(30-191)	N	N	Y (1-23)	1
APM_007191	N	N	GT2	N	N	1
APM_007233	N	N	CE1	N	N	1
APM_007277	N	N	GH17+GT48	N	N	1
APM_007357	N	N	AA5_2	N	N	1
APM_007406	N	N	CBM18+GH16_19	N	N	1
APM_007423	N	N	GH3	N	N	1
APM_007437	N	N	CBM48+GH13_8	N	N	1
APM_007591	N	N	GH146	N	N	1
APM_007642	-	N	N	CBM48_e18	N	1
APM_007795	N	N	AA4	N	N	1
APM_007893	N	N	GT57	N	N	1
APM_007916	N	N	CBM48+GH13	N	N	1
APM_007976	N	AA7(42-235)	N	N	N	1
APM_007999	N	N	GT57	N	N	1
APM_008022	N	N	GH154	N	N	1
APM_008091	N	N	GH36	N	N	1
APM_008133	N	N	GT0	N	N	1
APM_008147	N	N	GH32	N	N	1
APM_008172	N	N	GH114	N	N	1
APM_008186	N	N	GH30_7	N	N	1
APM_008203	N	N	GT90	N	N	1
APM_008225	N	N	GH152	N	N	1
APM_008244	N	N	GT1	N	Y (1-21)	1
APM_008246	N	N	GH47	N	N	1
APM_008272	N	N	GH154	N	N	1
APM_008290	N	N	GT4	N	N	1
APM_008308	N	N	GH28	N	N	1
APM_008357	-	N	N	GT25_e173	N	1
APM_008439	N	N	CE3	N	N	1
APM_008479	N	N	GT47+GT64	N	N	1
APM_008486	N	N	GT8	N	N	1
APM_008488	N	N	GH18	N	N	1
APM_008589	N	N	AA9	N	N	1
APM_008616	N	GH177(269-491)	N	N	N	1
APM_008638	N	N	CBM24	N	N	1
APM_008680	N	N	GT1	N	N	1
APM_008744	-	N	N	GT2	N	1
APM_008751	N	N	AA5_1	N	Y (1-28)	1
APM_008800	N	N	GH71	N	N	1
APM_008807	N	N	GH71	N	Y (1-49)	1
APM_008823	-	N	N	GT2	N	1
APM_008843	3.2.1.-	N	N	GH17_e33	Y (1-22)	1
APM_008854	N	N	CBM50	N	N	1
APM_008865	N	N	GH128	N	N	1
APM_008932	N	CE1(52-234)	N	N	Y (1-23)	1
APM_008951	N	N	GH32	N	N	1
APM_008954	N	CE1(25-285)	N	N	N	1
APM_008997	N	N	GH114	N	N	1
APM_009049	N	GT2(272-533)	N	N	N	1
APM_009061	N	N	GT31	N	N	1
APM_009063	N	N	GT13	N	N	1
APM_009148	N	N	GT20	N	N	1
APM_009155	N	N	GH13_25+GH133	N	N	1
APM_009220	N	N	GH43_29	N	Y (1-20)	1
APM_009296	N	N	GT31	N	N	1
APM_009297	N	AA7(36-215)	N	N	N	1
APM_009333	N	N	CE16	N	N	1
APM_009347	N	N	GH36	N	N	1
APM_009519	N	AA8(291-452)	N	N	Y (1-18)	1
APM_009563	N	N	GT1	N	N	1
APM_009571	N	N	GT0	N	N	1
APM_009630	N	N	CE8	N	N	1
APM_009663	N	N	CE1	N	N	1
APM_009688	N	N	GH32	N	N	1
APM_009715	N	N	GT3	N	N	1
APM_009750	N	N	GT57	N	N	1
APM_009785	N	N	CE8	N	N	1
APM_009800	N	N	CBM18+GH18	N	N	1
APM_009809	N	PL29(65-319)	N	N	Y (1-19)	1
APM_009872	N	N	CBM18+GH18	N	N	1
APM_009937	N	N	GH0	N	Y (1-20)	1
APM_009979	N	N	CE8	N	N	1
APM_009999	N	N	AA9	N	N	1
APM_010007	N	N	GH32	N	N	1
APM_010063	N	N	AA2	N	N	1
APM_010106	N	N	GT1	N	N	1
APM_010116	N	N	GH79	N	N	1
APM_010120	N	N	GH16_20	N	N	1
APM_010167	N	N	GH35	N	N	1
APM_010206	N	N	GH43_21	N	Y (1-19)	1
APM_010207	N	N	GH36	N	N	1
APM_010228	N	N	CBM18+GH16_19	N	Y (1-21)	1
APM_010238	N	N	GH105	N	N	1
APM_010379	N	N	CE5	N	N	1
APM_010395	N	N	CE3	N	N	1
APM_010400	N	N	AA1_3	N	N	1
APM_010420	N	N	GT31	N	N	1
APM_010454	N	N	GT2	N	N	1
APM_010552	N	N	CBM13+GT27	N	N	1
APM_010553	N	N	CE8	N	N	1
APM_010561	N	N	CE5	N	N	1
APM_010567	N	N	GH93	N	N	1
APM_010670	N	N	AA9	N	Y (1-26)	1
APM_010681	N	N	GT2	N	N	1
APM_010714	N	N	GT1	N	Y (1-21)	1
APM_010808	N	N	AA1	N	N	1
APM_010816	N	N	GT98	N	N	1
APM_010855	N	N	GH16_4	N	N	1
APM_010873	N	N	CE8	N	N	1
APM_010960	N	N	GH79	N	N	1
APM_011110	N	N	CBM18+GH16_19	N	N	1
APM_011168	N	N	GT1	N	N	1
APM_011183	N	N	GT22	N	N	1
APM_011261	N	N	CBM48+GH13_8	N	N	1
APM_011270	N	N	GT1	N	N	1
APM_011273	N	CE1(230-565)	N	N	N	1
APM_011291	N	N	CE3	N	N	1
APM_011376	N	N	AA9	N	N	1
APM_011422	N	N	GT2	N	N	1
APM_011462	N	N	GH5	N	N	1
APM_011493	N	N	GT31	N	N	1
APM_011505	N	N	GH75	N	N	1
APM_011543	N	N	GH0	N	N	1
APM_011571	N	N	CE3	N	N	1
APM_011607	N	N	GT20	N	N	1
APM_011615	N	N	CBM1	N	Y (1-19)	1
APM_011626	N	N	GT31	N	N	1
APM_011649	N	N	CE5	N	N	1
APM_011696	N	N	GT0	N	N	1
APM_011712	N	N	GT4	N	N	1
APM_011748	N	N	CE8	N	N	1
APM_011753	N	AA3(140-713)	N	N	N	1
APM_011768	N	N	GT3	N	N	1
APM_011835	N	N	GH78	N	N	1
APM_011853	N	N	GH78+GH79	N	N	1
APM_011981	N	N	GH47	N	N	1
APM_012006	N	N	GT2	N	N	1
APM_012057	N	N	GT0	N	N	1
APM_012135	N	N	GH32	N	Y (1-25)	1
APM_012216	N	N	GT34	N	N	1
APM_012220	N	N	GT8	N	N	1
APM_012265	N	N	GH32	N	N	1
APM_012306	N	N	CBM12	N	Y (1-27)	1
APM_012309	N	N	GH5_12	N	N	1
APM_012312	N	N	CBM1+GH74	N	N	1
APM_012355	-	N	N	GT31_e37	N	1
APM_012362	N	N	GH23	N	N	1
APM_012366	N	N	GT2	N	N	1
APM_012391	N	N	GT1	N	N	1
APM_012426	N	N	GH131	N	Y (1-18)	1
APM_012438	N	N	CBM18+GH16_19	N	N	1
APM_012441	N	N	GH20	N	N	1
APM_012446	N	CE4(45-149)	N	N	N	1
APM_012529	N	N	CBM18+GH18	N	N	1
APM_012563	N	N	GH35	N	N	1
APM_012587	N	N	GT0	N	N	1
APM_012631	N	N	GH10	N	N	1
APM_012637	N	N	GT90	N	N	1
APM_012648	N	N	GH0	N	Y (1-31)	1
APM_012649	N	N	GH63	N	N	1
APM_012662	N	N	GT1	N	N	1
APM_012697	N	N	GH37	N	N	1
APM_012753	N	N	AA9	N	N	1
APM_012755	N	N	GH13_17	N	N	1
APM_012794	N	N	GT58	N	N	1
APM_012797	N	N	CBM43	N	N	1
APM_012820	-	N	N	GT31_e84	N	1
APM_012830	N	N	CE0	N	Y (1-19)	1
APM_012856	N	N	GT58	N	N	1
APM_012869	N	N	GH32	N	N	1
APM_012872	N	N	GH31	N	N	1
APM_012873	N	N	GH71	N	N	1
APM_012876	N	N	GT2	N	N	1
APM_012921	N	N	GH85	N	N	1
APM_012958	N	N	GH27	N	N	1
APM_012962	N	N	GT4	N	N	1
APM_012968	N	N	GH51	N	N	1
APM_012971	N	N	GH51	N	Y (1-30)	1
APM_013000	N	N	GH132	N	N	1
APM_013050	-	N	N	GH18_e161	Y (1-27)	1
APM_013178	-	N	N	GT25_e173	N	1
APM_013255	N	N	GH47	N	N	1
APM_013321	N	N	GH18	N	N	1
APM_013330	N	N	GH139	N	N	1

## Sheet: Arthrinium KUC21332
GeneID	EC#	HMMER	DIAMOND	dbCAN	Signal Peptide	# of Tools
KUC_000062	2.4.1.267	GT57(61-292)+GT57(330-562)	GT57	GT57_e0	N	3
KUC_000227	3.2.1.89	GH53(21-346)	GH53	GH53_e5	Y (1-19)	3
KUC_000233	3.2.1.113	GH47(117-588)	GH47	GH47_e5	N	3
KUC_000251	3.1.3.12	GT20(149-677)	GT20	GT20_e19	N	3
KUC_000253	3.2.1.113	GH47(5-454)	GH47	GH47_e17	N	3
KUC_000306	2.4.1.-|2.4.1.257	GT62(66-328)	GT62	GT62_e0	N	3
KUC_000338	-	GT62(99-363)	GT62	GT62_e2	N	3
KUC_000357	3.2.1.4	GH7(19-408)	GH7	GH7_e5	N	3
KUC_000374	-	GH33(27-328)	GH33	GH33_e13	N	3
KUC_000423	2.4.1.109	GT39(58-303)	GT39	GT39_e12	N	3
KUC_000424	-	GH18(130-482)	GH18	GH18_e86	Y (1-27)	3
KUC_000431	3.2.1.75	GH5_15(90-398)	GH5_15	GH5_e57	N	3
KUC_000500	3.2.1.113	GH47(171-664)	GH47	GH47_e17	N	3
KUC_000526	3.2.1.24	GH38(287-544)	GH38	GH38_e20	N	3
KUC_000536	-	GT22(150-375)	GT22	GT22_e3	N	3
KUC_000703	-	CE4(173-303)	CBM18+CE4	CE4_e161	Y (1-21)	3
KUC_000727	3.2.1.8	GH10(30-325)	GH10	GH10_e64	Y (1-17)	3
KUC_000773	-	AA1(3-489)	AA1	AA1_e4	N	3
KUC_000830	-	GT69(50-304)	GT69	GT69_e0	N	3
KUC_000837	1.10.3.2	AA1(45-591)	AA1	AA1_e8	Y (1-27)	3
KUC_000852	-	GT22(14-416)	GT22	GT22_e27	N	3
KUC_000863	3.2.1.52	GH20(151-496)	GH20	GH20_e10	N	3
KUC_000888	3.2.1.131|3.2.1.139	GH67(19-693)	GH67	GH67_e2	N	3
KUC_000904	3.2.1.101	GH76(28-401)	GH76	GH76_e44	Y (1-21)	3
KUC_000934	3.2.1.165	GH2(76-679)	GH2	GH2_e60	N	3
KUC_001094	3.2.1.4	GH5_5(28-318)	GH5_5	GH5_e65	Y (1-24)	3
KUC_001095	1.1.99.18	AA8(26-206)+AA3_1(216-766)	AA3_1+AA8	AA8_e5+AA3_e46	Y (1-23)	3
KUC_001105	2.4.1.-	GH72(32-331)	GH72	GH72_e0	N	3
KUC_001112	3.2.1.21|3.2.1.37	GH3(160-374)	GH3	GH3_e32	N	3
KUC_001171	-	GT34(218-480)	GT34	GT34_e13	N	3
KUC_001190	2.4.1.16	GT2(656-1179)	GT2	GT2	N	3
KUC_001207	2.4.1.83	GT2(13-182)	GT2	GT2	N	3
KUC_001267	3.2.1.-	GH93(537-851)	GH93	GH93_e5	N	3
KUC_001291	-	GH31_15(169-463)	GH31	GH31_e77	N	3
KUC_001415	-	GH5_24(65-377)	GH5_24	GH5_e56	N	3
KUC_001417	-	GH15(250-627)	GH15	GH15_e38	N	3
KUC_001441	-	GH2(49-648)	GH2	GH2_e76	N	3
KUC_001486	2.4.1.15	GT20(173-624)	GT20	GT20_e24	N	3
KUC_001502	-	AA3_2(5-511)	AA3_2	AA3_e33	N	3
KUC_001535	3.2.1.23	GH2(42-919)	GH2	GH2_e61	N	3
KUC_001553	3.2.1.28	GH37(54-628)	GH37	GH37_e4	Y (1-28)	3
KUC_001555	-	GT17(56-353)	GT17	GT17_e5	N	3
KUC_001569	2.4.99.18	GT66(28-676)	GT66	GT66_e1	N	3
KUC_001609	-	GH20(169-505)	GH20	GH20_e43	Y (1-26)	3
KUC_001628	-	AA2(103-342)	AA2	AA2_e1	N	3
KUC_001649	2.4.1.25|3.2.1.33	GH13_25(1081-1533)	GH13_25+GH133	GH13_e153+GH133_e0	N	3
KUC_001660	3.2.1.78	GH5_7(167-438)	CBM1+GH5_7	GH5_e89	N	3
KUC_001664	-	GH92(307-645)	GH92	GH92_e35	N	3
KUC_001717	-	GT8(7-278)	GT8	GT8_e176	N	3
KUC_001724	3.2.1.91|3.2.1.4	GH6(57-347)	GH6	GH6_e20	Y (1-24)	3
KUC_001804	3.2.1.-	GH18(28-432)	CBM18+GH18	GH18_e227	Y (1-23)	3
KUC_001853	3.2.1.21|3.2.1.37	GH3(88-302)	GH3	GH3_e32	Y (1-21)	3
KUC_001875	3.2.1.-	GH131(16-255)	GH131	GH131_e5	N	3
KUC_001908	-	GH35(2-313)	GH35	GH35_e22+CBM67_e19	N	3
KUC_001930	3.2.1.21|3.2.1.38|3.2.1.-	GH3(108-357)	GH3	GH3_e94	N	3
KUC_001939	3.2.1.20|3.2.1.84	GH31_1(175-423)	GH31_1	GH31_e7	N	3
KUC_001969	3.2.1.31|3.2.1.-	GH79(141-408)	GH79	GH79_e21	Y (1-19)	3
KUC_001978	-	GT15(62-350)	GT15	GT15_e3	N	3
KUC_001983	-	AA5(612-1119)	AA5_1	AA5_e9	Y (1-22)	3
KUC_002032	-	GH5_11(37-375)	GH5_11	GH5_e82	Y (1-21)	3
KUC_002078	3.2.1.4	GH5_5(21-307)	GH5_5	GH5_e131	Y (1-18)	3
KUC_002081	2.4.1.173|2.4.1.-	GT1(406-717)	GT1	GT1_e153	N	3
KUC_002179	1.1.3.13	AA3_3(126-584)	AA3_3	AA3_e3	N	3
KUC_002221	1.1.3.-	AA7(39-248)	AA7	AA7_e0	N	3
KUC_002251	-	CBM21(433-539)	CBM21	CBM21_e9	N	3
KUC_002314	-	GH55_2(78-810)	GH55	GH55_e11	N	3
KUC_002318	1.1.99.18	AA8(31-216)+AA3_1(247-801)	AA3_1+AA8+CBM1	AA8_e5+AA3_e46	Y (1-24)	3
KUC_002340	-	AA3_2(37-640)	AA3_2	AA3_e60	Y (1-20)	3
KUC_002372	3.2.1.37|3.2.1.55|3.2.1.21	GH3(117-338)	GH3	GH3_e88	Y (1-22)	3
KUC_002394	-	GH43_26(39-331)	GH43_26	GH43_e66	Y (1-43)	3
KUC_002398	4.2.2.23	PL4_3(13-656)	PL4_3	PL4_e1	N	3
KUC_002457	3.2.1.58|3.2.1.21|3.2.1.75	GH5_9(97-396)	GH5_9	GH5_e297	Y (1-27)	3
KUC_002468	-	AA12(24-423)	AA12+AA8	AA12_e6	Y (1-26)	3
KUC_002470	-	GH128(38-246)	GH128	GH128_e16	N	3
KUC_002478	3.2.1.25	GH2(29-718)	GH2	GH2_e138	N	3
KUC_002491	1.14.99.55	AA13(18-250)	AA13	AA13_e0	Y (1-18)	3
KUC_002502	-	CE8(28-302)	CE8	CE8_e40	Y (1-18)	3
KUC_002522	-	AA3_2(34-633)	AA3_2	AA3_e60	N	3
KUC_002559	-	AA3_2(7-533)	AA3_2	AA3_e27	N	3
KUC_002588	3.2.1.21|3.2.1.-	GH3(64-271)	GH3	GH3_e223	Y (1-27)	3
KUC_002599	-	AA3_2(5-589)	AA3_2	AA3_e39	N	3
KUC_002617	3.2.1.14	GH18(505-841)	CBM18+CBM50+GH18	CBM18_e13+GH18_e72	Y (1-29)	3
KUC_002619	-	GT4(239-390)	GT4	GT4_e4041	N	3
KUC_002676	-	CE1(39-247)	CBM1+CE1	CE1_e11	Y (1-23)	3
KUC_002715	3.2.1.14	GH18(40-392)	CBM18+GH18	GH18_e232	N	3
KUC_002729	-	AA3_2(48-628)	AA3_2	AA3_e60	Y (1-29)	3
KUC_002741	1.1.3.13	AA3_3(13-631)	AA3_3	AA3_e3	N	3
KUC_002776	-	GH125(88-524)	GH125	GH125_e2	Y (1-24)	3
KUC_002870	3.2.1.14	GH18(551-912)	CBM18+CBM50+GH18	CBM50_e1036+CBM18_e13+GH18_e72	Y (1-20)	3
KUC_002929	-	GH92(253-755)	GH92	GH92_e32	Y (1-21)	3
KUC_003036	-	GT62(295-557)	GT62	GT62_e5	N	3
KUC_003055	-	GT2(112-260)	GT2	GT2	N	3
KUC_003144	-	AA3_2(137-714)	AA3_2	AA3_e59	Y (1-26)	3
KUC_003151	5.4.99.11|3.2.1.20|3.2.1.10|3.2.1.-|3.2.1.70	GH13_40(41-401)	GH13_40	GH13_e122	N	3
KUC_003277	-	AA3(14-676)	AA3	AA3_e44	N	3
KUC_003283	-	AA1(25-378)	AA1	AA1_e5	N	3
KUC_003284	-	AA1(62-405)	AA1	AA1_e10	N	3
KUC_003314	2.4.1.142|2.4.1.-	GT33(38-444)	GT33	GT33_e1	N	3
KUC_003316	3.2.1.39	GH55(39-759)	GH55	GH55_e14	Y (1-20)	3
KUC_003319	-	GH93(49-357)	GH93	GH93_e20	Y (1-23)	3
KUC_003328	1.14.99.54	AA9(7-208)	AA9+CBM1	AA9_e36	N	3
KUC_003352	2.4.1.259|2.4.1.261	GT22(37-468)	GT22	GT22_e1	N	3
KUC_003357	-	CE8(67-391)	CE8	CE8_e26	Y (1-22)	3
KUC_003446	5.4.99.11|3.2.1.20|3.2.1.10|3.2.1.-|3.2.1.70	GH13_40(107-468)	GH13_40	GH13_e122	N	3
KUC_003460	2.4.1.258	GT58(34-396)	GT58	GT58_e1	N	3
KUC_003523	3.2.1.23	GH2(30-649)	GH2	GH2_e127	N	3
KUC_003553	3.2.1.-|3.2.1.63	GH95(30-767)	GH95	GH95_e1	Y (1-23)	3
KUC_003579	3.2.1.37|3.2.1.55|3.2.1.-|-	GH43_11(4-295)+CBM91(321-529)	CBM91+GH43_11	GH43_e285+CBM91_e24	N	3
KUC_003641	-	GH76(27-396)	GH76	GH76_e9	N	3
KUC_003667	-	AA1(655-1175)	AA1	AA1_e34	N	3
KUC_003681	-	GH76(38-400)	GH76	GH76_e17	N	3
KUC_003739	3.2.1.106|3.2.1.-	GH63(472-685)	GH63	GH63_e12	N	3
KUC_003750	-	GH78(372-788)	GH78	GH78_e44	N	3
KUC_003777	2.4.1.16	GT2(255-543)	GT2	GT2	N	3
KUC_003810	1.1.3.-	AA7(49-258)	AA7	AA7_e5	N	3
KUC_003854	2.4.1.16	GT2(1206-1713)	GT2	GT2	N	3
KUC_003855	2.4.1.16	GT2(1055-1563)	GT2	GT2	N	3
KUC_003876	2.4.1.131|2.4.1.-	GT15(135-405)	GT15	GT15_e0	N	3
KUC_003891	3.2.1.8|3.2.1.-	GH30_7(370-817)	GH30_7	GH30_e48	N	3
KUC_003927	3.2.1.67	GH28(74-360)	GH28	GH28_e29	Y (1-19)	3
KUC_003929	-	PL4_5(36-550)	PL4_5	PL4_e2	Y (1-21)	3
KUC_003935	1.1.3.9|1.1.3.13|1.1.3.-|1.1.3.7|1.1.3.47	AA5_2(48-611)	AA5_2	AA5_e12	Y (1-36)	3
KUC_003986	2.4.1.16	GT2(370-532)+GT2(510-739)	GT2	GT2+GT2	N	3
KUC_003997	3.2.1.99	GH43_6(35-322)	GH43_6	GH43_e141	Y (1-18)	3
KUC_004009	3.2.1.40|-	CBM67(164-343)+GH78(373-897)	GH78	CBM67_e28+GH78_e16	N	3
KUC_004056	3.2.1.8	GH10(92-389)	CBM1+GH10	GH10_e64	Y (1-19)	3
KUC_004085	3.2.1.55|3.2.1.37	GH54(28-342)+CBM42(361-505)	CBM42+GH54	GH54_e0+CBM42_e0	Y (1-26)	3
KUC_004103	-	GH92(266-774)	GH92	GH92_e35	N	3
KUC_004119	-	AA3_2(50-621)	AA3_2	AA3_e19	Y (1-26)	3
KUC_004173	1.1.99.18|-	AA8(24-199)+AA3_1(226-762)	AA3_1+AA8	AA8_e5+AA3_e61	Y (1-18)	3
KUC_004178	-	GH18(27-367)	CBM18+GH18	GH18_e286	N	3
KUC_004201	-	AA3_2(2-607)	AA3_2	AA3_e38	N	3
KUC_004210	3.2.1.67|3.2.1.-	GH28(72-433)	GH28	GH28_e58	Y (1-41)	3
KUC_004224	3.2.1.78	GH5_7(75-348)	GH5_7	GH5_e89	N	3
KUC_004230	3.2.1.4|3.2.1.73	GH7(21-424)	GH7	GH7_e1	Y (1-21)	3
KUC_004231	-	GH125(92-503)	GH125	GH125_e2	Y (1-27)	3
KUC_004259	3.2.1.37|3.2.1.55	GH43_1(4-328)	GH43_1	GH43_e53	N	3
KUC_004266	3.2.1.37|-	GH43_14(27-306)+CBM91(350-567)	CBM91+GH43_14	GH43_e51+CBM91_e33	Y (1-23)	3
KUC_004280	-	GT32(97-180)	GT32	GT32_e64	Y (1-39)	3
KUC_004291	-	GH146(194-714)	GH146	GH146_e5	N	3
KUC_004323	-	AA3_2(13-542)	AA3_2	AA3_e4	N	3
KUC_004329	3.2.1.21|3.2.1.45|3.2.1.104	GH5_12(5-615)	GH5_12	GH5_e145	N	3
KUC_004345	3.1.1.6	CE16(31-342)	CE16	CE16_e10	N	3
KUC_004383	3.2.1.-|2.4.1.-	GH17(318-585)	GH17	GH17_e67	N	3
KUC_004401	-	AA9(9-218)	AA9+CBM1	AA9_e47	Y (1-19)	3
KUC_004448	2.4.1.109	GT39(55-300)	GT39	GT39_e9	N	3
KUC_004515	-	PL4_5(31-563)	PL4_5	PL4_e2	N	3
KUC_004599	2.4.1.131	GT4(355-514)	GT4	GT4_e1364	N	3
KUC_004616	-	GT8(254-538)	GT8	GT8_e188	N	3
KUC_004639	-	AA3_2(18-632)	AA3_2	AA3_e34	N	3
KUC_004648	-	AA5(487-995)	AA5_1	AA5_e9	Y (1-22)	3
KUC_004725	1.1.3.9|1.1.3.13|1.1.3.-|1.1.3.7|1.1.3.47	AA5_2(117-597)	AA5_2	AA5_e12	Y (1-23)	3
KUC_004746	-	AA3_1(29-565)	AA3_1	AA3_e61	Y (1-31)	3
KUC_004884	2.4.1.18	GH13_8(248-541)	CBM48+GH13_8	CBM48_e32+GH13_e20	N	3
KUC_004905	4.2.2.2	PL3_2(456-643)	PL3_2	PL3_e9	N	3
KUC_004909	2.4.1.198	GT4(218-356)	GT4	GT4_e954	N	3
KUC_004956	3.2.1.1|3.2.1.116|2.4.1.-	GH13_5(38-380)	GH13_5	GH13_e173	N	3
KUC_004962	-	GH5_16(37-402)	GH5_16	GH5_e318	N	3
KUC_004970	-	GH72(19-296)	GH72	GH72_e10	Y (1-27)	3
KUC_004981	3.2.1.55	GH51_1(15-502)	GH51	GH51_e31	N	3
KUC_004993	-	GT90(335-611)	GT90	GT90_e11	N	3
KUC_005071	2.4.1.109	GT39(48-286)	GT39	GT39_e30	N	3
KUC_005119	3.2.1.3|3.2.1.1	GH15(64-460)+CBM20(540-630)	CBM20+GH15	GH15_e31+CBM20_e10	N	3
KUC_005161	-	AA3_1(28-568)	AA3_1	AA3_e58	Y (1-22)	3
KUC_005246	3.2.1.67	GH28(54-393)	GH28	GH28_e61	Y (1-19)	3
KUC_005264	1.10.3.2	AA1_2(46-382)	AA1_2	AA1_e26	Y (1-25)	3
KUC_005299	1.10.3.2|-	AA1_3(12-330)	AA1_3	AA1_e18+AA1_e41	N	3
KUC_005312	2.4.1.257|2.4.1.132	GT4(318-486)	GT4	GT4_e2823	N	3
KUC_005371	-	AA3(20-606)	AA3	AA3_e36	Y (1-24)	3
KUC_005463	2.4.1.-	GH72(19-336)	GH72	GH72_e9	Y (1-21)	3
KUC_005499	-	CE3(2-146)	CE0	CE3_e14	N	3
KUC_005512	-	GT32(91-170)	GT32	GT32_e62	N	3
KUC_005530	3.2.1.28|-	GH65(352-695)	GH65	GH65_e25+CBM32_e187	N	3
KUC_005587	-	AA3_2(25-641)	AA3	AA3_e44	Y (1-20)	3
KUC_005665	-	AA3_2(2-558)	AA3_2	AA3_e27	N	3
KUC_005772	3.2.1.20|3.2.1.84	GH31_1(398-845)	GH31	GH31_e39	N	3
KUC_005784	2.4.1.-	GT1(99-469)	GT1	GT1_e34	N	3
KUC_005840	3.2.1.-	GH55_1(249-541)	CBM56+GH55	GH55_e10	N	3
KUC_005885	-	AA3(243-773)	AA3	AA3_e4	N	3
KUC_005905	3.2.1.146|-	GH43_34(36-327)+CBM66(345-509)	CBM66+GH43_34	GH43_e147+CBM66_e8	N	3
KUC_005915	-	GH92(274-799)	GH92	GH92_e42	Y (1-24)	3
KUC_005921	3.2.1.21|3.2.1.37	GH3(415-629)	GH3	GH3_e32	N	3
KUC_005972	3.2.1.23	GH2(32-927)	GH2	GH2_e61	N	3
KUC_006017	2.4.1.15	GT20(10-475)	GT20	GT20_e0	N	3
KUC_006038	2.4.1.-	GT22(6-405)	GT22	GT22_e21	N	3
KUC_006049	-	AA3_2(33-607)	AA3_2	AA3_e15	N	3
KUC_006087	3.2.1.176|3.2.1.132|3.2.1.4	GH7(20-451)	GH7	GH7_e0	Y (1-26)	3
KUC_006088	3.2.1.6	GH16_3(31-290)	GH16_3	GH16_e87	Y (1-21)	3
KUC_006097	3.2.1.21|3.2.1.45|3.2.1.104	GH5_12(16-549)	GH5_12	GH5_e145	N	3
KUC_006107	3.2.1.45	GH5_12(36-618)	GH5_12	GH5_e298	N	3
KUC_006109	-	GT90(533-807)	GT90	GT90_e3	N	3
KUC_006126	3.1.1.6	CE3(24-216)	CBM1+CE3	CE3_e12	Y (1-21)	3
KUC_006143	3.2.1.113	GH47(240-1042)	GH47	GH47_e5	N	3
KUC_006168	2.4.1.-	GH72(28-353)	CBM43+GH72	GH72_e5+CBM43_e30	Y (1-25)	3
KUC_006199	-	GH78(430-834)	GH78	GH78_e20	N	3
KUC_006203	-	AA3_2(337-887)	AA3_2	AA3_e19	N	3
KUC_006207	2.4.1.34	GT48(870-1647)	GT48	GT48_e0	N	3
KUC_006231	1.1.99.18	AA3_1(24-575)	AA3_1+AA8+CBM1	AA3_e46	Y (1-28)	3
KUC_006250	2.4.1.-	GH72(21-335)	CBM43+GH72	GH72_e5+CBM43_e30	Y (1-23)	3
KUC_006264	1.1.3.-	AA7(40-246)	AA7	AA7_e5	N	3
KUC_006310	2.4.1.257	GT32(124-205)	GT32	GT32_e68	Y (1-31)	3
KUC_006313	3.2.1.39	GH16_4(156-479)	GH16_4	GH16_e102	N	3
KUC_006319	-	GH105(47-370)	GH105	GH105_e57	N	3
KUC_006324	3.2.1.14	GH18(153-441)	CBM18+CBM50+GH18	GH18_e72	N	3
KUC_006387	3.2.1.113	GH47(105-574)	GH47	GH47_e5	N	3
KUC_006391	3.2.1.21	GH3(182-396)	GH3	GH3_e180	N	3
KUC_006393	-	GH18(43-410)	GH18	GH18_e58	Y (1-30)	3
KUC_006439	-	CE3(379-577)	CE0	CE3_e27	N	3
KUC_006446	3.2.1.26	GH32(383-708)	GH32	GH32_e120	N	3
KUC_006449	5.4.99.11|3.2.1.20|3.2.1.10|3.2.1.-|3.2.1.70	GH13_40(34-391)	GH13_40	GH13_e122	N	3
KUC_006453	-	GT61(345-441)	GT61	GT61_e19	N	3
KUC_006454	3.2.1.99	GH43_5(41-319)	GH43_5	GH43_e109	Y (1-19)	3
KUC_006455	3.2.1.75	GH5_15(83-394)	GH5_15	GH5_e206	Y (1-27)	3
KUC_006478	-	GH16_18(73-229)	GH16_18	GH16_e153	Y (1-25)	3
KUC_006493	3.2.1.75	GH5_15(25-325)	GH5_15	GH5_e57	N	3
KUC_006500	3.2.1.8	GH10(25-337)	CBM1+GH10	GH10_e40	Y (1-24)	3
KUC_006511	-	AA9(11-221)	AA9+CBM1	AA9_e47	Y (1-22)	3
KUC_006584	-	GH5_31(49-292)	GH5	GH5_e13	Y (1-24)	3
KUC_006599	-	GH20(168-499)	GH20	GH20_e17	N	3
KUC_006618	3.2.1.58	GH55_2(33-777)	GH55	GH55_e8	Y (1-23)	3
KUC_006768	-	PL4_1(1626-2142)	PL4_1	PL4_e6	N	3
KUC_006769	-	GH5_23(122-401)	GH5_23	GH5_e30	Y (1-19)	3
KUC_006784	-	GH76(173-543)	GH76	GH76_e26	N	3
KUC_006804	3.2.1.31|3.2.1.-	GH79(4-473)	GH79	GH79_e21	N	3
KUC_006806	-	GT90(2052-2345)	GT90	GT90_e15	N	3
KUC_006823	-	GH47(54-591)	GH47	GH47_e19	N	3
KUC_006892	3.2.1.164	GH30_5(26-477)	GH30_5	GH30_e22	Y (1-21)	3
KUC_006895	4.2.2.2	PL3_2(33-218)	PL3_2	PL3_e16	Y (1-23)	3
KUC_006913	1.10.3.2|-	AA1_3(57-376)	AA1_3	AA1_e18+AA1_e41	N	3
KUC_006918	-	GH43_36(87-353)+CBM91(381-562)	CBM1+GH43_36	GH43_e274+CBM91_e7	Y (1-21)	3
KUC_006937	3.2.1.37	GH3(518-786)	GH3	GH3_e21	N	3
KUC_006983	-	GH152(77-343)	GH152	GH152_e10	Y (1-35)	3
KUC_006999	4.2.2.10	PL1_4(115-299)	PL1_4	PL1_e16	Y (1-28)	3
KUC_007053	3.2.1.4	GH45(29-230)	GH45	GH45_e0	Y (1-23)	3
KUC_007057	3.2.1.113	GH47(101-567)	GH47	GH47_e5	N	3
KUC_007123	-	AA3_2(7-572)	AA3_2	AA3_e27	N	3
KUC_007165	3.1.1.72	CE1(48-248)	CE1	CE1_e4	Y (1-27)	3
KUC_007166	3.2.1.-|-	GH35(42-367)	GH35	GH35_e18+CBM67_e19	Y (1-23)	3
KUC_007261	-	GH64(59-429)	GH64	GH64_e11	Y (1-30)	3
KUC_007263	3.2.1.31|3.2.1.-	GH79(61-483)	GH79	GH79_e21	Y (1-24)	3
KUC_007281	-	GH31_15(172-603)	GH31	GH31_e77	N	3
KUC_007288	3.2.1.111|3.2.1.51|-	GH29(23-362)	GH29	GH29_e30+CBM32_e126	Y (1-21)	3
KUC_007299	-	AA3_2(38-611)	AA3_2	AA3_e19	Y (1-23)	3
KUC_007322	2.4.1.-	GT50(169-457)	GT50	GT50_e0	Y (1-67)	3
KUC_007354	3.2.1.-	GH18(26-384)	GH18	GH18_e227	N	3
KUC_007382	3.2.1.20	GH31_1(304-857)	GH31_1	GH31_e82	Y (1-31)	3
KUC_007432	3.2.1.26	GH32(15-326)	GH32	GH32_e14	N	3
KUC_007433	-	AA3_2(361-1022)	AA3	AA3_e36	N	3
KUC_007437	3.2.1.91|3.2.1.4	GH6(62-350)	GH6	GH6_e20	Y (1-28)	3
KUC_007438	3.2.1.91|3.2.1.4	GH6(61-359)	GH6	GH6_e20	Y (1-30)	3
KUC_007457	-	GT69(137-415)	GT69	GT69_e6	N	3
KUC_007458	3.2.1.14	GH18(41-390)	GH18	GH18_e272	Y (1-25)	3
KUC_007473	4.2.2.23	PL4_1(390-894)	PL4_1	PL4_e12	N	3
KUC_007541	1.10.3.2|1.10.3.-	AA1_3(54-367)	AA1_3	AA1_e46	Y (1-36)	3
KUC_007587	3.2.1.25	GH2(196-1003)	GH2	GH2_e23	N	3
KUC_007628	-	AA7(44-237)	AA7+CBM18	AA7_e3	N	3
KUC_007632	3.2.1.91|3.2.1.4	GH6(152-441)	CBM1+GH6	GH6_e20	Y (1-18)	3
KUC_007637	3.2.1.22	GH36(45-735)	GH36	GH36_e36	Y (1-29)	3
KUC_007681	1.1.3.-	AA7(49-490)	AA7	AA7_e5	Y (1-25)	3
KUC_007713	3.2.1.75	GH30_3(988-1404)	GH30_3	GH30_e57	N	3
KUC_007726	2.4.1.131|2.4.1.-	GT15(126-419)	GT15	GT15_e0	N	3
KUC_007753	3.2.1.151|3.2.1.150	GH74(83-188)	CBM1+GH74	GH74_e1+GH74_e0	Y (1-24)	3
KUC_007799	3.2.1.21|3.2.1.37	GH3(64-259)	GH3	GH3_e32	Y (1-20)	3
KUC_007814	3.2.1.21	GH1(163-617)	GH1	GH1_e4	Y (1-25)	3
KUC_007854	3.2.1.21	GH3(568-779)	GH3	GH3_e51	N	3
KUC_007913	-	AA3_2(3-539)	AA3	AA3_e27	N	3
KUC_007921	3.2.1.176|3.2.1.132|3.2.1.4	GH7(20-452)	GH7	GH7_e0	Y (1-19)	3
KUC_007928	-	CE1(32-228)	CE1	CE1_e34	Y (1-19)	3
KUC_007964	3.2.1.51	GH29(325-700)	GH29	GH29_e76	N	3
KUC_007989	3.2.1.58	GH5_9(431-754)	GH5_9	GH5_e261	N	3
KUC_008021	3.2.1.22|3.2.1.88	GH27(121-369)	CBM35+GH27	GH27_e5+CBM35_e6	N	3
KUC_008105	-	GT1(72-386)	GT1	GT1_e89	N	3
KUC_008145	3.2.1.59	GH71(24-409)+CBM24(471-545)	CBM24+GH71	GH71_e11+CBM24_e0	Y (1-40)	3
KUC_008189	3.2.1.39	GH81(38-710)	GH81	GH81_e0	N	3
KUC_008208	1.10.3.2|1.10.3.-	AA1_3(56-362)	AA1_3	AA1_e46	Y (1-23)	3
KUC_008228	1.-.-.-	AA12(443-848)	AA12	AA12_e4	N	3
KUC_008306	-	GH28(63-415)	GH28	GH28_e79	Y (1-21)	3
KUC_008373	-	AA3_2(3-561)	AA3_2	AA3_e7	N	3
KUC_008380	-	AA3_2(19-620)	AA3_2	AA3_e34	N	3
KUC_008420	3.2.1.21|3.2.1.37	GH3(20-157)	GH3	GH3_e32	N	3
KUC_008429	-	GT90(424-696)	GT90	GT90_e6	N	3
KUC_008454	3.2.1.23	GH35(59-381)	GH35	GH35_e28	Y (1-23)	3
KUC_008477	3.2.1.113	GH47(40-515)	GH47	GH47_e16	Y (1-20)	3
KUC_008489	3.2.1.120|3.2.1.21	GH3(117-300)	GH3	GH3_e139	Y (1-22)	3
KUC_008490	3.2.1.177	GH31_3(260-700)	GH31	GH31_e31	N	3
KUC_008495	-	GH3(78-304)	GH3	GH3_e188	N	3
KUC_008496	-	CE9(23-412)	CE9	CE9_e4	N	3
KUC_008513	-	GH139(504-1221)	GH139	GH139_e1	N	3
KUC_008521	3.2.1.-	GH131(22-262)	GH131	GH131_e5	Y (1-20)	3
KUC_008545	-	AA3_2(10-576)	AA3_2	AA3_e25	N	3
KUC_008580	-	AA12(26-420)	AA12	AA12_e5	N	3
KUC_008611	3.2.1.22	GH27(382-665)	GH27	GH27_e18	N	3
KUC_008617	-	CE3(56-240)	CE0	CE3_e14	Y (1-26)	3
KUC_008685	3.2.1.146	GH2(51-492)	GH2	GH2_e74	N	3
KUC_008715	3.2.1.55	GH51_2(208-649)	GH51_2	GH51_e35	Y (1-21)	3
KUC_008718	-	AA3_2(59-639)	AA3_2	AA3_e11	N	3
KUC_008729	-	CE1(38-237)	CBM1+CE1	CE1_e39	Y (1-24)	3
KUC_008736	3.2.1.4|3.2.1.73	GH7(26-398)	CBM1+GH7	GH7_e1	Y (1-32)	3
KUC_008792	3.2.1.23	GH42(50-437)	CBM18+GH42	GH42_e1	N	3
KUC_008801	3.2.1.23	GH2(102-975)	GH2	GH2_e61	N	3
KUC_008829	-	AA3_2(9-633)	AA3_2	AA3_e38	N	3
KUC_008869	2.4.1.-	GT24(1174-1421)	GT24	GT24_e1	Y (1-29)	3
KUC_008893	3.2.1.21|3.2.1.-	GH3(85-300)	GH3	GH3_e16	Y (1-19)	3
KUC_008932	3.2.1.8	GH10(30-326)	GH10	GH10_e64	Y (1-18)	3
KUC_008946	-	GH64(3-380)	GH64	GH64_e2	N	3
KUC_008998	3.2.1.21	GH1(2-466)	GH1	GH1_e105	N	3
KUC_009037	-	GT90(331-601)	GT90	GT90_e20	Y (1-30)	3
KUC_009052	3.5.1.41	CE4(177-302)	CBM18+CE4	CE4_e46	Y (1-29)	3
KUC_009090	3.2.1.164	GH5_16(68-415)	GH5_16	GH5_e102	N	3
KUC_009257	3.2.1.20|3.2.1.84	GH31_1(535-1109)	GH31	GH31_e7	N	3
KUC_009265	1.1.3.-	AA7(48-487)	AA7	AA7_e5	N	3
KUC_009283	2.4.1.-	GH72(20-333)+CBM43(386-473)	CBM43+GH72	GH72_e5+CBM43_e30	Y (1-21)	3
KUC_009315	3.2.1.40|3.1.1.73	CBM67(128-304)+GH78(350-876)	GH78	CBM67_e28+GH78_e80	N	3
KUC_009337	-	GT32(101-185)	GT32	GT32_e76	N	3
KUC_009356	-	AA2(34-288)	AA2	AA2_e1	N	3
KUC_009370	3.2.1.1	GH13_1(55-356)	CBM20+GH13_1	GH13_e124	N	3
KUC_009372	-	AA1(160-687)	AA1	AA1_e22	N	3
KUC_009389	2.4.1.16	GT2(225-393)	GT2	GT2+GT2	N	3
KUC_009402	3.2.1.176|3.2.1.132|3.2.1.4	GH7(21-453)	CBM1+GH7	GH7_e0	Y (1-25)	3
KUC_009443	3.2.1.101	GH76(29-406)	GH76	GH76_e8	N	3
KUC_009461	3.2.1.-	GH93(59-356)	GH93	GH93_e5	Y (1-24)	3
KUC_009481	-	PL1_2(73-245)	PL1	PL1_e17	Y (1-23)	3
KUC_009506	-	GH18(4-352)	CBM18+GH18	GH18_e252	N	3
KUC_009521	3.2.1.-|3.2.1.63	GH95(1-772)	GH95	GH95_e1	N	3
KUC_009522	3.2.1.37	GH3(196-445)	GH3	GH3_e21	Y (1-24)	3
KUC_009580	3.2.1.-|3.2.1.21	GH3(102-323)	GH3	GH3_e147	Y (1-22)	3
KUC_009581	3.2.1.101	GH76(29-409)	GH76	GH76_e8	Y (1-23)	3
KUC_009652	-	GH125(73-496)	GH125	GH125_e2	Y (1-21)	3
KUC_009653	-	GH92(303-813)	GH92	GH92_e35	N	3
KUC_009656	3.2.1.58	GH55_2(230-710)	GH55	GH55_e8	N	3
KUC_009675	3.2.1.174	GH78(89-650)	GH78	GH78_e52	N	3
KUC_009688	-	GH92(218-699)	GH92	GH92_e32	Y (1-20)	3
KUC_009753	1.10.3.2|1.10.3.-	AA1_3(3-307)	AA1_3	AA1_e46	N	3
KUC_009799	-	GH31_2(242-722)	GH31_2	GH31_e95	N	3
KUC_009803	-	GH43_24(51-290)	CBM35+GH43_24	GH43_e114+CBM35_e31	Y (1-24)	3
KUC_009826	-	GH78(304-706)	GH78	GH78_e25	Y (1-20)	3
KUC_009828	-	AA2(61-241)	AA0	AA2_e8	Y (1-19)	3
KUC_009884	-	GH125(74-482)	GH125	GH125_e2	Y (1-30)	3
KUC_009891	3.2.1.21	GH3(98-311)	GH3	GH3_e180	Y (1-31)	3
KUC_009923	3.2.1.164	GH5_16(47-384)	GH5_16	GH5_e102	N	3
KUC_009937	-	AA2(102-349)	AA2	AA2_e12	N	3
KUC_010021	-	GH3(74-290)	GH3	GH3_e87	Y (1-20)	3
KUC_010035	-	GT15(118-425)	GT15	GT15_e5	N	3
KUC_010037	-	GH16_19(106-275)	CBM18+GH16_19	CBM18_e25+GH16_e15	Y (1-21)	3
KUC_010045	1.10.3.2|1.10.3.-	AA1_3(53-364)	AA1_3	AA1_e46	Y (1-21)	3
KUC_010060	3.2.1.8	GH10(22-333)	CBM1+GH10	GH10_e40	Y (1-21)	3
KUC_010067	3.2.1.37	GH3(70-321)	GH3	GH3_e21	Y (1-20)	3
KUC_010069	2.4.1.173|2.4.1.-	GT1(277-589)	GT1	GT1_e153	N	3
KUC_010071	-	GH18(31-337)	GH18	GH18_e384	N	3
KUC_010098	3.2.1.106|3.2.1.-	GH63(601-812)	GH63	GH63_e12	Y (1-31)	3
KUC_010113	-	GH16_1(139-371)	GH16_1	GH16_e91	N	3
KUC_010143	2.4.1.186	GT8(67-180)	GT8	GT8_e149	N	3
KUC_010247	-	AA2(56-245)	AA0	AA2_e8	N	3
KUC_010252	-	GH78(89-670)	GH78	GH78_e17	Y (1-26)	3
KUC_010314	3.2.1.8	GH10(91-386)	GH10	GH10_e64	Y (1-18)	3
KUC_010321	-	AA3_2(4-581)	AA3_2	AA3_e17	N	3
KUC_010346	-	GT1(153-449)	GT1	GT1_e555	Y (1-31)	3
KUC_010398	3.2.1.25	GH2(6-734)	GH2	GH2_e138	N	3
KUC_010405	-	CE1(148-308)	CE1	CE1_e7	N	3
KUC_010406	3.2.1.55|3.2.1.-	GH62(39-310)	GH62	GH62_e0	Y (1-24)	3
KUC_010416	2.4.1.265|2.4.1.-	GT57(98-466)	GT57	GT57_e1	N	3
KUC_010422	-	GH27(128-380)	GH27	GH27_e20	Y (1-16)	3
KUC_010446	-	GH64(4-372)	GH64	GH64_e16	N	3
KUC_010536	1.10.3.2|-	AA1_2(37-201)+AA1_2(200-359)	AA1_2	AA1_e25+AA1_e26	N	3
KUC_010540	3.2.1.15	GH28(171-492)	GH28	GH28_e75	N	3
KUC_010553	3.2.1.23|2.4.1.-	GH35(50-381)	GH35	GH35_e4	N	3
KUC_010569	3.2.1.149|3.2.1.-	GH5_23(86-363)	GH5_23	GH5_e62	Y (1-20)	3
KUC_010577	1.1.99.18	AA3_1(37-578)	AA3_1	AA3_e46	Y (1-25)	3
KUC_010640	2.4.1.11	GT3(19-658)	GT3	GT3_e0	N	3
KUC_010655	3.2.1.113	GH47(101-598)	GH47	GH47_e5	N	3
KUC_010697	-	GH154(24-372)	GH154	GH154_e10	N	3
KUC_010730	3.2.1.58	GH55_2(5-744)	GH55	GH55_e8	N	3
KUC_010736	-	AA3_2(32-654)	AA3_2	AA3_e44	N	3
KUC_010737	3.2.1.37|3.2.1.55|3.2.1.8	GH43_29(29-308)+CBM6(330-452)	CBM6+GH43_29	GH43_e59+CBM6_e0	Y (1-28)	3
KUC_010747	-	GH92(307-835)	GH92	GH92_e32	Y (1-23)	3
KUC_010900	-	GH79(40-494)	GH79	GH79_e7	Y (1-45)	3
KUC_010902	3.2.1.113	GH47(11-476)	GH47	GH47_e5	N	3
KUC_010932	3.2.1.96	GH18(37-232)	GH18	GH18_e169	N	3
KUC_010950	1.1.3.13	AA3_3(6-642)	AA3_3	AA3_e3	N	3
KUC_010952	3.2.1.55|3.2.1.-	GH62(21-289)	CBM2+GH62	GH62_e0	N	3
KUC_010954	-	GH146(517-966)	GH146	GH146_e4	Y (1-30)	3
KUC_010976	3.1.1.72	CE1(44-232)	CBM1+CE1	CE1_e4	Y (1-30)	3
KUC_010983	3.2.1.131	GH115(48-712)	GH115	GH115_e0	Y (1-24)	3
KUC_010990	3.2.1.101	GH76(31-405)	GH76	GH76_e8	Y (1-22)	3
KUC_010992	-	GT2(60-295)	GT2	GT2	N	3
KUC_011031	-	PL42(21-288)	PL42	PL42_e10	N	3
KUC_011035	3.2.1.26|3.2.1.80|2.4.1.-	GH32(49-355)	GH32	GH32_e108	Y (1-20)	3
KUC_011036	-	GH43_26(52-382)	GH43_26	GH43_e181	Y (1-25)	3
KUC_011045	-	CE1(34-245)	CE1	CE1_e39	N	3
KUC_011049	1.10.3.2	AA1_3(2-301)	AA1_3	AA1_e18	N	3
KUC_011107	3.2.1.101	GH76(31-414)	GH76	GH76_e8	N	3
KUC_011196	3.2.1.145	GH43_24(47-278)	CBM35+GH43_24	GH43_e150+CBM35_e44	Y (1-42)	3
KUC_011260	1.10.3.2|1.10.3.-	AA1_3(36-350)	AA1_3	AA1_e46	N	3
KUC_011270	-	GH79(48-396)	GH79	GH79_e16	N	3
KUC_011351	2.4.1.16	GT2(225-387)	GT2	GT2+GT2	N	3
KUC_011357	-	AA3_2(116-525)	AA3_2	AA3_e19	N	3
KUC_011364	3.2.1.14	GH18(194-540)	CBM18+GH18	GH18_e232	Y (1-21)	3
KUC_011393	1.1.3.13	AA3_3(193-781)	AA3_3	AA3_e3	N	3
KUC_011401	3.2.1.8	GH10(20-341)	GH10	GH10_e67	N	3
KUC_011446	-	GH131(29-292)	GH131	GH131_e4	Y (1-20)	3
KUC_011534	1.14.99.56|1.14.99.54	AA9(7-225)	AA9+CBM1	AA9_e20	N	3
KUC_011541	-	CE1(40-167)	CBM1+CE0	CE1_e37	Y (1-21)	3
KUC_011566	3.2.1.14	GH18(430-778)	CBM18+GH18	CBM50_e1036+CBM18_e13+GH18_e72	N	3
KUC_011567	-	AA3_2(327-917)	AA3_2	AA3_e11	N	3
KUC_011725	3.2.1.101	GH76(27-401)	GH76	GH76_e44	Y (1-21)	3
KUC_011748	3.2.1.14	GH18(203-550)	CBM18+GH18	GH18_e232	Y (1-32)	3
KUC_011771	-	CE3(82-264)	CE3+GH43_30	CE3_e30	Y (1-37)	3
KUC_011825	2.4.1.131|2.4.1.-	GT15(73-351)	GT15	GT15_e0	N	3
KUC_011870	3.2.1.4	GH5_5(96-372)	CBM1+GH5_5	GH5_e137	Y (1-24)	3
KUC_011876	-	GH93(43-359)	GH93	GH93_e20	N	3
KUC_011909	1.10.3.2|1.10.3.-	AA1(182-439)	AA1_3	AA1_e46	N	3
KUC_011917	1.1.3.16	AA3_2(1-453)	AA3_2	AA3_e2	N	3
KUC_011922	2.4.1.80	GT21(52-354)	GT21	GT21_e38	N	3
KUC_011967	-	GT1(288-596)	GT1	GT1_e475	N	3
KUC_012013	3.2.1.14	GH18(104-452)	CBM18+CBM50+GH18	CBM18_e13+GH18_e72	N	3
KUC_012019	3.2.1.113	GH47(117-624)	GH47	GH47_e5	Y (1-30)	3
KUC_012040	-	AA3_2(42-625)	AA3_2	AA3_e60	Y (1-28)	3
KUC_012045	3.2.1.177	GH31_4(210-666)	GH31	GH31_e0	N	3
KUC_012066	-	CE2(127-338)	CE2	CE2_e17	N	3
KUC_012158	-	GH18(20-298)	CBM18+GH18	GH18_e170	N	3
KUC_012203	2.4.1.231	GT4(444-615)	GT4	GT4_e3141	N	3
KUC_012247	3.2.1.14	GH18(31-278)	CBM1+GH18	GH18_e94	Y (1-30)	3
KUC_012287	-	AA3_2(47-672)	AA3_2	AA3_e44	N	3
KUC_012290	-	GH92(264-773)	GH92	GH92_e35	Y (1-23)	3
KUC_012304	-	GH141(19-559)	GH141	GH141_e5	Y (1-18)	3
KUC_012309	-	GH16_18(49-204)	GH16_18	GH16_e274	N	3
KUC_012311	2.4.1.321	GH94(50-802)	GH94	GH94_e4	N	3
KUC_012344	-	AA3_2(55-687)	AA3	AA3_e36	Y (1-23)	3
KUC_012366	3.2.1.4|3.2.1.37	GH5_22(55-356)	GH5_22	GH5_e288	N	3
KUC_012416	3.2.1.6	GH16_3(33-282)	GH16_3	GH16_e87	Y (1-23)	3
KUC_012441	3.2.1.113	GH47(63-547)	GH47	GH47_e16	Y (1-29)	3
KUC_012475	3.2.1.21|3.2.1.37	GH3(382-595)	GH3	GH3_e32	N	3
KUC_012476	3.2.1.4	GH5_5(93-381)	CBM1+GH5_5	GH5_e65	Y (1-22)	3
KUC_012503	3.2.1.8	GH11(45-222)	GH11	GH11_e11	Y (1-20)	3
KUC_012509	-	GT90(357-648)	GT90	GT90_e11	N	3
KUC_012515	3.2.1.55|3.2.1.-	GH62(28-298)	CBM1+GH62	GH62_e0	Y (1-27)	3
KUC_012561	3.1.1.-	CE15(47-371)	CE15	CE15_e22	Y (1-24)	3
KUC_012596	3.2.1.14	GH18(511-863)	CBM18+CBM50+GH18	CBM50_e1036+CBM18_e13+GH18_e72	N	3
KUC_012649	-	GH18(18-354)	GH18	GH18_e143	N	3
KUC_012662	2.4.1.-	GH72(16-349)	GH72	GH72_e9	N	3
KUC_012676	3.2.1.55|-	GH43_22(87-305)+GH43_34(371-650)	GH43_22+GH43_34	GH43_e135+GH43_e298	Y (1-30)	3
KUC_012680	1.1.3.-	AA7(561-998)	CBM91+GH43_14	AA7_e0	N	3
KUC_012694	3.2.1.75	GH5_15(77-388)	GH5_15	GH5_e206	Y (1-24)	3
KUC_012710	-	AA3_2(21-616)	AA3_2	AA3_e59	N	3
KUC_012794	-	GH36(79-622)	GH36	GH36_e14	N	3
KUC_012812	3.2.1.101	GH76(30-407)	GH76	GH76_e8	Y (1-22)	3
KUC_000013	3.1.1.72	CE5(30-227)	N	CE5_e24	Y (1-18)	2
KUC_000208	-	CE4(69-201)	N	CE4_e357	N	2
KUC_000245	3.2.1.14	GH18(24-258)	N	GH18_e94	N	2
KUC_000260	-	GH131(30-282)	N	GH131_e0	Y (1-19)	2
KUC_000269	1.1.3.-	AA7(168-360)	N	AA7_e4	N	2
KUC_000399	-	GH5_41(84-343)	N	GH5_e291	Y (1-20)	2
KUC_000560	-	CE5(59-249)	N	CE5_e17	Y (1-22)	2
KUC_000742	-	GH128(57-303)	N	GH128_e26	Y (1-20)	2
KUC_000753	-	CE5(34-238)	N	CE5_e42	Y (1-20)	2
KUC_000760	-	AA2(70-230)	N	AA2_e8	N	2
KUC_000787	3.2.1.181	GH16_10(46-239)	N	GH16_e289	Y (1-20)	2
KUC_000814	-	GT1(113-469)	N	GT1_e555	N	2
KUC_000900	3.2.1.132	GH75(13-254)	N	GH75_e8	Y (1-23)	2
KUC_000907	3.2.1.4|3.2.1.151|3.2.1.73	GH12(91-236)	N	GH12_e41	Y (1-20)	2
KUC_000932	-	GT32(90-169)	N	GT32_e172	Y (1-30)	2
KUC_000937	-	CE4(567-683)	N	CE4_e263	N	2
KUC_000958	2.4.1.-	GT69(57-315)	N	GT69_e1	N	2
KUC_001023	N	AA3(201-576)	AA3	N	N	2
KUC_001079	-	GH16_1(64-293)	N	GH16_e226	Y (1-23)	2
KUC_001141	3.2.1.4	GH45(23-217)	N	GH45_e0	Y (1-30)	2
KUC_001169	-	GH16_1(70-289)	N	GH16_e109	Y (1-22)	2
KUC_001339	-	GH132(134-432)	N	GH132_e2	Y (1-18)	2
KUC_001494	3.2.1.8	GH11(38-215)	N	GH11_e11	Y (1-20)	2
KUC_001513	-	GH16_22(92-261)	N	GH16_e179	N	2
KUC_001560	1.1.3.-	AA7(52-257)	N	AA7_e0	Y (1-25)	2
KUC_001829	1.14.99.54|1.14.99.56	AA9(6-215)	N	AA9_e6	N	2
KUC_002043	2.4.1.-	GH16_18(76-243)	N	GH16_e300	N	2
KUC_002109	1.1.3.-	AA7(62-278)	N	AA7_e0	N	2
KUC_002345	-	AA9(7-220)	N	AA9_e24	Y (1-20)	2
KUC_002393	3.2.1.8	GH11(231-340)	N	GH11_e11	N	2
KUC_002396	-	GH128(46-278)	N	GH128_e16	N	2
KUC_002435	-	GT2(86-348)	N	GT2	N	2
KUC_002454	1.1.3.-	AA7(83-515)	N	AA7_e5	N	2
KUC_002459	3.2.1.39	GH16_3(34-296)	N	GH16_e303	Y (1-23)	2
KUC_002486	3.2.1.8	GH11(45-215)	N	GH11_e16	Y (1-20)	2
KUC_002534	3.1.1.74	CE5(44-219)	N	CE5_e22	Y (1-25)	2
KUC_002553	1.1.3.-	AA7(234-430)	N	AA7_e0	N	2
KUC_002610	-	CE5(28-234)	N	CE5_e42	Y (1-28)	2
KUC_002632	1.1.3.-	AA7(79-519)	N	AA7_e0	Y (1-26)	2
KUC_002648	-	GH131(27-285)	N	GH131_e4	Y (1-23)	2
KUC_002670	1.1.3.-	AA7(541-972)	N	AA7_e0	N	2
KUC_002691	-	GH128(44-277)	N	GH128_e2	Y (1-20)	2
KUC_002858	1.14.99.54	AA9(8-230)	N	AA9_e25	N	2
KUC_002875	-	CE3(166-341)	N	CE3_e14	N	2
KUC_003043	-	AA9(12-232)	N	AA9_e5	N	2
KUC_003064	-	GH16_1(63-186)	N	GH16_e68	N	2
KUC_003116	1.1.3.-	AA7(906-1107)	N	AA7_e0	N	2
KUC_003139	1.1.3.-	AA7(66-489)	N	AA7_e0	Y (1-19)	2
KUC_003178	-	GT90(240-416)	N	GT90_e1	N	2
KUC_003197	1.1.3.-	AA7(5-385)	N	AA7_e0	N	2
KUC_003301	3.5.1.41	CE4(112-240)	N	CE4_e46	N	2
KUC_003341	3.1.1.74	CE5(579-751)	N	CE5_e39	N	2
KUC_003402	-	CE5(42-252)	N	CE5_e42	Y (1-25)	2
KUC_003440	1.1.3.-	AA7(131-332)	N	AA7_e0	N	2
KUC_003500	-	AA16(19-184)	N	AA16_e1	Y (1-36)	2
KUC_003662	-	GH132(39-309)	N	GH132_e1	Y (1-24)	2
KUC_003736	-	CE4(635-750)	N	CE4_e263	Y (1-22)	2
KUC_003818	-	CE3(41-234)	N	CE3_e1	Y (1-18)	2
KUC_003824	3.1.1.72	CE5(57-260)	N	CE5_e24	Y (1-24)	2
KUC_003954	-	GT59(70-517)	N	GT59_e2	N	2
KUC_003971	1.1.3.-	AA7(39-476)	N	AA7_e0	N	2
KUC_004002	-	AA16(20-145)	N	AA16_e3	Y (1-24)	2
KUC_004026	3.2.1.14	GH18(1-233)	N	GH18_e272	N	2
KUC_004035	-	GT2(86-348)	N	GT2	N	2
KUC_004058	-	AA8(27-208)	N	AA8_e3	Y (1-22)	2
KUC_004059	1.14.99.54	AA9(7-219)	N	AA9_e16	Y (1-19)	2
KUC_004066	1.14.99.54|1.14.99.56	AA9(5-209)	N	AA9_e7	N	2
KUC_004069	1.1.3.-	AA7(66-482)	N	AA7_e0	Y (1-29)	2
KUC_004164	1.1.3.-	AA7(298-717)	N	AA7_e0	N	2
KUC_004218	1.1.3.-	AA7(40-470)	N	AA7_e0	N	2
KUC_004299	1.1.3.-	AA7(105-575)	N	AA7_e0	N	2
KUC_004347	1.1.3.-	AA7(132-317)	N	AA7_e0	N	2
KUC_004392	-	GT109(17-453)	N	GT109_e9	N	2
KUC_004424	1.1.3.-	AA7(54-263)	N	AA7_e0	N	2
KUC_004611	1.14.99.54|1.14.99.56	AA9(9-233)	N	AA9_e46	N	2
KUC_004665	-	AA8(21-201)	N	AA8_e6	N	2
KUC_004687	3.2.1.101	GH76(31-399)	N	GH76_e8	Y (1-22)	2
KUC_004716	1.1.3.-	AA7(97-529)	N	AA7_e0	Y (1-27)	2
KUC_004726	-	AA2(52-252)	N	AA2_e17	Y (1-28)	2
KUC_004742	-	AA11(44-216)	N	AA11_e8	N	2
KUC_004780	-	CE8(108-385)	N	CE8_e40	N	2
KUC_004821	-	CE3(24-219)	N	CE3_e8	Y (1-18)	2
KUC_004919	-	GH43_30(70-351)	N	GH43_e297	Y (1-49)	2
KUC_004947	N	GH43_25(44-146)+GH43_25(150-229)	CBM35+GH43_25	N	N	2
KUC_004957	1.14.99.56|1.14.99.54	AA9(5-194)	N	AA9_e20	N	2
KUC_005016	-	GT34(23-232)	N	GT34_e9	N	2
KUC_005050	-	GH128(184-398)	N	GH128_e34	Y (1-22)	2
KUC_005269	-	CE1(211-426)	N	CE1_e22	Y (1-19)	2
KUC_005303	-	GT32(16-95)	N	GT32_e172	N	2
KUC_005304	1.1.3.-	AA7(37-243)	N	AA7_e0	N	2
KUC_005309	3.2.1.8|3.2.1.-	GH30_7(29-502)	N	GH30_e48	Y (1-30)	2
KUC_005319	-	GT32(2-75)	N	GT32_e172	N	2
KUC_005372	3.1.1.74	CE5(38-202)	N	CE5_e39	Y (1-27)	2
KUC_005383	-	AA9(5-210)	N	AA9_e41	N	2
KUC_005387	1.14.99.54|1.14.99.56	AA9(5-213)	N	AA9_e7	Y (1-23)	2
KUC_005468	-	GH26(136-292)	N	GH26_e30	Y (1-26)	2
KUC_005543	-	GH128(356-586)	N	GH128_e26	N	2
KUC_005706	-	CBM63(191-261)	N	CBM63_e9	Y (1-37)	2
KUC_005787	1.1.3.-	AA7(32-253)	N	AA7_e4	N	2
KUC_005794	1.1.3.-	AA7(58-490)	N	AA7_e5	Y (1-28)	2
KUC_005872	-	CE5(752-924)	N	CE5_e57	N	2
KUC_005977	3.2.1.132	GH75(306-489)	N	GH75_e8	N	2
KUC_006105	3.2.1.8	GH11(49-229)	N	GH11_e8	Y (1-27)	2
KUC_006112	1.14.99.53	AA11(22-218)	N	AA11_e7	Y (1-22)	2
KUC_006173	1.14.99.53	AA11(22-236)	N	AA11_e7	Y (1-22)	2
KUC_006312	N	GT2(509-715)	GT0	N	N	2
KUC_006334	1.1.3.-	AA7(35-245)	N	AA7_e0	N	2
KUC_006335	-	GT25(8-265)	N	GT25_e43	N	2
KUC_006404	1.1.3.-	AA7(30-213)	N	AA7_e0	N	2
KUC_006417	1.1.3.-	AA7(42-470)	N	AA7_e0	N	2
KUC_006506	-	GH93(48-324)	N	GH93_e12	N	2
KUC_006521	3.1.1.74	CE5(34-226)	N	CE5_e27	Y (1-20)	2
KUC_006546	-	AA11(21-238)	N	AA11_e5	Y (1-21)	2
KUC_006560	1.1.3.-	AA7(320-525)	N	AA7_e0	N	2
KUC_006597	1.1.3.-	AA7(78-285)	N	AA7_e0	N	2
KUC_006622	-	CE3(721-922)	N	CE3_e20	N	2
KUC_006829	1.1.3.-	AA7(140-583)	N	AA7_e0	Y (1-26)	2
KUC_006967	N	AA1(81-477)	AA1	N	N	2
KUC_007022	1.1.3.-	AA7(148-348)	N	AA7_e0	N	2
KUC_007128	-	GH43_26(12-312)	N	GH43_e181	N	2
KUC_007160	1.6.5.6	AA6(4-201)	N	AA6_e0	N	2
KUC_007203	-	AA9(9-235)	N	AA9_e28	Y (1-21)	2
KUC_007234	1.1.3.-	AA7(43-248)	N	AA7_e0	N	2
KUC_007260	1.14.99.54|1.14.99.56	AA9(11-229)	N	AA9_e46	Y (1-23)	2
KUC_007286	1.1.3.-	AA7(73-265)	N	AA7_e0	Y (1-25)	2
KUC_007293	1.1.3.-	AA7(100-315)	N	AA7_e0	Y (1-20)	2
KUC_007388	-	AA3_2(2-292)	N	AA3_e1	N	2
KUC_007510	1.1.3.-	AA7(307-568)	N	AA7_e0	N	2
KUC_007556	-	AA9(6-234)	N	AA9_e12	N	2
KUC_007603	3.2.1.6	GH16_3(30-278)	N	GH16_e87	Y (1-20)	2
KUC_007651	-	GH43_30(43-317)	N	GH43_e158	Y (1-22)	2
KUC_007698	-	AA8(26-205)	N	AA8_e3	Y (1-20)	2
KUC_007754	-	AA8(33-215)	N	AA8_e0	N	2
KUC_007797	-	GT25(189-332)	N	GT25_e173	N	2
KUC_007885	3.2.1.17	GH25(28-209)	N	GH25_e226	Y (1-23)	2
KUC_007920	-	CE3(22-256)	N	CE3_e20	N	2
KUC_008063	N	GT2(528-746)	GT0	N	N	2
KUC_008163	1.1.3.-	AA7(65-258)	N	AA7_e0	N	2
KUC_008166	1.1.3.-	AA7(51-295)	N	AA7_e0	Y (1-20)	2
KUC_008182	4.2.2.2	PL1_7(82-263)	N	PL1_e18	N	2
KUC_008207	1.1.3.-	AA7(148-355)	N	AA7_e0	Y (1-27)	2
KUC_008253	-	CE3(45-239)	N	CE3_e14	Y (1-34)	2
KUC_008326	-	CE5(35-239)	N	CE5_e42	Y (1-21)	2
KUC_008331	-	CE1(48-186)	N	CE1_e37	Y (1-25)	2
KUC_008332	1.14.99.54|1.14.99.56	AA9(12-243)	N	AA9_e46	Y (1-24)	2
KUC_008343	1.1.3.-	AA7(35-487)	N	AA7_e0	N	2
KUC_008379	1.1.3.-	AA7(31-467)	N	AA7_e0	N	2
KUC_008387	-	CE5(62-235)	N	CE5_e10	Y (1-23)	2
KUC_008405	1.1.3.-	AA7(15-441)	N	AA7_e0	N	2
KUC_008459	-	CE16(34-314)	N	CE16_e2	N	2
KUC_008597	-	GH105(14-332)	N	GH105_e34	N	2
KUC_008628	-	AA9(15-229)	N	AA9_e30	Y (1-27)	2
KUC_008788	-	CE3(565-762)	N	CE3_e20	N	2
KUC_008795	-	CBM63(149-221)	N	CBM63_e9	Y (1-29)	2
KUC_008807	-	GT76(101-264)	N	GT76_e8	N	2
KUC_008830	-	GH17(192-418)	N	GH17_e14	N	2
KUC_008856	1.1.3.-	AA7(40-248)	N	AA7_e5	N	2
KUC_008940	-	GT2(94-292)	N	GT2	N	2
KUC_009023	-	AA9(7-218)	N	AA9_e4	Y (1-20)	2
KUC_009164	-	GH16_22(90-303)	N	GH16_e291	Y (1-23)	2
KUC_009227	1.1.3.-	AA7(130-335)	N	AA7_e0	Y (1-22)	2
KUC_009237	-	AA16(18-193)	N	AA16_e2	N	2
KUC_009244	3.2.1.96	GH18(27-304)	N	GH18_e169	N	2
KUC_009307	-	CBM13(31-160)	N	CBM13_e82	N	2
KUC_009410	1.1.3.-	AA7(182-619)	N	AA7_e0	N	2
KUC_009430	-	GT32(286-368)	N	GT32_e64	N	2
KUC_009438	-	GT32(77-158)	N	GT32_e172	N	2
KUC_009441	-	GT8(22-223)	N	GT8_e219	N	2
KUC_009479	3.2.1.14	GH18(32-382)	N	GH18_e72	N	2
KUC_009482	-	CE1(46-261)	N	CE1_e37	Y (1-25)	2
KUC_009525	1.10.3.2|-	AA1(34-253)	N	AA1_e33+AA1_e20	Y (1-17)	2
KUC_009600	-	AA2(36-255)	N	AA2_e17	Y (1-19)	2
KUC_009631	-	GH16_18(69-225)	N	GH16_e149	Y (1-22)	2
KUC_009681	1.14.99.56|1.14.99.54	AA9(6-226)	N	AA9_e31	N	2
KUC_009686	-	CE1(55-188)	N	CE1_e37	Y (1-27)	2
KUC_009723	-	CE3(253-442)	N	CE3_e30	Y (1-25)	2
KUC_009801	-	GH128(604-855)	N	GH128_e26	N	2
KUC_009940	-	GH135(21-294)	N	GH135_e10	Y (1-27)	2
KUC_009977	3.2.1.109	GH114(415-645)	N	GH114_e25	N	2
KUC_010012	3.2.1.8	GH11(45-220)	N	GH11_e11	Y (1-18)	2
KUC_010041	-	GH16_1(69-297)	N	GH16_e142	Y (1-24)	2
KUC_010059	1.1.3.-	AA7(56-301)	N	AA7_e0	Y (1-25)	2
KUC_010193	1.1.3.-	AA7(179-374)	N	AA7_e0	N	2
KUC_010218	3.2.1.101	GH76(28-398)	N	GH76_e44	Y (1-25)	2
KUC_010304	-	CE12(35-231)	N	CE12_e61	Y (1-22)	2
KUC_010351	-	GT109(30-472)	N	GT109_e8	N	2
KUC_010361	-	GT2(86-348)	N	GT2	N	2
KUC_010394	1.1.3.-	AA7(99-559)	N	AA7_e0+AA7_e4	N	2
KUC_010432	1.1.3.-	AA7(52-484)	N	AA7_e0	N	2
KUC_010447	-	GH16_23(121-306)	N	GH16_e100	Y (1-31)	2
KUC_010459	1.1.3.-	AA7(69-279)	N	AA7_e0	N	2
KUC_010631	-	CE4(43-166)	N	CE4_e294	Y (1-19)	2
KUC_010644	1.14.99.53	AA11(19-216)	N	AA11_e7	N	2
KUC_010748	-	AA9(8-221)	N	AA9_e0	Y (1-22)	2
KUC_010844	3.2.1.8	GH10(88-382)	N	GH10_e64	Y (1-29)	2
KUC_010853	-	GH71(23-415)	N	GH71_e14	Y (1-25)	2
KUC_010867	1.1.3.-	AA7(315-570)	N	AA7_e0	N	2
KUC_010910	-	GT1(108-497)	N	GT1_e475	Y (1-32)	2
KUC_010949	-	GH71(22-410)	N	GH71_e14	Y (1-25)	2
KUC_010998	-	AA4(69-257)	N	AA4_e1	N	2
KUC_011069	-	GH93(35-298)	N	GH93_e12	N	2
KUC_011193	1.14.99.56|1.14.99.54	AA9(6-224)	N	AA9_e31	N	2
KUC_011231	-	GH72(36-319)	N	GH72_e10	N	2
KUC_011286	1.14.99.56	AA9(10-223)	N	AA9_e23	Y (1-21)	2
KUC_011413	1.14.99.54|1.14.99.56	AA9(5-213)	N	AA9_e6	Y (1-25)	2
KUC_011460	1.1.3.-	AA7(192-536)	N	AA7_e0	Y (1-21)	2
KUC_011612	-	GT2(305-567)	N	GT2	N	2
KUC_011813	-	CE5(27-175)	N	CE5_e42	Y (1-20)	2
KUC_011819	3.1.1.-	CE12(21-235)	N	CE12_e43	Y (1-19)	2
KUC_011841	-	GT61(779-864)	N	GT61_e19	N	2
KUC_011854	1.1.3.-	AA7(68-261)	N	AA7_e0	Y (1-20)	2
KUC_011859	1.1.3.-	AA7(39-247)	N	AA7_e0	Y (1-26)	2
KUC_011930	2.4.1.-	GH72(2-338)	N	GH72_e0	N	2
KUC_011960	1.1.3.-	AA7(157-345)	N	AA7_e0	N	2
KUC_012022	1.1.3.-	AA7(94-291)	N	AA7_e0	N	2
KUC_012034	-	GH76(28-362)	N	GH76_e26	Y (1-36)	2
KUC_012036	1.1.3.-	AA7(54-253)	N	AA7_e5	N	2
KUC_012189	1.1.3.-	AA7(102-530)	N	AA7_e0	Y (1-32)	2
KUC_012190	-	CE3(63-261)	N	CE3_e14	N	2
KUC_012254	-	GH76(27-374)	N	GH76_e17	N	2
KUC_012262	1.14.99.54|1.14.99.56	AA9(9-236)	N	AA9_e15	Y (1-31)	2
KUC_012319	1.1.3.-	AA7(610-1043)	N	AA7_e0	N	2
KUC_012323	1.1.3.-	AA7(51-257)	N	AA7_e0	Y (1-14)	2
KUC_012539	-	GT25(380-638)	N	GT25_e168	N	2
KUC_012562	-	AA9(8-239)	N	AA9_e48	Y (1-20)	2
KUC_012629	-	CE3(115-313)	N	CE3_e14	N	2
KUC_012640	-	AA9(13-231)	N	AA9_e12	Y (1-22)	2
KUC_012646	1.14.99.54|1.14.99.56	AA9(1531-1726)	N	AA9_e7	N	2
KUC_012675	-	CE1(35-227)	N	CE1_e11	Y (1-22)	2
KUC_012751	-	GT32(93-173)	N	GT32_e172	N	2
KUC_012795	3.2.1.8	GH11(44-220)	N	GH11_e8	Y (1-18)	2
KUC_012802	3.2.1.8	GH11(35-206)	N	GH11_e11	Y (1-33)	2
KUC_012804	-	CE4(65-192)	N	CE4_e263	Y (1-21)	2
KUC_009134	3.5.1.41	N	CE4	CE4_e177	N	2
KUC_010945	-	N	GH39	GH39_e87	N	2
KUC_004902	-	N	GT31	GT31_e89	Y (1-30)	2
KUC_007073	-	N	GH36	GH36_e13	N	2
KUC_000812	-	N	AA0	AA2_e1+AA2_e1	N	2
KUC_002975	-	N	CBM50	CBM50_e307	N	2
KUC_005453	-	N	GH17	GH17_e57	Y (1-19)	2
KUC_010081	-	N	GT41	GT41_e74	N	2
KUC_006451	-	N	GT2	GT2	N	2
KUC_011099	-	N	GT31	GT31_e66	N	2
KUC_002814	-	N	GH17	GH17_e7	Y (1-18)	2
KUC_004622	-	N	GT31	GT31_e65	Y (1-26)	2
KUC_006450	-	N	GT31	GT31_e34	N	2
KUC_000637	-	N	AA0	AA2_e1+AA2_e1	N	2
KUC_001849	-	N	GT31	GT31_e65	N	2
KUC_003853	-	N	GH17	GH17_e7	Y (1-18)	2
KUC_006413	-	N	GH17	GH17_e7	Y (1-30)	2
KUC_001272	N	CE1(49-206)	N	N	Y (1-27)	1
KUC_001293	N	CE1(25-285)	N	N	N	1
KUC_001386	N	GT2(273-534)	N	N	N	1
KUC_002010	N	CE4(45-149)	N	N	N	1
KUC_002245	N	GH179(45-227)	N	N	N	1
KUC_002834	N	GT90(232-447)	N	N	N	1
KUC_003979	N	CE1(44-292)	N	N	Y (1-19)	1
KUC_004125	N	AA7(38-235)	N	N	N	1
KUC_004546	N	AA7(38-216)	N	N	N	1
KUC_005044	N	GH109(7-164)	N	N	N	1
KUC_005910	N	GH179(57-200)	N	N	N	1
KUC_006026	N	AA7(1038-1240)	N	N	Y (1-30)	1
KUC_006998	N	CE3(758-870)	N	N	N	1
KUC_009384	N	AA8(30-191)	N	N	Y (1-23)	1
KUC_009859	N	AA3(131-711)	N	N	N	1
KUC_010236	N	GH177(13-226)	N	N	N	1
KUC_011268	N	AA8(44-208)	N	N	Y (1-24)	1
KUC_011450	N	AA7(32-474)	N	N	N	1
KUC_011533	N	CE1(227-561)	N	N	N	1
KUC_012442	N	CE1(501-691)	N	N	N	1
KUC_003145	-	N	N	GT25_e173	N	1
KUC_001077	-	N	N	GH18_e161	N	1
KUC_001188	3.2.1.-	N	N	GH17_e33	Y (1-27)	1
KUC_006106	-	N	N	GT31_e75	N	1
KUC_006163	1.1.3.-	N	N	AA7_e0	N	1
KUC_010576	3.5.1.41	N	N	CE4_e177	N	1
KUC_006158	-	N	N	GT25_e173	N	1
KUC_008415	-	N	N	GT1_e208	N	1
KUC_012016	-	N	N	CBM50_e137	Y (1-41)	1
KUC_012271	-	N	N	CBM50_e516	Y (1-28)	1
KUC_012288	-	N	N	GH105_e58	N	1
KUC_001663	-	N	N	GT1_e51	N	1
KUC_002925	-	N	N	GT31_e77	N	1
KUC_006839	-	N	N	GT25_e168	N	1
KUC_008711	-	N	N	GT31_e37	N	1
KUC_010616	-	N	N	GT25_e173	N	1
KUC_000041	-	N	N	CBM50_e1018	N	1
KUC_002765	-	N	N	GT1_e607	N	1
KUC_002152	-	N	N	GT2	N	1
KUC_002405	-	N	N	GT31_e37	N	1
KUC_002197	-	N	N	GT2	N	1
KUC_003494	-	N	N	GT31_e84	N	1
KUC_002595	-	N	N	GT2	N	1
KUC_005293	-	N	N	CBM50_e659	N	1
KUC_007486	-	N	N	CBM63_e10	N	1
KUC_008139	-	N	N	CBM48_e18	N	1
KUC_000010	N	N	GH28	N	N	1
KUC_000030	N	N	GH28	N	N	1
KUC_000051	N	N	GH37	N	N	1
KUC_000054	N	N	CBM50	N	N	1
KUC_000068	N	N	AA1	N	N	1
KUC_000139	N	N	GT90	N	N	1
KUC_000174	N	N	CBM13	N	Y (1-21)	1
KUC_000175	N	N	GT31	N	N	1
KUC_000204	N	N	GH5_12	N	N	1
KUC_000207	N	N	CE4	N	N	1
KUC_000235	N	N	CBM5+GH18	N	N	1
KUC_000283	N	N	GH3	N	N	1
KUC_000355	N	N	GH5_12	N	N	1
KUC_000417	N	N	GH47	N	N	1
KUC_000429	N	N	GH5	N	N	1
KUC_000439	N	N	GT4	N	N	1
KUC_000497	N	N	GT31	N	Y (1-40)	1
KUC_000517	N	N	CBM48	N	N	1
KUC_000569	N	N	GH12	N	N	1
KUC_000574	N	N	GT30	N	N	1
KUC_000731	N	N	CE5	N	N	1
KUC_000743	N	N	CE3	N	N	1
KUC_000748	N	N	AA1_3	N	N	1
KUC_000767	N	N	GT31	N	N	1
KUC_000792	N	N	GT2	N	N	1
KUC_000879	N	N	CE8	N	N	1
KUC_000887	N	N	CE5	N	Y (1-45)	1
KUC_000893	N	N	GH93	N	N	1
KUC_001122	N	N	GH132	N	N	1
KUC_001151	N	N	GH51	N	Y (1-31)	1
KUC_001152	N	N	GH51	N	N	1
KUC_001157	N	N	GT4	N	Y (1-18)	1
KUC_001161	N	N	GH27	N	N	1
KUC_001209	N	N	GH128	N	N	1
KUC_001290	N	N	GH32	N	N	1
KUC_001337	N	N	GH114	N	N	1
KUC_001397	N	N	GT31	N	N	1
KUC_001399	N	N	GT13	N	N	1
KUC_001484	N	N	GT20	N	N	1
KUC_001491	N	N	GH13_25+GH133	N	N	1
KUC_001554	N	N	GH37	N	N	1
KUC_001610	N	N	AA9	N	N	1
KUC_001612	N	N	GH13_17	N	N	1
KUC_001619	N	N	GH13_31	N	N	1
KUC_001631	N	N	CE8	N	N	1
KUC_001673	N	N	GH55	N	N	1
KUC_001720	N	N	GT1	N	N	1
KUC_001739	N	N	AA3_2	N	N	1
KUC_001806	N	N	GH12	N	N	1
KUC_001833	N	N	GT4	N	N	1
KUC_001852	N	N	CE5	N	N	1
KUC_001864	N	N	CBM18+GH16_19	N	N	1
KUC_001876	N	N	GH131	N	Y (1-36)	1
KUC_001914	N	N	CE8	N	N	1
KUC_001937	N	N	AA9	N	N	1
KUC_002001	N	N	AA2	N	N	1
KUC_002005	N	N	GH20	N	N	1
KUC_002128	N	N	GH35	N	N	1
KUC_002135	N	N	GT1	N	N	1
KUC_002146	N	N	AA3_3	N	N	1
KUC_002155	N	N	GH53	N	N	1
KUC_002163	N	N	AA3_2	N	N	1
KUC_002206	N	N	GH53	N	N	1
KUC_002276	N	N	GH10	N	N	1
KUC_002283	N	N	GT90	N	N	1
KUC_002292	N	N	GH0	N	Y (1-26)	1
KUC_002293	N	N	GH63	N	N	1
KUC_002328	N	N	GH32	N	Y (1-29)	1
KUC_002363	N	N	CBM12	N	Y (1-27)	1
KUC_002368	N	N	CBM1+GH74	N	N	1
KUC_002411	N	N	GH23	N	N	1
KUC_002414	N	N	GT2	N	N	1
KUC_002446	N	N	AA3_2	N	N	1
KUC_002525	N	N	CE8	N	N	1
KUC_002529	N	N	GT1	N	N	1
KUC_002594	N	N	CE3	N	N	1
KUC_002669	N	N	GH18	N	N	1
KUC_002712	N	N	GH16_2	N	N	1
KUC_002720	N	N	GH12	N	N	1
KUC_002777	N	N	GH55	N	N	1
KUC_002778	N	N	GH125	N	N	1
KUC_002845	N	N	CBM48+GH13_8	N	N	1
KUC_002854	N	N	GH78	N	N	1
KUC_002888	N	N	GH53	N	N	1
KUC_002926	N	N	GT0	N	N	1
KUC_003047	N	N	CBM18	N	N	1
KUC_003048	N	N	GT4	N	N	1
KUC_003103	N	N	GT47+GT64	N	N	1
KUC_003126	N	N	AA9+CBM1	N	N	1
KUC_003215	N	N	GH47	N	N	1
KUC_003286	N	N	GH18	N	N	1
KUC_003294	N	N	GH139	N	N	1
KUC_003398	N	N	GH85	N	N	1
KUC_003441	N	N	GT2	N	N	1
KUC_003444	N	N	GH71	N	N	1
KUC_003445	N	N	GH31	N	N	1
KUC_003447	N	N	GH32	N	N	1
KUC_003459	N	N	GT58	N	N	1
KUC_003485	N	N	CE0	N	Y (1-19)	1
KUC_003516	N	N	CBM43	N	N	1
KUC_003519	N	N	GT58	N	N	1
KUC_003577	N	N	GT1	N	N	1
KUC_003597	N	N	GH27	N	N	1
KUC_003616	N	N	CBM48	N	N	1
KUC_003657	N	N	GH10	N	N	1
KUC_003675	N	N	PL4_3	N	N	1
KUC_003689	N	N	AA9	N	N	1
KUC_003707	N	N	GH16_1	N	N	1
KUC_003718	N	N	GH5_12	N	N	1
KUC_003763	N	N	GT22	N	N	1
KUC_003767	N	N	GT35	N	N	1
KUC_003845	N	N	GH32	N	Y (1-24)	1
KUC_003932	N	N	GT2	N	Y (1-34)	1
KUC_003936	N	N	GT34	N	N	1
KUC_003939	N	N	GT8	N	N	1
KUC_003978	N	N	CE8	N	N	1
KUC_004138	N	N	GT47	N	N	1
KUC_004190	N	N	AA3_2	N	N	1
KUC_004200	N	N	GT1	N	N	1
KUC_004207	N	N	GT0	N	N	1
KUC_004268	N	N	GH31	N	N	1
KUC_004283	N	N	CE8	N	N	1
KUC_004290	N	N	AA9	N	N	1
KUC_004308	N	N	CE1	N	N	1
KUC_004342	N	N	GH30_7	N	N	1
KUC_004376	N	N	CBM1	N	Y (1-20)	1
KUC_004398	N	N	GH3	N	N	1
KUC_004440	N	N	GH2	N	N	1
KUC_004475	N	N	GH43_29	N	Y (1-20)	1
KUC_004545	N	N	GT31	N	N	1
KUC_004604	N	N	GT22	N	N	1
KUC_004614	N	N	GT8	N	N	1
KUC_004656	N	N	CE8	N	N	1
KUC_004657	N	N	GT1	N	N	1
KUC_004721	N	N	GH10	N	N	1
KUC_004791	N	N	GH36	N	N	1
KUC_004823	N	N	CBM20+GH15	N	Y (1-19)	1
KUC_004871	N	N	GH3	N	N	1
KUC_004888	N	N	GT58	N	N	1
KUC_004901	N	N	GT31	N	N	1
KUC_004964	N	N	CBM18+CE4	N	N	1
KUC_004984	N	N	GH1	N	N	1
KUC_005082	N	N	GT2	N	N	1
KUC_005158	N	N	GH1+GH95	N	N	1
KUC_005249	N	N	GH130	N	N	1
KUC_005389	N	N	CBM13	N	N	1
KUC_005401	N	N	CBM12	N	Y (1-29)	1
KUC_005412	N	N	GH72	N	N	1
KUC_005416	N	N	GT22	N	N	1
KUC_005420	N	N	GH5_12	N	N	1
KUC_005457	N	N	GT2	N	N	1
KUC_005490	N	N	GH10	N	N	1
KUC_005565	N	N	GH127	N	N	1
KUC_005589	N	N	GH0	N	N	1
KUC_005618	N	N	GH5_12	N	N	1
KUC_005640	N	N	GT7	N	N	1
KUC_005683	N	N	CE16	N	N	1
KUC_005752	N	N	GH71	N	N	1
KUC_005774	N	N	GH71	N	N	1
KUC_005788	N	N	GH43_26	N	N	1
KUC_005823	N	N	CBM20+GH15	N	Y (1-22)	1
KUC_005867	N	N	CE8	N	N	1
KUC_005875	N	N	GH0	N	N	1
KUC_005960	N	N	GT2	N	N	1
KUC_005991	N	N	GT57	N	N	1
KUC_006013	N	N	CBM48+GH13	N	N	1
KUC_006069	N	N	GH3	N	N	1
KUC_006311	N	N	GT32	N	N	1
KUC_006359	N	N	GT1	N	N	1
KUC_006390	N	N	GH105	N	N	1
KUC_006452	N	N	GT0	N	N	1
KUC_006464	N	N	GH27	N	N	1
KUC_006483	N	N	PL1_7	N	N	1
KUC_006486	N	N	GH18	N	N	1
KUC_006496	N	N	GH31	N	N	1
KUC_006545	N	N	GH43_21	N	Y (1-19)	1
KUC_006589	N	N	GH35	N	N	1
KUC_006626	N	N	GH16_20	N	N	1
KUC_006630	N	N	GH79	N	N	1
KUC_006638	N	N	GT1	N	N	1
KUC_006660	N	N	AA9	N	Y (1-21)	1
KUC_006664	N	N	GH3	N	N	1
KUC_006669	N	N	GT2	N	N	1
KUC_006699	N	N	GT1	N	Y (1-21)	1
KUC_006792	N	N	AA1	N	N	1
KUC_006859	N	N	GT31	N	N	1
KUC_006882	N	N	GH76	N	N	1
KUC_006939	N	N	GH18	N	N	1
KUC_006953	N	N	GT2	N	N	1
KUC_006956	N	N	GH18	N	N	1
KUC_006958	N	N	GH18	N	N	1
KUC_006971	N	N	GH152	N	N	1
KUC_007052	N	N	CBM12	N	Y (1-27)	1
KUC_007136	N	N	GH18	N	N	1
KUC_007154	N	N	GT18	N	N	1
KUC_007189	N	N	CBM1	N	N	1
KUC_007303	N	N	GT50	N	N	1
KUC_007310	N	N	CBM1	N	N	1
KUC_007356	N	N	GH18	N	Y (1-21)	1
KUC_007363	N	N	CBM24	N	N	1
KUC_007427	N	N	GH28	N	N	1
KUC_007572	N	N	CBM1	N	Y (1-20)	1
KUC_007602	N	N	GH28	N	N	1
KUC_007616	N	N	GH32	N	N	1
KUC_007623	N	N	CE3	N	N	1
KUC_007650	N	N	GH43_30	N	N	1
KUC_007684	N	N	GH13_1	N	N	1
KUC_007703	N	N	AA3_2	N	N	1
KUC_007708	N	N	GH128	N	N	1
KUC_007725	N	N	GT15	N	N	1
KUC_007730	N	N	GH42	N	N	1
KUC_007787	N	N	GH85	N	N	1
KUC_007790	N	N	GT13	N	N	1
KUC_007791	N	N	GT22	N	N	1
KUC_007835	N	N	AA3_2	N	N	1
KUC_007871	N	N	GH17+GT48	N	N	1
KUC_007907	N	N	AA9+CBM1	N	N	1
KUC_007910	N	N	GH47	N	Y (1-37)	1
KUC_007925	N	N	CBM48	N	Y (1-22)	1
KUC_007956	N	N	CBM18+GH18	N	N	1
KUC_007985	N	N	AA12	N	N	1
KUC_008173	N	N	GH18	N	N	1
KUC_008188	N	N	GH81	N	N	1
KUC_008195	N	N	CE5	N	N	1
KUC_008265	N	N	GT2	N	N	1
KUC_008355	N	N	AA5_2	N	N	1
KUC_008455	N	N	CBM48+GH13_8	N	N	1
KUC_008491	N	N	GT31	N	N	1
KUC_008571	N	N	GH146	N	N	1
KUC_008610	N	N	GH32	N	N	1
KUC_008626	N	N	GT31	N	N	1
KUC_008697	N	N	CBM18+GH18	N	N	1
KUC_008752	N	N	GH3	N	N	1
KUC_008762	N	N	GH7	N	N	1
KUC_008765	N	N	GH31	N	N	1
KUC_008809	N	N	GH13_22+GT5	N	N	1
KUC_008826	N	N	GT1	N	N	1
KUC_008831	N	N	GH17+GT48	N	N	1
KUC_008840	N	N	GT1	N	N	1
KUC_008849	N	N	PL3_2	N	N	1
KUC_008870	N	N	CBM18+GH16_19	N	N	1
KUC_008881	N	N	AA3_2	N	N	1
KUC_008885	N	N	CBM48+GH13_8	N	N	1
KUC_008904	N	N	AA3_2	N	N	1
KUC_008966	N	N	AA3_2	N	N	1
KUC_008967	N	N	AA3_2	N	N	1
KUC_008991	N	N	GT8	N	N	1
KUC_008999	N	N	GH78	N	N	1
KUC_009012	N	N	AA2	N	N	1
KUC_009022	N	N	GT3	N	N	1
KUC_009084	N	N	GT7	N	N	1
KUC_009135	N	N	CE4	N	N	1
KUC_009161	N	N	GT2	N	N	1
KUC_009186	N	N	GH78+GH79	N	N	1
KUC_009216	N	N	GT22	N	N	1
KUC_009217	N	N	CE8	N	N	1
KUC_009250	N	N	AA5_1	N	N	1
KUC_009323	N	N	CE16	N	Y (1-20)	1
KUC_009350	N	N	GT71	N	N	1
KUC_009388	N	N	GT2	N	N	1
KUC_009466	N	N	AA4	N	N	1
KUC_009507	N	N	CBM50	N	N	1
KUC_009510	N	N	GH27	N	N	1
KUC_009548	N	N	GH17+GT48	N	N	1
KUC_009573	N	N	CBM18+GH18	N	N	1
KUC_009643	N	N	GH5_12	N	N	1
KUC_009644	N	N	GH47	N	N	1
KUC_009763	N	N	GH78+GH79	N	N	1
KUC_009784	N	N	GH78	N	N	1
KUC_009846	N	N	GT3	N	N	1
KUC_009864	N	N	CE8	N	N	1
KUC_009895	N	N	GT4	N	N	1
KUC_009909	N	N	GT0	N	N	1
KUC_009951	N	N	CE5	N	N	1
KUC_009975	N	N	GT31	N	N	1
KUC_009983	N	N	CBM1	N	Y (1-20)	1
KUC_009990	N	N	GT20	N	N	1
KUC_009991	N	N	CBM1	N	Y (1-23)	1
KUC_010018	N	N	CE3	N	N	1
KUC_010047	N	N	GH0	N	N	1
KUC_010066	N	N	CE3	N	N	1
KUC_010108	N	N	GT47+GT64	N	N	1
KUC_010114	N	N	GT8	N	Y (1-21)	1
KUC_010115	N	N	GH18	N	N	1
KUC_010211	N	N	AA9	N	N	1
KUC_010253	N	N	CBM24	N	N	1
KUC_010296	N	N	GT1	N	N	1
KUC_010350	N	N	GT98	N	N	1
KUC_010417	N	N	GT57	N	N	1
KUC_010438	N	N	GH154	N	N	1
KUC_010505	N	N	GH36	N	N	1
KUC_010664	N	N	GH28	N	N	1
KUC_010669	N	N	GH43_26	N	N	1
KUC_010680	N	N	GT4	N	N	1
KUC_010720	N	N	GH47	N	N	1
KUC_010722	N	N	GT1	N	Y (1-38)	1
KUC_010740	N	N	GH152	N	N	1
KUC_010758	N	N	GH30_7	N	Y (1-48)	1
KUC_010776	N	N	GT90	N	N	1
KUC_010788	N	N	GH114	N	N	1
KUC_010810	N	N	GH32	N	N	1
KUC_010824	N	N	GT0	N	N	1
KUC_010852	N	N	GH75	N	N	1
KUC_010864	N	N	GT31	N	N	1
KUC_010897	N	N	GH5	N	N	1
KUC_010936	N	N	GT2	N	N	1
KUC_010953	N	N	AA9	N	N	1
KUC_011073	N	N	CE16	N	N	1
KUC_011086	N	N	GH36	N	N	1
KUC_011224	N	N	GH10	N	Y (1-23)	1
KUC_011327	N	N	GT3	N	N	1
KUC_011371	N	N	GT57	N	N	1
KUC_011470	N	N	CE8	N	N	1
KUC_011495	N	N	GH16_4	N	N	1
KUC_011543	N	N	GT22	N	N	1
KUC_011563	N	N	GT1	N	N	1
KUC_011601	N	N	CBM18+GH16_19	N	N	1
KUC_011671	N	N	GT2	N	N	1
KUC_011749	N	N	CBM50	N	N	1
KUC_011766	N	N	GH79	N	N	1
KUC_011895	N	N	CBM48+GH13_8	N	N	1
KUC_011913	N	N	AA3_2	N	N	1
KUC_011932	N	N	CBM48+GH13_8	N	N	1
KUC_011947	N	N	AA3_2	N	N	1
KUC_012026	N	N	CBM18+GH18	N	N	1
KUC_012046	N	N	GH32	N	N	1
KUC_012117	N	N	GT1	N	N	1
KUC_012126	N	N	GT2	N	N	1
KUC_012135	N	N	GH12	N	N	1
KUC_012142	N	N	GT0	N	N	1
KUC_012216	N	N	GH3	N	N	1
KUC_012336	N	N	GH47	N	N	1
KUC_012386	N	N	GH37	N	N	1
KUC_012418	N	N	GH18	N	N	1
KUC_012430	N	N	GH76	N	N	1
KUC_012459	N	N	GH128	N	N	1
KUC_012516	N	N	AA9	N	N	1
KUC_012519	N	N	GH16_2	N	N	1
KUC_012533	N	N	GH93	N	N	1
KUC_012571	N	N	GH43_26	N	N	1
KUC_012690	N	N	GH0	N	N	1
KUC_012702	N	N	GT1	N	N	1
KUC_012737	N	N	GT1	N	N	1
KUC_012803	N	N	CBM18+GH18	N	N	1
KUC_012832	N	N	CE8	N	N	1

## Sheet: Apiospora pterosperma
GeneID	EC#	HMMER	DIAMOND	dbCAN	Signal Peptide	# of Tools
PTE_000030	1.1.3.16	AA3_2(37-580)	AA3	AA3_e2	Y (1-26)	3
PTE_000035	1.1.3.16	AA3_2(35-579)	AA3_2	AA3_e2	Y (1-22)	3
PTE_000140	3.2.1.55|-	GH43_22(89-305)+GH43_34(368-647)	GH43_22+GH43_34	GH43_e135+GH43_e298	Y (1-31)	3
PTE_000165	-	GH18(18-368)	GH18	GH18_e143	N	3
PTE_000195	1.1.3.13	AA3_3(12-611)	AA3_3	AA3_e3	N	3
PTE_000227	3.1.1.-	CE15(43-364)	CE15	CE15_e22	Y (1-20)	3
PTE_000272	3.2.1.14	GH18(194-541)	CBM18+GH18	GH18_e232	Y (1-21)	3
PTE_000275	-	AA3_2(12-616)	AA3_2	AA3_e1	N	3
PTE_000280	3.2.1.20	GH31_1(306-862)	GH31	GH31_e82	Y (1-34)	3
PTE_000314	3.2.1.-	GH18(47-388)	GH18	GH18_e227	N	3
PTE_000367	3.2.1.-|-	GH35(76-369)	GH35	GH35_e18+CBM67_e19	Y (1-28)	3
PTE_000395	-	GH64(59-430)	GH64	GH64_e11	Y (1-22)	3
PTE_000404	-	AA1_3(55-367)	AA1_3	AA1_e12+AA1_e41	Y (1-23)	3
PTE_000427	3.2.1.111|3.2.1.51|-	GH29(20-358)	GH29	GH29_e30+CBM32_e126	Y (1-18)	3
PTE_000442	-	AA3_2(37-609)	AA3_2	AA3_e19	Y (1-22)	3
PTE_000456	2.4.1.-	GT50(167-443)	GT50	GT50_e0	N	3
PTE_000529	3.2.1.113	GH47(518-982)	GH47	GH47_e5	N	3
PTE_000587	4.2.2.10	PL1_4(114-298)	PL1_4	PL1_e16	Y (1-21)	3
PTE_000602	3.2.1.21	GH3(121-334)	GH3	GH3_e180	N	3
PTE_000636	3.2.1.164	GH5_16(47-384)	GH5_16	GH5_e102	N	3
PTE_000645	-	AA2(101-349)	AA2	AA2_e12	N	3
PTE_000678	3.2.1.15	GH28(751-1068)	GH28	GH28_e75	N	3
PTE_000725	-	GH79(40-498)	GH79	GH79_e7	Y (1-45)	3
PTE_000729	3.2.1.113	GH47(106-603)	GH47	GH47_e5	N	3
PTE_000757	3.2.1.96	GH18(35-217)	GH18	GH18_e169	N	3
PTE_000768	1.1.3.13	AA3_3(31-640)	AA3_3	AA3_e3	N	3
PTE_000770	3.2.1.55|3.2.1.-	GH62(20-288)	CBM2+GH62	GH62_e0	N	3
PTE_000775	-	GH146(54-622)	GH146	GH146_e4	Y (1-24)	3
PTE_000776	-	GH29(306-674)	GH29	GH29_e66	Y (1-24)	3
PTE_000798	3.1.1.72	CE1(48-196)	CBM1+CE1	CE1_e4	Y (1-23)	3
PTE_000821	1.1.99.18	AA3_1(37-350)+AA3_1(368-599)	AA3_1	AA3_e46	Y (1-27)	3
PTE_000894	2.4.1.11	GT3(61-385)	GT3	GT3_e0	N	3
PTE_000908	3.2.1.113	GH47(102-599)	GH47	GH47_e5	N	3
PTE_000948	-	GH154(135-347)	GH154	GH154_e10	N	3
PTE_000982	3.2.1.58	GH55_2(98-841)	GH55	GH55_e8	Y (1-21)	3
PTE_000988	-	AA3_2(31-644)	AA3	AA3_e44	N	3
PTE_000989	3.2.1.37|3.2.1.55|3.2.1.8	GH43_29(29-308)+CBM6(326-440)	CBM1+CBM6+GH43_29	GH43_e59+CBM6_e0	N	3
PTE_000997	-	GH92(289-800)	GH92	GH92_e32	Y (1-23)	3
PTE_001010	-	GH3(89-316)	GH3	GH3_e26	Y (1-22)	3
PTE_001039	-	CE3(476-674)	CE0	CE3_e27	Y (1-21)	3
PTE_001084	3.2.1.8	GH10(86-379)	GH10	GH10_e64	Y (1-18)	3
PTE_001098	3.2.1.131	GH115(48-712)	GH115	GH115_e0	Y (1-26)	3
PTE_001102	3.2.1.101	GH76(31-398)	GH76	GH76_e8	Y (1-22)	3
PTE_001104	-	GT2(45-282)	GT2	GT2	N	3
PTE_001140	-	PL42(21-341)	PL42	PL42_e10	N	3
PTE_001144	3.2.1.26|3.2.1.80|2.4.1.-	GH32(49-354)	GH32	GH32_e108	Y (1-31)	3
PTE_001145	-	GH43_26(49-379)	GH43_26	GH43_e181	Y (1-22)	3
PTE_001152	-	CE1(34-245)	CE1	CE1_e39	Y (1-27)	3
PTE_001157	1.10.3.2	AA1_3(60-363)	AA1_3	AA1_e18	N	3
PTE_001252	3.2.1.14	GH18(30-282)	CBM1+GH18	GH18_e94	Y (1-24)	3
PTE_001355	-	GH76(21-355)	GH76	GH76_e26	Y (1-18)	3
PTE_001369	2.4.1.231	GT4(458-627)	GT4	GT4_e3141	N	3
PTE_001513	-	AA3_2(25-641)	AA3	AA3_e44	Y (1-47)	3
PTE_001607	3.2.1.177	GH31_4(236-607)	GH31	GH31_e0	N	3
PTE_001632	3.2.1.28|-	GH65(408-751)	CBM32+GH65	GH65_e25+CBM32_e187	Y (1-18)	3
PTE_001648	-	GT32(129-208)	GT32	GT32_e62	N	3
PTE_001695	2.4.1.-	GH72(16-333)	GH72	GH72_e9	Y (1-26)	3
PTE_001780	-	AA3(18-604)	AA3	AA3_e36	Y (1-24)	3
PTE_001839	2.4.1.257|2.4.1.132	GT4(426-594)	GT4	GT4_e2823	N	3
PTE_001875	1.10.3.2	AA1_2(46-382)	AA1_2	AA1_e26	Y (1-25)	3
PTE_001879	3.2.1.14	GH18(416-761)	CBM18+GH18	CBM50_e1036+CBM18_e13+GH18_e72	N	3
PTE_001894	-	GH28(73-358)	GH28	GH28_e69	N	3
PTE_001967	-	AA3_1(28-567)	AA3_1	AA3_e58	Y (1-22)	3
PTE_002006	3.2.1.3|3.2.1.1	GH15(89-488)+CBM20(569-659)	CBM20+GH15	GH15_e31+CBM20_e10	N	3
PTE_002050	2.4.1.109	GT39(69-307)	GT39	GT39_e30	N	3
PTE_002100	-	GT34(65-286)	GT34	GT34_e9	N	3
PTE_002130	3.2.1.55	GH51_1(15-484)	GH51	GH51_e31	N	3
PTE_002137	-	GH72(21-296)	GH72	GH72_e10	Y (1-20)	3
PTE_002144	-	GH5_16(37-402)	GH5_16	GH5_e318	N	3
PTE_002150	3.2.1.1|3.2.1.116|2.4.1.-	GH13_5(38-380)	GH13_5	GH13_e173	N	3
PTE_002159	3.2.1.145	GH43_25(203-403)	CBM35+GH43_25	GH43_e60	N	3
PTE_002195	2.4.1.198	GT4(218-349)	GT4	GT4_e954	N	3
PTE_002221	2.4.1.18	GH13_8(248-541)	CBM48+GH13_8	CBM48_e32+GH13_e20	N	3
PTE_002339	-	GT32(105-188)+CE8(407-576)	GT32	GT32_e64+CE8_e40	Y (1-64)	3
PTE_002390	-	AA5(480-986)	AA5_1	AA5_e9	Y (1-22)	3
PTE_002438	2.4.1.131	GT4(354-513)	GT4	GT4_e1364	N	3
PTE_002469	-	GH55_2(341-1018)	GH55	GH55_e6	N	3
PTE_002493	-	PL1_2(74-246)	PL1	PL1_e17	Y (1-24)	3
PTE_002506	3.2.1.-	GH93(56-365)	GH93	GH93_e5	Y (1-24)	3
PTE_002521	3.2.1.101	GH76(29-385)	GH76	GH76_e8	N	3
PTE_002551	3.2.1.176|3.2.1.132|3.2.1.4	GH7(20-453)	CBM1+GH7	GH7_e0	Y (1-20)	3
PTE_002562	2.4.1.16	GT2(223-391)	GT2	GT2+GT2	N	3
PTE_002580	-	AA1(149-669)	AA1	AA1_e22	N	3
PTE_002581	3.2.1.1	GH13_1(674-975)	CBM20+GH13_1	GH13_e124	N	3
PTE_002591	-	AA2(24-283)	AA2	AA2_e1	N	3
PTE_002611	-	GH146(44-561)	GH146	GH146_e5	Y (1-22)	3
PTE_002614	3.2.1.37	GH3(196-445)	GH3	GH3_e21	Y (1-26)	3
PTE_002649	3.2.1.25	GH2(16-735)	GH2	GH2_e138	N	3
PTE_002657	-	AA12(24-422)	AA12+AA8	AA12_e6	N	3
PTE_002667	3.2.1.58|3.2.1.21|3.2.1.75	GH5_9(93-392)	GH5_9	GH5_e297	Y (1-24)	3
PTE_002680	2.4.1.173|-	GT1(940-1361)+GT2(1492-1712)	GT1	GT1_e24+GT2	N	3
PTE_002683	-	AA3_2(4-411)	AA3_2	AA3_e39	N	3
PTE_002703	3.2.1.101	GH76(30-406)	GH76	GH76_e8	Y (1-20)	3
PTE_002704	3.2.1.-|3.2.1.21	GH3(102-323)	GH3	GH3_e147	Y (1-22)	3
PTE_002720	2.4.1.-	GT1(206-454)	GT1	GT1_e34	N	3
PTE_002723	1.14.99.55	AA13(18-249)	AA13+CBM20	AA13_e0	Y (1-18)	3
PTE_002734	-	CE8(27-301)	CE8	CE8_e40	Y (1-42)	3
PTE_002768	-	AA3_2(282-756)	AA3_2	AA3_e38	N	3
PTE_002866	3.2.1.8	GH10(20-373)	GH10	GH10_e67	N	3
PTE_002871	3.2.1.75	GH5_15(77-388)	GH5_15	GH5_e206	Y (1-18)	3
PTE_002877	3.2.1.14	GH18(689-1037)	CBM18+CBM50+GH18	CBM50_e1036+CBM18_e13+GH18_e72	Y (1-24)	3
PTE_002976	3.2.1.101	GH76(29-401)	GH76	GH76_e8	Y (1-22)	3
PTE_003040	-	GH18(125-472)	CBM18+GH18	GH18_e61	N	3
PTE_003045	-	AA3_2(33-646)	AA3	AA3_e44	N	3
PTE_003048	-	AA3_2(64-631)	AA3_2	AA3_e19	Y (1-24)	3
PTE_003061	1.1.3.-	AA7(52-490)	AA7	AA7_e5	N	3
PTE_003090	3.2.1.75	GH30_3(82-495)	GH30_3	GH30_e57	Y (1-24)	3
PTE_003108	2.4.1.131|2.4.1.-	GT15(153-445)	GT15	GT15_e0	N	3
PTE_003136	3.2.1.151|3.2.1.150|-	GH74(77-183)	CBM1+GH74	GH74_e1+GH74_e8	Y (1-19)	3
PTE_003171	-	AA3_2(11-536)	AA3_2	AA3_e28	N	3
PTE_003181	3.2.1.21	GH1(292-745)	GH1	GH1_e4	N	3
PTE_003212	-	AA7(32-226)	AA7+CBM18	AA7_e3	N	3
PTE_003215	3.2.1.91|3.2.1.4	GH6(142-434)	CBM1+GH6	GH6_e20	Y (1-18)	3
PTE_003221	3.2.1.22	GH36(44-735)	GH36	GH36_e36	Y (1-29)	3
PTE_003276	3.2.1.21	GH3(32-245)	GH3	GH3_e51	N	3
PTE_003297	3.2.1.6	GH16_3(31-264)	GH28	GH16_e87	Y (1-35)	3
PTE_003309	3.2.1.25	GH2(37-925)	GH2	GH2_e23	N	3
PTE_003346	1.10.3.2|1.10.3.-	AA1_3(53-364)	AA1_3	AA1_e46	Y (1-35)	3
PTE_003432	4.2.2.23	PL4_1(17-520)	PL4_1	PL4_e12	Y (1-20)	3
PTE_003444	3.2.1.14	GH18(39-388)	GH18	GH18_e272	Y (1-24)	3
PTE_003445	-	GT69(132-409)	GT69	GT69_e6	N	3
PTE_003458	3.2.1.91|3.2.1.4	GH6(61-331)	GH6	GH6_e20	Y (1-29)	3
PTE_003459	3.2.1.91|3.2.1.4	GH6(58-348)	GH6	GH6_e20	Y (1-18)	3
PTE_003462	3.2.1.26|-	AA3(179-835)+GH32(831-980)	AA3	AA3_e44+GH32_e120	N	3
PTE_003519	3.2.1.20|3.2.1.84	GH31_1(388-835)	GH31	GH31_e39	Y (1-32)	3
PTE_003531	2.4.1.-	GT1(124-463)	GT1	GT1_e34	N	3
PTE_003577	3.2.1.-	GH55_1(251-499)	CBM56+GH55	GH55_e10	N	3
PTE_003590	-	AA3_2(36-601)	AA3_2	AA3_e19	N	3
PTE_003611	-	AA3_1(245-763)	AA3	AA3_e4	N	3
PTE_003627	3.2.1.146|-	GH43_34(35-319)+CBM66(351-506)	CBM66+GH43_34	GH43_e147+CBM66_e8	N	3
PTE_003637	-	GH92(266-797)	GH92	GH92_e42	N	3
PTE_003644	3.2.1.21|3.2.1.37	GH3(4-101)	GH3	GH3_e32	N	3
PTE_003657	-	GT32(100-185)	GT32	GT32_e76	N	3
PTE_003675	3.2.1.14	GH18(150-492)	CBM18+GH18	GH18_e253	Y (1-24)	3
PTE_003697	2.4.1.-	GH72(20-334)+CBM43(386-472)	CBM43+GH72	GH72_e5+CBM43_e30	Y (1-21)	3
PTE_003723	1.1.3.-	AA7(49-487)	AA7	AA7_e5	Y (1-19)	3
PTE_003731	3.2.1.20|3.2.1.84	GH31_1(502-1055)	GH31	GH31_e7	N	3
PTE_003811	1.14.99.56|1.14.99.54	AA9(7-225)	AA9+CBM1	AA9_e20	N	3
PTE_003812	-	GT32(91-170)	GT32	GT32_e62	N	3
PTE_003839	-	CE1(40-168)	CBM1+CE0	CE1_e37	Y (1-24)	3
PTE_003860	-	AA3_2(239-825)	AA3_2	AA3_e11	N	3
PTE_003999	3.2.1.101	GH76(28-384)	GH76	GH76_e44	Y (1-21)	3
PTE_004029	-	CE3(58-238)	CE3+GH43_30	CE3_e30	Y (1-20)	3
PTE_004090	2.4.1.131|2.4.1.-	GT15(73-351)	GT15	GT15_e0	N	3
PTE_004125	3.2.1.4	GH5_5(1-229)	GH5_5	GH5_e137	N	3
PTE_004157	2.4.1.80	GT21(53-356)	GT21	GT21_e38	N	3
PTE_004238	-	AA3_2(187-740)	AA3_2	AA3_e17+AA3_e17	N	3
PTE_004244	3.2.1.8	GH10(39-333)	GH10	GH10_e64	Y (1-18)	3
PTE_004258	-	AA3_2(34-535)	AA3	AA3_e26	Y (1-24)	3
PTE_004288	-	GH78(1131-1701)	GH78	GH78_e17	N	3
PTE_004292	-	AA2(56-236)	AA0	AA2_e8	N	3
PTE_004361	-	GT15(118-426)	GT15	GT15_e5	N	3
PTE_004364	-	GH16_19(106-275)	CBM18+GH16_19	CBM18_e25+GH16_e15	Y (1-21)	3
PTE_004370	1.10.3.2|1.10.3.-	AA1_3(1-279)	AA1_3	AA1_e46	N	3
PTE_004386	3.2.1.8	GH10(105-289)	CBM1+GH10	GH10_e40	Y (1-30)	3
PTE_004390	3.2.1.37	GH3(70-320)	GH3	GH3_e21	Y (1-19)	3
PTE_004392	2.4.1.173|2.4.1.-	GT1(290-607)	GT1	GT1_e153	N	3
PTE_004415	3.2.1.106|3.2.1.-	GH63(560-771)	GH63	GH63_e12	Y (1-31)	3
PTE_004429	-	GH16_1(140-372)	GH16_1	GH16_e91	N	3
PTE_004458	2.4.1.186	GT8(9-220)	GT8	GT8_e149	N	3
PTE_004623	-	GH64(4-372)	GH64	GH64_e16	N	3
PTE_004646	-	GH27(128-380)	GH27	GH27_e20	N	3
PTE_004651	2.4.1.265|2.4.1.-	GT57(1-345)	GT57	GT57_e1	N	3
PTE_004659	3.2.1.55|3.2.1.-|-	CE1(47-230)+GH62(326-597)	CBM1+CE1	CE1_e7+GH62_e0	Y (1-21)	3
PTE_004660	3.2.1.25	GH2(7-725)	GH2	GH2_e138	N	3
PTE_004724	-	GH125(44-392)	GH92	GH125_e2+GH92_e35	Y (1-21)	3
PTE_004729	3.2.1.58	GH55_2(18-763)	GH55	GH55_e8	N	3
PTE_004749	3.2.1.174	GH78(112-674)	GH78	GH78_e52	N	3
PTE_004760	-	GH92(215-722)	GH92	GH92_e32	N	3
PTE_004821	1.10.3.2|1.10.3.-	AA1_3(598-884)	AA1_3	AA1_e46	Y (1-21)	3
PTE_004848	-	GH43_24(51-291)	CBM35+GH43_24	GH43_e114+CBM35_e31	Y (1-22)	3
PTE_004854	-	GH31_2(242-722)	GH31_2	GH31_e95	N	3
PTE_004895	-	GH78(304-706)	GH78	GH78_e25	Y (1-20)	3
PTE_004896	-	AA2(61-269)	AA0	AA2_e8	Y (1-19)	3
PTE_004951	-	GH125(74-482)	GH125	GH125_e2	N	3
PTE_004965	-	GH152(78-344)	GH152	GH152_e10	Y (1-37)	3
PTE_005012	3.2.1.37	GH3(385-639)	GH3	GH3_e21	N	3
PTE_005028	-	GH43_36(89-355)+CBM91(383-564)	CBM1+GH43_36	GH43_e274+CBM91_e7	Y (1-21)	3
PTE_005032	1.10.3.2|-	AA1_3(57-366)	AA1_3	AA1_e18+AA1_e41	N	3
PTE_005049	4.2.2.2	PL3_2(33-218)	PL3_2	PL3_e16	Y (1-26)	3
PTE_005053	3.2.1.164	GH30_5(26-477)	GH30_5	GH30_e22	Y (1-21)	3
PTE_005093	-	AA4(10-250)	GT31	AA4_e1	N	3
PTE_005126	-	GH47(16-512)	GH47	GH47_e19+GH47_e19	N	3
PTE_005143	-	GT90(1932-2235)	GT90	GT90_e15	N	3
PTE_005145	3.2.1.31|3.2.1.-	GH79(40-522)	GH79	GH79_e21	N	3
PTE_005165	-	GH76(143-534)	GH76	GH76_e26	Y (1-27)	3
PTE_005179	-	PL4_1(18-358)	PL4_1	PL4_e6	Y (1-20)	3
PTE_005277	3.2.1.21	GH3(2-80)	GH3	GH3_e116	N	3
PTE_005321	3.2.1.58	GH55_2(33-777)	GH55	GH55_e8	Y (1-23)	3
PTE_005339	-	GH20(656-987)	GH20	GH20_e17	N	3
PTE_005394	-	GH43_36(31-299)+CBM91(328-517)	GH43_36	GH43_e126+CBM91_e26	Y (1-27)	3
PTE_005414	2.4.1.257	GT32(121-202)	GT32	GT32_e68	Y (1-27)	3
PTE_005419	3.2.1.39	GH16_4(156-479)	GH16_4	GH16_e102	N	3
PTE_005423	-	GH105(47-369)	GH105	GH105_e57	N	3
PTE_005461	3.2.1.113	GH47(105-538)	GH47	GH47_e5	N	3
PTE_005467	3.2.1.21	GH3(180-392)	GH3	GH3_e180	N	3
PTE_005469	-	GH18(49-383)	GH18	GH18_e58	Y (1-30)	3
PTE_005519	-	GH16_18(41-197)	GH16_18	GH16_e153	N	3
PTE_005657	3.2.1.-	GH131(892-1132)	CBM1+GH131	GH131_e5	N	3
PTE_005675	-	GT76(45-464)	GT76	GT76_e8	N	3
PTE_005681	3.2.1.23	GH2(365-880)	GH2	GH2_e61	N	3
PTE_005761	-	AA3_2(20-613)	AA3_2	AA3_e34	N	3
PTE_005780	-	GH79(45-441)	GH79	GH79_e8	Y (1-21)	3
PTE_005823	-	GH28(62-416)	GH28	GH28_e79	Y (1-25)	3
PTE_005877	3.2.1.40|3.1.1.73	CBM67(164-318)+GH78(356-946)	GH78	CBM67_e28+GH78_e80	N	3
PTE_005890	1.-.-.-	AA12(34-439)	AA12	AA12_e4	Y (1-24)	3
PTE_005917	1.10.3.2|1.10.3.-	AA1_3(56-370)	AA1_3	AA1_e46	Y (1-23)	3
PTE_005938	3.2.1.39	GH81(38-683)	GH81	GH81_e0	N	3
PTE_005968	-	GH105(56-404)	GH105	GH105_e34	Y (1-23)	3
PTE_005983	-	AA12(26-420)	AA12	AA12_e5	N	3
PTE_006020	-	AA3_2(10-446)	AA3_2	AA3_e25	N	3
PTE_006064	-	CE9(23-412)	CE9	CE9_e4	N	3
PTE_006065	-	GH3(60-285)	GH3	GH3_e188	N	3
PTE_006069	3.2.1.177	GH31_3(257-697)	GH31	GH31_e31	N	3
PTE_006070	3.2.1.120|3.2.1.21	GH3(117-344)	GH3	GH3_e139	Y (1-20)	3
PTE_006080	3.2.1.113	GH47(40-516)	GH47	GH47_e16	N	3
PTE_006124	-	GT90(180-450)	GT90	GT90_e6	N	3
PTE_006133	3.2.1.21|3.2.1.37	GH3(80-184)	GH3	GH3_e32	N	3
PTE_006191	3.2.1.4|3.2.1.73	GH7(2-307)	CBM1+GH7	GH7_e1	N	3
PTE_006196	-	CE1(38-231)	CBM1+CE1	CE1_e39	Y (1-26)	3
PTE_006206	-	AA3_2(58-638)	AA3_2	AA3_e11	N	3
PTE_006208	3.2.1.55	GH51_2(208-649)	GH51_2	GH51_e35	Y (1-21)	3
PTE_006231	-	CE3(56-240)	CE0	CE3_e14	Y (1-26)	3
PTE_006290	3.2.1.146	GH2(50-484)	GH2	GH2_e74	N	3
PTE_006319	3.2.1.37|-	GH43_14(24-324)+CBM91(374-606)	CBM91+GH43_14	GH43_e51+CBM91_e33	Y (1-21)	3
PTE_006322	3.2.1.59	GH71(24-404)+CBM24(475-549)	CBM24+GH71	GH71_e11+CBM24_e0	Y (1-22)	3
PTE_006356	-	GT1(44-384)	GT1	GT1_e89	N	3
PTE_006385	3.2.1.28	GH37(162-675)	GH37	GH37_e7	N	3
PTE_006397	3.2.1.113	GH47(32-361)	GH47	GH47_e5	N	3
PTE_006426	3.2.1.22|3.2.1.88	GH27(121-369)	CBM35+GH27	GH27_e5+CBM35_e6	N	3
PTE_006452	3.2.1.58	GH5_9(236-559)	GH5_9	GH5_e261	N	3
PTE_006475	3.2.1.51	GH29(347-710)	GH29	GH29_e76	Y (1-25)	3
PTE_006511	-	CE1(32-225)	CE1	CE1_e34	Y (1-19)	3
PTE_006517	3.2.1.176|3.2.1.132|3.2.1.4	GH7(19-451)	GH7	GH7_e0	Y (1-18)	3
PTE_006524	-	AA3_2(3-543)	AA3	AA3_e27	N	3
PTE_006580	2.4.1.15	GT20(10-475)	GT20	GT20_e0	N	3
PTE_006614	3.2.1.23	GH2(32-933)	GH2	GH2_e61	N	3
PTE_006643	3.2.1.8	GH10(78-260)	CBM1+GH10	GH10_e64	Y (1-18)	3
PTE_006666	3.2.1.55|3.2.1.37	GH54(97-319)+CBM42(400-543)	CBM42+GH54	GH54_e0+CBM42_e0	N	3
PTE_006696	-	GH92(273-469)+GH92(471-747)	GH92	GH92_e35+GH92_e35	Y (1-39)	3
PTE_006702	3.2.1.14	GH18(420-727)	CBM50+GH18	CBM18_e13+GH18_e72	N	3
PTE_006732	1.1.99.18|-	AA8(24-198)+AA3_1(226-760)	AA3_1+AA8	AA8_e5+AA3_e61	Y (1-18)	3
PTE_006738	3.2.1.21|3.2.1.45|3.2.1.104	GH5_12(5-623)	GH5_12	GH5_e145	N	3
PTE_006746	-	AA3_2(2-462)	AA3_2	AA3_e4	N	3
PTE_006770	3.2.1.37|-	GH43_14(27-306)+CBM91(352-547)	CBM91+GH43_14	GH43_e51+CBM91_e33	Y (1-25)	3
PTE_006773	3.2.1.37|3.2.1.55	GH43_1(4-336)	GH43_1	GH43_e53	N	3
PTE_006798	-	GH125(91-507)	GH125	GH125_e2	Y (1-26)	3
PTE_006799	3.2.1.4|3.2.1.73	GH7(20-457)	GH7	GH7_e1	Y (1-19)	3
PTE_006802	3.2.1.78	GH5_7(73-346)	GH5_7	GH5_e89	Y (1-25)	3
PTE_006810	3.2.1.67|3.2.1.-	GH28(72-394)	GH28	GH28_e58+GH28_e58	N	3
PTE_006847	3.1.1.6	CE16(27-334)	CE16	CE16_e10	Y (1-23)	3
PTE_006871	3.2.1.-|2.4.1.-	GH17(479-743)	GH17	GH17_e67	N	3
PTE_006931	2.4.1.109	GT39(55-300)	GT39	GT39_e9	N	3
PTE_006992	-	PL4_5(40-569)	PL4_5	PL4_e2	N	3
PTE_007090	3.2.1.101	GH76(18-399)	GH76	GH76_e8	N	3
PTE_007154	3.2.1.145	GH43_24(49-282)	CBM35+GH43_24	GH43_e150+CBM35_e44	Y (1-23)	3
PTE_007210	-	GH79(119-438)	GH79	GH79_e16	N	3
PTE_007252	3.2.1.37|-	GH43_14(35-330)	CBM91+GH43_14	GH43_e51+CBM91_e33	Y (1-23)	3
PTE_007256	2.4.1.16	GT2(210-372)	GT2	GT2+GT2	N	3
PTE_007315	4.2.2.23	PL4_3(11-633)	PL4_3	PL4_e1	N	3
PTE_007316	-	GT1(197-516)	GT1	GT1_e149	Y (1-32)	3
PTE_007322	-	GH43_26(37-330)	GH43_26	GH43_e66	N	3
PTE_007336	3.2.1.113	GH47(116-618)	GH47	GH47_e5	N	3
PTE_007344	-	GH55_2(143-882)	GH55	GH55_e11	Y (1-24)	3
PTE_007348	1.1.99.18	AA8(31-216)+AA3_1(249-803)	AA3_1+AA8+CBM1	AA8_e5+AA3_e46	Y (1-24)	3
PTE_007351	3.2.1.37|3.2.1.55|3.2.1.21	GH3(33-254)	GH3	GH3_e88	N	3
PTE_007407	-	AA3_2(5-602)	AA3_2	AA3_e38	N	3
PTE_007517	-	GH93(49-357)	GH93	GH93_e20	Y (1-23)	3
PTE_007521	3.2.1.39	GH55_2(40-737)	GH55	GH55_e14	Y (1-26)	3
PTE_007524	2.4.1.142|2.4.1.-	GT33(38-444)	GT33	GT33_e1	N	3
PTE_007543	-	AA1(9-377)	AA1	AA1_e10	N	3
PTE_007544	-	AA1(9-466)	AA1	AA1_e5	N	3
PTE_007550	-	AA3(48-695)	AA3	AA3_e44	Y (1-20)	3
PTE_007679	5.4.99.11|3.2.1.20|3.2.1.10|3.2.1.-|3.2.1.70	GH13_40(41-401)	GH13_40	GH13_e122	N	3
PTE_007684	-	AA3_2(253-819)	AA3_2	AA3_e59	N	3
PTE_007736	-	GT2(112-273)	GT2	GT2	N	3
PTE_007755	-	GT62(360-612)	GT62	GT62_e5	N	3
PTE_007838	-	GH76(1-319)	GH76	GH76_e9	N	3
PTE_007861	-	AA1(683-1177)	AA1	AA1_e34	N	3
PTE_007899	2.4.1.1	GT35(149-711)	GT35	GT35_e0	N	3
PTE_007927	3.2.1.106|3.2.1.-	GH63(481-692)	GH63	GH63_e12	Y (1-23)	3
PTE_007965	2.4.1.16	GT2(233-521)	GT2	GT2	N	3
PTE_008013	2.4.1.16	GT2(1060-1568)	GT2	GT2	N	3
PTE_008014	2.4.1.16	GT2(1206-1713)	GT2	GT2	N	3
PTE_008030	2.4.1.131|2.4.1.-	GT15(134-404)	GT15	GT15_e0	N	3
PTE_008042	3.2.1.8|3.2.1.-	GH30_7(21-461)	GH30_7	GH30_e48	Y (1-23)	3
PTE_008055	-	PL4_5(36-558)	PL4_5	PL4_e2	Y (1-21)	3
PTE_008056	3.2.1.67	GH28(291-642)	GH28	GH28_e29	N	3
PTE_008058	1.1.3.9|1.1.3.13|1.1.3.-|1.1.3.7|1.1.3.47	AA5_2(60-608)	AA5_2	AA5_e12	Y (1-31)	3
PTE_008066	2.4.1.259|2.4.1.261	GT22(7-437)	GT22	GT22_e1	N	3
PTE_008071	-	CE8(69-383)	CE8	CE8_e26	Y (1-26)	3
PTE_008156	-	AA3_2(4-598)	AA3_2	AA3_e48	N	3
PTE_008159	5.4.99.11|3.2.1.20|3.2.1.10|3.2.1.-|3.2.1.70	GH13_40(60-421)	GH13_40	GH13_e122	N	3
PTE_008172	2.4.1.258	GT58(34-396)	GT58	GT58_e1	N	3
PTE_008226	3.2.1.23	GH2(31-644)	GH2	GH2_e127	N	3
PTE_008258	3.2.1.-|3.2.1.63	GH95(30-413)+GH95(416-707)	GH95	GH95_e1+GH95_e1	Y (1-23)	3
PTE_008279	3.2.1.37|3.2.1.55|3.2.1.-|-	GH43_11(4-295)+CBM91(321-528)	CBM91+GH43_11	GH43_e285+CBM91_e24	N	3
PTE_008367	-	GH92(285-787)	GH92	GH92_e32	N	3
PTE_008449	3.2.1.21|3.2.1.-	GH3(64-271)	GH3	GH3_e223	Y (1-28)	3
PTE_008474	-	GT4(105-264)	GT4	GT4_e4041	N	3
PTE_008534	-	AA3_2(48-610)	AA3_2	AA3_e60	Y (1-36)	3
PTE_008536	1.1.3.13	AA3_3(13-616)	AA3_3	AA3_e3	N	3
PTE_008570	-	GH125(88-524)	GH125	GH125_e2	Y (1-24)	3
PTE_008665	2.4.1.16	GT2(410-572)+GT2(550-740)	GT2	GT2+GT2	N	3
PTE_008673	3.2.1.99	GH43_6(33-320)	GH43_6	GH43_e141	N	3
PTE_008695	3.2.1.40|-	CBM67(164-346)+GH78(373-875)	GH78	CBM67_e28+GH78_e16	N	3
PTE_008723	3.2.1.176|3.2.1.132|3.2.1.4	GH7(20-451)	GH7	GH7_e0	Y (1-59)	3
PTE_008728	3.2.1.6	GH16_3(31-279)	GH16_3	GH16_e87	N	3
PTE_008738	3.2.1.21|3.2.1.45|3.2.1.104	GH5_12(15-548)	GH5_12	GH5_e145	N	3
PTE_008748	-	GH18(186-540)	CBM18+GH18	GH18_e61	N	3
PTE_008777	3.2.1.45	GH5_12(25-598)	GH5_12	GH5_e298	N	3
PTE_008780	-	GT90(358-644)	GT90	GT90_e3	N	3
PTE_008826	3.2.1.113	GH47(241-1019)	GH47	GH47_e5	N	3
PTE_008843	2.4.1.-	GH72(28-348)	CBM43+GH72	GH72_e5	Y (1-25)	3
PTE_008876	-	GH78(662-1067)	GH78	GH78_e20	N	3
PTE_008880	-	AA3_2(42-614)	AA3_2	AA3_e19	N	3
PTE_008884	2.4.1.34	GT48(858-1638)	GT48	GT48_e0	N	3
PTE_008904	1.10.3.2|-	AA1_3(41-357)	AA1_3	AA1_e18+AA1_e41	N	3
PTE_008936	2.4.1.-	GH72(21-336)	CBM43+GH72	GH72_e5+CBM43_e30	Y (1-23)	3
PTE_008971	2.4.1.-	GT24(1177-1424)	GT24	GT24_e1	Y (1-29)	3
PTE_008983	-	AA3_2(38-611)	AA3_2	AA3_e19	Y (1-26)	3
PTE_008990	3.2.1.21|3.2.1.-	GH3(85-300)	GH3	GH3_e16	Y (1-19)	3
PTE_009018	3.2.1.8	GH10(95-391)	GH10	GH10_e64	N	3
PTE_009027	-	GH64(3-378)	GH64	GH64_e2	N	3
PTE_009070	3.2.1.21	GH1(32-486)	GH1	GH1_e105	N	3
PTE_009115	3.5.1.41	CE4(164-290)	CBM18+CE4	CE4_e46	Y (1-22)	3
PTE_009153	3.2.1.164	GH5_16(1548-1898)	GH5_16	GH5_e102	N	3
PTE_009368	2.4.1.-	GT22(6-410)	GT22	GT22_e21	N	3
PTE_009375	-	AA3_2(35-618)	AA3_2	AA3_e15	N	3
PTE_009403	-	GH5_5(46-319)	GH5_5	GH5_e67	N	3
PTE_009439	3.2.1.55|3.2.1.-	GH62(28-297)	CBM1+GH62	GH62_e0	Y (1-27)	3
PTE_009442	-	GT90(298-589)	GT90	GT90_e11	N	3
PTE_009447	3.2.1.8	GH11(45-222)	GH11	GH11_e11	Y (1-20)	3
PTE_009452	-	GH18(123-468)	CBM18+GH18	GH18_e61	N	3
PTE_009457	3.2.1.113	GH47(53-537)	GH47	GH47_e16	Y (1-26)	3
PTE_009465	1.10.3.2|1.10.3.-	AA1(32-404)	AA1_3	AA1_e46	N	3
PTE_009501	-	GH18(45-393)	CBM18+GH18	GH18_e61	N	3
PTE_009505	3.2.1.21|3.2.1.37	GH3(87-300)	GH3	GH3_e32	Y (1-28)	3
PTE_009533	3.2.1.6	GH16_3(32-282)	GH16_3	GH16_e87	Y (1-22)	3
PTE_009591	-	AA3_2(36-666)	AA3	AA3_e36	Y (1-23)	3
PTE_009603	2.4.1.321	GH94(49-649)	GH94	GH94_e4	N	3
PTE_009605	-	GH16_18(71-226)	GH16_18	GH16_e274	Y (1-25)	3
PTE_009607	-	GH141(203-743)	GH141	GH141_e5	N	3
PTE_009611	-	GH92(391-712)	GH92	GH92_e35	N	3
PTE_009623	-	AA3_2(49-672)	AA3_2	AA3_e44	Y (1-19)	3
PTE_009686	2.4.1.267	GT57(63-294)+GT57(332-539)	GT57	GT57_e0	N	3
PTE_009833	3.2.1.89	GH53(21-346)	GH53	GH53_e5	Y (1-19)	3
PTE_009846	3.2.1.113	GH47(187-565)	GH47	GH47_e5	N	3
PTE_009861	3.1.3.12	GT20(146-658)	GT20	GT20_e19	N	3
PTE_009863	3.2.1.113	GH47(5-445)	GH47	GH47_e17	N	3
PTE_009909	3.2.1.21|3.2.1.37	GH3(88-302)	GH3	GH3_e32	Y (1-21)	3
PTE_009963	3.2.1.-	GH18(28-428)	CBM18+GH18	GH18_e227	Y (1-26)	3
PTE_010040	3.2.1.91|3.2.1.4	GH6(57-349)	GH6	GH6_e20	Y (1-25)	3
PTE_010046	-	GT8(6-278)	GT8	GT8_e176	N	3
PTE_010100	-	GH92(212-721)	GH92	GH92_e35	N	3
PTE_010107	3.2.1.78	GH5_7(127-398)	CBM1+GH5_7	GH5_e89	Y (1-18)	3
PTE_010116	2.4.1.25|3.2.1.33	GH13_25(1058-1510)	GH13_25+GH133	GH13_e153+GH133_e0	N	3
PTE_010137	-	AA2(97-341)	AA2	AA2_e1	N	3
PTE_010153	-	GH20(170-506)	GH20	GH20_e43	Y (1-29)	3
PTE_010186	2.4.99.18	GT66(1344-1953)	GT66	GT66_e1	N	3
PTE_010197	-	GT17(1-270)	GT17	GT17_e5	N	3
PTE_010199	3.2.1.28	GH37(54-628)	GH37	GH37_e4	N	3
PTE_010216	3.2.1.23	GH2(46-917)	GH2	GH2_e61	N	3
PTE_010238	-	GH16_22(94-314)	CBM1+GH16_22	GH16_e179	Y (1-34)	3
PTE_010264	2.4.1.15	GT20(166-621)	GT20	GT20_e24	N	3
PTE_010303	-	GH2(1070-1612)	GH2	GH2_e76	Y (1-33)	3
PTE_010324	-	GH15(290-667)	GH15	GH15_e38	N	3
PTE_010325	-	GH5_24(330-642)	GH5_24	GH5_e56	N	3
PTE_010447	-	GH31_15(191-474)	GH31	GH31_e77	N	3
PTE_010482	3.2.1.-	GH93(41-355)	GH93	GH93_e5	Y (1-22)	3
PTE_010624	3.2.1.8	GH10(30-325)	GH10	GH10_e64	Y (1-17)	3
PTE_010670	-	AA1(54-572)	AA1	AA1_e4	Y (1-37)	3
PTE_010725	-	GT69(110-363)	GT69	GT69_e0	N	3
PTE_010731	1.10.3.2	AA1(51-591)	AA1	AA1_e8	Y (1-33)	3
PTE_010750	-	GT22(14-416)	GT22	GT22_e27	N	3
PTE_010761	3.2.1.52	GH20(149-496)	GH20	GH20_e10	N	3
PTE_010786	3.2.1.131|3.2.1.139	GH67(20-588)	GH67	GH67_e2	N	3
PTE_010807	3.2.1.132	GH75(15-255)	GH75	GH75_e8	Y (1-18)	3
PTE_010809	3.2.1.101	GH76(452-834)	GH76	GH76_e44	N	3
PTE_010835	3.2.1.165	GH2(42-672)	GH2	GH2_e60	N	3
PTE_010989	3.2.1.4	GH5_5(28-318)	GH5_5	GH5_e65	Y (1-18)	3
PTE_010990	1.1.99.18	AA8(26-193)+AA3_1(225-767)	AA3_1+AA8	AA8_e5+AA3_e46	Y (1-23)	3
PTE_010998	2.4.1.-	GH72(32-331)	GH72	GH72_e0	Y (1-18)	3
PTE_011003	3.2.1.21|3.2.1.37	GH3(483-696)	GH3	GH3_e32	N	3
PTE_011062	-	GT34(31-293)	GT34	GT34_e13	N	3
PTE_011081	2.4.1.16	GT2(538-1061)	GT2	GT2	N	3
PTE_011098	2.4.1.83	GT2(13-182)	GT2	GT2	N	3
PTE_011106	-	GT15(62-350)	GT15	GT15_e3	N	3
PTE_011112	-	AA5_1(663-1044)	AA5_1	AA5_e9	Y (1-24)	3
PTE_011145	2.4.1.-|2.4.1.257	GT62(65-328)	GT62	GT62_e0	N	3
PTE_011177	-	GT62(99-363)	GT62	GT62_e2	N	3
PTE_011197	3.2.1.4	GH7(23-412)	GH7	GH7_e5	N	3
PTE_011251	2.4.1.109	GT39(59-303)	GT39	GT39_e12	N	3
PTE_011252	-	GH18(205-557)	GH18	GH18_e86	N	3
PTE_011261	3.2.1.75	GH5_15(87-398)	GH5_15	GH5_e57	N	3
PTE_011321	3.2.1.113	GH47(78-571)	GH47	GH47_e17	N	3
PTE_011355	3.2.1.24	GH38(287-544)	GH38	GH38_e20	N	3
PTE_011383	-	AA1(90-615)	AA1	AA1_e29	N	3
PTE_011465	-	GH79(64-458)	GH79	GH79_e4	N	3
PTE_011500	3.2.1.21|3.2.1.38|3.2.1.-	GH3(129-377)	GH3	GH3_e94	Y (1-31)	3
PTE_011522	-	GH35(26-307)	GH35	GH35_e22	N	3
PTE_011554	3.2.1.-	GH131(16-255)	GH131	GH131_e5	N	3
PTE_011593	-	GH5_11(30-352)	GH5_11	GH5_e82	Y (1-18)	3
PTE_011628	3.2.1.4	GH5_5(21-280)	GH5_5	GH5_e131	N	3
PTE_011630	2.4.1.173|2.4.1.-	GT1(385-692)	GT1	GT1_e153	N	3
PTE_011675	1.1.3.-	AA7(39-466)	AA7	AA7_e0	N	3
PTE_011697	-	CBM21(430-536)	CBM21	CBM21_e9	N	3
PTE_000122	1.1.3.-	AA7(2478-2648)	N	AA7_e0	N	2
PTE_000130	-	CE3(118-291)	N	CE3_e14	N	2
PTE_000137	1.1.3.-	AA7(54-273)	N	AA7_e0	Y (1-21)	2
PTE_000141	-	CE1(35-236)	N	CE1_e11	Y (1-22)	2
PTE_000147	2.4.1.-	GH72(7-340)	N	GH72_e9	N	2
PTE_000179	1.1.3.-	AA7(73-250)	N	AA7_e0	N	2
PTE_000188	-	AA9(8-229)	N	AA9_e12	Y (1-20)	2
PTE_000192	-	CE3(73-271)	N	CE3_e14	N	2
PTE_000211	-	GT25(107-348)	N	GT25_e168	N	2
PTE_000228	-	AA9(8-236)	N	AA9_e48	Y (1-22)	2
PTE_000362	1.6.5.6	AA6(4-201)	N	AA6_e0	N	2
PTE_000373	3.2.1.8	GH10(74-290)	N	GH10_e40	Y (1-32)	2
PTE_000378	-	GH93(38-312)	N	GH93_e12	N	2
PTE_000396	1.14.99.54|1.14.99.56	AA9(12-232)	N	AA9_e46	Y (1-25)	2
PTE_000406	1.14.99.54|1.14.99.56	AA9(10-217)	N	AA9_e15	N	2
PTE_000428	1.1.3.-	AA7(63-262)	N	AA7_e0	N	2
PTE_000473	-	GH43_26(11-310)	N	GH43_e181	N	2
PTE_000533	3.2.1.4|3.2.1.78|3.2.1.151	GH45_1(30-134)+GH45(133-212)	N	GH45_e14	Y (1-24)	2
PTE_000561	1.1.3.-	AA7(37-237)	N	AA7_e0	N	2
PTE_000647	-	GH135(20-295)	N	GH135_e10	Y (1-49)	2
PTE_000651	1.1.3.-	AA7(33-358)	N	AA7_e0	N	2
PTE_000662	-	GT32(2-72)	N	GT32_e54	N	2
PTE_000767	-	GH71(22-410)	N	GH71_e14	Y (1-20)	2
PTE_000814	3.2.1.149|3.2.1.-	GH5_23(86-307)	N	GH5_e62	Y (1-20)	2
PTE_000884	-	CE4(45-165)	N	CE4_e294	Y (1-19)	2
PTE_000898	1.14.99.53	AA11(19-216)	N	AA11_e7	Y (1-50)	2
PTE_000998	-	AA9(8-221)	N	AA9_e0	Y (1-69)	2
PTE_001108	-	AA4(113-301)	N	AA4_e1	N	2
PTE_001178	-	GH93(53-319)	N	GH93_e12	N	2
PTE_001292	1.1.3.-	AA7(69-505)	N	AA7_e0	Y (1-53)	2
PTE_001314	-	CBM63(134-204)	N	CBM63_e9	Y (1-20)	2
PTE_001377	1.1.3.-	AA7(127-554)	N	AA7_e0	Y (1-20)	2
PTE_001470	-	AA2(104-330)	N	AA2_e12	N	2
PTE_001515	N	GH63(438-890)	GH0	N	N	2
PTE_001690	-	GH26(130-277)	N	GH26_e30	Y (1-19)	2
PTE_001768	-	AA9(5-191)	N	AA9_e41	N	2
PTE_001779	3.1.1.74	CE5(38-204)	N	CE5_e39	Y (1-19)	2
PTE_001833	-	GT32(75-154)	N	GT32_e172	Y (1-21)	2
PTE_001842	3.2.1.8|3.2.1.-	GH30_7(29-508)	N	GH30_e48	Y (1-20)	2
PTE_001870	-	CE1(193-408)	N	CE1_e22	Y (1-18)	2
PTE_002069	-	GH128(155-369)	N	GH128_e34	Y (1-22)	2
PTE_002186	-	GH43_30(67-338)	N	GH43_e158	N	2
PTE_002272	-	CE3(24-219)	N	CE3_e8	Y (1-19)	2
PTE_002331	-	AA11(44-215)	N	AA11_e8	N	2
PTE_002360	1.1.3.-	AA7(96-525)	N	AA7_e0	Y (1-21)	2
PTE_002450	1.14.99.54|1.14.99.56	AA9(9-233)	N	AA9_e15	Y (1-21)	2
PTE_002478	-	GH43_21(377-576)	N	GH43_e58	N	2
PTE_002492	-	CE1(47-262)	N	CE1_e37	Y (1-26)	2
PTE_002535	-	GT32(96-174)	N	GT32_e64	N	2
PTE_002567	1.1.99.18	AA8(29-191)	N	AA8_e1	Y (1-23)	2
PTE_002617	1.10.3.2|-	AA1(38-642)	N	AA1_e26+AA1_e20	Y (1-22)	2
PTE_002640	3.2.1.8	GH11(46-215)	N	GH11_e16	Y (1-20)	2
PTE_002655	-	GH128(52-224)	N	GH128_e16	N	2
PTE_002664	3.2.1.39	GH16_3(32-294)	N	GH16_e303	Y (1-21)	2
PTE_002686	-	AA2(948-1125)	N	AA2_e17	N	2
PTE_002742	3.1.1.74	CE5(43-218)	N	CE5_e22	Y (1-24)	2
PTE_002800	1.1.3.-	AA7(72-484)	N	AA7_e0	N	2
PTE_002801	1.1.3.-	AA7(70-277)	N	AA7_e0	N	2
PTE_002953	3.2.1.8	GH11(44-220)	N	GH11_e8	Y (1-23)	2
PTE_002960	-	CE3(6-198)	N	CE3_e30	N	2
PTE_002966	3.2.1.8	GH11(36-209)	N	GH11_e11	Y (1-23)	2
PTE_002968	-	CE4(77-204)	N	CE4_e263	Y (1-23)	2
PTE_003029	1.1.3.-	AA7(49-221)	N	AA7_e0	Y (1-37)	2
PTE_003084	-	AA8(26-205)	N	AA8_e3	Y (1-22)	2
PTE_003234	-	GH43_30(43-318)	N	GH43_e158	Y (1-22)	2
PTE_003469	4.2.2.14	PL20(25-261)	N	PL20_e1	Y (1-21)	2
PTE_003506	-	GT1(38-380)	N	GT1_e475	N	2
PTE_003603	-	CE5(33-206)	N	CE5_e57	N	2
PTE_003620	1.1.3.-	AA7(188-624)	N	AA7_e0	N	2
PTE_003639	-	GH43_23(88-300)	N	GH43_e288	Y (1-23)	2
PTE_003645	3.2.1.21|3.2.1.37	GH3(129-239)	N	GH3_e32	N	2
PTE_003767	1.1.3.-	AA7(136-328)	N	AA7_e0	Y (1-27)	2
PTE_003793	1.14.99.54|1.14.99.56	AA9(5-199)	N	AA9_e6	N	2
PTE_003822	2.4.1.-	GH72(15-321)	N	GH72_e0	N	2
PTE_004085	3.1.1.-	CE12(24-239)	N	CE12_e43	Y (1-22)	2
PTE_004204	1.1.3.-	AA7(183-374)	N	AA7_e0	Y (1-45)	2
PTE_004212	-	GT109(34-474)	N	GT109_e8	N	2
PTE_004253	-	CE12(34-225)	N	CE12_e61	Y (1-21)	2
PTE_004345	3.2.1.8	GH11(1668-1842)	N	GH11_e11	N	2
PTE_004395	-	GH18(15-283)	N	GH18_e384	N	2
PTE_004507	1.1.3.-	AA7(23-212)	N	AA7_e0	N	2
PTE_004528	3.2.1.101	GH76(27-397)	N	GH76_e44	Y (1-51)	2
PTE_004705	-	GH16_18(69-225)	N	GH16_e149	Y (1-22)	2
PTE_004754	1.14.99.56|1.14.99.54	AA9(12-232)	N	AA9_e31	Y (1-24)	2
PTE_004793	-	CE3(1-186)	N	CE3_e30	N	2
PTE_004851	-	GH128(61-306)	N	GH128_e26	Y (1-26)	2
PTE_004981	N	AA1(81-459)	AA1	N	N	2
PTE_005317	-	CE3(649-849)	N	CE3_e20	N	2
PTE_005371	3.1.1.74	CE5(34-227)	N	CE5_e27	Y (1-20)	2
PTE_005386	-	AA11(183-377)	N	AA11_e5	N	2
PTE_005420	N	GT2(506-712)	GT0	N	N	2
PTE_005438	-	GT25(8-265)	N	GT25_e43	N	2
PTE_005536	-	AA9(9-235)	N	AA9_e28	Y (1-21)	2
PTE_005703	-	CE3(337-533)	N	CE3_e20	N	2
PTE_005751	-	CE5(60-233)	N	CE5_e10	Y (1-23)	2
PTE_005762	1.1.3.-	AA7(30-467)	N	AA7_e0	N	2
PTE_005802	1.14.99.54|1.14.99.56	AA9(10-234)	N	AA9_e15	Y (1-22)	2
PTE_005803	-	CE1(48-194)	N	CE1_e37	Y (1-25)	2
PTE_005808	-	CE5(37-244)	N	CE5_e42	Y (1-21)	2
PTE_005870	-	CE3(1-192)	N	CE3_e20	N	2
PTE_005918	1.1.3.-	AA7(150-338)	N	AA7_e0	N	2
PTE_005944	4.2.2.2	PL1_7(82-263)	N	PL1_e18	Y (1-26)	2
PTE_005959	1.1.3.-	AA7(640-879)	N	AA7_e0	N	2
PTE_006044	-	GH131(22-152)	N	GH131_e1	Y (1-20)	2
PTE_006095	-	CE16(530-715)	N	CE16_e2	N	2
PTE_006242	-	AA9(45-149)	N	AA9_e24	N	2
PTE_006305	1.1.3.-	AA7(66-268)	N	AA7_e0	Y (1-21)	2
PTE_006387	N	GT2(529-747)	GT0	N	N	2
PTE_006518	-	CE3(55-285)	N	CE3_e30	N	2
PTE_006552	3.2.1.17	GH25(28-209)	N	GH25_e226	Y (1-23)	2
PTE_006611	3.2.1.132	GH75(296-448)	N	GH75_e8	N	2
PTE_006647	1.14.99.54	AA9(7-219)	N	AA9_e16	Y (1-19)	2
PTE_006648	-	AA8(28-211)	N	AA8_e4	Y (1-23)	2
PTE_006652	1.14.99.54|1.14.99.56	AA9(5-210)	N	AA9_e7	N	2
PTE_006764	1.1.3.-	AA7(147-324)	N	AA7_e0	N	2
PTE_006828	-	AA3_2(13-472)	N	AA3_e38	N	2
PTE_006878	-	GT109(18-452)	N	GT109_e9	N	2
PTE_007151	1.14.99.56|1.14.99.54	AA9(6-224)	N	AA9_e31	Y (1-20)	2
PTE_007180	-	GH72(692-996)	N	GH72_e10	N	2
PTE_007222	1.14.99.56	AA9(7-221)	N	AA9_e23	Y (1-19)	2
PTE_007323	-	GH128(660-894)	N	GH128_e16	N	2
PTE_007379	-	AA9(7-220)	N	AA9_e24	Y (1-20)	2
PTE_007393	3.2.1.96	GH18(35-294)	N	GH18_e169	Y (1-33)	2
PTE_007491	3.1.1.74	CE5(84-255)	N	CE5_e39	Y (1-25)	2
PTE_007505	1.14.99.54	AA9(7-210)	N	AA9_e36	Y (1-20)	2
PTE_007536	3.5.1.41	CE4(262-388)	N	CE4_e46	N	2
PTE_007577	-	GT61(296-370)	N	GT61_e19	N	2
PTE_007630	1.1.3.-	AA7(42-471)	N	AA7_e0	N	2
PTE_007650	-	GT90(231-411)	N	GT90_e1	N	2
PTE_007729	-	GH16_1(125-244)	N	GH16_e68	N	2
PTE_007747	-	AA9(1-155)	N	AA9_e5	N	2
PTE_007855	-	GH132(47-317)	N	GH132_e1	Y (1-26)	2
PTE_007874	-	GH76(48-361)	N	GH76_e28	N	2
PTE_007924	-	CE4(620-735)	N	CE4_e263	Y (1-30)	2
PTE_007986	-	CE3(42-236)	N	CE3_e1	Y (1-18)	2
PTE_007989	3.1.1.72	CE5(45-245)	N	CE5_e24	Y (1-30)	2
PTE_008113	-	CE5(41-251)	N	CE5_e42	Y (1-21)	2
PTE_008154	1.1.3.-	AA7(116-314)	N	AA7_e0	N	2
PTE_008161	1.1.3.-	AA7(50-228)	N	AA7_e0	N	2
PTE_008202	-	AA16(459-624)	N	AA16_e1	N	2
PTE_008418	-	CE3(196-369)	N	CE3_e14	N	2
PTE_008455	-	GT2(89-319)	N	GT2	N	2
PTE_008466	-	CE5(29-236)	N	CE5_e42	Y (1-22)	2
PTE_008479	1.1.3.-	AA7(80-310)	N	AA7_e0	Y (1-24)	2
PTE_008489	-	GH131(27-285)	N	GH131_e4	Y (1-20)	2
PTE_008506	-	CE1(36-232)	N	CE1_e11	Y (1-23)	2
PTE_008517	-	GH128(44-277)	N	GH128_e2	Y (1-20)	2
PTE_008613	-	GT90(227-417)	N	GT90_e1	N	2
PTE_008624	-	GT1(98-390)	N	GT1_e208	N	2
PTE_008638	1.14.99.54	AA9(8-232)	N	AA9_e25	Y (1-25)	2
PTE_008773	3.2.1.8	GH11(48-227)	N	GH11_e8	Y (1-24)	2
PTE_008783	1.14.99.53	AA11(22-219)	N	AA11_e7	Y (1-20)	2
PTE_008799	3.1.1.6	CE3(24-216)	N	CE3_e12	Y (1-21)	2
PTE_008810	1.1.3.-	AA7(296-550)	N	AA7_e0	N	2
PTE_008836	1.1.3.-	AA7(56-247)	N	AA7_e0	N	2
PTE_008845	N	AA1(95-501)	AA1	N	Y (1-21)	2
PTE_008852	1.14.99.53	AA11(22-236)	N	AA11_e7	Y (1-35)	2
PTE_008920	-	GH17(182-406)	N	GH17_e14	N	2
PTE_008960	1.1.3.-	AA7(2-198)	N	AA7_e0	N	2
PTE_008970	1.1.3.-	AA7(60-498)	N	AA7_e0	Y (1-20)	2
PTE_009198	-	GH16_22(90-303)	N	GH16_e291	Y (1-23)	2
PTE_009341	-	AA16(18-192)	N	AA16_e2	N	2
PTE_009596	1.1.3.-	AA7(56-260)	N	AA7_e0	Y (1-18)	2
PTE_009639	3.1.1.72	CE5(30-228)	N	CE5_e24	Y (1-17)	2
PTE_009815	-	CE4(76-203)	N	CE4_e357	N	2
PTE_009855	3.2.1.14	GH18(9-200)	N	GH18_e94	N	2
PTE_009869	-	GH131(31-282)	N	GH131_e0	Y (1-19)	2
PTE_009932	1.14.99.54|1.14.99.56	AA9(6-211)	N	AA9_e6	N	2
PTE_010193	1.1.3.-	AA7(9-213)	N	AA7_e5	N	2
PTE_010258	3.2.1.8	GH11(38-215)	N	GH11_e8	Y (1-28)	2
PTE_010400	-	GH132(123-428)	N	GH132_e2	N	2
PTE_010602	-	CE4(121-238)	N	CE4_e161	N	2
PTE_010638	-	GH128(57-297)	N	GH128_e26	Y (1-20)	2
PTE_010652	-	CE5(34-233)	N	CE5_e42	Y (1-26)	2
PTE_010658	-	AA2(70-230)	N	AA2_e8	Y (1-22)	2
PTE_010680	-	GH16_10(55-241)	N	GH16_e29	Y (1-20)	2
PTE_010708	-	GT1(115-465)	N	GT1_e555	N	2
PTE_010812	3.2.1.4|3.2.1.151|3.2.1.73	GH12(91-238)	N	GH12_e41	Y (1-20)	2
PTE_010833	-	GT32(91-170)	N	GT32_e172	Y (1-38)	2
PTE_010857	2.4.1.-	GT69(57-316)	N	GT69_e1	N	2
PTE_010921	N	AA3(220-726)	AA3	N	N	2
PTE_010951	-	AA16(21-189)	N	AA16_e0	Y (1-23)	2
PTE_011030	3.2.1.4	GH45(27-221)	N	GH45_e0	Y (1-23)	2
PTE_011061	-	GH16_1(70-289)	N	GH16_e109	Y (1-23)	2
PTE_011229	-	GH5_41(89-349)	N	GH5_e291	Y (1-29)	2
PTE_011324	1.1.3.-	AA7(19-223)+AA7(287-490)	N	AA7_e0+AA7_e0	N	2
PTE_011390	-	CE5(39-120)	N	CE5_e11+CE5_e49	Y (1-30)	2
PTE_011602	2.4.1.-	GH16_18(74-241)	N	GH16_e300	N	2
PTE_000135	2.4.1.173|2.4.1.-	N	GT1	GT1_e153	N	2
PTE_002202	-	N	GT31	GT31_e89	N	2
PTE_007076	-	N	GT31	GT31_e66	N	2
PTE_008596	-	N	GH17	GH17_e7	Y (1-18)	2
PTE_009228	3.5.1.41	N	CE4	CE4_e177	N	2
PTE_002458	-	N	GT31	GT31_e84	N	2
PTE_009913	-	N	GT31	GT31_e65	N	2
PTE_004399	-	N	GT41	GT41_e74	N	2
PTE_008558	-	N	GT1	GT1_e607	N	2
PTE_009090	-	N	GT3	AA9_e4	N	2
PTE_010537	-	N	AA0	AA2_e1+AA2_e1	N	2
PTE_001704	-	N	GH17	GH17_e57	N	2
PTE_002461	-	N	GT31	GT31_e60	Y (1-26)	2
PTE_000518	-	N	GH36	GH36_e13	N	2
PTE_000820	3.5.1.41	N	CE4	CE4_e177	N	2
PTE_004107	-	N	GT1	GT1_e475	N	2
PTE_008011	-	N	GH17	GH17_e7	Y (1-17)	2
PTE_010706	-	N	AA0	AA2_e1	Y (1-22)	2
PTE_005486	-	N	GH17	GH17_e7	Y (1-29)	2
PTE_007817	-	N	CBM50	CBM50_e307	N	2
PTE_000134	N	GH179(49-226)	N	N	N	1
PTE_000297	N	AA7(33-437)	N	N	N	1
PTE_000374	N	AA7(119-330)	N	N	N	1
PTE_000588	N	CE3(38-151)	N	N	N	1
PTE_002075	N	GH109(6-164)	N	N	N	1
PTE_002544	N	AA7(280-599)	N	N	N	1
PTE_003008	N	PL29(63-314)	N	N	Y (1-29)	1
PTE_003540	N	AA7(1-370)	N	N	N	1
PTE_003632	N	GH179(41-185)	N	N	N	1
PTE_003810	N	CE1(207-526)	N	N	Y (1-21)	1
PTE_004548	N	GH177(13-226)	N	N	N	1
PTE_004668	N	AA7(127-299)	N	N	Y (1-25)	1
PTE_004924	N	AA3(139-703)	N	N	N	1
PTE_005462	N	GH18(1-134)	N	N	N	1
PTE_006682	N	AA7(38-242)	N	N	N	1
PTE_007025	N	AA7(35-220)	N	N	N	1
PTE_007209	N	AA8(47-207)	N	N	Y (1-32)	1
PTE_008663	N	CE1(40-229)	N	N	Y (1-19)	1
PTE_008833	N	AA3(19-423)	N	N	N	1
PTE_009355	N	AA7(130-305)	N	N	Y (1-25)	1
PTE_010350	N	GT2(275-536)	N	N	N	1
PTE_010445	N	CE1(25-283)	N	N	N	1
PTE_010466	N	CE1(48-225)	N	N	Y (1-20)	1
PTE_010838	N	CE4(569-686)	N	N	Y (1-23)	1
PTE_011573	N	CE4(44-149)	N	N	N	1
PTE_006212	-	N	N	GT31_e37	N	1
PTE_000710	-	N	N	CBM13_e152	N	1
PTE_001851	-	N	N	CBM50_e659	N	1
PTE_001881	-	N	N	CBM50_e566+CBM50_e516	N	1
PTE_005111	-	N	N	GT25_e168	N	1
PTE_006183	-	N	N	GH17_e57	Y (1-21)	1
PTE_003032	-	N	N	GT1_e39+GT1_e559	N	1
PTE_003683	-	N	N	CBM13_e82	N	1
PTE_009349	3.2.1.96	N	N	GH18_e169	N	1
PTE_000870	-	N	N	GT25_e173	N	1
PTE_007311	-	N	N	GT31_e37	N	1
PTE_007414	3.2.1.14	N	N	GH18_e410	N	1
PTE_008371	-	N	N	GT31_e77	N	1
PTE_010976	-	N	N	GH18_e161	Y (1-20)	1
PTE_002876	-	N	N	CBM50_e488	Y (1-58)	1
PTE_003397	-	N	N	CBM63_e10	Y (1-28)	1
PTE_005437	1.1.3.-	N	N	AA7_e5	N	1
PTE_008774	-	N	N	GT31_e75	N	1
PTE_010103	-	N	N	GT1_e51	N	1
PTE_011079	3.2.1.-	N	N	GH17_e33	N	1
PTE_002808	-	N	N	AA3_e52	N	1
PTE_008842	2.4.1.-	N	N	CBM43_e30	N	1
PTE_009666	-	N	N	CBM50_e1018	N	1
PTE_006328	-	N	N	CBM48_e62	N	1
PTE_002524	-	N	N	GT8_e219+GT8_e219	N	1
PTE_003672	-	N	N	CBM50_e566	Y (1-24)	1
PTE_008198	-	N	N	GT31_e84	N	1
PTE_000020	N	N	AA3_2	N	N	1
PTE_000087	N	N	CBM18+GH18	N	N	1
PTE_000143	N	N	GT2	N	N	1
PTE_000157	N	N	GT4	N	N	1
PTE_000207	N	N	GH93	N	N	1
PTE_000233	N	N	GH43_26	N	N	1
PTE_000256	N	N	GH10	N	N	1
PTE_000271	N	N	CBM50	N	N	1
PTE_000312	N	N	GH18	N	N	1
PTE_000327	N	N	CBM24	N	N	1
PTE_000341	N	N	GH18	N	N	1
PTE_000356	N	N	GT18	N	N	1
PTE_000370	N	N	GH31	N	N	1
PTE_000438	N	N	GT50	N	N	1
PTE_000452	N	N	CBM1	N	N	1
PTE_000506	N	N	GT91	N	N	1
PTE_000534	N	N	CBM12	N	Y (1-27)	1
PTE_000606	N	N	GT4	N	N	1
PTE_000620	N	N	GT0	N	N	1
PTE_000657	N	N	CE5	N	N	1
PTE_000698	N	N	GT31	N	N	1
PTE_000723	N	N	GH5	N	N	1
PTE_000761	N	N	GT2	N	N	1
PTE_000773	N	N	AA9	N	N	1
PTE_000847	N	N	AA3_2	N	N	1
PTE_000919	N	N	GH43_26	N	N	1
PTE_000930	N	N	GT4	N	N	1
PTE_000973	N	N	GH47	N	N	1
PTE_000975	N	N	GT1	N	Y (1-26)	1
PTE_000993	N	N	GH152	N	N	1
PTE_001019	N	N	GT90	N	N	1
PTE_001028	N	N	GH114	N	N	1
PTE_001048	N	N	GH27	N	N	1
PTE_001051	N	N	GH32	N	N	1
PTE_001064	N	N	GT0	N	N	1
PTE_001184	N	N	CBM18+GH18	N	N	1
PTE_001296	N	N	CE16	N	N	1
PTE_001408	N	N	GT2	N	Y (1-26)	1
PTE_001416	N	N	GH12	N	N	1
PTE_001422	N	N	GT0	N	N	1
PTE_001474	N	N	AA9	N	Y (1-33)	1
PTE_001492	N	N	GH127	N	N	1
PTE_001544	N	N	GH5_12	N	N	1
PTE_001565	N	N	GT7	N	N	1
PTE_001608	N	N	GH32	N	N	1
PTE_001701	N	N	GT2	N	N	1
PTE_001734	N	N	GH5_12	N	N	1
PTE_001739	N	N	GT22	N	N	1
PTE_001747	N	N	GH72	N	N	1
PTE_001753	N	N	CBM12	N	Y (1-29)	1
PTE_001764	N	N	CBM13	N	N	1
PTE_001891	N	N	GH130	N	N	1
PTE_001970	N	N	GH1+GH95	N	Y (1-26)	1
PTE_002039	N	N	GT2	N	N	1
PTE_002101	N	N	GT2	N	N	1
PTE_002127	N	N	GH1	N	N	1
PTE_002142	N	N	CBM18+CE4	N	N	1
PTE_002203	N	N	GT31	N	N	1
PTE_002214	N	N	GT58	N	N	1
PTE_002232	N	N	GH3	N	N	1
PTE_002270	N	N	CBM20+GH15	N	Y (1-19)	1
PTE_002279	N	N	GH31	N	N	1
PTE_002281	N	N	CE1	N	N	1
PTE_002306	N	N	GH36	N	N	1
PTE_002365	N	N	GH10	N	N	1
PTE_002443	N	N	GT22	N	N	1
PTE_002463	N	N	CE0	N	N	1
PTE_002502	N	N	AA4	N	N	1
PTE_002564	N	N	GT2	N	N	1
PTE_002600	N	N	GT71	N	N	1
PTE_002622	N	N	GH17+GT48	N	N	1
PTE_002715	N	N	CBM50+GH55	N	N	1
PTE_002751	N	N	GT1	N	N	1
PTE_002755	N	N	CE8	N	N	1
PTE_002823	N	N	GT2	N	N	1
PTE_002852	N	N	GT57	N	N	1
PTE_002869	N	N	GH0	N	Y (1-20)	1
PTE_002909	N	N	CBM18+GH18	N	N	1
PTE_002967	N	N	CBM18+GH18	N	N	1
PTE_003000	N	N	CE8	N	N	1
PTE_003041	N	N	CBM50	N	N	1
PTE_003071	N	N	GT1	N	N	1
PTE_003073	N	N	CBM18+GH16_19	N	N	1
PTE_003074	N	N	GH13_1	N	N	1
PTE_003095	N	N	GH128	N	N	1
PTE_003107	N	N	GT15	N	N	1
PTE_003113	N	N	GH42	N	N	1
PTE_003156	N	N	GT22	N	N	1
PTE_003157	N	N	GT13	N	N	1
PTE_003160	N	N	GH85	N	N	1
PTE_003166	N	N	GH43_26	N	N	1
PTE_003205	N	N	CE3	N	N	1
PTE_003233	N	N	GH43_30	N	N	1
PTE_003280	N	N	AA3_2	N	N	1
PTE_003285	N	N	GH32	N	N	1
PTE_003420	N	N	GT15	N	N	1
PTE_003455	N	N	CBM48+GH13_8	N	N	1
PTE_003500	N	N	GH71	N	N	1
PTE_003521	N	N	GH71	N	N	1
PTE_003551	N	N	CBM18+GH16_19	N	N	1
PTE_003563	N	N	CBM20+GH15	N	N	1
PTE_003597	N	N	CE8	N	N	1
PTE_003600	N	N	GH0	N	N	1
PTE_003676	N	N	GH3	N	N	1
PTE_003703	N	N	GH42	N	N	1
PTE_003737	N	N	AA5_1	N	N	1
PTE_003815	N	N	GT1	N	N	1
PTE_003824	N	N	CBM48+GH13_8	N	N	1
PTE_003831	N	N	AA5_2	N	N	1
PTE_003841	N	N	GT22	N	N	1
PTE_003859	N	N	GT1	N	N	1
PTE_003866	N	N	CBM18+GH16_19	N	N	1
PTE_003908	N	N	CBM18+GH16_19	N	N	1
PTE_004035	N	N	GH79	N	N	1
PTE_004178	N	N	GH16_4	N	N	1
PTE_004287	N	N	CBM24	N	N	1
PTE_004315	N	N	CBM1	N	Y (1-20)	1
PTE_004316	N	N	GT20	N	N	1
PTE_004323	N	N	CBM1	N	Y (1-24)	1
PTE_004348	N	N	CE3	N	N	1
PTE_004371	N	N	GH0	N	N	1
PTE_004388	N	N	CE3	N	N	1
PTE_004430	N	N	GT8	N	N	1
PTE_004432	N	N	GH18	N	N	1
PTE_004494	N	N	GH1	N	N	1
PTE_004522	N	N	AA9	N	N	1
PTE_004561	N	N	GH35	N	N	1
PTE_004581	N	N	GH36	N	N	1
PTE_004631	N	N	GH154	N	N	1
PTE_004650	N	N	GT57	N	N	1
PTE_004663	N	N	GH154	N	N	1
PTE_004717	N	N	GH5_12	N	N	1
PTE_004718	N	N	GH47	N	N	1
PTE_004831	N	N	GH78+GH79	N	N	1
PTE_004869	N	N	GH78	N	N	1
PTE_004914	N	N	GT3	N	N	1
PTE_004928	N	N	CE8	N	N	1
PTE_004977	N	N	GH152	N	N	1
PTE_004992	N	N	GH18	N	N	1
PTE_004994	N	N	GH18	N	N	1
PTE_004996	N	N	GT2	N	N	1
PTE_005010	N	N	GH18	N	N	1
PTE_005064	N	N	GH76	N	N	1
PTE_005240	N	N	GT1	N	Y (1-21)	1
PTE_005273	N	N	GT2	N	N	1
PTE_005282	N	N	AA9	N	Y (1-28)	1
PTE_005309	N	N	GH79	N	N	1
PTE_005313	N	N	GH16_20	N	N	1
PTE_005348	N	N	GH35	N	N	1
PTE_005385	N	N	GH43_21	N	Y (1-19)	1
PTE_005415	N	N	GT32	N	N	1
PTE_005466	N	N	GH105	N	N	1
PTE_005507	N	N	GH27	N	N	1
PTE_005514	N	N	PL1_7	N	N	1
PTE_005545	N	N	CBM1	N	N	1
PTE_005578	N	N	AA9+CBM1	N	N	1
PTE_005669	N	N	GT1	N	N	1
PTE_005674	N	N	GH13_22+GT5	N	N	1
PTE_005727	N	N	CBM18+GH16_19	N	N	1
PTE_005747	N	N	CBM18+GH18	N	N	1
PTE_005759	N	N	CBM18+GH18	N	N	1
PTE_005783	N	N	GH55	N	N	1
PTE_005786	N	N	AA5_2	N	N	1
PTE_005859	N	N	GT2	N	N	1
PTE_005939	N	N	GH81	N	N	1
PTE_005950	N	N	GT3	N	N	1
PTE_005953	N	N	GH18	N	N	1
PTE_005992	N	N	GH146	N	N	1
PTE_006068	N	N	GT31	N	N	1
PTE_006098	N	N	CBM48+GH13_8	N	N	1
PTE_006122	N	N	CBM48+GH13_8	N	N	1
PTE_006137	N	N	CBM48+GH13_8	N	N	1
PTE_006146	N	N	GH36	N	N	1
PTE_006178	N	N	CBM18+GH18	N	N	1
PTE_006240	N	N	GT31	N	N	1
PTE_006483	N	N	CBM18+GH18	N	N	1
PTE_006513	N	N	CBM48	N	Y (1-22)	1
PTE_006528	N	N	GH47	N	N	1
PTE_006531	N	N	AA9+CBM1	N	N	1
PTE_006565	N	N	GH17+GT48	N	N	1
PTE_006576	N	N	GH47	N	N	1
PTE_006583	N	N	CBM48+GH13	N	N	1
PTE_006599	N	N	GT57	N	N	1
PTE_006619	N	N	PL42	N	N	1
PTE_006709	N	N	GT47	N	N	1
PTE_006769	N	N	CE8	N	N	1
PTE_006822	N	N	CBM18+GH18	N	N	1
PTE_006823	N	N	GT0	N	N	1
PTE_006866	N	N	CBM1	N	Y (1-20)	1
PTE_006886	N	N	GH3	N	N	1
PTE_006955	N	N	GH43_29	N	Y (1-19)	1
PTE_007024	N	N	GT31	N	N	1
PTE_007071	N	N	GH36	N	N	1
PTE_007175	N	N	GH10	N	N	1
PTE_007243	N	N	GT3	N	N	1
PTE_007305	N	N	GH23	N	N	1
PTE_007359	N	N	CBM12	N	Y (1-27)	1
PTE_007398	N	N	GH3	N	N	1
PTE_007401	N	N	GH3	N	N	1
PTE_007420	N	N	AA9+CBM1	N	N	1
PTE_007447	N	N	GT31	N	N	1
PTE_007452	N	N	GH32	N	N	1
PTE_007538	N	N	GH139	N	N	1
PTE_007541	N	N	GH18	N	N	1
PTE_007556	N	N	CBM18+GH18	N	N	1
PTE_007613	N	N	GH47	N	N	1
PTE_007686	N	N	AA9+CBM1	N	N	1
PTE_007693	N	N	GT47+GT64	N	N	1
PTE_007743	N	N	GT4	N	N	1
PTE_007744	N	N	CBM18	N	N	1
PTE_007850	N	N	GH10	N	N	1
PTE_007869	N	N	PL4_3	N	N	1
PTE_007883	N	N	AA9	N	N	1
PTE_007902	N	N	GH16_1	N	N	1
PTE_007911	N	N	GH5_12	N	N	1
PTE_007936	N	N	GH146	N	N	1
PTE_007944	N	N	GT22	N	N	1
PTE_007948	N	N	GT35	N	N	1
PTE_007955	N	N	CBM18+GH16_19	N	N	1
PTE_008059	N	N	GT34	N	N	1
PTE_008062	N	N	GT8	N	N	1
PTE_008108	N	N	GH85	N	N	1
PTE_008155	N	N	GT2	N	Y (1-24)	1
PTE_008157	N	N	GH71	N	N	1
PTE_008160	N	N	GH32	N	N	1
PTE_008171	N	N	GT58	N	N	1
PTE_008219	N	N	CBM43	N	N	1
PTE_008222	N	N	GT58	N	N	1
PTE_008278	N	N	GT1	N	N	1
PTE_008296	N	N	GH27	N	N	1
PTE_008313	N	N	CBM48	N	N	1
PTE_008344	N	N	GT0	N	N	1
PTE_008363	N	N	GH0	N	N	1
PTE_008370	N	N	GT0	N	N	1
PTE_008404	N	N	GH53	N	N	1
PTE_008454	N	N	CE3	N	N	1
PTE_008458	N	N	GH51	N	N	1
PTE_008504	N	N	GH18	N	N	1
PTE_008525	N	N	GH31	N	N	1
PTE_008531	N	N	GH16_2	N	N	1
PTE_008571	N	N	GH125	N	N	1
PTE_008621	N	N	CBM48+GH13_8	N	N	1
PTE_008623	N	N	CBM48+GH13_8	N	N	1
PTE_008626	N	N	AA3_2	N	N	1
PTE_008911	N	N	GH43_11	N	N	1
PTE_008919	N	N	GH17+GT48	N	N	1
PTE_008947	N	N	GT1	N	N	1
PTE_008956	N	N	PL3_2	N	N	1
PTE_008972	N	N	CBM18+GH16_19	N	N	1
PTE_008981	N	N	AA3_2	N	N	1
PTE_008986	N	N	CBM48+GH13_8	N	N	1
PTE_009063	N	N	GT8	N	N	1
PTE_009071	N	N	GH78	N	N	1
PTE_009083	N	N	AA2	N	N	1
PTE_009149	N	N	GT7	N	N	1
PTE_009182	N	N	GH39	N	N	1
PTE_009201	N	N	GT2	N	N	1
PTE_009227	N	N	CE4	N	N	1
PTE_009259	N	N	GH78+GH79	N	N	1
PTE_009328	N	N	CE8	N	N	1
PTE_009329	N	N	GT22	N	N	1
PTE_009436	N	N	GH16_2	N	N	1
PTE_009438	N	N	AA9	N	N	1
PTE_009453	N	N	CBM50	N	N	1
PTE_009482	N	N	GH128	N	N	1
PTE_009520	N	N	GH76	N	N	1
PTE_009531	N	N	GH18	N	N	1
PTE_009559	N	N	GT1	N	N	1
PTE_009567	N	N	GH37	N	N	1
PTE_009594	N	N	GH47	N	N	1
PTE_009636	N	N	GH28	N	N	1
PTE_009649	N	N	GH28	N	N	1
PTE_009676	N	N	GH37	N	N	1
PTE_009679	N	N	CBM50	N	N	1
PTE_009752	N	N	GT90	N	N	1
PTE_009783	N	N	CBM13	N	Y (1-21)	1
PTE_009784	N	N	GT31	N	N	1
PTE_009811	N	N	GH5_12	N	N	1
PTE_009814	N	N	CE4	N	N	1
PTE_009848	N	N	CBM5+GH18	N	N	1
PTE_009894	N	N	GH3	N	N	1
PTE_009910	N	N	CE5	N	N	1
PTE_009929	N	N	GT4	N	N	1
PTE_009957	N	N	GH10	N	N	1
PTE_009962	N	N	GH12	N	N	1
PTE_010025	N	N	AA3_2	N	N	1
PTE_010092	N	N	GH55	N	N	1
PTE_010144	N	N	GH13_31	N	N	1
PTE_010151	N	N	GH13_17	N	N	1
PTE_010152	N	N	AA9	N	N	1
PTE_010198	N	N	GH37	N	N	1
PTE_010261	N	N	GH13_25+GH133	N	N	1
PTE_010265	N	N	GT20	N	N	1
PTE_010338	N	N	GT13	N	N	1
PTE_010402	N	N	GH114	N	N	1
PTE_010628	N	N	CE5	N	N	1
PTE_010639	N	N	CE3	N	N	1
PTE_010647	N	N	AA1_3	N	N	1
PTE_010663	N	N	GT31	N	N	1
PTE_010776	N	N	CBM13+GT27	N	N	1
PTE_010777	N	N	CE8	N	N	1
PTE_010785	N	N	CE5	N	N	1
PTE_010789	N	N	GT1	N	N	1
PTE_010800	N	N	GH93	N	N	1
PTE_011014	N	N	GH132	N	N	1
PTE_011043	N	N	GH51	N	N	1
PTE_011049	N	N	GT4	N	N	1
PTE_011052	N	N	GH27	N	N	1
PTE_011100	N	N	GH128	N	N	1
PTE_011195	N	N	GH5_12	N	N	1
PTE_011246	N	N	GH47	N	N	1
PTE_011259	N	N	GH5	N	N	1
PTE_011268	N	N	GT4	N	N	1
PTE_011318	N	N	GT31	N	N	1
PTE_011347	N	N	CBM48	N	N	1
PTE_011384	N	N	AA1	N	Y (1-27)	1
PTE_011398	N	N	GH12	N	N	1
PTE_011403	N	N	GT30	N	N	1
PTE_011494	N	N	AA9	N	N	1
PTE_011516	N	N	CE8	N	N	1
PTE_011553	N	N	GH131	N	Y (1-16)	1
PTE_011564	N	N	CBM18+GH16_19	N	N	1
PTE_011567	N	N	GH20	N	N	1
PTE_011707	N	N	GH63	N	N	1
PTE_011712	N	N	GT90	N	N	1

## Sheet: Apiospora rasikravindrae
GeneID	EC#	HMMER	DIAMOND	dbCAN	Signal Peptide	# of Tools
RAS_000062	1.14.99.56|1.14.99.54	AA9(6-225)	AA9+CBM1	AA9_e20	N	3
RAS_000063	-	GT32(91-170)	GT32	GT32_e62	Y (1-57)	3
RAS_000074	2.4.1.-	GH72(6-334)	GH72	GH72_e0	N	3
RAS_000081	2.4.1.80	GT21(52-355)	GT21	GT21_e38	N	3
RAS_000095	1.10.3.2|-	AA1(553-1019)	AA1_3	AA1_e18+AA1_e41	N	3
RAS_000128	3.2.1.4	GH5_5(93-369)	CBM1+GH5_5	GH5_e137	Y (1-24)	3
RAS_000172	2.4.1.131|2.4.1.-	GT15(73-351)	GT15	GT15_e0	N	3
RAS_000200	1.1.3.13	AA3_3(12-629)	AA3_3	AA3_e3	N	3
RAS_000222	-	CE3(69-251)	CE3+GH43_30	CE3_e30	Y (1-27)	3
RAS_000264	3.2.1.101	GH76(28-405)	GH76	GH76_e44	Y (1-21)	3
RAS_000394	3.2.1.58	GH55_2(268-662)	GH55_2	GH55_e8	N	3
RAS_000415	-	AA3_2(70-652)	AA3_2	AA3_e11	Y (1-23)	3
RAS_000439	-	CE1(40-168)	CBM1+CE0	CE1_e37	Y (1-24)	3
RAS_000461	-	GT15(70-357)	GT15	GT15_e3	N	3
RAS_000531	-	GH79(40-499)	GH79	GH79_e7	Y (1-20)	3
RAS_000534	3.2.1.113	GH47(152-650)	GH47	GH47_e5	N	3
RAS_000564	3.2.1.96	GH18(27-219)	GH18	GH18_e169	N	3
RAS_000589	-	AA2(804-994)	AA0	AA2_e8	N	3
RAS_000593	-	GH78(86-667)	GH78	GH78_e17	Y (1-26)	3
RAS_000651	3.2.1.8	GH10(62-355)	GH10	GH10_e64	Y (1-18)	3
RAS_000658	-	AA3_2(49-640)	AA3_2	AA3_e17	Y (1-25)	3
RAS_000725	-	GT1(144-449)	GT1	GT1_e555	N	3
RAS_000731	2.4.1.-	GT1(152-416)	GT1	GT1_e34	N	3
RAS_000759	3.2.1.15	GH28(44-361)	GH28	GH28_e75	Y (1-30)	3
RAS_000788	-	AA2(101-349)	AA2	AA2_e12	N	3
RAS_000797	3.2.1.164	GH5_16(47-384)	GH5_16	GH5_e102	N	3
RAS_000834	3.2.1.21	GH3(99-312)	GH3	GH3_e180	Y (1-31)	3
RAS_000843	-	GH125(74-495)	GH125	GH125_e2	N	3
RAS_000898	-	AA2(60-275)	AA0	AA2_e8	Y (1-19)	3
RAS_000899	-	GH78(307-709)	GH78	GH78_e25	N	3
RAS_000923	-	GH43_24(50-288)	CBM35+GH43_24	GH43_e114+CBM35_e31	Y (1-19)	3
RAS_000929	-	GH31_2(242-722)	GH31_2	GH31_e95	N	3
RAS_000975	1.10.3.2|1.10.3.-	AA1_3(6-299)	AA1	AA1_e46	N	3
RAS_001057	3.2.1.174	GH78(288-608)	GH78	GH78_e52+GH78_e52	Y (1-27)	3
RAS_001077	3.2.1.58	GH55_2(18-785)	GH55	GH55_e8	Y (1-24)	3
RAS_001080	-	GH92(306-684)	GH92	GH92_e35	N	3
RAS_001081	-	GH125(7-430)	GH125	GH125_e2	N	3
RAS_001149	3.2.1.25	GH2(5-738)	GH2	GH2_e138	N	3
RAS_001154	-	CE1(373-564)	CBM1+CE1	CE1_e7	N	3
RAS_001155	3.2.1.55|3.2.1.-	GH62(36-307)	GH62	GH62_e0	Y (1-26)	3
RAS_001165	2.4.1.265|2.4.1.-	GT57(16-493)	GT57	GT57_e1	N	3
RAS_001171	-	GH27(90-343)	GH27	GH27_e20	N	3
RAS_001195	-	GH64(5-372)	GH64	GH64_e16	N	3
RAS_001275	3.2.1.23|2.4.1.-	GH35(55-248)	GH35	GH35_e4	N	3
RAS_001354	2.4.1.16	GT2(255-542)	GT2	GT2	N	3
RAS_001413	2.4.1.16	GT2(1059-1567)	GT2	GT2	N	3
RAS_001414	2.4.1.16	GT2(1206-1713)	GT2	GT2	N	3
RAS_001435	2.4.1.131|2.4.1.-	GT15(133-403)	GT15	GT15_e0	N	3
RAS_001449	3.2.1.8|3.2.1.-	GH30_7(21-461)	GH30_7	GH30_e48	Y (1-23)	3
RAS_001477	-	PL4_5(650-1165)	PL4_5	PL4_e2	N	3
RAS_001479	3.2.1.67	GH28(73-420)	GH28	GH28_e29	N	3
RAS_001481	1.1.3.9|1.1.3.13|1.1.3.-|1.1.3.7|1.1.3.47	AA5_2(50-611)	AA5_2	AA5_e12	Y (1-39)	3
RAS_001530	-	GT59(72-569)	GT59	GT59_e2	N	3
RAS_001533	3.2.1.22|2.4.1.-	GH27(124-393)	GH27	GH27_e14	N	3
RAS_001561	-	GH55_2(124-874)	GH55	GH55_e11	Y (1-23)	3
RAS_001565	1.1.99.18	AA8(31-216)+AA3_1(248-802)	AA3_1+AA8+CBM1	AA8_e5+AA3_e46	Y (1-24)	3
RAS_001586	-	GH43_26(38-333)	GH43_26	GH43_e66	N	3
RAS_001591	-	GT1(182-532)	GT1	GT1_e475	Y (1-21)	3
RAS_001594	4.2.2.23	PL4_3(21-667)	PL4_3	PL4_e1	Y (1-20)	3
RAS_001611	2.4.1.321	GH94(50-800)	GH94	GH94_e4	N	3
RAS_001631	-	AA3_2(50-682)	AA3	AA3_e36	Y (1-23)	3
RAS_001706	3.2.1.6	GH16_3(34-298)	GH16_3	GH16_e87	Y (1-22)	3
RAS_001729	1.1.3.13	AA3_3(12-595)	AA3_3	AA3_e3	N	3
RAS_001752	3.2.1.4	GH5_5(91-379)	CBM1+GH5_5	GH5_e65	Y (1-22)	3
RAS_001754	3.2.1.21|3.2.1.37	GH3(82-295)	GH3	GH3_e32	Y (1-24)	3
RAS_001802	3.2.1.113	GH47(66-551)	GH47	GH47_e16	Y (1-30)	3
RAS_001809	3.2.1.8	GH11(45-222)	GH11	GH11_e11	Y (1-20)	3
RAS_001816	-	GT90(338-634)	GT90	GT90_e11	N	3
RAS_001822	3.2.1.55|3.2.1.-	GH62(28-298)	CBM1+GH62	GH62_e0	Y (1-27)	3
RAS_001843	3.2.1.-	GH18(28-430)	CBM18+GH18	GH18_e227	Y (1-19)	3
RAS_001893	3.2.1.21|3.2.1.37	GH3(88-302)	GH3	GH3_e32	N	3
RAS_001932	3.2.1.24	GH38(309-566)	GH38	GH38_e20	N	3
RAS_001958	3.2.1.113	GH47(171-664)	GH47	GH47_e17	N	3
RAS_002021	3.2.1.75	GH5_15(91-403)	GH5_15	GH5_e57	N	3
RAS_002030	3.2.1.14	GH18(5-357)	GH18	GH18_e20	N	3
RAS_002032	2.4.1.109	GT39(58-303)	GT39	GT39_e12	N	3
RAS_002083	-	GH33(27-327)	GH33	GH33_e13	N	3
RAS_002100	3.2.1.4	GH7(23-412)	GH7	GH7_e5	Y (1-60)	3
RAS_002121	-	GT62(99-363)	GT62	GT62_e2	N	3
RAS_002153	2.4.1.-|2.4.1.257	GT62(65-328)	GT62	GT62_e0	N	3
RAS_002188	-	AA5(615-1125)	AA5_1	AA5_e9	N	3
RAS_002193	-	GT15(62-350)	GT15	GT15_e3	N	3
RAS_002202	2.4.1.83	GT2(13-182)	GT2	GT2	N	3
RAS_002222	2.4.1.16	GT2(539-1062)	GT2	GT2	N	3
RAS_002242	-	GT34(50-312)	GT34	GT34_e13	N	3
RAS_002275	3.2.1.14	GH18(71-415)	CBM18+GH18	GH18_e253	N	3
RAS_002316	3.2.1.21|3.2.1.37	GH3(159-299)	GH3	GH3_e32	N	3
RAS_002323	2.4.1.-	GH72(32-331)	GH72	GH72_e0	N	3
RAS_002334	1.1.99.18	AA8(26-193)+AA3_1(224-774)	AA3_1+AA8	AA8_e5+AA3_e46	Y (1-25)	3
RAS_002335	3.2.1.4	GH5_5(28-319)	GH5_5	GH5_e65	N	3
RAS_002514	3.2.1.31|3.2.1.-	GH79(52-460)	GH79	GH79_e21	N	3
RAS_002544	3.2.1.20|3.2.1.84	GH31_1(70-611)	GH31_1	GH31_e7	N	3
RAS_002554	3.2.1.21|3.2.1.38|3.2.1.-	GH3(129-377)	GH3	GH3_e94	Y (1-36)	3
RAS_002577	-	GH35(12-288)	GH35	GH35_e22+CBM67_e19	N	3
RAS_002610	3.2.1.-	GH131(16-255)	GH131	GH131_e5	N	3
RAS_002649	-	GH5_11(40-375)	GH5_11	GH5_e82	Y (1-23)	3
RAS_002692	2.4.1.173|2.4.1.-	GT1(393-700)	GT1	GT1_e153	N	3
RAS_002695	3.2.1.4	GH5_5(30-314)	GH5_5	GH5_e131	N	3
RAS_002766	1.1.3.-	AA7(41-468)	AA7	AA7_e0	N	3
RAS_002776	-	CBM21(432-538)	CBM21	CBM21_e9	N	3
RAS_002841	-	GH18(30-380)	CBM18+GH18	GH18_e252	N	3
RAS_002910	3.2.1.91|3.2.1.4	GH6(57-348)	GH6	GH6_e20	Y (1-25)	3
RAS_002916	-	GT8(7-278)	GT8	GT8_e176	N	3
RAS_002966	-	GH92(272-604)	GH92	GH92_e35	N	3
RAS_002972	3.2.1.78	GH5_7(84-355)	GH5_7	GH5_e89	Y (1-18)	3
RAS_002983	2.4.1.25|3.2.1.33	GH13_25(1081-1533)	GH13_25+GH133	GH13_e153+GH133_e0	N	3
RAS_003004	-	AA2(104-343)	AA2	AA2_e1	N	3
RAS_003023	-	GH20(167-504)	GH20	GH20_e43	Y (1-26)	3
RAS_003062	2.4.99.18	GT66(28-676)	GT66	GT66_e1	N	3
RAS_003074	-	GT17(56-353)	GT17	GT17_e5	N	3
RAS_003076	3.2.1.28	GH37(54-628)	GH37	GH37_e4	Y (1-32)	3
RAS_003095	3.2.1.23	GH2(40-922)	GH2	GH2_e61	N	3
RAS_003120	3.2.1.37	GH3(70-319)	GH3	GH3_e21	Y (1-20)	3
RAS_003122	2.4.1.173|2.4.1.-	GT1(292-592)	GT1	GT1_e153	N	3
RAS_003146	3.2.1.106|3.2.1.-	GH63(796-1007)	GH63	GH63_e12	N	3
RAS_003160	-	GH16_1(140-371)	GH16_1	GH16_e91	N	3
RAS_003189	2.4.1.186	GT8(72-166)	GT8	GT8_e149	N	3
RAS_003340	2.4.1.-	GT22(6-407)	GT22	GT22_e21	N	3
RAS_003344	-	AA3_2(33-612)	AA3_2	AA3_e15	N	3
RAS_003389	-	AA5(486-992)	AA5_1	AA5_e9	Y (1-22)	3
RAS_003412	-	GT8(11-293)	GT8	GT8_e188	N	3
RAS_003431	2.4.1.131	GT4(356-516)	GT4	GT4_e1364	N	3
RAS_003499	3.2.1.99	GH43_6(34-321)	GH43_6	GH43_e141	Y (1-24)	3
RAS_003505	2.4.1.16	GT2(451-613)+GT2(591-825)	GT2	GT2+GT2	N	3
RAS_003666	3.2.1.23	GH2(19-880)	GH2	GH2_e61	N	3
RAS_003672	-	GT76(24-454)	GT76	GT76_e8	N	3
RAS_003688	3.2.1.23	GH42(49-438)	CBM18+GH42	GH42_e1	Y (1-31)	3
RAS_003701	3.2.1.-	GH131(20-260)	CBM1+GH131	GH131_e5	Y (1-18)	3
RAS_003764	5.4.99.11|3.2.1.20|3.2.1.10|3.2.1.-|3.2.1.70	GH13_40(108-469)	GH13_40	GH13_e122	N	3
RAS_003779	2.4.1.258	GT58(34-396)	GT58	GT58_e1	N	3
RAS_003833	3.2.1.23	GH2(32-646)	GH2	GH2_e127	N	3
RAS_003863	3.2.1.-|3.2.1.63	GH95(29-767)	GH95	GH95_e1	Y (1-23)	3
RAS_003889	3.2.1.37|3.2.1.55|3.2.1.-|-	GH43_11(4-295)+CBM91(321-530)	CBM91+GH43_11	GH43_e285+CBM91_e24	N	3
RAS_003977	-	GH92(253-756)	GH92	GH92_e32	Y (1-21)	3
RAS_004058	-	GT4(239-394)	GT4	GT4_e4041	N	3
RAS_004087	3.2.1.21|3.2.1.-	GH3(64-271)	GH3	GH3_e223	Y (1-22)	3
RAS_004132	3.2.1.14	GH18(49-407)	CBM18+GH18	GH18_e253	N	3
RAS_004172	3.2.1.14	GH18(547-908)	CBM18+CBM50+GH18	CBM50_e1036+CBM18_e13+GH18_e72	Y (1-27)	3
RAS_004177	-	CE3(424-620)	CE0	CE3_e27	N	3
RAS_004196	-	AA3_2(42-629)	AA3_2	AA3_e60	Y (1-20)	3
RAS_004205	1.1.3.13	AA3_3(13-609)	AA3_3	AA3_e3	N	3
RAS_004242	-	GH125(88-523)	GH125	GH125_e2	Y (1-26)	3
RAS_004316	-	GT90(322-601)	GT90	GT90_e11	N	3
RAS_004328	3.2.1.55	GH51_1(15-509)	GH51	GH51_e31	N	3
RAS_004337	3.2.1.20|3.2.1.84	GH31_1(392-839)	GH31	GH31_e39	N	3
RAS_004350	2.4.1.-	GT1(85-464)	GT1	GT1_e34	N	3
RAS_004406	3.2.1.-	GH55_1(251-541)	CBM56+GH55	GH55_e10	N	3
RAS_004423	1.1.3.-	AA7(86-525)	AA7	AA7_e5	N	3
RAS_004434	2.4.1.-	GH72(20-333)+CBM43(386-473)	CBM43+GH72	GH72_e5+CBM43_e30	Y (1-21)	3
RAS_004493	-	AA3_2(4-450)	AA3_2	AA3_e33	N	3
RAS_004510	2.4.1.15	GT20(172-623)	GT20	GT20_e24	N	3
RAS_004551	-	GH2(83-581)	GH2	GH2_e76	N	3
RAS_004577	-	GH15(253-630)	GH15	GH15_e38	N	3
RAS_004579	-	GH5_24(65-377)	GH5_24	GH5_e56	N	3
RAS_004692	-	GT69(105-355)	GT69	GT69_e0	N	3
RAS_004705	-	GH31_15(169-597)	GH31	GH31_e77	N	3
RAS_004731	3.2.1.-	GH93(42-360)	GH93	GH93_e5	Y (1-23)	3
RAS_004859	-	CE4(171-301)	CBM18+CE4	CE4_e161	Y (1-21)	3
RAS_004879	3.2.1.8	GH10(30-325)	GH10	GH10_e64	Y (1-17)	3
RAS_004926	-	AA1(52-584)	AA1	AA1_e4	N	3
RAS_004969	-	AA2(128-230)	AA0	AA2_e1	Y (1-20)	3
RAS_004985	-	AA3_2(48-673)	AA3_2	AA3_e44	Y (1-19)	3
RAS_005052	2.4.1.267	GT57(64-295)+GT57(334-565)	GT57	GT57_e0	N	3
RAS_005209	3.2.1.89	GH53(21-346)	GH53	GH53_e5	Y (1-18)	3
RAS_005216	3.2.1.113	GH47(118-589)	GH47	GH47_e5	Y (1-37)	3
RAS_005228	3.1.3.12	GT20(134-663)	GT20	GT20_e19	N	3
RAS_005230	3.2.1.113	GH47(28-511)	GH47	GH47_e17	N	3
RAS_005332	3.2.1.165	GH2(40-733)	GH2	GH2_e60	N	3
RAS_005368	3.2.1.101	GH76(28-401)	GH76	GH76_e44	Y (1-21)	3
RAS_005372	3.2.1.132	GH75(18-255)	GH75	GH75_e8	Y (1-23)	3
RAS_005385	3.2.1.131|3.2.1.139	GH67(19-693)	GH67	GH67_e2	N	3
RAS_005409	3.2.1.52	GH20(192-537)	GH20	GH20_e10	Y (1-28)	3
RAS_005420	-	GT22(14-412)	GT22	GT22_e27	N	3
RAS_005436	1.10.3.2	AA1(45-591)	AA1	AA1_e8	Y (1-21)	3
RAS_005465	-	GH92(752-1262)	GH92	GH92_e35	N	3
RAS_005470	-	GH141(19-559)	GH141	GH141_e5	N	3
RAS_005474	-	GH16_18(149-304)	GH16_18	GH16_e274	N	3
RAS_005528	3.2.1.20|3.2.1.84	GH31_1(571-1142)	GH31	GH31_e7	N	3
RAS_005544	3.2.1.8	GH10(89-385)	CBM1+GH10	GH10_e64	Y (1-20)	3
RAS_005564	3.2.1.55|3.2.1.37	GH54(31-345)+CBM42(364-508)	CBM42+GH54	GH54_e0+CBM42_e0	Y (1-30)	3
RAS_005609	-	GH92(264-772)	GH92	GH92_e35	Y (1-23)	3
RAS_005627	-	GH88(70-456)	GH88	GH88_e4	N	3
RAS_005632	2.4.1.109	GT39(56-301)	GT39	GT39_e9	N	3
RAS_005677	-	AA9(9-217)	AA9+CBM1	AA9_e47	Y (1-34)	3
RAS_005685	-	GH55_2(122-884)	GH55	GH55_e11	Y (1-25)	3
RAS_005698	3.2.1.-|2.4.1.-	GH17(474-741)	GH17	GH17_e67	N	3
RAS_005737	3.1.1.6	CE16(28-339)	CE16	CE16_e10	Y (1-16)	3
RAS_005770	-	AA3_2(2-602)	AA3_2	AA3_e38	N	3
RAS_005780	3.2.1.67|3.2.1.-	GH28(86-405)	GH28	GH28_e58	Y (1-20)	3
RAS_005783	3.2.1.78	GH5_7(74-347)	GH5_7	GH5_e89	Y (1-27)	3
RAS_005794	3.2.1.4|3.2.1.73	GH7(21-427)	GH7	GH7_e1	Y (1-19)	3
RAS_005795	-	GH125(92-502)	GH125	GH125_e2	Y (1-27)	3
RAS_005819	3.2.1.14	GH18(240-547)	CBM18+CBM50+GH18	CBM18_e13+GH18_e72	N	3
RAS_005828	3.2.1.37|3.2.1.55	GH43_1(4-335)	GH43_1	GH43_e53	N	3
RAS_005832	3.2.1.37|-	GH43_14(27-306)+CBM91(346-565)	CBM91+GH43_14	GH43_e51+CBM91_e33	Y (1-23)	3
RAS_005840	-	GH146(689-1207)	GH146	GH146_e5	N	3
RAS_005878	-	AA3_2(13-542)	AA3_2	AA3_e4	N	3
RAS_005884	3.2.1.21|3.2.1.45|3.2.1.104	GH5_12(5-618)	GH5_12	GH5_e145	N	3
RAS_005890	1.1.99.18|-	AA8(24-199)+AA3_1(227-761)	AA3_1+AA8	AA8_e5+AA3_e61	Y (1-18)	3
RAS_005979	-	PL4_5(41-568)	PL4_5	PL4_e2	Y (1-22)	3
RAS_006094	3.2.1.101	GH76(2-371)	GH76	GH76_e8	N	3
RAS_006161	3.2.1.145	GH43_24(50-281)	CBM35+GH43_24	GH43_e150+CBM35_e44	Y (1-24)	3
RAS_006221	1.10.3.2|1.10.3.-	AA1_3(26-347)	AA1_3	AA1_e46	N	3
RAS_006231	-	GH79(60-405)	GH79	GH79_e16	N	3
RAS_006246	1.14.99.56	AA9(8-221)	AA9+CBM1	AA9_e23	Y (1-19)	3
RAS_006269	1.1.3.-	AA7(50-486)	AA7	AA7_e5	N	3
RAS_006284	3.2.1.37|-	GH43_14(32-325)+CBM91(360-594)	GH43_14	GH43_e51+CBM91_e33	Y (1-23)	3
RAS_006295	2.4.1.16	GT2(223-385)	GT2	GT2+GT2	N	3
RAS_006336	3.2.1.8	GH10(21-341)	GH10	GH10_e67	N	3
RAS_006355	3.2.1.75	GH5_15(76-387)	GH5_15	GH5_e206	Y (1-24)	3
RAS_006371	-	AA3_2(7-536)	AA3_2	AA3_e27	N	3
RAS_006382	-	AA3_2(37-640)	AA3_2	AA3_e60	Y (1-20)	3
RAS_006448	-	GH36(63-621)	GH36	GH36_e14	N	3
RAS_006467	3.2.1.101	GH76(29-401)	GH76	GH76_e8	Y (1-22)	3
RAS_006567	3.2.1.14	GH18(35-282)	CBM1+GH18	GH18_e94	Y (1-23)	3
RAS_006642	-	GH76(29-367)	GH76	GH76_e26	Y (1-22)	3
RAS_006653	-	AA3_2(48-631)	AA3_2	AA3_e60	Y (1-36)	3
RAS_006665	2.4.1.231	GT4(446-617)	GT4	GT4_e3141	N	3
RAS_006786	-	CE2(118-329)	CE2	CE2_e17	N	3
RAS_006835	-	AA3_2(25-644)	AA3	AA3_e44	Y (1-20)	3
RAS_006950	-	GT32(91-170)	GT32	GT32_e62	N	3
RAS_006978	3.2.1.28|-	GH65(402-750)	GH65	GH65_e25+CBM32_e187	Y (1-18)	3
RAS_007011	3.2.1.177	GH31_4(1-354)	GH31	GH31_e0	N	3
RAS_007067	-	AA3_2(49-612)	AA3_2	AA3_e19	Y (1-25)	3
RAS_007151	2.4.1.18	GH13_8(248-541)	CBM48+GH13_8	CBM48_e32+GH13_e20	N	3
RAS_007176	2.4.1.198	GT4(218-356)	GT4	GT4_e954	N	3
RAS_007225	3.2.1.1|3.2.1.116|2.4.1.-	GH13_5(21-348)	GH13_5	GH13_e173	N	3
RAS_007231	-	GH5_16(37-402)	GH5_16	GH5_e318	N	3
RAS_007237	-	GH72(20-296)	GH72	GH72_e10	Y (1-19)	3
RAS_007354	-	PL4_1(18-532)	PL4_1	PL4_e6	N	3
RAS_007356	-	GH5_23(112-391)	GH5_23	GH5_e30	Y (1-19)	3
RAS_007371	-	GH76(150-539)	GH0	GH76_e26	Y (1-27)	3
RAS_007391	3.2.1.31|3.2.1.-	GH79(40-531)	GH79	GH79_e21	N	3
RAS_007411	-	GH47(16-553)	GH47	GH47_e19	N	3
RAS_007445	-	AA4(10-248)	GT31	AA4_e1	N	3
RAS_007480	3.2.1.164	GH30_5(26-477)	GH30_5	GH30_e22	Y (1-22)	3
RAS_007484	4.2.2.2	PL3_2(32-218)	PL3_2	PL3_e16	Y (1-23)	3
RAS_007501	1.10.3.2|-	AA1_3(57-376)	AA1_3	AA1_e18+AA1_e41	N	3
RAS_007506	-	GH43_36(132-398)+CBM91(426-607)	CBM1+GH43_36	GH43_e274+CBM91_e7	N	3
RAS_007524	3.2.1.37	GH3(49-318)	GH3	GH3_e21	Y (1-19)	3
RAS_007575	-	GH152(77-343)	GH152	GH152_e10	Y (1-37)	3
RAS_007591	4.2.2.10	PL1_4(114-298)	PL1_4	PL1_e16	Y (1-21)	3
RAS_007649	3.2.1.113	GH47(101-567)	GH47	GH47_e5	N	3
RAS_007715	1.1.3.-|-	AA7(134-316)+AA3_2(472-1034)	AA3_2	AA7_e0+AA3_e27	Y (1-27)	3
RAS_007739	2.4.1.-	GT50(159-432)	GT50	GT50_e0	N	3
RAS_007792	3.2.1.21	GH3(190-404)	GH3	GH3_e180	N	3
RAS_007794	-	GH18(53-412)	GH18	GH18_e58	Y (1-30)	3
RAS_007801	3.2.1.113	GH47(111-584)	GH47	GH47_e5	N	3
RAS_007853	-	GH105(46-369)	GH105	GH105_e57	N	3
RAS_007859	3.2.1.39	GH16_4(160-483)	GH16_4	GH16_e102	N	3
RAS_007862	2.4.1.257	GT32(121-202)	GT32	GT32_e68	Y (1-30)	3
RAS_007990	3.2.1.106|3.2.1.-	GH63(548-758)	GH63	GH63_e12	N	3
RAS_008027	2.4.1.1	GT35(163-878)	GT35	GT35_e0	N	3
RAS_008051	-	GH76(31-410)	GH76	GH76_e17	N	3
RAS_008067	-	AA1(507-1016)	AA1	AA1_e34	N	3
RAS_008092	-	GH76(27-393)	GH76	GH76_e9	N	3
RAS_008170	-	GT62(266-528)	GT62	GT62_e5	N	3
RAS_008179	-	AA9(12-232)	AA9+CBM18	AA9_e5	Y (1-51)	3
RAS_008189	-	GT2(133-324)	GT2	GT2	N	3
RAS_008245	-	AA3_2(141-721)	AA3_2	AA3_e59	Y (1-25)	3
RAS_008252	5.4.99.11|3.2.1.20|3.2.1.10|3.2.1.-|3.2.1.70	GH13_40(41-401)	GH13_40	GH13_e122	N	3
RAS_008305	1.1.3.-	AA7(444-862)	CBM18+GH18	AA7_e0	N	3
RAS_008368	-	AA3(51-711)	AA3	AA3_e44	Y (1-20)	3
RAS_008372	-	AA3_1(563-1099)	AA3_1+AA8	AA3_e61	Y (1-27)	3
RAS_008380	-	GH18(110-453)	CBM18+GH18	GH18_e286	N	3
RAS_008394	-	AA1(34-481)	AA1	AA1_e5	N	3
RAS_008395	-	AA1(55-401)	AA1	AA1_e10	N	3
RAS_008417	2.4.1.142|2.4.1.-	GT33(38-444)	GT33	GT33_e1	N	3
RAS_008420	3.2.1.39	GH55(38-763)	GH55	GH55_e14	Y (1-25)	3
RAS_008424	-	GH93(50-357)	GH93	GH93_e20	Y (1-23)	3
RAS_008435	1.14.99.54	AA9(8-209)	AA9+CBM1	AA9_e36	N	3
RAS_008468	2.4.1.259|2.4.1.261	GT22(25-455)	GT22	GT22_e1	N	3
RAS_008474	-	CE8(66-384)	CE8	CE8_e26	Y (1-22)	3
RAS_008523	1.1.3.-	AA7(51-490)	AA7	AA7_e5	Y (1-16)	3
RAS_008542	3.2.1.75	GH30_3(76-495)	GH30_3	GH30_e57	Y (1-28)	3
RAS_008564	2.4.1.131|2.4.1.-	GT15(153-446)	GT15	GT15_e0	N	3
RAS_008600	3.2.1.151|3.2.1.150|-	GH74(98-195)	CBM1+GH74	GH74_e1+GH74_e8+GH74_e1	Y (1-24)	3
RAS_008620	3.2.1.21|3.2.1.37	GH3(63-177)	GH3	GH3_e32	Y (1-32)	3
RAS_008656	3.2.1.21	GH1(161-615)	GH1	GH1_e4	Y (1-17)	3
RAS_008698	3.2.1.21	GH3(32-245)	GH3	GH3_e51	N	3
RAS_008761	3.2.1.22	GH36(20-710)	GH36	GH36_e36	N	3
RAS_008766	3.2.1.91|3.2.1.4	GH6(152-441)	CBM1+GH6	GH6_e20	Y (1-18)	3
RAS_008808	3.2.1.25	GH2(37-828)	GH2	GH2_e23	N	3
RAS_008866	1.10.3.2|1.10.3.-	AA1_3(50-362)	AA1_3	AA1_e46	Y (1-32)	3
RAS_008901	-	AA3_2(5-598)	AA3_2	AA3_e39	N	3
RAS_008949	4.2.2.23	PL4_1(17-521)	PL4_1	PL4_e12	Y (1-20)	3
RAS_008977	3.2.1.14	GH18(40-391)	GH18	GH18_e272	Y (1-24)	3
RAS_008978	-	GT69(136-417)	GT69	GT69_e6	N	3
RAS_009002	3.2.1.91|3.2.1.4	GH6(61-358)	GH6	GH6_e20	Y (1-30)	3
RAS_009004	3.2.1.14	GH18(100-446)	CBM18+GH18	GH18_e232	N	3
RAS_009005	3.2.1.58	GH55_2(195-935)	CBM50+GH55	GH55_e8	N	3
RAS_009006	3.2.1.91|3.2.1.4	GH6(58-350)	GH6	GH6_e20	Y (1-27)	3
RAS_009013	-	AA3(18-700)	AA3	AA3_e36	Y (1-29)	3
RAS_009014	3.2.1.26	GH32(31-383)	GH32	GH32_e120	N	3
RAS_009052	-	AA3_2(422-965)	AA3_2	AA3_e27	N	3
RAS_009056	3.2.1.14	GH18(500-853)	CBM18+GH18	CBM18_e13+GH18_e72	Y (1-26)	3
RAS_009101	3.2.1.75	GH5_15(11-311)	GH5_15	GH5_e57	N	3
RAS_009114	-	AA3_1(250-774)	AA3	AA3_e4	N	3
RAS_009142	3.2.1.146|-	GH43_34(36-332)+CBM66(361-531)	CBM66+GH43_34	GH43_e147+CBM66_e8	N	3
RAS_009153	-	GH92(275-796)	GH92	GH92_e42	Y (1-25)	3
RAS_009163	3.2.1.21|3.2.1.37	GH3(85-299)	GH3	GH3_e32	Y (1-16)	3
RAS_009179	-	GT32(100-185)	GT32	GT32_e76	N	3
RAS_009203	3.2.1.40|3.1.1.73	CBM67(149-321)+GH78(350-877)	GH78	CBM67_e28+GH78_e80	N	3
RAS_009228	3.2.1.176|3.2.1.132|3.2.1.4	GH7(20-451)	GH7	GH7_e0	Y (1-20)	3
RAS_009229	3.2.1.6	GH16_3(31-293)	GH16_3	GH16_e87	Y (1-21)	3
RAS_009231	3.2.1.21|3.2.1.45|3.2.1.104	GH5_12(15-548)	GH5_12	GH5_e145	N	3
RAS_009255	3.2.1.45	GH5_12(34-613)	GH5_12	GH5_e298	N	3
RAS_009258	-	GT90(632-907)	GT90	GT90_e3	N	3
RAS_009279	3.1.1.6	CE3(24-216)	CBM1+CE3	CE3_e12	Y (1-21)	3
RAS_009299	3.2.1.113	GH47(236-1034)	GH47	GH47_e5	N	3
RAS_009307	-	AA3_2(92-582)	AA3_2	AA3_e15	N	3
RAS_009318	2.4.1.-	GH72(28-350)	CBM43+GH72	GH72_e5+CBM43_e30	Y (1-25)	3
RAS_009323	1.1.3.16	AA3_2(543-1087)	AA3_2	AA3_e2	N	3
RAS_009388	-	GH78(423-826)	GH78	GH78_e20	Y (1-25)	3
RAS_009400	2.4.1.34	GT48(868-1645)	GT48	GT48_e0	N	3
RAS_009462	3.2.1.21|3.2.1.-	GH3(85-300)	GH3	GH3_e16	Y (1-19)	3
RAS_009488	2.4.1.-	GT24(1172-1419)	GT24	GT24_e1	Y (1-28)	3
RAS_009533	2.4.1.-	GH72(21-335)	CBM43+GH72	GH72_e5+CBM43_e30	Y (1-23)	3
RAS_009564	-	GH5_31(51-290)	GH5	GH5_e13	Y (1-24)	3
RAS_009565	-	GH71(26-426)	GH71	GH71_e4	Y (1-25)	3
RAS_009575	-	GH64(3-383)	GH64	GH64_e2	N	3
RAS_009587	3.2.1.8	GH10(436-736)	CBM1+GH10	GH10_e64	Y (1-25)	3
RAS_009716	3.2.1.164	GH5_16(56-400)	GH5_16	GH5_e102	Y (1-41)	3
RAS_009756	3.5.1.41	CE4(176-302)	CBM18+CE4	CE4_e46	Y (1-28)	3
RAS_009769	-	GT90(332-597)	GT90	GT90_e20	Y (1-45)	3
RAS_009807	3.2.1.21	GH1(570-1027)	GH1	GH1_e105	N	3
RAS_009861	-	GH28(63-417)	GH28	GH28_e79	Y (1-29)	3
RAS_009880	3.2.1.59|-	GH71(22-409)+CBM24(457-538)+CBM24(557-633)	CBM24+GH71	GH71_e11+CBM24_e1+CBM24_e1	Y (1-25)	3
RAS_009894	3.2.1.23	GH2(32-929)	GH2	GH2_e61	N	3
RAS_009934	2.4.1.15	GT20(10-475)	GT20	GT20_e0	N	3
RAS_009995	-	AA3_2(3-538)	AA3	AA3_e27	N	3
RAS_010002	3.2.1.176|3.2.1.132|3.2.1.4	GH7(19-451)	GH7	GH7_e0	Y (1-18)	3
RAS_010008	-	CE1(32-223)	CE1	CE1_e34	Y (1-24)	3
RAS_010048	3.2.1.51	GH29(340-712)	GH29	GH29_e76	Y (1-16)	3
RAS_010082	3.2.1.58	GH5_9(222-545)	GH5_9	GH5_e261	N	3
RAS_010098	3.2.1.37|-	GH43_14(24-324)	CBM91+GH43_14	GH43_e51+CBM91_e33	Y (1-39)	3
RAS_010101	3.2.1.59	GH71(24-411)+CBM24(472-546)	CBM24+GH71	GH71_e11+CBM24_e0	Y (1-20)	3
RAS_010138	-	GT1(21-414)	GT1	GT1_e89	N	3
RAS_010206	3.2.1.22|3.2.1.88	GH27(121-369)	CBM35+GH27	GH27_e5+CBM35_e6	N	3
RAS_010252	-	AA12(26-420)	AA12	AA12_e5	N	3
RAS_010290	-	AA3_2(11-576)	AA3_2	AA3_e25	N	3
RAS_010322	-	GH139(506-1247)	GH139	GH139_e1	N	3
RAS_010340	-	CE9(23-413)	CE9	CE9_e4	N	3
RAS_010341	-	GH3(78-292)	GH3	GH3_e188	N	3
RAS_010346	3.2.1.177	GH31_3(259-699)	GH31	GH31_e31	N	3
RAS_010347	3.2.1.120|3.2.1.21	GH3(116-291)	GH3	GH3_e139	Y (1-20)	3
RAS_010356	3.2.1.113	GH47(4-430)	GH47	GH47_e16	N	3
RAS_010388	2.4.1.109	GT39(67-305)	GT39	GT39_e30	N	3
RAS_010435	3.2.1.3|3.2.1.1	GH15(64-463)+CBM20(540-631)	CBM20+GH15	GH15_e31+CBM20_e10	N	3
RAS_010474	-	AA3_1(34-569)	AA3_1	AA3_e58	N	3
RAS_010579	1.10.3.2	AA1_2(46-383)	AA1_2	AA1_e26	Y (1-25)	3
RAS_010616	2.4.1.257|2.4.1.132	GT4(463-631)	GT4	GT4_e2823	N	3
RAS_010677	-	AA3(19-614)	AA3	AA3_e36	Y (1-19)	3
RAS_010689	-	AA9(6-209)	AA9+CBM1	AA9_e41	N	3
RAS_010765	2.4.1.-	GH72(79-396)	GH72	GH72_e9	N	3
RAS_010865	3.2.1.58	GH55_2(33-776)	GH55	GH55_e8	Y (1-23)	3
RAS_010884	-	GH20(822-1152)	GH20	GH20_e17	N	3
RAS_010917	3.1.1.72|3.2.1.-|-	CE1(48-210)+GH35(271-596)	GH35	CE1_e4+GH35_e18+CBM67_e19	Y (1-28)	3
RAS_010926	3.2.1.8	GH10(25-337)	CBM1+GH10	GH10_e40	Y (1-32)	3
RAS_010933	-	GH93(48-326)	GH93	GH93_e12	N	3
RAS_010937	1.14.99.56|1.14.99.54|-	AA9(10-221)	AA9+CBM1	AA9_e47+CBM1_e49	Y (1-22)	3
RAS_010964	3.2.1.31|3.2.1.-	GH79(74-374)	GH79	GH79_e21	Y (1-56)	3
RAS_010966	-	GH64(58-427)	GH64	GH64_e11	Y (1-22)	3
RAS_010996	-	AA3_2(37-526)	AA3_2	AA3_e19	Y (1-28)	3
RAS_011007	-	GH31_15(171-601)	GH31	GH31_e77	N	3
RAS_011013	3.2.1.111|3.2.1.51|-	GH29(37-369)	GH29	GH29_e30+CBM32_e126	N	3
RAS_011019	3.2.1.14	GH18(123-470)	CBM18+GH18	GH18_e232	N	3
RAS_011030	-	GH16_18(41-197)	GH16_18	GH16_e153	N	3
RAS_011151	3.2.1.-	GH18(25-368)	GH18	GH18_e227	N	3
RAS_011167	3.2.1.20	GH31_1(306-862)	GH31_1	GH31_e82	Y (1-24)	3
RAS_011172	-	AA3_2(13-601)	AA3_2	AA3_e1	N	3
RAS_011243	3.1.1.-	CE15(44-368)	CE15	CE15_e22	Y (1-21)	3
RAS_011289	1.1.3.13	AA3_3(12-610)	AA3_3	AA3_e3	N	3
RAS_011324	-	GH18(18-355)	GH18	GH18_e143	N	3
RAS_011345	2.4.1.-	GH72(16-349)	GH72	GH72_e9	N	3
RAS_011353	3.2.1.55|-	GH43_22(87-303)+GH43_34(369-648)	GH43_22+GH43_34	GH43_e135+GH43_e120	Y (1-30)	3
RAS_011376	-	AA3_2(16-616)	AA3_2	AA3_e34	N	3
RAS_011378	-	AA3_2(34-626)	AA3_2	AA3_e60	Y (1-20)	3
RAS_011418	3.2.1.25	GH2(16-758)	GH2	GH2_e138	N	3
RAS_011432	-	GH128(34-244)	GH128	GH128_e16	N	3
RAS_011434	-	AA12(24-423)	AA12+AA8	AA12_e6	Y (1-30)	3
RAS_011444	3.2.1.58|3.2.1.21|3.2.1.75	GH5_9(94-392)	GH5_9	GH5_e297	Y (1-24)	3
RAS_011454	2.4.1.173	GT1(988-1409)	GT1	GT1_e24	N	3
RAS_011475	3.2.1.101	GH76(29-412)	GH76	GH76_e8	Y (1-20)	3
RAS_011478	3.2.1.-|3.2.1.21	GH3(103-323)	GH3	GH3_e147	Y (1-22)	3
RAS_011500	1.14.99.55	AA13(18-250)	AA13	AA13_e0	Y (1-18)	3
RAS_011504	-	CE8(27-304)	CE8	CE8_e40	Y (1-17)	3
RAS_011507	1.1.3.13	AA3_3(3-584)	AA3_3	AA3_e3	N	3
RAS_011516	-	GH43_21(86-305)	GH43_21	GH43_e58	N	3
RAS_011558	-	PL1_2(73-245)	PL1	PL1_e17	Y (1-23)	3
RAS_011579	3.2.1.-	GH93(51-355)	GH93	GH93_e5	Y (1-19)	3
RAS_011600	3.2.1.101	GH76(30-406)	GH76	GH76_e8	Y (1-24)	3
RAS_011602	-	GT8(141-383)	GT8	GT8_e219	N	3
RAS_011635	3.2.1.176|3.2.1.132|3.2.1.4	GH7(20-453)	CBM1+GH7	GH7_e0	Y (1-20)	3
RAS_011647	2.4.1.16	GT2(223-391)	GT2	GT2+GT2	N	3
RAS_011664	-	AA1(154-684)	AA1	AA1_e22	N	3
RAS_011666	3.2.1.1	GH13_1(55-356)	CBM20+GH13_1	GH13_e124	Y (1-19)	3
RAS_011682	-	AA2(32-284)	AA2	AA2_e1	N	3
RAS_011705	3.2.1.37	GH3(196-445)	GH3	GH3_e21	Y (1-37)	3
RAS_011709	3.2.1.99	GH43_5(41-319)	GH43_5	GH43_e109	Y (1-19)	3
RAS_011768	-	AA3_2(19-615)	AA3_2	AA3_e34	N	3
RAS_011773	-	AA3_2(3-561)	AA3_2	AA3_e7	N	3
RAS_011826	-	GT1(158-464)	GT1	GT1_e208	N	3
RAS_011831	3.2.1.21|3.2.1.37|3.2.1.-	GH3(47-151)+GH3(148-228)	GH3	GH3_e32+GH3_e16	N	3
RAS_011843	-	GT90(419-689)	GT90	GT90_e6	N	3
RAS_011870	3.2.1.23	GH35(100-422)	GH35	GH35_e28	Y (1-24)	3
RAS_011879	3.2.1.8|3.2.1.4	GH10(23-340)	CBM1+GH10	GH10_e97	Y (1-30)	3
RAS_011895	1.10.3.2|1.10.3.-	AA1_3(53-365)	AA1_3	AA1_e46	Y (1-30)	3
RAS_011906	-	GH16_19(106-275)	CBM18+GH16_19	CBM18_e25+GH16_e15	Y (1-21)	3
RAS_011908	-	GT15(118-426)	GT15	GT15_e5	N	3
RAS_011921	-	GH3(403-620)	GH3	GH3_e87	N	3
RAS_012003	-	GH29(290-657)	GH29	GH29_e66	N	3
RAS_012004	-	GH146(397-844)	GH146	GH146_e4	Y (1-32)	3
RAS_012011	3.2.1.55|3.2.1.-	GH62(513-781)	CBM2+GH62	GH62_e0	N	3
RAS_012012	1.1.3.13	AA3_3(6-642)	AA3_3	AA3_e3	N	3
RAS_012026	-	GH92(294-817)	GH92	GH92_e32	N	3
RAS_012038	3.2.1.37|3.2.1.55|3.2.1.8	GH43_29(29-308)+CBM6(331-452)	CBM6+GH43_29	GH43_e59+CBM6_e0	Y (1-28)	3
RAS_012039	-	AA3_2(32-654)	AA3	AA3_e44	N	3
RAS_012047	3.2.1.58	GH55_2(117-861)	GH55	GH55_e8	Y (1-21)	3
RAS_012079	-	GH154(24-261)	GH154	GH154_e10	N	3
RAS_012120	3.2.1.113	GH47(102-599)	GH47	GH47_e5	N	3
RAS_012134	2.4.1.11	GT3(19-658)	GT3	GT3_e0	N	3
RAS_012157	3.2.1.1|3.2.1.116|2.4.1.-	GH13_5(39-397)	GH13_5	GH13_e173	N	3
RAS_012195	1.1.99.18	AA3_1(1-520)	AA3_1	AA3_e46	N	3
RAS_012201	3.2.1.149|3.2.1.-	GH5_23(81-362)	GH5_23	GH5_e62	Y (1-21)	3
RAS_012223	4.2.2.13	GH31_8(334-910)	GH31	GH31_e21	N	3
RAS_012238	-	GT2(58-295)	GT2	GT2	N	3
RAS_012240	3.2.1.101	GH76(31-406)	GH76	GH76_e8	Y (1-22)	3
RAS_012245	3.2.1.131	GH115(48-710)	GH115	GH115_e0	Y (1-26)	3
RAS_012329	3.1.1.72	CE1(49-232)	CBM1+CE1	CE1_e4	Y (1-22)	3
RAS_012349	-	PL42(21-386)	PL42	PL42_e10	N	3
RAS_012353	3.2.1.26|3.2.1.80|2.4.1.-	GH32(49-355)	GH32	GH32_e108	Y (1-20)	3
RAS_012354	-	GH43_26(49-379)	GH43_26	GH43_e181	Y (1-22)	3
RAS_012363	-	CE1(34-245)	CE1	CE1_e39	N	3
RAS_012365	1.10.3.2	AA1_3(66-370)	AA1_3	AA1_e18	N	3
RAS_012436	3.2.1.4|3.2.1.73	GH7(26-398)	CBM1+GH7	GH7_e1	Y (1-32)	3
RAS_012441	-	CE1(37-237)	CBM1+CE1	CE1_e39	Y (1-33)	3
RAS_012449	-	AA3_2(59-640)	AA3_2	AA3_e11	N	3
RAS_012451	3.2.1.55	GH51_2(280-623)	GH51	GH51_e35	Y (1-21)	3
RAS_012488	-	CE3(56-250)	CE0	CE3_e28	Y (1-26)	3
RAS_012556	3.2.1.146	GH2(50-487)	GH2	GH2_e74	N	3
RAS_012604	3.2.1.39	GH81(1-550)	GH81	GH81_e0	N	3
RAS_012622	1.10.3.2|1.10.3.-	AA1_3(58-372)	AA1_3	AA1_e46	Y (1-28)	3
RAS_012641	1.-.-.-	AA12(726-1131)	AA12	AA12_e4	N	3
RAS_012664	3.2.1.40|3.1.1.73	CBM67(161-315)+GH78(355-837)	GH78	CBM67_e28+GH78_e80	N	3
RAS_000039	1.14.99.54|1.14.99.56	AA9(5-213)	N	AA9_e6	Y (1-25)	2
RAS_000152	-	GT61(890-992)	N	GT61_e19	N	2
RAS_000177	3.1.1.-	CE12(24-238)	N	CE12_e43	Y (1-22)	2
RAS_000183	-	CE5(25-239)	N	CE5_e42	Y (1-19)	2
RAS_000635	1.1.3.-	AA7(309-733)	N	AA7_e0	N	2
RAS_000642	-	CE12(36-234)	N	CE12_e61	Y (1-22)	2
RAS_000715	1.1.3.-	AA7(189-380)	N	AA7_e0	Y (1-21)	2
RAS_000720	-	GT109(31-469)	N	GT109_e8	N	2
RAS_000926	-	GH128(44-286)	N	GH128_e26	Y (1-22)	2
RAS_001007	-	CE3(406-594)	N	CE3_e30	Y (1-25)	2
RAS_001040	1.1.3.-	AA7(141-486)	N	AA7_e0	N	2
RAS_001042	-	CE1(55-188)	N	CE1_e37	Y (1-25)	2
RAS_001051	1.14.99.56|1.14.99.54	AA9(466-686)	N	AA9_e31	N	2
RAS_001101	-	GH16_18(69-225)	N	GH16_e149	Y (1-22)	2
RAS_001181	1.1.3.-	AA7(50-256)	N	AA7_e0	N	2
RAS_001196	-	GH16_23(120-308)	N	GH16_e100	Y (1-30)	2
RAS_001307	3.2.1.101	GH76(26-399)	N	GH76_e44	Y (1-24)	2
RAS_001333	1.1.3.-	AA7(178-369)	N	AA7_e0	N	2
RAS_001381	-	CE3(41-234)	N	CE3_e1	Y (1-18)	2
RAS_001386	3.1.1.72	CE5(41-237)	N	CE5_e24	Y (1-24)	2
RAS_001493	-	AA9(7-220)	N	AA9_e24	Y (1-20)	2
RAS_001570	N	GH3(33-109)	GH3	N	N	2
RAS_001585	-	GH128(647-871)	N	GH128_e16	N	2
RAS_001616	1.1.3.-	AA7(42-475)	N	AA7_e0	N	2
RAS_001620	1.1.3.-	AA7(54-261)	N	AA7_e5	Y (1-18)	2
RAS_001868	1.14.99.54|1.14.99.56	AA9(6-214)	N	AA9_e6	Y (1-17)	2
RAS_001922	-	GT22(95-321)	N	GT22_e3	N	2
RAS_002056	-	GH5_41(52-312)	N	GH5_e291	N	2
RAS_002224	3.2.1.-	GH17(332-566)	N	GH17_e33	Y (1-29)	2
RAS_002244	-	GH16_1(71-292)	N	GH16_e109	Y (1-23)	2
RAS_002285	3.2.1.4	GH45(23-217)	N	GH45_e0	Y (1-30)	2
RAS_002349	-	GH16_1(65-294)	N	GH16_e226	Y (1-28)	2
RAS_002406	N	AA3(204-689)	AA3	N	N	2
RAS_002659	2.4.1.-	GH16_18(74-242)	N	GH16_e300	N	2
RAS_002803	1.1.3.-	AA7(67-273)	N	AA7_e0	N	2
RAS_003069	1.1.3.-	AA7(128-336)	N	AA7_e5	Y (1-26)	2
RAS_003299	-	AA16(18-193)	N	AA16_e2	N	2
RAS_003307	3.2.1.96	GH18(39-267)	N	GH18_e169	Y (1-27)	2
RAS_003418	1.14.99.54|1.14.99.56	AA9(9-233)	N	AA9_e46	N	2
RAS_003472	3.2.1.101	GH76(29-409)	N	GH76_e8	Y (1-22)	2
RAS_003484	-	AA8(22-202)	N	AA8_e6	Y (1-20)	2
RAS_003491	-	AA16(259-424)	N	AA16_e3	N	2
RAS_003524	1.14.99.54	AA9(8-235)	N	AA9_e25	N	2
RAS_003538	1.1.3.-	AA7(32-456)	N	AA7_e0	N	2
RAS_003561	-	GT90(156-404)	N	GT90_e1	N	2
RAS_003686	-	CE3(66-263)	N	CE3_e20	N	2
RAS_003717	-	CE5(44-254)	N	CE5_e42	Y (1-25)	2
RAS_003740	1.1.3.-	AA7(316-612)	N	AA7_e0	N	2
RAS_003811	-	AA16(19-184)	N	AA16_e1	Y (1-36)	2
RAS_004029	-	CE3(172-376)	N	CE3_e14	N	2
RAS_004066	-	CE5(32-239)	N	CE5_e42	Y (1-22)	2
RAS_004080	-	GT2(83-322)	N	GT2	N	2
RAS_004111	1.1.3.-	AA7(82-311)	N	AA7_e0	Y (1-36)	2
RAS_004129	-	GH131(27-284)	N	GH131_e4	N	2
RAS_004155	-	CE1(38-246)	N	CE1_e11	Y (1-23)	2
RAS_004168	-	GH128(45-272)	N	GH128_e2	Y (1-20)	2
RAS_004203	1.1.3.-	AA7(34-241)	N	AA7_e5	N	2
RAS_004265	-	GH128(195-410)	N	GH128_e34	Y (1-22)	2
RAS_004294	-	GT34(2-197)	N	GT34_e9	N	2
RAS_004353	1.1.3.-	AA7(62-238)	N	AA7_e0	N	2
RAS_004361	1.1.3.-	AA7(58-492)	N	AA7_e5	Y (1-31)	2
RAS_004465	1.1.3.-	AA7(61-236)	N	AA7_e0	N	2
RAS_004482	-	GH16_22(101-280)	N	GH16_e179	N	2
RAS_004502	3.2.1.8	GH11(38-215)	N	GH11_e8	Y (1-28)	2
RAS_004654	-	GH132(121-427)	N	GH132_e2	Y (1-26)	2
RAS_004895	-	GH128(51-301)	N	GH128_e26	Y (1-20)	2
RAS_004908	-	CE5(34-238)	N	CE5_e42	Y (1-20)	2
RAS_004912	-	AA2(820-982)	N	AA2_e8	N	2
RAS_004941	3.2.1.181	GH16_10(55-248)	N	GH16_e289	N	2
RAS_004973	-	GT1(118-463)	N	GT1_e555	N	2
RAS_005007	3.1.1.72	CE5(30-227)	N	CE5_e24	Y (1-21)	2
RAS_005100	-	GT71(39-181)	N	GT71_e12	N	2
RAS_005192	-	CE4(69-200)	N	CE4_e357	N	2
RAS_005225	3.2.1.14	GH18(8-197)	N	GH18_e94	N	2
RAS_005236	-	GH131(30-282)	N	GH131_e0	Y (1-19)	2
RAS_005244	1.1.3.-	AA7(166-377)	N	AA7_e0	Y (1-22)	2
RAS_005268	-	CE5(43-234)	N	CE5_e48	Y (1-22)	2
RAS_005308	2.4.1.-	GT69(57-315)	N	GT69_e1	N	2
RAS_005328	-	CE4(524-644)	N	CE4_e263	N	2
RAS_005334	-	GT32(90-169)	N	GT32_e172	N	2
RAS_005365	3.2.1.4|3.2.1.151|3.2.1.73	GH12(91-236)	N	GH12_e41	Y (1-20)	2
RAS_005445	-	GT69(129-382)	N	GT69_e0	N	2
RAS_005551	1.14.99.54	AA9(7-219)	N	AA9_e16	Y (1-19)	2
RAS_005553	-	AA8(28-211)	N	AA8_e3	Y (1-23)	2
RAS_005557	1.14.99.54|1.14.99.56	AA9(6-209)	N	AA9_e7	N	2
RAS_005578	1.1.3.-	AA7(69-483)	N	AA7_e0	Y (1-18)	2
RAS_005629	-	GT2(45-275)	N	GT2	N	2
RAS_005689	-	GT109(17-452)	N	GT109_e9	N	2
RAS_005724	1.1.3.-	AA7(38-469)	N	AA7_e0	N	2
RAS_005736	1.1.3.-	AA7(132-328)	N	AA7_e0	N	2
RAS_005844	1.1.3.-	AA7(147-612)	N	AA7_e0	N	2
RAS_006015	1.1.3.-	AA7(34-213)	N	AA7_e5	N	2
RAS_006019	1.1.3.-	AA7(69-501)	N	AA7_e0	N	2
RAS_006022	1.1.3.-	AA7(81-297)	N	AA7_e0	Y (1-27)	2
RAS_006158	1.14.99.56|1.14.99.54	AA9(6-224)	N	AA9_e31	Y (1-20)	2
RAS_006194	-	GH72(2-264)	N	GH72_e10	N	2
RAS_006323	1.1.3.-	AA7(339-593)	N	AA7_e0	N	2
RAS_006347	1.1.3.-	AA7(530-865)	N	AA7_e5	N	2
RAS_006407	-	GT32(94-172)	N	GT32_e172	N	2
RAS_006449	3.2.1.8	GH11(44-220)	N	GH11_e8	Y (1-18)	2
RAS_006456	3.2.1.8	GH11(35-209)	N	GH11_e11	Y (1-33)	2
RAS_006458	-	CE4(58-187)	N	CE4_e263	Y (1-21)	2
RAS_006478	1.1.3.-	AA7(31-463)	N	AA7_e0	N	2
RAS_006507	1.1.3.-	AA7(26-243)	N	AA7_e0	N	2
RAS_006511	1.1.3.-	AA7(58-496)	N	AA7_e0	Y (1-25)	2
RAS_006553	1.14.99.54|1.14.99.56	AA9(10-237)	N	AA9_e15	Y (1-33)	2
RAS_006559	-	GH76(41-384)	N	GH76_e17	Y (1-24)	2
RAS_006600	-	CBM63(187-257)	N	CBM63_e9	Y (1-29)	2
RAS_006638	1.1.3.-	AA7(119-348)	N	AA7_e0	N	2
RAS_006683	1.1.3.-	AA7(126-556)	N	AA7_e4	Y (1-32)	2
RAS_006792	-	GH128(48-279)	N	GH128_e26	Y (1-26)	2
RAS_006837	N	GH63(458-908)	GH0	N	N	2
RAS_006905	1.1.3.-	AA7(76-265)	N	AA7_e0	N	2
RAS_007027	-	AA11(44-219)	N	AA11_e8	N	2
RAS_007048	-	CE8(31-306)	N	CE8_e40	Y (1-19)	2
RAS_007095	-	CE3(25-220)	N	CE3_e8	Y (1-19)	2
RAS_007186	-	GH43_30(67-345)	N	GH43_e158	Y (1-15)	2
RAS_007226	1.14.99.56|1.14.99.54	AA9(5-196)	N	AA9_e20	N	2
RAS_007394	-	GT90(3-281)	N	GT90_e15	N	2
RAS_007558	N	AA1(72-468)	AA1	N	N	2
RAS_007590	-	CE3(443-555)	N	CE3_e30	N	2
RAS_007645	3.2.1.4	GH45_1(30-127)+GH45(128-206)	N	GH45_e0+GH45_e0	Y (1-22)	2
RAS_007717	-	GH43_26(12-319)	N	GH43_e181	N	2
RAS_007800	1.1.3.-	AA7(399-613)	N	AA7_e0	N	2
RAS_007834	-	GT25(8-246)	N	GT25_e43	N	2
RAS_007836	1.1.3.-	AA7(32-241)	N	AA7_e0	Y (1-30)	2
RAS_007860	N	GT2(515-720)	GT0	N	N	2
RAS_007893	-	AA9(9-235)	N	AA9_e28	Y (1-21)	2
RAS_007965	1.1.3.-	AA7(59-279)	N	AA7_e0	Y (1-20)	2
RAS_007993	-	CE4(660-775)	N	CE4_e263	Y (1-19)	2
RAS_008072	-	GH132(36-301)	N	GH132_e1	N	2
RAS_008196	-	GH16_1(51-174)	N	GH16_e68	N	2
RAS_008283	-	GT90(254-432)	N	GT90_e1	N	2
RAS_008381	3.2.1.6	GH16_3(13-266)	N	GH16_e87	N	2
RAS_008406	3.5.1.41	CE4(460-587)	N	CE4_e46	N	2
RAS_008448	3.1.1.74	CE5(91-262)	N	CE5_e39	Y (1-21)	2
RAS_008482	-	GT32(15-95)	N	GT32_e172	N	2
RAS_008535	-	AA8(26-205)	N	AA8_e3	Y (1-22)	2
RAS_008623	1.1.3.-	AA7(40-248)	N	AA7_e0	N	2
RAS_008625	-	GT25(122-264)	N	GT25_e173	N	2
RAS_008672	1.1.3.-	AA7(568-989)	N	AA7_e0	N	2
RAS_008748	-	GH43_30(43-317)	N	GH43_e158	Y (1-22)	2
RAS_008770	-	AA7(32-230)	N	AA7_e3	N	2
RAS_008793	3.2.1.6	GH16_3(30-278)	N	GH16_e87	Y (1-20)	2
RAS_008826	1.1.3.-	AA7(132-316)	N	AA7_e0	Y (1-26)	2
RAS_008851	-	AA9(6-234)	N	AA9_e12	N	2
RAS_009025	4.2.2.14	PL20(25-261)	N	PL20_e1	Y (1-25)	2
RAS_009086	-	CBM13(140-253)	N	CBM13_e82	N	2
RAS_009104	-	CE5(33-205)	N	CE5_e57	Y (1-17)	2
RAS_009261	1.14.99.53	AA11(22-218)	N	AA11_e7	Y (1-20)	2
RAS_009310	1.1.3.-	AA7(64-253)	N	AA7_e0	N	2
RAS_009342	N	AA1(117-521)	AA1	N	N	2
RAS_009350	1.14.99.53	AA11(23-238)	N	AA11_e7	Y (1-20)	2
RAS_009489	1.1.3.-	AA7(220-659)	N	AA7_e0	N	2
RAS_009493	1.1.3.-	AA7(35-467)	N	AA7_e5	N	2
RAS_009547	-	GH17(185-410)	N	GH17_e14	N	2
RAS_009604	1.1.3.-	AA7(761-975)	N	AA7_e5	N	2
RAS_009669	-	GH16_22(90-302)	N	GH16_e291	Y (1-18)	2
RAS_009688	1.1.3.-	AA7(39-271)	N	AA7_e0	N	2
RAS_009786	-	AA9(7-218)	N	AA9_e4	Y (1-20)	2
RAS_009964	3.2.1.17	GH25(29-210)	N	GH25_e226	Y (1-23)	2
RAS_010001	-	CE3(29-268)	N	CE3_e27	N	2
RAS_010169	N	GT2(526-741)	GT0	N	N	2
RAS_010236	-	GH105(55-304)	N	GH105_e34	Y (1-23)	2
RAS_010315	3.2.1.-	GH131(23-258)	N	GH131_e5	Y (1-21)	2
RAS_010561	3.2.1.67	GH28(2-196)	N	GH28_e61	N	2
RAS_010584	-	CE1(322-537)	N	CE1_e22	N	2
RAS_010613	3.2.1.8|3.2.1.-	GH30_7(209-672)	N	GH30_e48	N	2
RAS_010623	-	GT32(101-180)	N	GT32_e172	N	2
RAS_010678	3.1.1.74	CE5(39-202)	N	CE5_e39	Y (1-24)	2
RAS_010695	1.14.99.54|1.14.99.56	AA9(5-211)	N	AA9_e7	Y (1-25)	2
RAS_010771	-	GH26(130-286)	N	GH26_e30	Y (1-19)	2
RAS_010861	-	CE3(707-909)	N	CE3_e20	N	2
RAS_010885	1.1.3.-	AA7(38-246)	N	AA7_e0	Y (1-31)	2
RAS_010910	1.6.5.6	AA6(4-201)	N	AA6_e0	N	2
RAS_010967	1.14.99.54|1.14.99.56	AA9(12-231)	N	AA9_e46	Y (1-34)	2
RAS_010983	1.1.3.-	AA7(65-267)	N	AA7_e0	Y (1-21)	2
RAS_011012	1.1.3.-	AA7(4-404)	N	AA7_e0	N	2
RAS_011015	1.1.3.-	AA7(104-531)	N	AA7_e0	N	2
RAS_011063	1.14.99.53	AA11(26-233)	N	AA11_e7	Y (1-26)	2
RAS_011085	3.1.1.74	CE5(32-224)	N	CE5_e27	Y (1-23)	2
RAS_011242	-	AA9(8-236)	N	AA9_e48	Y (1-20)	2
RAS_011268	-	GT25(108-362)	N	GT25_e168	N	2
RAS_011295	-	CE3(111-309)	N	CE3_e14	N	2
RAS_011301	-	AA9(9-230)	N	AA9_e12	Y (1-21)	2
RAS_011314	1.14.99.54|1.14.99.56	AA9(14-208)	N	AA9_e7	N	2
RAS_011336	-	CE3(59-257)	N	CE3_e14	N	2
RAS_011352	-	CE1(34-197)	N	CE1_e11	Y (1-67)	2
RAS_011361	1.1.3.-	AA7(51-488)	N	AA7_e0	N	2
RAS_011368	3.1.1.74	CE5(52-227)	N	CE5_e22	Y (1-24)	2
RAS_011411	3.2.1.8	GH11(46-215)	N	GH11_e16	Y (1-20)	2
RAS_011441	3.2.1.39	GH16_3(31-293)	N	GH16_e303	Y (1-20)	2
RAS_011463	-	AA2(20-239)	N	AA2_e17	N	2
RAS_011526	1.1.3.-	AA7(61-487)	N	AA7_e5	N	2
RAS_011528	1.1.3.-	AA7(384-609)	N	AA7_e0	N	2
RAS_011535	1.1.3.-	AA7(70-253)	N	AA7_e0	Y (1-24)	2
RAS_011543	1.1.3.-	AA7(43-469)	N	AA7_e0	N	2
RAS_011557	-	CE1(46-223)	N	CE1_e37	Y (1-25)	2
RAS_011609	-	GT32(240-321)	N	GT32_e64	N	2
RAS_011626	1.1.3.-	AA7(180-381)	N	AA7_e0	Y (1-23)	2
RAS_011652	1.1.99.18	AA8(30-192)	N	AA8_e1	Y (1-23)	2
RAS_011708	1.10.3.2|-	AA1_2(39-295)	N	AA1_e26+AA1_e20	N	2
RAS_011736	-	CE5(33-240)	N	CE5_e42	Y (1-20)	2
RAS_011742	-	CE1(47-194)	N	CE1_e37	Y (1-25)	2
RAS_011743	1.14.99.54|1.14.99.56	AA9(12-247)	N	AA9_e15	Y (1-24)	2
RAS_011757	1.1.3.-	AA7(44-492)	N	AA7_e0	Y (1-23)	2
RAS_011769	1.1.3.-	AA7(889-1326)	N	AA7_e5	N	2
RAS_011805	-	CE5(61-234)	N	CE5_e10	N	2
RAS_011875	-	CE16(587-856)	N	CE16_e2	N	2
RAS_011880	1.1.3.-	AA7(56-338)	N	AA7_e0	Y (1-34)	2
RAS_011902	-	GH16_1(63-294)	N	GH16_e142	Y (1-23)	2
RAS_011928	3.2.1.8	GH11(44-219)	N	GH11_e11	Y (1-18)	2
RAS_011968	3.2.1.109	GH114(49-280)	N	GH114_e25	Y (1-23)	2
RAS_012013	-	GH71(22-408)	N	GH71_e14	Y (1-25)	2
RAS_012025	-	AA9(9-221)	N	AA9_e0	N	2
RAS_012130	1.14.99.53	AA11(19-216)	N	AA11_e7	N	2
RAS_012143	-	CE4(43-165)	N	CE4_e294	Y (1-19)	2
RAS_012233	-	AA4(121-309)	N	AA4_e1	Y (1-18)	2
RAS_012254	3.2.1.8	GH10(84-379)	N	GH10_e64	Y (1-18)	2
RAS_012407	-	GH93(53-322)	N	GH93_e12	Y (1-23)	2
RAS_012420	1.1.3.-	AA7(45-254)	N	AA7_e0	N	2
RAS_012498	-	AA9(10-223)	N	AA9_e24	Y (1-21)	2
RAS_012578	1.1.3.-	AA7(63-282)	N	AA7_e0	N	2
RAS_012580	1.1.3.-	AA7(386-600)	N	AA7_e0	N	2
RAS_012598	4.2.2.2	PL1_7(82-263)	N	PL1_e18	Y (1-29)	2
RAS_012621	1.1.3.-	AA7(148-352)	N	AA7_e0	N	2
RAS_012672	-	CE3(42-236)	N	CE3_e20	Y (1-31)	2
RAS_001411	-	N	GH17	GH17_e7	Y (1-17)	2
RAS_003405	-	N	GT31	GT31_e65	N	2
RAS_012196	3.5.1.41	N	CE4	CE4_e177	N	2
RAS_004789	-	N	AA0	AA2_e1+AA2_e1	N	2
RAS_006080	-	N	GT31	GT31_e66	N	2
RAS_001889	-	N	GT31	GT31_e65	N	2
RAS_003407	-	N	GT31	GT31_e84	N	2
RAS_012019	-	N	GH39	GH39_e87	Y (1-45)	2
RAS_003131	-	N	GT41	GT41_e74	N	2
RAS_007170	-	N	GT31	GT31_e89	Y (1-29)	2
RAS_009640	3.5.1.41	N	CE4	CE4_e177	N	2
RAS_010756	-	N	GH17	GH17_e57	N	2
RAS_003585	-	N	GH17	GH17_e7	N	2
RAS_003124	-	N	GH18	GH18_e384	N	2
RAS_007665	-	N	GH36	GH36_e13	N	2
RAS_008109	-	N	CBM50	CBM50_e307	N	2
RAS_007776	-	N	GH17	GH17_e7	Y (1-17)	2
RAS_000043	N	AA7(11-187)	N	N	N	1
RAS_000061	N	CE1(229-573)	N	N	Y (1-22)	1
RAS_000387	N	AA7(32-473)	N	N	N	1
RAS_000867	N	AA3(119-687)	N	N	N	1
RAS_001290	N	GH177(13-231)	N	N	N	1
RAS_001803	N	CE1(54-285)	N	N	N	1
RAS_002628	N	CE4(45-149)	N	N	N	1
RAS_003320	N	AA7(1064-1241)	N	N	N	1
RAS_003507	N	CE1(51-203)	N	N	Y (1-21)	1
RAS_004270	N	GH109(6-164)	N	N	N	1
RAS_004607	N	GT2(276-537)	N	N	N	1
RAS_004703	N	CE1(25-284)	N	N	N	1
RAS_004725	N	CE1(49-252)	N	N	Y (1-27)	1
RAS_005593	N	AA7(29-234)	N	N	N	1
RAS_007215	N	GH43_25(201-282)	N	N	N	1
RAS_009148	N	GH179(50-194)	N	N	N	1
RAS_009899	N	GH75(1-88)	N	N	N	1
RAS_010928	N	AA7(74-526)	N	N	N	1
RAS_003368	1.1.3.-	N	N	AA7_e0	Y (1-19)	1
RAS_009253	-	N	N	GT31_e75	N	1
RAS_001599	-	N	N	GT31_e37	N	1
RAS_002969	-	N	N	GT1_e51	N	1
RAS_012156	-	N	N	GT25_e173	N	1
RAS_001206	1.1.3.-	N	N	AA7_e0	Y (1-22)	1
RAS_002351	-	N	N	GH18_e161	N	1
RAS_003981	-	N	N	GT31_e77	N	1
RAS_009054	-	N	N	CBM50_e516	Y (1-19)	1
RAS_011453	-	N	N	GT2	N	1
RAS_007417	1.1.3.-	N	N	AA7_e0	N	1
RAS_007423	-	N	N	GT25_e168	N	1
RAS_010605	-	N	N	CBM50_e659	N	1
RAS_003805	-	N	N	GT31_e84	N	1
RAS_005031	-	N	N	CBM50_e1018	N	1
RAS_007031	-	N	N	GT25_e173	N	1
RAS_008931	-	N	N	CBM63_e10	Y (1-29)	1
RAS_010107	-	N	N	CBM48_e62	N	1
RAS_012455	-	N	N	GT31_e37	N	1
RAS_000065	N	N	GT1	N	N	1
RAS_000076	N	N	CBM48+GH13_8	N	N	1
RAS_000314	N	N	GT2	N	N	1
RAS_000364	N	N	CBM18+GH16_19	N	N	1
RAS_000409	N	N	CBM18+GH18	N	N	1
RAS_000429	N	N	GT1	N	N	1
RAS_000438	N	N	GT22	N	N	1
RAS_000459	N	N	CE8	N	N	1
RAS_000460	N	N	GT0	N	N	1
RAS_000498	N	N	GT31	N	N	1
RAS_000529	N	N	GH5	N	N	1
RAS_000574	N	N	GT31	N	N	1
RAS_000595	N	N	CBM24	N	N	1
RAS_000628	N	N	GT1	N	N	1
RAS_000679	N	N	GH16_4	N	N	1
RAS_000721	N	N	GT98	N	N	1
RAS_000774	N	N	CE5	N	N	1
RAS_000816	N	N	GT0	N	N	1
RAS_000830	N	N	GT4	N	N	1
RAS_000862	N	N	CE8	N	N	1
RAS_000880	N	N	GT3	N	N	1
RAS_000945	N	N	GH78	N	N	1
RAS_000964	N	N	GH78+GH79	N	N	1
RAS_001089	N	N	GH47	N	N	1
RAS_001111	N	N	GT2	N	N	1
RAS_001166	N	N	GT57	N	N	1
RAS_001186	N	N	GH154	N	N	1
RAS_001249	N	N	GH36	N	N	1
RAS_001313	N	N	AA9	N	N	1
RAS_001345	N	N	GH1	N	N	1
RAS_001404	N	N	GH32	N	Y (1-24)	1
RAS_001482	N	N	GT34	N	N	1
RAS_001485	N	N	GT8	N	N	1
RAS_001511	N	N	GH32	N	N	1
RAS_001572	N	N	GH5_12	N	N	1
RAS_001575	N	N	CBM1+GH74	N	N	1
RAS_001580	N	N	CBM12	N	Y (1-27)	1
RAS_001604	N	N	GH23	N	N	1
RAS_001628	N	N	GH47	N	N	1
RAS_001661	N	N	GH37	N	N	1
RAS_001708	N	N	GH18	N	N	1
RAS_001721	N	N	GH76	N	N	1
RAS_001767	N	N	GH128	N	N	1
RAS_001789	N	N	GH27	N	N	1
RAS_001823	N	N	AA9	N	N	1
RAS_001824	N	N	GH16_2	N	N	1
RAS_001844	N	N	GH12	N	N	1
RAS_001872	N	N	GT4	N	N	1
RAS_001892	N	N	CE5	N	N	1
RAS_001909	N	N	GH3	N	N	1
RAS_001941	N	N	CBM48	N	N	1
RAS_001961	N	N	GT31	N	Y (1-40)	1
RAS_002012	N	N	GT4	N	N	1
RAS_002023	N	N	GH5	N	N	1
RAS_002038	N	N	GH47	N	N	1
RAS_002102	N	N	GH5_12	N	N	1
RAS_002199	N	N	GH128	N	N	1
RAS_002212	N	N	CBM50	N	N	1
RAS_002253	N	N	GH27	N	N	1
RAS_002257	N	N	GT4	N	N	1
RAS_002263	N	N	GH51	N	N	1
RAS_002266	N	N	GH51	N	Y (1-36)	1
RAS_002305	N	N	GH132	N	N	1
RAS_002546	N	N	AA9	N	N	1
RAS_002571	N	N	CE8	N	N	1
RAS_002609	N	N	GH131	N	Y (1-18)	1
RAS_002620	N	N	CBM18+GH16_19	N	N	1
RAS_002623	N	N	GH20	N	N	1
RAS_002717	N	N	GH35	N	N	1
RAS_002816	N	N	GH10	N	N	1
RAS_002824	N	N	GT90	N	N	1
RAS_002834	N	N	GH63	N	N	1
RAS_002897	N	N	AA3_2	N	N	1
RAS_002960	N	N	GH55	N	N	1
RAS_003001	N	N	CE8	N	N	1
RAS_003012	N	N	GH13_31	N	N	1
RAS_003019	N	N	GH13_17	N	N	1
RAS_003021	N	N	AA9	N	N	1
RAS_003075	N	N	GH37	N	N	1
RAS_003119	N	N	CE3	N	N	1
RAS_003155	N	N	GT47+GT64	N	N	1
RAS_003161	N	N	GT8	N	N	1
RAS_003163	N	N	GH18	N	N	1
RAS_003234	N	N	AA3_2	N	N	1
RAS_003237	N	N	GH12	N	N	1
RAS_003239	N	N	GH78+GH79	N	Y (1-30)	1
RAS_003284	N	N	CE8	N	N	1
RAS_003285	N	N	GT22	N	N	1
RAS_003373	N	N	GH10	N	N	1
RAS_003416	N	N	GT8	N	N	1
RAS_003424	N	N	GT22	N	N	1
RAS_003508	N	N	CE8	N	N	1
RAS_003546	N	N	CBM48+GH13_8	N	N	1
RAS_003613	N	N	GH3	N	N	1
RAS_003624	N	N	GH7	N	N	1
RAS_003627	N	N	GH31	N	N	1
RAS_003674	N	N	GH13_22+GT5	N	N	1
RAS_003713	N	N	GH85	N	N	1
RAS_003758	N	N	GT2	N	N	1
RAS_003760	N	N	GH71	N	N	1
RAS_003761	N	N	GH31	N	N	1
RAS_003765	N	N	GH32	N	N	1
RAS_003778	N	N	GT58	N	N	1
RAS_003796	N	N	CE0	N	Y (1-19)	1
RAS_003827	N	N	CBM43	N	N	1
RAS_003830	N	N	GT58	N	N	1
RAS_003888	N	N	GT1	N	N	1
RAS_003913	N	N	GH27	N	N	1
RAS_003927	N	N	CBM48	N	N	1
RAS_003980	N	N	GT0	N	N	1
RAS_004016	N	N	GH53	N	N	1
RAS_004081	N	N	CE3	N	N	1
RAS_004154	N	N	GH18	N	N	1
RAS_004188	N	N	GH16_2	N	N	1
RAS_004247	N	N	GH125	N	N	1
RAS_004325	N	N	GH1	N	N	1
RAS_004339	N	N	GH71	N	N	1
RAS_004355	N	N	GH43_26	N	N	1
RAS_004374	N	N	CBM18+GH16_19	N	N	1
RAS_004392	N	N	CBM20+GH15	N	N	1
RAS_004440	N	N	GH42	N	N	1
RAS_004457	N	N	GT2	N	N	1
RAS_004505	N	N	GH13_25+GH133	N	N	1
RAS_004512	N	N	GT20	N	N	1
RAS_004593	N	N	GT13	N	N	1
RAS_004595	N	N	GT31	N	N	1
RAS_004656	N	N	GH114	N	N	1
RAS_004706	N	N	GH32	N	N	1
RAS_004883	N	N	CE5	N	N	1
RAS_004896	N	N	CE3	N	N	1
RAS_004902	N	N	AA1_3	N	N	1
RAS_004919	N	N	GT31	N	N	1
RAS_004921	N	N	GT31	N	N	1
RAS_004949	N	N	GT2	N	N	1
RAS_005003	N	N	GH28	N	N	1
RAS_005017	N	N	GH28	N	N	1
RAS_005042	N	N	CBM50	N	N	1
RAS_005045	N	N	GH37	N	N	1
RAS_005058	N	N	AA1	N	N	1
RAS_005156	N	N	CBM13	N	Y (1-21)	1
RAS_005157	N	N	GT31	N	N	1
RAS_005188	N	N	GH5_12	N	N	1
RAS_005191	N	N	CE4	N	N	1
RAS_005217	N	N	CBM5+GH18	N	N	1
RAS_005277	N	N	GH12	N	N	1
RAS_005284	N	N	GT30	N	N	1
RAS_005351	N	N	AA3_2	N	N	1
RAS_005379	N	N	GH93	N	N	1
RAS_005386	N	N	CE5	N	N	1
RAS_005393	N	N	CE8	N	N	1
RAS_005394	N	N	CBM13+GT27	N	N	1
RAS_005536	N	N	AA5_1	N	Y (1-26)	1
RAS_005640	N	N	GH2	N	N	1
RAS_005644	N	N	GH47	N	N	1
RAS_005679	N	N	GH3	N	N	1
RAS_005706	N	N	CBM1	N	Y (1-20)	1
RAS_005732	N	N	GH32	N	N	1
RAS_005767	N	N	GT1	N	N	1
RAS_005777	N	N	GT0	N	N	1
RAS_005835	N	N	CE8	N	N	1
RAS_005856	N	N	CE1	N	N	1
RAS_005940	N	N	GH43_29	N	Y (1-19)	1
RAS_006014	N	N	GT31	N	N	1
RAS_006057	N	N	AA16	N	N	1
RAS_006060	N	N	CE16	N	Y (1-29)	1
RAS_006073	N	N	GH36	N	N	1
RAS_006276	N	N	GT3	N	N	1
RAS_006313	N	N	GT57	N	N	1
RAS_006351	N	N	GH0	N	N	1
RAS_006457	N	N	CBM18+GH18	N	N	1
RAS_006487	N	N	CE8	N	N	1
RAS_006499	N	N	CE16	N	N	1
RAS_006537	N	N	GH3	N	N	1
RAS_006714	N	N	GT2	N	Y (1-48)	1
RAS_006718	N	N	GH12	N	N	1
RAS_006738	N	N	GT0	N	N	1
RAS_006813	N	N	GH127	N	N	1
RAS_006869	N	N	GH5_12	N	N	1
RAS_006891	N	N	GT7	N	N	1
RAS_007008	N	N	GH32	N	N	1
RAS_007012	N	N	GH31	N	N	1
RAS_007021	N	N	GH146	N	N	1
RAS_007060	N	N	GH36	N	N	1
RAS_007098	N	N	CBM20+GH15	N	N	1
RAS_007155	N	N	GT58	N	N	1
RAS_007159	N	N	GH32	N	N	1
RAS_007169	N	N	GT31	N	N	1
RAS_007233	N	N	CBM18+CE4	N	N	1
RAS_007249	N	N	AA9	N	Y (1-25)	1
RAS_007252	N	N	GH3	N	N	1
RAS_007257	N	N	GT2	N	N	1
RAS_007287	N	N	GT1	N	Y (1-21)	1
RAS_007393	N	N	GH42	N	N	1
RAS_007471	N	N	GH76	N	N	1
RAS_007526	N	N	GH18	N	N	1
RAS_007542	N	N	GT2	N	N	1
RAS_007545	N	N	GH18	N	N	1
RAS_007547	N	N	GH18	N	N	1
RAS_007562	N	N	GH152	N	N	1
RAS_007644	N	N	CBM12	N	Y (1-27)	1
RAS_007675	N	N	GT91	N	N	1
RAS_007745	N	N	GH18	N	N	1
RAS_007751	N	N	GH27	N	N	1
RAS_007791	N	N	GH105	N	N	1
RAS_007852	N	N	GH88	N	N	1
RAS_007861	N	N	GT32	N	N	1
RAS_007904	N	N	CBM1	N	N	1
RAS_007967	N	N	AA3_2	N	N	1
RAS_007975	N	N	GT22	N	N	1
RAS_007979	N	N	GT35	N	N	1
RAS_008013	N	N	GH5_12	N	N	1
RAS_008024	N	N	GH16_1	N	N	1
RAS_008059	N	N	PL4_3	N	N	1
RAS_008078	N	N	GH10	N	N	1
RAS_008183	N	N	CBM18	N	N	1
RAS_008184	N	N	GT4	N	N	1
RAS_008234	N	N	GT47+GT64	N	N	1
RAS_008244	N	N	AA9+CBM1	N	N	1
RAS_008397	N	N	GH18	N	N	1
RAS_008403	N	N	GH139	N	N	1
RAS_008526	N	N	GH13_1	N	N	1
RAS_008547	N	N	GH128	N	N	1
RAS_008565	N	N	GT15	N	N	1
RAS_008588	N	N	GH42	N	N	1
RAS_008636	N	N	GT22	N	N	1
RAS_008637	N	N	GT13	N	N	1
RAS_008640	N	N	GH85	N	N	1
RAS_008691	N	N	AA3_2	N	N	1
RAS_008717	N	N	CBM18+GH18	N	N	1
RAS_008749	N	N	GH43_30	N	N	1
RAS_008777	N	N	CE3	N	N	1
RAS_008780	N	N	GH32	N	N	1
RAS_008794	N	N	GH28	N	N	1
RAS_008801	N	N	GH27	N	N	1
RAS_008831	N	N	CBM1	N	Y (1-20)	1
RAS_008924	N	N	GH43_26	N	N	1
RAS_008998	N	N	CBM48+GH13_8	N	N	1
RAS_009063	N	N	GH71	N	N	1
RAS_009095	N	N	CE8	N	N	1
RAS_009107	N	N	GH0	N	N	1
RAS_009197	N	N	CE16	N	N	1
RAS_009331	N	N	AA3_2	N	N	1
RAS_009470	N	N	CBM48+GH13_8	N	N	1
RAS_009476	N	N	AA3_2	N	N	1
RAS_009487	N	N	CBM18+GH16_19	N	N	1
RAS_009501	N	N	PL3_2	N	N	1
RAS_009510	N	N	GT1	N	N	1
RAS_009548	N	N	GH17+GT48	N	N	1
RAS_009641	N	N	CE4	N	N	1
RAS_009666	N	N	GT2	N	N	1
RAS_009684	N	N	GH39	N	N	1
RAS_009721	N	N	GT7	N	N	1
RAS_009785	N	N	GT3	N	N	1
RAS_009793	N	N	AA2	N	N	1
RAS_009806	N	N	GH78	N	N	1
RAS_009812	N	N	GT8	N	N	1
RAS_009882	N	N	CBM48+GH13_8	N	N	1
RAS_009891	N	N	PL42	N	N	1
RAS_009911	N	N	GT57	N	N	1
RAS_009930	N	N	CBM48+GH13	N	N	1
RAS_009938	N	N	GH47	N	N	1
RAS_009950	N	N	GH17+GT48	N	N	1
RAS_009988	N	N	AA9+CBM1	N	N	1
RAS_009992	N	N	GH47	N	Y (1-45)	1
RAS_010006	N	N	CBM48	N	Y (1-22)	1
RAS_010040	N	N	CBM18+GH18	N	N	1
RAS_010076	N	N	AA12	N	Y (1-20)	1
RAS_010262	N	N	GH146	N	N	1
RAS_010345	N	N	GT31	N	N	1
RAS_010399	N	N	GT2	N	N	1
RAS_010471	N	N	GH1+GH95	N	N	1
RAS_010564	N	N	GH130	N	N	1
RAS_010692	N	N	CE1	N	N	1
RAS_010693	N	N	CBM13	N	Y (1-18)	1
RAS_010696	N	N	CBM18+GH18	N	Y (1-30)	1
RAS_010707	N	N	CBM12	N	Y (1-28)	1
RAS_010714	N	N	GH72	N	N	1
RAS_010721	N	N	GT22	N	N	1
RAS_010724	N	N	GH5_12	N	N	1
RAS_010759	N	N	GT2	N	N	1
RAS_010852	N	N	GH79	N	N	1
RAS_010856	N	N	GH16_20	N	N	1
RAS_010889	N	N	GH35	N	N	1
RAS_010904	N	N	GT18	N	N	1
RAS_010923	N	N	GH31	N	N	1
RAS_011000	N	N	GT50	N	N	1
RAS_011016	N	N	CBM1	N	N	1
RAS_011018	N	N	CBM50	N	N	1
RAS_011025	N	N	PL1_7	N	Y (1-38)	1
RAS_011054	N	N	AA3_2	N	N	1
RAS_011061	N	N	GH36	N	N	1
RAS_011062	N	N	GH43_21	N	Y (1-19)	1
RAS_011117	N	N	GH18	N	N	1
RAS_011138	N	N	CBM24	N	N	1
RAS_011153	N	N	GH18	N	N	1
RAS_011204	N	N	GH10	N	N	1
RAS_011234	N	N	GH43_26	N	N	1
RAS_011277	N	N	GH93	N	N	1
RAS_011317	N	N	GT4	N	N	1
RAS_011325	N	N	GH18	N	N	1
RAS_011363	N	N	CBM91+GH43_14	N	N	1
RAS_011364	N	N	GT1	N	N	1
RAS_011400	N	N	GH17+GT48	N	N	1
RAS_011452	N	N	CE1	N	N	1
RAS_011574	N	N	AA4	N	N	1
RAS_011649	N	N	GT2	N	Y (1-43)	1
RAS_011688	N	N	GT71	N	N	1
RAS_011717	N	N	GT2	N	Y (1-18)	1
RAS_011792	N	N	AA5_2	N	N	1
RAS_011845	N	N	CBM48+GH13_8	N	N	1
RAS_011871	N	N	CBM48+GH13_8	N	N	1
RAS_011894	N	N	GH0	N	N	1
RAS_011923	N	N	CE3	N	N	1
RAS_011954	N	N	CBM1	N	Y (1-21)	1
RAS_011955	N	N	GT20	N	N	1
RAS_011962	N	N	CBM1	N	N	1
RAS_012006	N	N	AA9	N	N	1
RAS_012035	N	N	GH152	N	N	1
RAS_012055	N	N	GT1	N	N	1
RAS_012057	N	N	GH47	N	N	1
RAS_012095	N	N	GT4	N	N	1
RAS_012107	N	N	GH43_26	N	N	1
RAS_012112	N	N	GH28	N	N	1
RAS_012275	N	N	GT0	N	N	1
RAS_012292	N	N	GH32	N	N	1
RAS_012308	N	N	GH114	N	N	1
RAS_012318	N	N	GT90	N	N	1
RAS_012331	N	N	GT0	N	N	1
RAS_012398	N	N	CBM48+GH13_8	N	N	1
RAS_012433	N	N	CE0	N	N	1
RAS_012496	N	N	GT31	N	N	1
RAS_012589	N	N	GH18	N	N	1
RAS_012603	N	N	GH81	N	N	1
RAS_012609	N	N	CE5	N	N	1

## Sheet: Apiospora saccharicola
GeneID	EC#	HMMER	DIAMOND	dbCAN	Signal Peptide	# of Tools
SAC_000012	3.2.1.99	GH43_5(44-322)	GH43_5	GH43_e109	N	3
SAC_000032	3.2.1.20|3.2.1.84	GH31_1(283-862)	GH31	GH31_e7	Y (1-46)	3
SAC_000046	1.1.3.-	AA7(48-487)	AA7	AA7_e5	Y (1-19)	3
SAC_000053	2.4.1.-	GH72(20-333)+CBM43(386-472)	CBM43+GH72	GH72_e5+CBM43_e30	Y (1-21)	3
SAC_000096	-	GH78(586-975)	GH78	GH78_e44	N	3
SAC_000114	3.2.1.75	GH5_15(6-308)	GH5_15	GH5_e57	N	3
SAC_000133	-	AA3_1(254-782)	AA3	AA3_e4	N	3
SAC_000164	3.2.1.146|-	GH43_34(36-330)+CBM66(359-527)	CBM66+GH43_34	GH43_e147+CBM66_e8	N	3
SAC_000176	-	GH92(274-802)	GH92	GH92_e42	Y (1-24)	3
SAC_000188	3.2.1.21|3.2.1.37	GH3(123-337)	GH3	GH3_e32	N	3
SAC_000206	-	GT32(100-186)	GT32	GT32_e76	N	3
SAC_000231	3.2.1.40|3.1.1.73	CBM67(135-320)+GH78(349-880)	GH78	CBM67_e28+GH78_e80	N	3
SAC_000252	3.2.1.-	GH55_1(251-543)	CBM56+GH55	GH55_e10	N	3
SAC_000327	2.4.1.-	GT1(121-467)	GT1	GT1_e34	N	3
SAC_000342	3.2.1.20|3.2.1.84	GH31_1(398-845)	GH31	GH31_e39	N	3
SAC_000371	-	GH16_1(139-370)	GH16_1	GH16_e91	N	3
SAC_000403	2.4.1.186	GT8(2-211)	GT8	GT8_e149	N	3
SAC_000525	3.2.1.23|2.4.1.-	GH35(55-386)	GH35	GH35_e4	Y (1-23)	3
SAC_000585	1.1.3.13	AA3_3(10-585)	AA3_3	AA3_e3	N	3
SAC_000628	-	GH64(4-372)	GH64	GH64_e16	N	3
SAC_000651	-	GH27(126-379)	GH27	GH27_e20	Y (1-19)	3
SAC_000658	2.4.1.265|2.4.1.-	GT57(16-483)	GT57	GT57_e1	N	3
SAC_000671	3.2.1.55|3.2.1.-	GH62(34-305)	GH62	GH62_e0	Y (1-23)	3
SAC_000672	-	CE1(52-241)	CE1	CE1_e7	Y (1-28)	3
SAC_000676	3.2.1.25	GH2(126-874)	GH2	GH2_e138	N	3
SAC_000744	-	GH125(44-467)	GH125	GH125_e2	N	3
SAC_000745	-	GH92(304-815)	GH92	GH92_e35	N	3
SAC_000748	3.2.1.58	GH55_2(18-763)	GH55	GH55_e8	Y (1-24)	3
SAC_000769	3.2.1.174	GH78(84-645)	GH78	GH78_e52	Y (1-27)	3
SAC_000783	-	GH92(320-649)	GH92	GH92_e32	Y (1-20)	3
SAC_000851	1.10.3.2|1.10.3.-	AA1_3(102-416)	AA1_3	AA1_e46	N	3
SAC_000901	-	GH31_2(242-722)	GH31_2	GH31_e95	N	3
SAC_000907	-	GH43_24(50-287)	CBM35+GH43_24	GH43_e114+CBM35_e31	N	3
SAC_000929	3.2.1.40	GH78(149-637)	GH78	GH78_e78	N	3
SAC_000931	-	AA2(60-253)	AA0	AA2_e8	Y (1-19)	3
SAC_000989	-	GH125(74-484)	GH125	GH125_e2	Y (1-30)	3
SAC_000998	3.2.1.21	GH3(98-311)	GH3	GH3_e180	N	3
SAC_001039	3.2.1.164	GH5_16(47-384)	GH5_16	GH5_e102	N	3
SAC_001048	-	AA2(101-349)	AA2	AA2_e12	N	3
SAC_001075	3.2.1.15	GH28(43-360)	GH28	GH28_e75	Y (1-30)	3
SAC_001081	4.2.2.13	GH31_8(333-910)	GH31	GH31_e21	N	3
SAC_001149	-	GH79(40-493)	GH79	GH79_e7	Y (1-20)	3
SAC_001152	3.2.1.113	GH47(104-599)	GH47	GH47_e5	N	3
SAC_001220	1.1.99.18	AA3_1(40-578)	AA3_1	AA3_e46	Y (1-25)	3
SAC_001226	3.2.1.149|3.2.1.-	GH5_23(86-365)	GH5_23	GH5_e62	Y (1-20)	3
SAC_001234	3.1.1.72	CE1(47-205)	CBM1+CE1	CE1_e4	Y (1-20)	3
SAC_001247	1.1.3.13	AA3_3(12-606)	AA3_3	AA3_e3	N	3
SAC_001266	-	GH29(305-673)	GH29	GH29_e66	N	3
SAC_001267	-	GH146(392-843)	GH146	GH146_e4	Y (1-25)	3
SAC_001276	1.1.3.13	AA3_3(6-642)	AA3_3	AA3_e3	N	3
SAC_001277	3.2.1.55|3.2.1.-	GH62(516-784)	CBM2+GH62	GH62_e0	N	3
SAC_001283	-	GH92(300-828)	GH92	GH92_e32	N	3
SAC_001294	3.2.1.37|3.2.1.55|3.2.1.8	GH43_29(29-308)+CBM6(331-452)	CBM6+GH43_29	GH43_e59+CBM6_e0	Y (1-28)	3
SAC_001295	-	AA3_2(32-654)	AA3	AA3_e44	N	3
SAC_001303	3.2.1.58	GH55_2(125-869)	GH55	GH55_e8	Y (1-21)	3
SAC_001341	-	GH154(28-372)	GH154	GH154_e10	N	3
SAC_001384	3.2.1.113	GH47(102-600)	GH47	GH47_e5	N	3
SAC_001398	2.4.1.11	GT3(19-658)	GT3	GT3_e0	N	3
SAC_001441	3.2.1.96	GH18(37-229)	GH18	GH18_e169	N	3
SAC_001450	-	GH78(85-655)	GH78	GH78_e17	Y (1-26)	3
SAC_001512	3.2.1.8	GH10(89-383)	GH10	GH10_e64	Y (1-18)	3
SAC_001518	-	AA3_2(121-683)	AA3_2	AA3_e17	N	3
SAC_001542	-	GT1(161-451)	GT1	GT1_e555	N	3
SAC_001593	-	CE1(40-168)	CBM1+CE0	CE1_e37	Y (1-21)	3
SAC_001621	-	AA3_2(71-654)	AA3_2	AA3_e11	Y (1-24)	3
SAC_001636	3.2.1.14	GH18(552-900)	CBM18+CBM50+GH18	CBM18_e13+GH18_e72	Y (1-24)	3
SAC_001698	3.2.1.14	GH18(218-546)	CBM18+CBM50+GH18	GH18_e72	N	3
SAC_001781	3.2.1.101	GH76(28-405)	GH76	GH76_e44	Y (1-21)	3
SAC_001815	-	CE3(85-268)	CE3+GH43_30	CE3_e28	Y (1-27)	3
SAC_001889	2.4.1.131|2.4.1.-	GT15(73-351)	GT15	GT15_e0	N	3
SAC_001926	3.2.1.4	GH5_5(95-371)	CBM1+GH5_5	GH5_e137	Y (1-24)	3
SAC_001999	2.4.1.80	GT21(52-353)	GT21	GT21_e38	N	3
SAC_002049	-	GT32(92-171)	GT32	GT32_e62	N	3
SAC_002050	1.14.99.56|1.14.99.54	AA9(7-225)	AA9+CBM1	AA9_e20	Y (1-23)	3
SAC_002110	-	GH18(144-492)	CBM18+GH18	GH18_e61	N	3
SAC_002224	2.4.1.16	GT2(464-626)+GT2(604-856)	GT2	GT2+GT2	N	3
SAC_002230	3.2.1.99	GH43_6(32-319)	GH43_6	GH43_e141	Y (1-22)	3
SAC_002299	-	GH92(293-801)	GH92	GH92_e35	N	3
SAC_002333	3.2.1.55|3.2.1.37	GH54(32-347)+CBM42(367-512)	CBM42+GH54	GH54_e0+CBM42_e0	Y (1-31)	3
SAC_002349	3.2.1.8	GH10(607-904)	CBM1+GH10	GH10_e64	N	3
SAC_002381	3.2.1.14	GH18(30-278)	CBM1+GH18	GH18_e94	Y (1-24)	3
SAC_002512	-	CE2(187-393)	CE2	CE2_e17	N	3
SAC_002572	3.2.1.14	GH18(2-162)	CBM18+CBM50+GH18	GH18_e72	N	3
SAC_002659	2.4.1.231	GT4(446-617)	GT4	GT4_e3141	N	3
SAC_002675	-	AA3_2(43-636)	AA3_2	AA3_e60	Y (1-29)	3
SAC_002686	-	GH76(37-359)	GH76	GH76_e26	Y (1-22)	3
SAC_002813	-	AA3_2(25-643)	AA3	AA3_e44	Y (1-20)	3
SAC_002874	3.2.1.177	GH31_4(211-669)	GH31	GH31_e0	N	3
SAC_002905	-	GT1(136-456)	GT1	GT1_e555	N	3
SAC_002912	2.4.1.-	GT1(137-447)	GT1	GT1_e34	N	3
SAC_002919	3.2.1.28|-	GH65(350-693)	CBM32+GH65	GH65_e25+CBM32_e187	N	3
SAC_002952	-	GT32(91-170)	GT32	GT32_e62	N	3
SAC_003000	-	CE3(349-547)	CE0	CE3_e27	N	3
SAC_003010	2.4.1.-	GH72(16-333)	GH72	GH72_e9	Y (1-26)	3
SAC_003100	-	AA3(20-610)	AA3	AA3_e36	Y (1-20)	3
SAC_003160	2.4.1.257|2.4.1.132	GT4(484-652)	GT4	GT4_e2823	N	3
SAC_003199	1.10.3.2	AA1_2(48-385)	AA1_2	AA1_e26	Y (1-27)	3
SAC_003304	-	AA3_1(22-565)	AA3_1	AA3_e58	Y (1-26)	3
SAC_003350	3.2.1.3|3.2.1.1	GH15(64-463)+CBM20(541-631)	CBM20+GH15	GH15_e31+CBM20_e10	N	3
SAC_003398	2.4.1.109	GT39(68-306)	GT39	GT39_e30	N	3
SAC_003472	-	GT90(271-532)	GT90	GT90_e11	N	3
SAC_003484	3.2.1.55	GH51_1(15-502)	GH51	GH51_e31	N	3
SAC_003494	-	GH72(19-296)	GH72	GH72_e10	Y (1-20)	3
SAC_003501	-	GH5_16(26-391)	GH5_16	GH5_e318	N	3
SAC_003506	3.2.1.1|3.2.1.116|2.4.1.-	GH13_5(38-380)	GH13_5	GH13_e173	N	3
SAC_003556	2.4.1.198	GT4(218-357)	GT4	GT4_e954	N	3
SAC_003583	2.4.1.18	GH13_8(249-542)	CBM48+GH13_8	CBM48_e32+GH13_e20	N	3
SAC_003785	-	AA5(479-986)	AA5_1	AA5_e9	Y (1-22)	3
SAC_003882	2.4.1.131	GT4(355-514)	GT4	GT4_e1364	N	3
SAC_003898	-	GT8(8-295)	GT8	GT8_e117	N	3
SAC_004195	3.2.1.20|3.2.1.84	GH31_1(186-645)	GH31_1	GH31_e7	N	3
SAC_004310	2.4.1.267	GT57(65-296)+GT57(334-547)	GT57	GT57_e0	N	3
SAC_004383	-	AA3_2(66-693)	AA3_2	AA3_e44	N	3
SAC_004395	-	GH92(267-776)	GH92	GH92_e35	Y (1-28)	3
SAC_004402	2.4.1.321	GH94(50-822)	GH94	GH94_e4	N	3
SAC_004404	-	GH16_18(71-226)	GH16_18	GH16_e274	Y (1-25)	3
SAC_004408	-	GH141(19-559)	GH141	GH141_e5	Y (1-18)	3
SAC_004436	-	AA3_2(53-683)	AA3	AA3_e36	Y (1-23)	3
SAC_004481	-	GH55_2(251-959)	GH55	GH55_e6	N	3
SAC_004512	3.2.1.14	GH18(653-1010)	CBM18+CBM50+GH18	CBM18_e13+GH18_e72	Y (1-24)	3
SAC_004520	3.2.1.6	GH16_3(33-296)	GH16_3	GH16_e87	Y (1-23)	3
SAC_004548	-	GH18(6-308)	GH18	GH18_e61	N	3
SAC_004562	-	AA3_2(38-645)	AA3_2	AA3_e60	N	3
SAC_004568	3.2.1.4	GH5_5(90-378)	CBM1+GH5_5	GH5_e65	Y (1-22)	3
SAC_004570	3.2.1.21|3.2.1.37	GH3(81-294)	GH3	GH3_e32	Y (1-22)	3
SAC_004611	3.2.1.113	CE1(55-237)+GH47(379-863)	GH47	GH47_e16	Y (1-17)	3
SAC_004626	3.2.1.8	GH11(45-223)	GH11	GH11_e11	Y (1-25)	3
SAC_004629	3.2.1.55|3.2.1.-	GH62(23-293)	CBM1+GH62	GH62_e0	Y (1-22)	3
SAC_004635	-	GT90(349-645)	GT90	GT90_e11	N	3
SAC_004676	3.1.1.-	CE15(46-367)	CE15	CE15_e22	Y (1-31)	3
SAC_004742	-	AA3_2(13-618)	AA3_2	AA3_e1	N	3
SAC_004747	3.2.1.20	GH31_1(306-858)	GH31_1	GH31_e82	Y (1-43)	3
SAC_004780	3.2.1.-	GH18(42-393)	GH18	GH18_e227	Y (1-29)	3
SAC_004837	1.1.3.13	AA3_3(12-628)	AA3_3	AA3_e3	N	3
SAC_004841	3.1.1.72	CE1(49-251)	CE1	CE1_e4	Y (1-28)	3
SAC_004842	3.2.1.-|-	GH35(47-393)	GH35	GH35_e18+CBM67_e19	Y (1-23)	3
SAC_004853	3.2.1.8	GH10(25-337)	CBM1+GH10	GH10_e40	Y (1-24)	3
SAC_004861	-	AA9(10-221)	AA9+CBM1	AA9_e47	Y (1-22)	3
SAC_004901	-	GH64(59-428)	GH64	GH64_e11	Y (1-22)	3
SAC_004903	3.2.1.31|3.2.1.-	GH79(58-359)	GH79	GH79_e21	Y (1-22)	3
SAC_004912	3.2.1.111|3.2.1.51	GH29(279-607)	GH29	GH29_e30	N	3
SAC_004944	1.10.3.2|1.10.3.-	AA1_3(151-455)	AA1_3	AA1_e46	Y (1-20)	3
SAC_004953	-	GH20(677-1007)	GH20	GH20_e17	N	3
SAC_004971	3.2.1.58	GH55_2(33-778)	GH55	GH55_e8	Y (1-23)	3
SAC_005019	3.2.1.21	GH3(3-203)	GH3	GH3_e116	N	3
SAC_005132	-	PL4_1(1255-1769)	PL4_1	PL4_e6	N	3
SAC_005134	-	GH5_23(120-271)+GH5_23(275-375)	GH5_23	GH5_e30	N	3
SAC_005147	-	GH76(150-546)	GH0	GH76_e26	N	3
SAC_005166	3.2.1.31|3.2.1.-	GH79(40-527)	GH79	GH79_e21	N	3
SAC_005168	-	GT90(2035-2300)	GT90	GT90_e15	N	3
SAC_005186	-	GH47(22-559)	GH47	GH47_e19	N	3
SAC_005221	1.1.3.38	AA4(96-328)	GT31	AA4_e0	N	3
SAC_005257	3.2.1.164	GH30_5(26-477)	GH30_5	GH30_e22	Y (1-21)	3
SAC_005264	4.2.2.2	PL3_2(32-218)	PL3_2	PL3_e16	Y (1-23)	3
SAC_005285	1.10.3.2|-	AA1_3(61-376)	AA1_3	AA1_e18+AA1_e41	N	3
SAC_005286	1.10.3.2|-	AA1(127-607)	AA1_3	AA1_e18+AA1_e41	N	3
SAC_005293	-	GH43_36(77-343)+CBM91(371-552)	CBM1+GH43_36	GH43_e274+CBM91_e7	N	3
SAC_005311	3.2.1.37	GH3(49-331)	GH3	GH3_e21	N	3
SAC_005365	-	GH152(58-328)	GH152	GH152_e10	N	3
SAC_005383	4.2.2.10	PL1_4(114-298)	PL1_4	PL1_e16	Y (1-21)	3
SAC_005440	3.2.1.4	GH45(28-229)	GH45	GH45_e0	Y (1-20)	3
SAC_005444	3.2.1.113	GH47(101-567)	GH47	GH47_e5	N	3
SAC_005532	2.4.1.-	GT50(169-440)	GT50	GT50_e0	N	3
SAC_005550	-	AA3_2(35-618)	AA3_2	AA3_e19	N	3
SAC_005562	-	GH31_15(171-599)	GH31	GH31_e77	N	3
SAC_005632	-	GH16_18(73-229)	GH16_18	GH16_e153	Y (1-25)	3
SAC_005698	-	GH18(54-413)	GH18	GH18_e58	Y (1-22)	3
SAC_005702	3.2.1.21	GH3(192-404)	GH3	GH3_e180	N	3
SAC_005708	3.2.1.113	GH47(107-579)	GH47	GH47_e5	Y (1-40)	3
SAC_005736	2.4.1.257	GT32(119-200)	GT32	GT32_e68	Y (1-30)	3
SAC_005739	3.2.1.39	GH16_4(156-479)	GH16_4	GH16_e102	N	3
SAC_005745	-	GH105(48-368)	GH105	GH105_e57	N	3
SAC_005905	2.4.1.15	GT20(10-475)	GT20	GT20_e0	N	3
SAC_005943	3.2.1.23	GH2(32-944)	GH2	GH2_e61	N	3
SAC_006010	-	PL1_2(72-244)	PL1	PL1_e17	Y (1-22)	3
SAC_006032	3.2.1.-	GH93(58-352)	GH93	GH93_e5	Y (1-23)	3
SAC_006048	3.2.1.101	GH76(28-406)	GH76	GH76_e8	Y (1-21)	3
SAC_006085	3.2.1.176|3.2.1.132|3.2.1.4	GH7(20-453)	CBM1+GH7	GH7_e0	Y (1-20)	3
SAC_006098	2.4.1.16	GT2(225-393)	GT2	GT2+GT2	N	3
SAC_006117	-	AA1(156-682)	AA1	AA1_e22	N	3
SAC_006119	3.2.1.1	GH13_1(55-355)	CBM20+GH13_1	GH13_e124	N	3
SAC_006136	-	AA2(33-285)	AA2	AA2_e1	N	3
SAC_006162	3.2.1.37	GH3(237-486)	GH3	GH3_e21	N	3
SAC_006201	3.2.1.14	GH18(521-877)	CBM18+GH18	CBM18_e13+GH18_e72	Y (1-50)	3
SAC_006222	3.2.1.4|3.2.1.73	GH7(26-394)	CBM1+GH7	GH7_e1	Y (1-23)	3
SAC_006229	-	CE1(38-200)	CBM1+CE1	CE1_e39	Y (1-20)	3
SAC_006239	-	AA3_2(59-638)	AA3_2	AA3_e11	N	3
SAC_006242	3.2.1.55	GH51_2(209-651)	GH51	GH51_e35	Y (1-21)	3
SAC_006332	3.2.1.39	GH81(2-577)	GH81	GH81_e0	N	3
SAC_006351	1.10.3.2|1.10.3.-	AA1_3(56-368)	AA1_3	AA1_e46	Y (1-26)	3
SAC_006372	1.-.-.-	AA12(433-834)	AA12	AA12_e4	N	3
SAC_006449	-	GH28(63-417)	GH28	GH28_e79	N	3
SAC_006520	-	GT76(60-485)	GT76	GT76_e8	N	3
SAC_006524	3.2.1.23	GH2(109-974)	GH2	GH2_e61	N	3
SAC_006538	3.2.1.-	GH131(20-260)	CBM1+GH131	GH131_e5	N	3
SAC_006557	3.2.1.58	GH55_2(263-791)	GH55_2	GH55_e8	N	3
SAC_006593	4.2.2.23	PL4_3(20-664)	PL4_3	PL4_e1	N	3
SAC_006594	-	GT1(183-531)	GT1	GT1_e475	N	3
SAC_006600	3.2.1.37|3.2.1.55|3.2.1.21	GH3(79-300)	GH3	GH3_e88	N	3
SAC_006604	1.1.99.18	AA8(31-216)+AA3_1(251-805)	AA3_1+AA8+CBM1	AA8_e5+AA3_e46	Y (1-24)	3
SAC_006607	-	GH55_2(97-661)	GH55	GH55_e11	Y (1-24)	3
SAC_006639	-	GH43_26(38-330)	GH43_26	GH43_e66	N	3
SAC_006655	-	GH18(4-206)	CBM18+GH18	GH18_e252	N	3
SAC_006695	3.2.1.58	GH55_2(94-841)	CBM50+GH55_2	GH55_e8	N	3
SAC_006696	3.2.1.14	GH18(159-507)	CBM18+GH18	GH18_e232	Y (1-28)	3
SAC_006706	-	GT59(11-475)	GT59	GT59_e2	N	3
SAC_006777	3.2.1.8|3.2.1.-	GH30_7(21-462)	GH30_7	GH30_e48	Y (1-23)	3
SAC_006793	2.4.1.131|2.4.1.-	GT15(132-402)	GT15	GT15_e0	N	3
SAC_006813	2.4.1.16	GT2(1206-1713)	GT2	GT2	N	3
SAC_006814	2.4.1.16	GT2(1055-1563)	GT2	GT2	N	3
SAC_006876	2.4.1.16	GT2(255-543)	GT2	GT2	N	3
SAC_006906	3.2.1.106|3.2.1.-	GH63(442-653)	GH63	GH63_e12	N	3
SAC_006943	2.4.1.1	GT35(515-1230)	GT35	GT35_e0	N	3
SAC_006967	-	GH76(33-411)	GH76	GH76_e17	N	3
SAC_007010	-	GH76(24-395)	GH76	GH76_e9	N	3
SAC_007094	-	GT62(276-538)	GT62	GT62_e5	N	3
SAC_007114	-	GT2(112-258)	GT2	GT2	N	3
SAC_007178	5.4.99.11|3.2.1.20|3.2.1.10|3.2.1.-|3.2.1.70	GH13_40(41-401)	GH13_40	GH13_e122	N	3
SAC_007288	-	GH131(29-292)	GH131	GH131_e3	Y (1-20)	3
SAC_007311	-	GH18(179-523)	CBM18+GH18	GH18_e286	Y (1-35)	3
SAC_007325	-	AA1(114-622)	AA1	AA1_e5	N	3
SAC_007326	-	AA1(9-396)	AA1	AA1_e10	N	3
SAC_007349	2.4.1.142|2.4.1.-	GT33(38-443)	GT33	GT33_e1	N	3
SAC_007352	3.2.1.39	GH55(37-771)	GH55	GH55_e14	Y (1-24)	3
SAC_007358	-	GH93(52-333)	GH93	GH93_e20	Y (1-25)	3
SAC_007371	1.14.99.54	AA9(8-208)	AA9+CBM1	AA9_e36	N	3
SAC_007399	-	PL4_5(36-303)	PL4_5	PL4_e2	N	3
SAC_007401	3.2.1.67	GH28(74-427)	GH28	GH28_e29	N	3
SAC_007403	1.1.3.9|1.1.3.13|1.1.3.-|1.1.3.7|1.1.3.47	AA5_2(59-611)	AA5_2	AA5_e12	Y (1-39)	3
SAC_007411	2.4.1.259|2.4.1.261	GT22(37-468)	GT22	GT22_e1	N	3
SAC_007416	-	CE8(71-379)	CE8	CE8_e26	Y (1-22)	3
SAC_007522	5.4.99.11|3.2.1.20|3.2.1.10|3.2.1.-|3.2.1.70	GH13_40(59-420)	GH13_40	GH13_e122	N	3
SAC_007539	2.4.1.258	GT58(34-396)	GT58	GT58_e1	N	3
SAC_007673	3.2.1.101	GH76(32-401)	GH76	GH76_e8	Y (1-23)	3
SAC_007727	3.2.1.8	GH10(757-1075)	GH10	GH10_e67	N	3
SAC_007729	-	GH55_2(114-865)	GH55	GH55_e11	Y (1-22)	3
SAC_007747	3.2.1.75	GH5_15(76-388)	GH5_15	GH5_e206	Y (1-24)	3
SAC_007769	-	AA3_2(2-610)	AA3_2	AA3_e38	N	3
SAC_007779	3.2.1.67|3.2.1.-	GH28(98-383)	GH28	GH28_e58	Y (1-21)	3
SAC_007784	3.2.1.78	GH5_7(74-348)	GH5_7	GH5_e89	Y (1-30)	3
SAC_007789	3.2.1.4|3.2.1.73	GH7(21-443)	GH7	GH7_e1	Y (1-21)	3
SAC_007790	-	GH125(126-537)	GH125	GH125_e2	N	3
SAC_007801	1.1.3.13	AA3_3(2-465)	AA3_3	AA3_e3	N	3
SAC_007821	3.2.1.37|3.2.1.55	GH43_1(4-333)	GH43_1	GH43_e53	N	3
SAC_007827	3.2.1.37|-	GH43_14(27-306)+CBM91(349-565)	CBM91+GH43_14	GH43_e51+CBM91_e33	Y (1-23)	3
SAC_007835	-	GH146(44-561)	GH146	GH146_e5	Y (1-23)	3
SAC_007876	-	AA3_2(13-542)	AA3_2	AA3_e4	N	3
SAC_007882	3.2.1.21|3.2.1.45|3.2.1.104	GH5_12(5-616)	GH5_12	GH5_e145	N	3
SAC_007893	1.1.99.18|-	AA8(24-199)+AA3_1(227-761)	AA3_1+AA8	AA8_e5+AA3_e61	Y (1-18)	3
SAC_007981	-	PL4_5(199-528)	PL4_5	PL4_e2	Y (1-23)	3
SAC_008086	3.2.1.101	GH76(32-411)	GH76	GH76_e8	N	3
SAC_008157	3.2.1.145	GH43_24(49-281)	CBM35+GH43_24	GH43_e150+CBM35_e44	Y (1-23)	3
SAC_008237	-	GH79(45-400)	GH79	GH79_e16+GH79_e7	N	3
SAC_008275	1.1.3.-	AA7(50-248)	AA7	AA7_e5	N	3
SAC_008292	3.2.1.37|-	GH43_14(292-491)	GH43_14	GH43_e51+CBM91_e33	N	3
SAC_008303	2.4.1.16	GT2(222-384)+GT2(362-572)	GT2	GT2+GT2	N	3
SAC_008375	-	AA3_2(50-626)	AA3_2	AA3_e19	Y (1-26)	3
SAC_008428	3.2.1.-|2.4.1.-	GH17(311-580)	GH17	GH17_e67	N	3
SAC_008448	-	AA9(7-220)	AA9+CBM1	AA9_e47	N	3
SAC_008496	2.4.1.109	GT39(54-299)	GT39	GT39_e9	N	3
SAC_008554	-	AA3(3-511)	AA3	AA3_e27	N	3
SAC_008562	3.2.1.176|3.2.1.132|3.2.1.4	GH7(19-451)	GH7	GH7_e0	N	3
SAC_008568	-	CE1(32-234)	CE1	CE1_e34	Y (1-19)	3
SAC_008600	-	AA3_2(45-620)	AA3_2	AA3_e19	Y (1-29)	3
SAC_008617	-	GH29(328-700)	GH29	GH29_e66	Y (1-15)	3
SAC_008650	3.2.1.58	GH5_9(420-743)	GH5_9	GH5_e261	N	3
SAC_008686	3.2.1.22|3.2.1.88	GH27(121-369)	CBM35+GH27	GH27_e5+CBM35_e6	N	3
SAC_008768	-	GT1(72-465)	GT1	GT1_e89	N	3
SAC_008807	3.2.1.59	GH71(24-408)+CBM24(461-537)	CBM24+GH71	GH71_e11+CBM24_e0	Y (1-22)	3
SAC_008842	-	AA12(26-420)	AA12	AA12_e5	N	3
SAC_008881	-	AA3_2(10-512)	AA3_2	AA3_e25	N	3
SAC_008907	3.2.1.-	GH131(23-262)	GH131	GH131_e5	Y (1-21)	3
SAC_008918	-	GH139(6-777)	GH139	GH139_e1	Y (1-21)	3
SAC_008936	-	CE9(23-413)	CE9	CE9_e4	N	3
SAC_008937	-	GH3(78-304)	GH3	GH3_e188	N	3
SAC_008942	3.2.1.177	GH31_3(260-700)	GH31	GH31_e31	N	3
SAC_008943	3.2.1.120|3.2.1.21	GH3(116-337)	GH3	GH3_e139	Y (1-20)	3
SAC_008953	3.2.1.113	GH47(40-515)	GH47	GH47_e16	Y (1-29)	3
SAC_009003	-	GT90(180-448)	GT90	GT90_e6	N	3
SAC_009014	3.2.1.21|3.2.1.37	GH3(86-173)	GH3	GH3_e32	Y (1-19)	3
SAC_009049	3.2.1.146	GH2(50-483)	GH2	GH2_e74	N	3
SAC_009122	-	CE3(56-248)	CE0	CE3_e28	Y (1-26)	3
SAC_009128	3.2.1.22	GH27(230-512)	GH27	GH27_e18	N	3
SAC_009153	-	AA3_2(19-632)	AA3_2	AA3_e34	N	3
SAC_009159	-	AA3_2(3-560)	AA3_2	AA3_e7	N	3
SAC_009199	3.2.1.25	GH2(14-723)	GH2	GH2_e138	N	3
SAC_009209	-	AA12(23-422)	AA12+AA8	AA12_e6	Y (1-30)	3
SAC_009219	3.2.1.58|3.2.1.21|3.2.1.75	GH5_9(94-394)	GH5_9	GH5_e297	Y (1-24)	3
SAC_009233	2.4.1.173	GT1(985-1401)	GT1	GT1_e24	N	3
SAC_009236	-	GH18(12-337)	CBM18+GH18	GH18_e170	N	3
SAC_009290	3.2.1.101	GH76(30-411)	GH76	GH76_e8	Y (1-20)	3
SAC_009291	3.2.1.-|3.2.1.21	GH3(103-323)	GH3	GH3_e147	Y (1-22)	3
SAC_009306	1.14.99.55	AA13(18-250)	AA13	AA13_e0	Y (1-18)	3
SAC_009320	-	CE8(27-302)	CE8	CE8_e40	Y (1-42)	3
SAC_009324	1.1.3.13	AA3_3(44-522)	AA3_3	AA3_e3	N	3
SAC_009331	-	AA3_1(565-1094)	AA3_1+AA8	AA3_e61	Y (1-24)	3
SAC_009403	-	AA3_2(33-615)	AA3_2	AA3_e15	N	3
SAC_009407	2.4.1.-	GT22(6-406)	GT22	GT22_e21	N	3
SAC_009555	3.2.1.21	GH1(2-470)	GH1	GH1_e105	N	3
SAC_009592	-	GT90(332-602)	GT90	GT90_e20	Y (1-46)	3
SAC_009605	3.5.1.41	CE4(139-266)	CBM18+CE4	CE4_e46	Y (1-26)	3
SAC_009652	3.2.1.164	GH5_16(55-403)	GH5_16	GH5_e102	Y (1-36)	3
SAC_009805	2.4.1.-	GT24(1172-1419)	GT24	GT24_e1	Y (1-28)	3
SAC_009815	-	GT61(347-449)	GT61	GT61_e19	Y (1-36)	3
SAC_009841	3.2.1.21|3.2.1.-	GH3(85-300)	GH3	GH3_e16	Y (1-19)	3
SAC_009892	3.2.1.8	GH10(31-330)	CBM1+GH10	GH10_e64	Y (1-18)	3
SAC_009907	-	GH64(3-380)	GH64	GH64_e2	N	3
SAC_009956	2.4.1.-	GH72(21-335)	CBM43+GH72	GH72_e5+CBM43_e30	Y (1-23)	3
SAC_009971	-	AA3_2(7-545)	AA3_2	AA3_e38	N	3
SAC_010014	2.4.1.34	GT48(868-1646)	GT48	GT48_e0	N	3
SAC_010024	-	GH78(422-826)	GH78	GH78_e20	Y (1-25)	3
SAC_010075	2.4.1.-	GH72(28-351)	CBM43+GH72	GH72_e5+CBM43_e30	Y (1-25)	3
SAC_010085	-	AA3_2(8-519)	AA3_2	AA3_e15	N	3
SAC_010096	3.2.1.113	GH47(220-1021)	GH47	GH47_e5	N	3
SAC_010114	3.2.1.45	GH5_12(35-629)	GH5_12	GH5_e298	N	3
SAC_010118	-	GT90(647-916)	GT90	GT90_e3	N	3
SAC_010136	3.1.1.6	CE3(23-215)	CBM1+CE3	CE3_e12	Y (1-19)	3
SAC_010154	-	GH18(153-500)	CBM18+GH18	CBM18_e27+GH18_e61	Y (1-27)	3
SAC_010164	3.2.1.21|3.2.1.45|3.2.1.104	GH5_12(15-548)	GH5_12	GH5_e145	N	3
SAC_010174	3.2.1.6	GH16_3(31-282)	GH16_3	GH16_e87	Y (1-21)	3
SAC_010181	3.2.1.176|3.2.1.132|3.2.1.4	GH7(20-451)	GH7	GH7_e0	Y (1-26)	3
SAC_010238	1.10.3.2	AA1_3(69-372)	AA1_3	AA1_e18	N	3
SAC_010254	-	CE1(34-245)	CE1	CE1_e39	N	3
SAC_010265	-	GH43_26(49-379)	GH43_26	GH43_e181	Y (1-22)	3
SAC_010266	3.2.1.26|3.2.1.80|2.4.1.-	GH32(49-355)	GH32	GH32_e108	Y (1-29)	3
SAC_010270	-	PL42(21-384)	PL42	PL42_e10	N	3
SAC_010309	3.2.1.131	GH115(48-719)	GH115	GH115_e0	Y (1-24)	3
SAC_010315	3.2.1.101	GH76(28-405)	GH76	GH76_e8	Y (1-21)	3
SAC_010317	-	GT2(45-282)	GT2	GT2	N	3
SAC_010331	3.2.1.8	GH10(92-385)	GH10	GH10_e64	Y (1-18)	3
SAC_010364	1.1.3.16	AA3_2(31-572)	AA3_2	AA3_e2	Y (1-47)	3
SAC_010491	-	AA2(54-203)	AA0	AA2_e8	N	3
SAC_010565	-	GH3(450-667)	GH3	GH3_e87	N	3
SAC_010579	-	GT15(118-423)	GT15	GT15_e5	N	3
SAC_010582	-	GH16_19(110-275)	CBM18+GH16_19	CBM18_e25+GH16_e15	Y (1-21)	3
SAC_010591	1.10.3.2|1.10.3.-	AA1_3(53-365)	AA1_3	AA1_e46	Y (1-21)	3
SAC_010608	3.2.1.8	GH10(24-338)	CBM1+GH10	GH10_e40	Y (1-23)	3
SAC_010617	3.2.1.37	GH3(91-340)	GH3	GH3_e21	N	3
SAC_010619	2.4.1.173|2.4.1.-	GT1(292-599)	GT1	GT1_e153	N	3
SAC_010646	3.2.1.106|3.2.1.-	GH63(601-812)	GH63	GH63_e12	Y (1-31)	3
SAC_010692	1.10.3.2	AA1_2(37-380)	AA1_2	AA1_e26	N	3
SAC_010708	3.2.1.26	GH32(15-364)	GH32	GH32_e120	N	3
SAC_010709	-	AA3(320-913)	AA3	AA3_e36	N	3
SAC_010715	3.2.1.91|3.2.1.4	GH6(58-350)	GH6	GH6_e20	Y (1-27)	3
SAC_010716	3.2.1.91|3.2.1.4	GH6(61-358)	GH6	GH6_e20	Y (1-19)	3
SAC_010737	-	GT69(133-411)	GT69	GT69_e6	N	3
SAC_010738	3.2.1.14	GH18(40-391)	GH18	GH18_e272	Y (1-24)	3
SAC_010754	4.2.2.23	PL4_1(17-521)	PL4_1	PL4_e12	Y (1-20)	3
SAC_010842	1.10.3.2|1.10.3.-	AA1_3(51-362)	AA1_3	AA1_e46	N	3
SAC_010903	3.2.1.25	GH2(47-836)	GH2	GH2_e23	N	3
SAC_010947	3.2.1.91|3.2.1.4	GH6(151-440)	CBM1+GH6	GH6_e20	Y (1-18)	3
SAC_010953	3.2.1.22	GH36(45-735)	GH36	GH36_e36	Y (1-29)	3
SAC_011003	-	CBM21(350-456)	CBM21	CBM21_e9	N	3
SAC_011011	1.1.3.-	AA7(41-468)	AA7	AA7_e0	N	3
SAC_011097	2.4.1.173|2.4.1.-	GT1(397-704)	GT1	GT1_e153	N	3
SAC_011100	3.2.1.4	GH5_5(24-309)	GH5_5	GH5_e131	N	3
SAC_011153	-	GH5_11(56-393)	GH5_11	GH5_e82	Y (1-30)	3
SAC_011194	3.2.1.-	GH131(16-256)	GH131	GH131_e5	N	3
SAC_011228	-	GH35(37-392)	GH35	GH35_e22+CBM67_e19	Y (1-21)	3
SAC_011254	3.2.1.21|3.2.1.38|3.2.1.-	GH3(134-382)	GH3	GH3_e94	Y (1-40)	3
SAC_011314	3.2.1.89	GH53(21-346)	GH53	GH53_e5	Y (1-18)	3
SAC_011322	3.2.1.113	GH47(123-594)	GH47	GH47_e5	N	3
SAC_011336	3.2.1.113	GH47(9-448)	GH47	GH47_e17	N	3
SAC_011338	3.1.3.12	GT20(134-663)	GT20	GT20_e19	N	3
SAC_011393	3.2.1.21|3.2.1.37	GH3(88-302)	GH3	GH3_e32	N	3
SAC_011444	3.2.1.-	GH18(28-430)	CBM18+GH18	GH18_e227	Y (1-19)	3
SAC_011503	3.2.1.14	GH18(2-253)	CBM18+GH18	GH18_e72	N	3
SAC_011539	3.2.1.91|3.2.1.4	GH6(56-348)	GH6	GH6_e20	Y (1-27)	3
SAC_011546	-	GT8(7-278)	GT8	GT8_e176	N	3
SAC_011592	-	GH92(62-570)	GH92	GH92_e35	N	3
SAC_011597	3.2.1.78	GH5_7(78-305)	GH5_7	GH5_e89	Y (1-18)	3
SAC_011609	2.4.1.25|3.2.1.33	GH13_25(1081-1533)	GH13_25+GH133	GH13_e153+GH133_e0	N	3
SAC_011632	-	AA2(111-351)	AA2	AA2_e1	N	3
SAC_011652	-	GH20(172-510)	GH20	GH20_e43	Y (1-28)	3
SAC_011692	2.4.99.18	GT66(28-677)	GT66	GT66_e1	N	3
SAC_011701	-	GT17(1-270)	GT17	GT17_e5	N	3
SAC_011703	3.2.1.28	GH37(53-627)	GH37	GH37_e4	Y (1-23)	3
SAC_011720	3.2.1.23	GH2(303-1185)	GH2	GH2_e61	N	3
SAC_011763	3.2.1.4	GH5_5(28-319)	GH5_5	GH5_e65	N	3
SAC_011764	1.1.99.18	AA8(27-207)+AA3_1(217-746)	AA3_1+AA8	AA8_e5+AA3_e46	N	3
SAC_011774	2.4.1.-	GH72(32-331)	GH72	GH72_e0	N	3
SAC_011781	3.2.1.21|3.2.1.37	GH3(451-639)	GH3	GH3_e32	N	3
SAC_011821	3.2.1.14	GH18(6-319)	CBM18+GH18	GH18_e253	N	3
SAC_011851	-	GT34(84-346)	GT34	GT34_e13	N	3
SAC_011871	2.4.1.16	GT2(542-1065)	GT2	GT2	N	3
SAC_011889	2.4.1.83	GT2(13-182)	GT2	GT2	N	3
SAC_011898	-	GT15(62-350)	GT15	GT15_e3	N	3
SAC_011903	-	AA5(610-1119)	AA5_1	AA5_e9	Y (1-22)	3
SAC_011940	2.4.1.-|2.4.1.257	GT62(65-328)	GT62	GT62_e0	N	3
SAC_011973	-	GT62(99-363)	GT62	GT62_e2	N	3
SAC_011994	3.2.1.4	GH7(23-412)	GH7	GH7_e5	N	3
SAC_012060	2.4.1.109	GT39(59-304)	GT39	GT39_e12	N	3
SAC_012061	3.2.1.14	GH18(177-529)	GH18	GH18_e20	Y (1-33)	3
SAC_012070	3.2.1.75	GH5_15(88-400)	GH5_15	GH5_e57	N	3
SAC_012134	3.2.1.113	GH47(170-663)	GH47	GH47_e17	N	3
SAC_012162	3.2.1.24	GH38(287-544)	GH38	GH38_e20	N	3
SAC_012172	-	GT22(13-352)	GT22	GT22_e3	N	3
SAC_012191	-	CE4(167-297)	CBM18+CE4	CE4_e161	Y (1-18)	3
SAC_012320	3.2.1.-	GH93(41-361)	GH93	GH93_e5	Y (1-22)	3
SAC_012344	-	GH31_15(170-464)	GH31	GH31_e77	N	3
SAC_012474	-	GH5_24(70-382)	GH5_24	GH5_e56	N	3
SAC_012476	-	GH15(292-669)	GH15	GH15_e38	N	3
SAC_012505	-	GH2(83-647)	GH2	GH2_e76	N	3
SAC_012548	2.4.1.15	GT20(172-623)	GT20	GT20_e24	N	3
SAC_012566	-	AA3_2(15-459)	AA3_2	AA3_e33	N	3
SAC_012616	-	GH125(88-524)	GH125	GH125_e2	Y (1-24)	3
SAC_012656	1.1.3.13	AA3_3(13-607)	AA3_3	AA3_e3	N	3
SAC_012662	-	AA3_2(41-624)	AA3_2	AA3_e60	N	3
SAC_012718	-	CE1(38-246)	CBM1+CE1	CE1_e11	Y (1-23)	3
SAC_012779	3.2.1.14	GH18(115-465)	CBM18+GH18	GH18_e253	Y (1-23)	3
SAC_012783	3.2.1.21|3.2.1.-	GH3(64-271)	GH3	GH3_e223	Y (1-23)	3
SAC_012805	-	GT4(239-393)	GT4	GT4_e4041	N	3
SAC_012889	-	GH92(253-755)	GH92	GH92_e32	Y (1-21)	3
SAC_012981	3.2.1.37|3.2.1.55|3.2.1.-|-	GH43_11(4-295)+CBM91(322-531)	CBM91+GH43_11	GH43_e285+CBM91_e24	N	3
SAC_013005	3.2.1.-|3.2.1.63	GH95(2-592)	GH95	GH95_e1	N	3
SAC_013037	3.2.1.23	GH2(31-645)	GH2	GH2_e127	N	3
SAC_013131	3.2.1.165	GH2(404-980)	GH2	GH2_e60	N	3
SAC_013167	3.2.1.101	GH76(28-401)	GH76	GH76_e44	Y (1-30)	3
SAC_013171	3.2.1.132	GH75(14-255)	GH75	GH75_e8	Y (1-23)	3
SAC_013182	3.2.1.131|3.2.1.139	GH67(19-693)	GH67	GH67_e2	N	3
SAC_013207	3.2.1.52	GH20(151-496)	GH20	GH20_e10	N	3
SAC_013218	-	GT22(10-411)	GT22	GT22_e27	N	3
SAC_013233	1.10.3.2	AA1(45-250)+AA1(299-591)	AA1	AA1_e8	Y (1-23)	3
SAC_013296	-	AA1(30-564)	AA1	AA1_e4	N	3
SAC_013345	3.2.1.8	GH10(30-325)	GH10	GH10_e64	Y (1-17)	3
SAC_013379	3.2.1.21	GH3(55-266)	GH3	GH3_e51	N	3
SAC_013419	3.2.1.21	GH1(163-617)	GH1	GH1_e4	Y (1-18)	3
SAC_013434	3.2.1.21|3.2.1.37	GH3(676-862)	GH3	GH3_e32	N	3
SAC_013493	3.2.1.151|3.2.1.150	GH74(81-187)	CBM1+GH74	GH74_e1+GH74_e0	Y (1-22)	3
SAC_013534	2.4.1.131|2.4.1.-	GT15(177-470)	GT15	GT15_e0	N	3
SAC_013564	3.2.1.75	GH30_3(78-490)	GH30_3	GH30_e57	Y (1-19)	3
SAC_013650	1.1.3.13	AA3_3(12-606)	AA3_3	AA3_e3	N	3
SAC_013691	-	GH18(18-354)	GH18	GH18_e143	N	3
SAC_013720	2.4.1.-	GH72(16-349)	GH72	GH72_e9	N	3
SAC_013729	3.2.1.55|-	GH43_22(89-307)+GH43_34(379-659)	GH43_22+GH43_34	GH43_e135+GH43_e120	Y (1-30)	3
SAC_013757	3.2.1.14|-	GH18(556-900)+CBM24(923-1000)	CBM18+CBM24+CBM50+GH18	GH18_e72+CBM24_e2	Y (1-20)	3
SAC_000003	-	GT1(167-451)	N	GT1_e39	N	2
SAC_000010	1.1.3.-	AA7(96-271)	N	AA7_e0	N	2
SAC_000102	-	CBM13(610-735)	N	CBM13_e82	N	2
SAC_000107	1.1.3.-	AA7(772-976)	N	AA7_e0	N	2
SAC_000119	-	CE5(33-206)	N	CE5_e57	N	2
SAC_000153	N	AA1(122-559)	AA1	N	Y (1-26)	2
SAC_000315	1.1.3.-	AA7(66-500)	N	AA7_e5	Y (1-59)	2
SAC_000324	1.1.3.-	AA7(63-490)	N	AA7_e4	N	2
SAC_000466	1.1.3.-	AA7(167-363)	N	AA7_e0	N	2
SAC_000491	3.2.1.101	GH76(27-394)	N	GH76_e44	Y (1-24)	2
SAC_000627	-	GH16_23(122-312)	N	GH16_e100	Y (1-35)	2
SAC_000725	-	GH16_18(69-225)	N	GH16_e149	Y (1-22)	2
SAC_000776	1.14.99.56|1.14.99.54	AA9(7-226)	N	AA9_e31	N	2
SAC_000781	-	CE1(55-188)	N	CE1_e37	Y (1-19)	2
SAC_000784	1.1.3.-	AA7(73-279)	N	AA7_e0	Y (1-19)	2
SAC_000905	-	GH128(605-849)	N	GH128_e26	N	2
SAC_001066	-	GT32(185-261)	N	GT32_e54	N	2
SAC_001282	-	AA9(9-222)	N	AA9_e0	N	2
SAC_001394	1.14.99.53	AA11(19-216)	N	AA11_e7	Y (1-24)	2
SAC_001408	-	CE4(43-165)	N	CE4_e294	Y (1-19)	2
SAC_001419	1.1.3.-	AA7(67-489)	N	AA7_e0	Y (1-19)	2
SAC_001504	-	CE12(36-238)	N	CE12_e61	Y (1-23)	2
SAC_001547	-	GT109(31-470)	N	GT109_e8	N	2
SAC_001552	1.1.3.-	AA7(182-371)	N	AA7_e0	Y (1-34)	2
SAC_001713	1.1.3.-	AA7(349-555)	N	AA7_e0	N	2
SAC_001877	-	CE5(23-242)	N	CE5_e42	Y (1-24)	2
SAC_001883	3.1.1.-	CE12(23-238)	N	CE12_e43	Y (1-21)	2
SAC_001904	-	GT61(279-381)	N	GT61_e19	N	2
SAC_001906	-	GT1(116-450)	N	GT1_e475	N	2
SAC_001961	3.2.1.99	GH43_6(96-271)	N	GH43_e141	Y (1-27)	2
SAC_002035	2.4.1.-	GH72(3-333)	N	GH72_e0	N	2
SAC_002072	1.14.99.54|1.14.99.56	AA9(5-213)	N	AA9_e6	Y (1-25)	2
SAC_002155	-	GT90(170-418)	N	GT90_e1	N	2
SAC_002191	1.14.99.54	AA9(7-235)	N	AA9_e25	N	2
SAC_002244	-	AA16(1439-1594)	N	AA16_e3	N	2
SAC_002328	1.1.3.-	AA7(693-1097)	N	AA7_e0	N	2
SAC_002354	1.14.99.54	AA9(7-222)	N	AA9_e16	Y (1-18)	2
SAC_002356	-	AA8(28-211)	N	AA8_e3	Y (1-23)	2
SAC_002363	1.14.99.54|1.14.99.56	AA9(370-573)	N	AA9_e7	N	2
SAC_002385	1.1.3.-	AA7(76-521)	N	AA7_e0	Y (1-19)	2
SAC_002397	1.14.99.54|1.14.99.56	AA9(7-190)	N	AA9_e15	N	2
SAC_002423	3.2.1.21	GH3(75-164)	N	GH3_e51	N	2
SAC_002486	-	CBM63(187-256)	N	CBM63_e9	Y (1-19)	2
SAC_002635	1.1.3.-	AA7(126-553)	N	AA7_e4	Y (1-32)	2
SAC_002670	1.1.3.-	AA7(119-295)	N	AA7_e0	Y (1-19)	2
SAC_002689	1.1.3.-	AA7(88-311)	N	AA7_e0	Y (1-33)	2
SAC_002811	N	GH63(454-904)	GH0	N	N	2
SAC_002862	-	GH128(49-279)	N	GH128_e26	Y (1-26)	2
SAC_002998	-	GH26(129-261)	N	GH26_e30	Y (1-19)	2
SAC_003083	1.14.99.54|1.14.99.56	AA9(6-209)	N	AA9_e7	Y (1-25)	2
SAC_003088	-	AA9(5-209)	N	AA9_e41	N	2
SAC_003099	3.1.1.74	CE5(39-204)	N	CE5_e39	Y (1-24)	2
SAC_003153	-	GT32(104-183)	N	GT32_e172	N	2
SAC_003163	3.2.1.8|3.2.1.-	GH30_7(4-213)	N	GH30_e48	N	2
SAC_003164	3.2.1.8|3.2.1.-	GH30_7(51-247)	N	GH30_e48	N	2
SAC_003178	1.1.3.-	AA7(303-728)	N	AA7_e0	N	2
SAC_003194	-	CE1(211-426)	N	CE1_e22	Y (1-21)	2
SAC_003219	3.2.1.67	GH28(314-504)	N	GH28_e61	N	2
SAC_003417	-	GH128(190-405)	N	GH128_e34	N	2
SAC_003448	-	GT34(2-189)	N	GT34_e9	N	2
SAC_003505	1.14.99.56|1.14.99.54	AA9(5-194)	N	AA9_e20	N	2
SAC_003515	3.2.1.145	GH43_25(266-415)	N	GH43_e60	N	2
SAC_003547	-	GH43_30(69-350)	N	GH43_e297	Y (1-24)	2
SAC_003640	-	CE3(24-219)	N	CE3_e8	Y (1-24)	2
SAC_003687	-	CE8(31-306)	N	CE8_e40	Y (1-19)	2
SAC_003700	-	AA11(44-215)	N	AA11_e8	Y (1-21)	2
SAC_003706	1.1.3.-	AA7(182-608)	N	AA7_e0	Y (1-32)	2
SAC_003725	1.1.3.-	AA7(304-539)	N	AA7_e0	N	2
SAC_003753	3.2.1.101	GH76(27-404)	N	GH76_e8	Y (1-22)	2
SAC_003761	-	AA8(106-205)	N	AA8_e4	N	2
SAC_003805	1.1.3.-	AA7(97-368)	N	AA7_e0	Y (1-22)	2
SAC_003891	1.14.99.54|1.14.99.56	AA9(9-233)	N	AA9_e46	N	2
SAC_003943	1.1.3.-	AA7(68-263)	N	AA7_e5	Y (1-22)	2
SAC_004050	N	AA3_1(241-775)	AA3	N	N	2
SAC_004259	-	GT71(151-396)	N	GT71_e12	N	2
SAC_004359	3.1.1.72	CE5(30-227)	N	CE5_e24	Y (1-29)	2
SAC_004419	1.1.3.-	AA7(43-480)	N	AA7_e0	N	2
SAC_004422	1.1.3.-	AA7(55-261)	N	AA7_e0	Y (1-19)	2
SAC_004515	-	GT2(46-291)	N	GT2	N	2
SAC_004675	-	AA9(8-231)	N	AA9_e48	Y (1-19)	2
SAC_004710	-	GT25(118-377)	N	GT25_e168	N	2
SAC_004832	1.6.5.6	AA6(4-201)	N	AA6_e0	N	2
SAC_004859	-	GH93(49-323)	N	GH93_e12	N	2
SAC_004900	1.14.99.54|1.14.99.56	AA9(12-231)	N	AA9_e15	Y (1-25)	2
SAC_004975	-	CE3(678-880)	N	CE3_e20	N	2
SAC_005200	-	GT25(79-284)	N	GT25_e168	Y (1-30)	2
SAC_005346	N	AA1(81-477)	AA1	N	Y (1-24)	2
SAC_005382	-	CE3(326-439)	N	CE3_e30	N	2
SAC_005511	-	AA3(7-493)	N	AA3_e27+AA3_e27	N	2
SAC_005513	-	GH43_26(12-316)	N	GH43_e181	N	2
SAC_005572	1.1.3.-	AA7(57-250)	N	AA7_e0	Y (1-28)	2
SAC_005575	3.1.1.74	CE5(28-220)	N	CE5_e27	Y (1-20)	2
SAC_005590	-	AA11(29-245)	N	AA11_e5	Y (1-29)	2
SAC_005705	1.1.3.-	AA7(72-290)	N	AA7_e0	N	2
SAC_005738	N	GT2(505-711)	GT0	N	N	2
SAC_005766	1.1.3.-	AA7(33-243)	N	AA7_e0	N	2
SAC_005768	-	GT25(53-328)	N	GT25_e43	N	2
SAC_005812	-	AA9(13-234)	N	AA9_e28	Y (1-21)	2
SAC_005938	3.2.1.132	GH75(19-227)	N	GH75_e8	N	2
SAC_005977	-	GH43_21(10-144)	N	GH43_e58	N	2
SAC_006005	-	GT32(87-166)	N	GT32_e172	N	2
SAC_006009	-	CE1(46-206)	N	CE1_e37	Y (1-25)	2
SAC_006051	-	GT8(639-884)	N	GT8_e219	Y (1-28)	2
SAC_006052	-	GT32(42-124)	N	GT32_e64	N	2
SAC_006076	1.1.3.-	AA7(175-622)	N	AA7_e0	Y (1-24)	2
SAC_006103	1.1.99.18	AA8(30-190)	N	AA8_e1	Y (1-23)	2
SAC_006165	1.10.3.2|-	AA1(39-702)	N	AA1_e26+AA1_e20	Y (1-22)	2
SAC_006204	1.14.99.54|1.14.99.56	AA9(13-241)	N	AA9_e15	Y (1-24)	2
SAC_006205	-	CE1(47-194)	N	CE1_e37	Y (1-25)	2
SAC_006294	-	CE3(297-494)	N	CE3_e20	N	2
SAC_006296	1.1.3.-	AA7(50-479)	N	AA7_e0	N	2
SAC_006307	1.1.3.-	AA7(51-277)	N	AA7_e0	Y (1-20)	2
SAC_006325	4.2.2.2	PL1_7(82-263)	N	PL1_e18	N	2
SAC_006350	1.1.3.-	AA7(150-357)	N	AA7_e0	N	2
SAC_006398	-	CE3(43-237)	N	CE3_e20	Y (1-21)	2
SAC_006470	-	CE5(227-371)	N	CE5_e31	N	2
SAC_006501	1.1.3.-	AA7(64-249)	N	AA7_e0	N	2
SAC_006507	-	CBM63(157-225)	N	CBM63_e9	Y (1-25)	2
SAC_006545	1.1.3.-	AA7(118-322)	N	AA7_e5	N	2
SAC_006548	1.1.3.-	AA7(152-345)	N	AA7_e0	N	2
SAC_006574	1.1.3.-	AA7(68-270)	N	AA7_e0	Y (1-18)	2
SAC_006637	-	GH128(37-270)	N	GH128_e16	N	2
SAC_006667	-	AA9(7-220)	N	AA9_e24	Y (1-20)	2
SAC_006728	1.1.3.-	AA7(296-722)	N	AA7_e0	Y (1-36)	2
SAC_006845	3.1.1.72	CE5(42-238)	N	CE5_e24	Y (1-27)	2
SAC_006850	-	CE3(47-240)	N	CE3_e1	Y (1-20)	2
SAC_006910	-	CE4(670-785)	N	CE4_e263	Y (1-32)	2
SAC_006990	-	GH132(27-309)	N	GH132_e1	Y (1-24)	2
SAC_007101	-	AA9(12-187)	N	AA9_e5	N	2
SAC_007121	-	GH16_1(53-174)	N	GH16_e68	N	2
SAC_007208	-	GT90(242-418)	N	GT90_e1	N	2
SAC_007228	1.1.3.-	AA7(624-929)	N	AA7_e5	N	2
SAC_007310	3.2.1.6	GH16_3(13-286)	N	GH16_e87	N	2
SAC_007320	-	AA3_2(4-248)	N	AA3_e44	N	2
SAC_007386	3.1.1.74	CE5(85-255)	N	CE5_e39	Y (1-20)	2
SAC_007470	-	CE5(43-253)	N	CE5_e42	Y (1-25)	2
SAC_007515	1.1.3.-	AA7(75-285)	N	AA7_e0	N	2
SAC_007595	1.1.3.-	AA7(73-271)	N	AA7_e0	Y (1-20)	2
SAC_007605	-	GT32(93-172)	N	GT32_e172	N	2
SAC_007654	3.2.1.8	GH11(44-220)	N	GH11_e8	Y (1-18)	2
SAC_007662	3.2.1.8	GH11(36-209)	N	GH11_e11	Y (1-23)	2
SAC_007664	-	CE4(70-199)	N	CE4_e263	Y (1-22)	2
SAC_007686	3.2.1.4|3.2.1.151|3.2.1.73	GH12(93-238)	N	GH12_e41	Y (1-18)	2
SAC_007691	3.2.1.4	GH5_5(335-627)	N	GH5_e65	N	2
SAC_007730	-	GT2(57-227)	N	GT2	N	2
SAC_007842	1.1.3.-	AA7(149-324)	N	AA7_e0	N	2
SAC_007871	3.2.1.14	GH18(157-314)	N	GH18_e232	N	2
SAC_008154	1.14.99.56|1.14.99.54	AA9(6-224)	N	AA9_e31	Y (1-20)	2
SAC_008193	-	GH72(22-308)	N	GH72_e10	Y (1-20)	2
SAC_008227	1.10.3.2|1.10.3.-	AA1_3(1-215)	N	AA1_e46	N	2
SAC_008250	1.14.99.56	AA9(8-221)	N	AA9_e23	Y (1-19)	2
SAC_008373	3.1.1.6	CE16(28-303)	N	CE16_e10	Y (1-32)	2
SAC_008378	1.1.3.-	AA7(132-306)	N	AA7_e0	N	2
SAC_008437	-	GT109(17-457)	N	GT109_e9	N	2
SAC_008472	1.1.3.-	AA7(70-280)	N	AA7_e0	Y (1-27)	2
SAC_008523	3.2.1.17	GH25(28-210)	N	GH25_e226	Y (1-23)	2
SAC_008561	-	CE3(1-232)	N	CE3_e27	N	2
SAC_008595	1.1.3.-	AA7(453-655)	N	AA7_e0	N	2
SAC_008599	1.1.3.-	AA7(34-265)	N	AA7_e0	N	2
SAC_008729	N	GT2(528-758)	GT0	N	N	2
SAC_008810	3.2.1.37|-	GH43_14(27-163)	N	GH43_e51+CBM91_e33	Y (1-24)	2
SAC_008825	-	GH105(76-398)	N	GH105_e34	Y (1-23)	2
SAC_008971	-	CE16(14-298)	N	CE16_e2	N	2
SAC_009108	-	AA9(8-222)	N	AA9_e24	N	2
SAC_009146	-	CE5(68-241)	N	CE5_e10	Y (1-19)	2
SAC_009154	1.1.3.-	AA7(30-450)	N	AA7_e0	N	2
SAC_009189	3.2.1.8	GH11(46-215)	N	GH11_e16	Y (1-20)	2
SAC_009216	3.2.1.39	GH16_3(31-293)	N	GH16_e303	Y (1-20)	2
SAC_009243	-	AA2(35-254)	N	AA2_e17	Y (1-18)	2
SAC_009252	1.1.3.-	AA7(50-481)	N	AA7_e0	N	2
SAC_009346	-	AA3(17-527)	N	AA3_e34	N	2
SAC_009354	3.1.1.74	CE5(51-226)	N	CE5_e22	Y (1-30)	2
SAC_009445	3.2.1.96	GH18(17-289)	N	GH18_e169	N	2
SAC_009449	-	AA16(19-194)	N	AA16_e2	N	2
SAC_009521	-	CE3(134-332)	N	CE3_e14	N	2
SAC_009577	-	AA9(7-219)	N	AA9_e4	Y (1-20)	2
SAC_009646	1.1.3.-	AA7(32-456)	N	AA7_e0	N	2
SAC_009648	1.1.3.-	AA7(54-237)	N	AA7_e0	N	2
SAC_009685	1.1.3.-	AA7(37-269)	N	AA7_e0	N	2
SAC_009704	-	GH16_22(72-287)	N	GH16_e291	N	2
SAC_009794	1.1.3.-	AA7(34-466)	N	AA7_e5	N	2
SAC_009867	1.1.3.-	AA7(2057-2487)	N	AA7_e0	N	2
SAC_009972	-	GH17(193-418)	N	GH17_e14	N	2
SAC_010062	1.14.99.53	AA11(22-240)	N	AA11_e7	Y (1-22)	2
SAC_010082	1.1.3.-	AA7(58-247)	N	AA7_e0	N	2
SAC_010121	1.14.99.53	AA11(22-218)	N	AA11_e7	Y (1-20)	2
SAC_010205	-	GH93(60-323)	N	GH93_e12	Y (1-27)	2
SAC_010327	-	AA4(121-309)	N	AA4_e1	Y (1-18)	2
SAC_010424	-	GH71(167-560)	N	GH71_e14	N	2
SAC_010513	3.2.1.109	GH114(459-636)	N	GH114_e25	N	2
SAC_010559	3.2.1.8	GH11(44-219)	N	GH11_e11	Y (1-18)	2
SAC_010607	1.1.3.-	AA7(56-486)	N	AA7_e0	Y (1-25)	2
SAC_010699	4.2.2.14	PL20(25-261)	N	PL20_e1	Y (1-27)	2
SAC_010858	-	AA9(6-234)	N	AA9_e12	N	2
SAC_010919	3.2.1.6	GH16_3(30-278)	N	GH16_e87	Y (1-20)	2
SAC_010943	-	AA7(31-238)	N	AA7_e3	N	2
SAC_010966	-	GH43_30(2-276)	N	GH43_e158	N	2
SAC_011038	1.1.3.-	AA7(40-245)	N	AA7_e0	N	2
SAC_011080	1.1.3.-	AA7(86-528)	N	AA7_e0	N	2
SAC_011143	2.4.1.-	GH16_18(75-242)	N	GH16_e300	N	2
SAC_011298	-	CE4(75-202)	N	CE4_e357	N	2
SAC_011334	3.2.1.14	GH18(31-318)	N	GH18_e94	Y (1-29)	2
SAC_011347	-	GH131(30-286)	N	GH131_e0	Y (1-19)	2
SAC_011356	1.1.3.-	AA7(135-352)	N	AA7_e0	N	2
SAC_011420	1.14.99.54|1.14.99.56	AA9(6-198)	N	AA9_e6	N	2
SAC_011697	1.1.3.-	AA7(126-330)	N	AA7_e0	Y (1-23)	2
SAC_011749	-	GH16_1(64-292)	N	GH16_e226	Y (1-29)	2
SAC_011813	3.2.1.4	GH45(27-221)	N	GH45_e0	Y (1-23)	2
SAC_011849	-	GH16_1(70-289)	N	GH16_e109	Y (1-23)	2
SAC_012036	-	GH5_41(115-323)	N	GH5_e285	Y (1-24)	2
SAC_012357	-	GT69(1-221)	N	GT69_e0	N	2
SAC_012395	3.2.1.-	GH132(123-427)	N	GH132_e3	Y (1-18)	2
SAC_012556	3.2.1.8	GH11(38-215)	N	GH11_e8	Y (1-28)	2
SAC_012577	-	GH16_22(63-284)	N	GH16_e179	N	2
SAC_012702	-	GH128(45-273)	N	GH128_e10	Y (1-20)	2
SAC_012745	-	GH131(27-285)	N	GH131_e4	N	2
SAC_012762	1.1.3.-	AA7(78-305)	N	AA7_e0	Y (1-24)	2
SAC_012798	-	CE5(32-241)	N	CE5_e42	Y (1-22)	2
SAC_012814	1.1.3.-	AA7(43-480)	N	AA7_e0	N	2
SAC_012822	1.1.3.-	AA7(175-366)	N	AA7_e5	Y (1-25)	2
SAC_012834	-	CE3(184-360)	N	CE3_e14	N	2
SAC_013060	-	AA16(19-184)	N	AA16_e1	Y (1-36)	2
SAC_013071	-	CE5(41-232)	N	CE5_e17	Y (1-22)	2
SAC_013108	2.4.1.-	GT69(57-315)	N	GT69_e1	N	2
SAC_013128	-	CE4(563-679)	N	CE4_e263	Y (1-23)	2
SAC_013133	-	GT32(90-169)	N	GT32_e172	N	2
SAC_013152	-	GH18(29-220)	N	GH18_e170	N	2
SAC_013164	3.2.1.4|3.2.1.151|3.2.1.73	GH12(91-236)	N	GH12_e41	Y (1-23)	2
SAC_013242	-	GT69(133-366)	N	GT69_e0	N	2
SAC_013257	-	GT1(118-465)	N	GT1_e555	N	2
SAC_013282	3.2.1.181	GH16_10(51-244)	N	GH16_e289	Y (1-20)	2
SAC_013309	-	AA2(49-209)	N	AA2_e8	N	2
SAC_013314	-	CE5(34-238)	N	CE5_e42	Y (1-36)	2
SAC_013326	-	GH128(1-92)	N	GH128_e26	N	2
SAC_013436	-	GT25(169-319)	N	GT25_e173	N	2
SAC_013483	-	AA8(32-212)	N	AA8_e0	Y (1-25)	2
SAC_013577	-	AA8(27-206)	N	AA8_e3	Y (1-23)	2
SAC_013602	1.1.3.-	AA7(31-233)	N	AA7_e0	N	2
SAC_013659	-	CE3(112-310)	N	CE3_e14	N	2
SAC_013664	-	AA9(9-231)	N	AA9_e12	Y (1-21)	2
SAC_013677	1.1.3.-	AA7(112-540)	N	AA7_e0	N	2
SAC_013680	1.14.99.54|1.14.99.56	AA9(6-215)	N	AA9_e7	N	2
SAC_013703	-	GH5_31(49-295)	N	GH5_e13	Y (1-24)	2
SAC_013725	N	AA3(2-446)	AA3_2	N	N	2
SAC_013730	-	CE1(37-228)	N	CE1_e11	Y (1-22)	2
SAC_013741	1.1.3.-	AA7(57-273)	N	AA7_e0	Y (1-23)	2
SAC_001221	3.5.1.41	N	CE4	CE4_e177	N	2
SAC_003016	-	N	GH17	GH17_e57	Y (1-28)	2
SAC_005463	-	N	GH36	GH36_e13	N	2
SAC_011397	-	N	GT31	GT31_e65	N	2
SAC_005681	-	N	GH17	GH17_e7	Y (1-17)	2
SAC_006816	-	N	GH17	GH17_e7	Y (1-17)	2
SAC_002131	-	N	GH17	GH17_e7	Y (1-18)	2
SAC_009813	-	N	GT2	GT2	N	2
SAC_008078	-	N	GT31	GT31_e66	N	2
SAC_011502	3.2.1.14	N	CBM18+GH18	CBM50_e1036+CBM18_e13	N	2
SAC_009812	-	N	GT31	GT31_e34	N	2
SAC_010629	2.4.1.255|-	N	GT41	GT41_e34+GT41_e74	N	2
SAC_010773	-	N	GH36	GH36_e13	N	2
SAC_012263	-	N	AA0	AA2_e1+AA2_e1	N	2
SAC_013260	-	N	AA0	AA2_e1	N	2
SAC_003910	-	N	GT31	GT31_e60	Y (1-26)	2
SAC_007030	-	N	CBM50	CBM50_e307	N	2
SAC_000560	-	N	GT1	GT1_e475	N	2
SAC_003565	-	N	GT31	GT31_e89	Y (1-31)	2
SAC_012629	-	N	GT1	GT1_e607	N	2
SAC_000171	N	GH179(56-201)	N	N	N	1
SAC_000240	N	AA7(37-233)	N	N	N	1
SAC_000511	N	GH177(13-230)	N	N	N	1
SAC_000961	N	AA3(129-700)	N	N	N	1
SAC_002051	N	CE1(230-579)	N	N	Y (1-21)	1
SAC_002218	N	CE1(39-254)	N	N	Y (1-19)	1
SAC_002272	N	AA7(39-245)	N	N	N	1
SAC_004750	N	AA7(32-460)	N	N	N	1
SAC_004854	N	AA7(126-586)	N	N	Y (1-19)	1
SAC_006985	N	AA1(133-437)	N	N	N	1
SAC_008016	N	AA7(33-211)	N	N	N	1
SAC_008235	N	AA8(293-460)	N	N	Y (1-20)	1
SAC_009426	N	AA7(146-325)	N	N	Y (1-26)	1
SAC_011174	N	CE4(45-150)	N	N	N	1
SAC_012324	N	CE1(50-214)	N	N	Y (1-22)	1
SAC_012346	N	CE1(25-285)	N	N	N	1
SAC_012446	N	GT2(275-547)	N	N	N	1
SAC_008801	-	N	N	CBM48_e62	N	1
SAC_001439	-	N	N	GT25_e173	N	1
SAC_004513	-	N	N	CBM50_e488	Y (1-29)	1
SAC_006581	-	N	N	GT31_e37	N	1
SAC_009337	-	N	N	AA3_e60	N	1
SAC_010622	-	N	N	GH18_e384	N	1
SAC_010766	-	N	N	CBM63_e10	Y (1-28)	1
SAC_011747	-	N	N	GH18_e161	Y (1-27)	1
SAC_006199	-	N	N	CBM50_e566	Y (1-19)	1
SAC_007569	-	N	N	GT31_e84	N	1
SAC_002571	3.2.1.14	N	N	CBM18_e13	N	1
SAC_003169	1.1.3.-|-	N	N	AA7_e0+GT32_e172	N	1
SAC_003901	-	N	N	GT31_e84	N	1
SAC_006213	-	N	N	GH17_e57	N	1
SAC_010112	-	N	N	GT31_e75	N	1
SAC_012789	-	N	N	GT2	N	1
SAC_001638	-	N	N	CBM50_e137	Y (1-29)	1
SAC_004335	-	N	N	CBM50_e1018	N	1
SAC_011869	3.2.1.-	N	N	GH17_e33	Y (1-27)	1
SAC_013415	1.1.3.-	N	N	AA7_e0	N	1
SAC_005409	1.1.3.-	N	N	AA7_e4	N	1
SAC_006246	-	N	N	GT31_e37	N	1
SAC_003174	-	N	N	CBM50_e659	N	1
SAC_003697	-	N	N	GT25_e173	N	1
SAC_009234	-	N	N	GT2	N	1
SAC_009458	1.1.3.-	N	N	AA7_e0	Y (1-31)	1
SAC_011595	-	N	N	GT1_e51	N	1
SAC_012011	-	N	N	GH33_e0	N	1
SAC_012885	-	N	N	GT31_e77	N	1
SAC_000023	N	N	AA5_1	N	N	1
SAC_000059	N	N	GH42	N	N	1
SAC_000111	N	N	CE8	N	N	1
SAC_000123	N	N	GH0	N	Y (1-39)	1
SAC_000182	N	N	GH12	N	N	1
SAC_000278	N	N	CBM20+GH15	N	Y (1-25)	1
SAC_000297	N	N	CBM18+GH16_19	N	N	1
SAC_000322	N	N	GH43_26	N	N	1
SAC_000340	N	N	GH71	N	Y (1-37)	1
SAC_000372	N	N	GT8	N	N	1
SAC_000374	N	N	GH18	N	N	1
SAC_000484	N	N	AA9	N	N	1
SAC_000557	N	N	GH36	N	N	1
SAC_000636	N	N	GH154	N	N	1
SAC_000657	N	N	GT57	N	N	1
SAC_000736	N	N	GH5_12	N	N	1
SAC_000737	N	N	GH47	N	N	1
SAC_000861	N	N	GH78+GH79	N	N	1
SAC_000881	N	N	GH78	N	N	1
SAC_000948	N	N	GT3	N	N	1
SAC_000966	N	N	CE8	N	N	1
SAC_001002	N	N	GT4	N	N	1
SAC_001020	N	N	GT0	N	N	1
SAC_001059	N	N	CE5	N	N	1
SAC_001114	N	N	GT31	N	N	1
SAC_001147	N	N	GH5	N	N	1
SAC_001269	N	N	AA9	N	N	1
SAC_001291	N	N	GH152	N	N	1
SAC_001311	N	N	GT1	N	Y (1-20)	1
SAC_001313	N	N	GH47	N	N	1
SAC_001347	N	N	CBM48	N	N	1
SAC_001357	N	N	GT4	N	N	1
SAC_001370	N	N	GH43_26	N	N	1
SAC_001375	N	N	GH28	N	N	1
SAC_001431	N	N	AA3_2	N	N	1
SAC_001445	N	N	GT2	N	N	1
SAC_001451	N	N	CBM24	N	N	1
SAC_001491	N	N	GT1	N	N	1
SAC_001546	N	N	GT98	N	N	1
SAC_001595	N	N	GT22	N	N	1
SAC_001610	N	N	GT1	N	N	1
SAC_001670	N	N	CBM18+GH16_19	N	N	1
SAC_001729	N	N	GT2	N	N	1
SAC_001841	N	N	CBM18+GH18	N	N	1
SAC_001965	N	N	GH16_4	N	N	1
SAC_002028	N	N	CE8	N	N	1
SAC_002037	N	N	CBM48+GH13_8	N	N	1
SAC_002047	N	N	GT1	N	N	1
SAC_002109	N	N	CBM50	N	Y (1-28)	1
SAC_002169	N	N	CBM48+GH13_8	N	N	1
SAC_002217	N	N	CE8	N	N	1
SAC_002417	N	N	GH3	N	N	1
SAC_002422	N	N	GH3	N	N	1
SAC_002457	N	N	CE16	N	N	1
SAC_002569	N	N	GH31	N	N	1
SAC_002584	N	N	GT2	N	Y (1-25)	1
SAC_002587	N	N	GH12	N	N	1
SAC_002606	N	N	GT0	N	N	1
SAC_002759	N	N	GT7	N	N	1
SAC_002781	N	N	GH5_12	N	N	1
SAC_002834	N	N	GH127	N	N	1
SAC_002871	N	N	GH146	N	N	1
SAC_002875	N	N	GH32	N	N	1
SAC_003013	N	N	GT2	N	N	1
SAC_003049	N	N	GH5_12	N	N	1
SAC_003052	N	N	GT22	N	N	1
SAC_003059	N	N	GH72	N	N	1
SAC_003066	N	N	CBM12	N	Y (1-29)	1
SAC_003085	N	N	CBM13	N	N	1
SAC_003216	N	N	GH130	N	N	1
SAC_003307	N	N	GH1+GH95	N	Y (1-26)	1
SAC_003386	N	N	GT2	N	N	1
SAC_003481	N	N	GH1	N	N	1
SAC_003499	N	N	CBM18+CE4	N	N	1
SAC_003564	N	N	GT31	N	N	1
SAC_003578	N	N	GT58	N	N	1
SAC_003596	N	N	GH3	N	N	1
SAC_003638	N	N	CBM20+GH15	N	Y (1-19)	1
SAC_003674	N	N	GH36	N	N	1
SAC_003705	N	N	CBM18+GH18	N	N	1
SAC_003792	N	N	GH10	N	N	1
SAC_003875	N	N	GT22	N	N	1
SAC_003951	N	N	GH10	N	N	1
SAC_003957	N	N	GT90	N	N	1
SAC_003969	N	N	GH0	N	Y (1-24)	1
SAC_003970	N	N	GH63	N	N	1
SAC_004173	N	N	CE3	N	N	1
SAC_004188	N	N	GH32	N	N	1
SAC_004197	N	N	AA9	N	N	1
SAC_004198	N	N	CBM13	N	Y (1-21)	1
SAC_004232	N	N	GT90	N	N	1
SAC_004304	N	N	AA1	N	N	1
SAC_004321	N	N	CBM50	N	N	1
SAC_004324	N	N	GH37	N	N	1
SAC_004348	N	N	GH28	N	N	1
SAC_004363	N	N	GH28	N	N	1
SAC_004430	N	N	GH47	N	N	1
SAC_004485	N	N	GH37	N	N	1
SAC_004522	N	N	GH18	N	N	1
SAC_004535	N	N	GH76	N	N	1
SAC_004585	N	N	GH128	N	N	1
SAC_004639	N	N	GH16_2	N	N	1
SAC_004641	N	N	AA9	N	N	1
SAC_004667	N	N	GH43_26	N	N	1
SAC_004724	N	N	GT1	N	N	1
SAC_004767	N	N	CBM24	N	N	1
SAC_004782	N	N	GH18	N	Y (1-23)	1
SAC_004804	N	N	GH18	N	N	1
SAC_004826	N	N	GT18	N	N	1
SAC_004850	N	N	GH31	N	N	1
SAC_004938	N	N	GH35	N	N	1
SAC_004980	N	N	GH16_20	N	N	1
SAC_004984	N	N	GH79	N	N	1
SAC_005013	N	N	AA9	N	Y (1-26)	1
SAC_005024	N	N	GT2	N	N	1
SAC_005056	N	N	GT1	N	Y (1-21)	1
SAC_005155	N	N	AA1	N	N	1
SAC_005247	N	N	GH76	N	N	1
SAC_005313	N	N	GH18	N	N	1
SAC_005328	N	N	GT2	N	N	1
SAC_005332	N	N	GH18	N	N	1
SAC_005334	N	N	GH18	N	N	1
SAC_005352	N	N	GH152	N	N	1
SAC_005439	N	N	CBM12	N	Y (1-27)	1
SAC_005473	N	N	GT91	N	N	1
SAC_005542	N	N	CBM1	N	N	1
SAC_005553	N	N	GT50	N	N	1
SAC_005602	N	N	GH36	N	N	1
SAC_005637	N	N	PL1_7	N	N	1
SAC_005644	N	N	GH18	N	N	1
SAC_005651	N	N	GH27	N	N	1
SAC_005703	N	N	GH105	N	N	1
SAC_005737	N	N	GT32	N	N	1
SAC_005746	N	N	GH88	N	N	1
SAC_005826	N	N	CBM1	N	N	1
SAC_005908	N	N	CBM48+GH13	N	N	1
SAC_005926	N	N	GT57	N	N	1
SAC_005961	N	N	GT2	N	Y (1-53)	1
SAC_006028	N	N	AA4	N	N	1
SAC_006100	N	N	GT2	N	Y (1-48)	1
SAC_006143	N	N	GT71	N	N	1
SAC_006169	N	N	GH5_12	N	N	1
SAC_006181	N	N	GH17+GT48	N	N	1
SAC_006219	N	N	CE0	N	N	1
SAC_006311	N	N	CBM18+GH18	N	N	1
SAC_006317	N	N	GH18	N	N	1
SAC_006331	N	N	GH81	N	N	1
SAC_006337	N	N	CE5	N	N	1
SAC_006411	N	N	GT2	N	N	1
SAC_006478	N	N	GH3	N	N	1
SAC_006488	N	N	GH7	N	N	1
SAC_006491	N	N	GH31	N	N	1
SAC_006522	N	N	GH13_22+GT5	N	N	1
SAC_006531	N	N	GT1	N	N	1
SAC_006587	N	N	GH23	N	N	1
SAC_006646	N	N	CBM1+GH74	N	N	1
SAC_006652	N	N	CBM12	N	Y (1-27)	1
SAC_006660	N	N	CBM48+GH13_8	N	N	1
SAC_006688	N	N	GH32	N	N	1
SAC_006716	N	N	CBM18+GH18	N	N	1
SAC_006719	N	N	GH53	N	N	1
SAC_006823	N	N	GH32	N	N	1
SAC_006885	N	N	GT35	N	N	1
SAC_006889	N	N	GT22	N	N	1
SAC_006929	N	N	GH5_12	N	N	1
SAC_006941	N	N	GH16_1	N	N	1
SAC_006959	N	N	AA9	N	N	1
SAC_006976	N	N	PL4_3	N	N	1
SAC_006994	N	N	GH10	N	N	1
SAC_007105	N	N	CBM18	N	N	1
SAC_007106	N	N	GT4	N	N	1
SAC_007157	N	N	GT47+GT64	N	N	1
SAC_007168	N	N	AA9+CBM1	N	N	1
SAC_007245	N	N	GH47	N	N	1
SAC_007328	N	N	GH18	N	N	1
SAC_007404	N	N	GT34	N	N	1
SAC_007405	N	N	GT8	N	N	1
SAC_007465	N	N	GH85	N	N	1
SAC_007516	N	N	GT2	N	N	1
SAC_007519	N	N	GH71	N	N	1
SAC_007520	N	N	GH31	N	N	1
SAC_007523	N	N	GH32	N	N	1
SAC_007538	N	N	GT58	N	N	1
SAC_007560	N	N	CE0	N	Y (1-19)	1
SAC_007574	N	N	CE8	N	N	1
SAC_007663	N	N	CBM18+GH18	N	N	1
SAC_007768	N	N	GT1	N	N	1
SAC_007775	N	N	GT0	N	N	1
SAC_007830	N	N	CE8	N	N	1
SAC_007911	N	N	GT47	N	N	1
SAC_007941	N	N	GH43_29	N	Y (1-22)	1
SAC_008015	N	N	GT31	N	N	1
SAC_008050	N	N	CE16	N	Y (1-25)	1
SAC_008063	N	N	GH36	N	N	1
SAC_008132	N	N	GH31	N	N	1
SAC_008186	N	N	GH10	N	N	1
SAC_008282	N	N	GT3	N	N	1
SAC_008294	N	N	GH27	N	N	1
SAC_008322	N	N	GT57	N	N	1
SAC_008402	N	N	CBM1	N	N	1
SAC_008444	N	N	GH3	N	N	1
SAC_008486	N	N	GH47	N	N	1
SAC_008489	N	N	GH2	N	N	1
SAC_008499	N	N	GH47	N	N	1
SAC_008510	N	N	GH17+GT48	N	N	1
SAC_008549	N	N	AA9+CBM1	N	N	1
SAC_008552	N	N	GH47	N	N	1
SAC_008566	N	N	CBM48	N	Y (1-22)	1
SAC_008596	N	N	AA3_2	N	N	1
SAC_008609	N	N	CBM18+GH18	N	N	1
SAC_008645	N	N	AA12	N	Y (1-34)	1
SAC_008852	N	N	GH146	N	N	1
SAC_008941	N	N	GT31	N	N	1
SAC_008973	N	N	CBM48+GH13_8	N	N	1
SAC_008974	N	N	GH35	N	N	1
SAC_009001	N	N	CBM48+GH13_8	N	N	1
SAC_009110	N	N	GT31	N	N	1
SAC_009129	N	N	GH32	N	N	1
SAC_009180	N	N	AA5_2	N	N	1
SAC_009237	N	N	CE1	N	N	1
SAC_009261	N	N	GH18	N	N	1
SAC_009347	N	N	GT1	N	N	1
SAC_009351	N	N	CE8	N	N	1
SAC_009462	N	N	GT22	N	N	1
SAC_009463	N	N	CE8	N	N	1
SAC_009505	N	N	CE8	N	N	1
SAC_009519	N	N	AA3_2	N	N	1
SAC_009549	N	N	GT8	N	N	1
SAC_009556	N	N	GH78	N	N	1
SAC_009569	N	N	AA2	N	N	1
SAC_009578	N	N	GT3	N	N	1
SAC_009642	N	N	GT7	N	N	1
SAC_009714	N	N	GT2	N	N	1
SAC_009733	N	N	CE4	N	N	1
SAC_009734	N	N	CE4	N	N	1
SAC_009764	N	N	GH78+GH79	N	N	1
SAC_009806	N	N	CBM18+GH16_19	N	N	1
SAC_009814	N	N	GT0	N	N	1
SAC_009822	N	N	AA3_2	N	N	1
SAC_009832	N	N	CBM48+GH13_8	N	N	1
SAC_009923	N	N	GT1	N	N	1
SAC_009932	N	N	PL3_2	N	N	1
SAC_009973	N	N	GH17+GT48	N	N	1
SAC_010224	N	N	CE1	N	N	1
SAC_010227	N	N	CBM18+GH18	N	N	1
SAC_010252	N	N	GH43_11	N	Y (1-19)	1
SAC_010287	N	N	GT0	N	N	1
SAC_010372	N	N	AA3_2	N	N	1
SAC_010378	N	N	GT0	N	N	1
SAC_010397	N	N	GH32	N	N	1
SAC_010438	N	N	GH114	N	N	1
SAC_010451	N	N	GH30_7	N	N	1
SAC_010467	N	N	GT90	N	N	1
SAC_010482	N	N	GH39	N	Y (1-43)	1
SAC_010510	N	N	GT31	N	N	1
SAC_010521	N	N	CBM1	N	Y (1-19)	1
SAC_010529	N	N	GT20	N	N	1
SAC_010530	N	N	CBM1	N	Y (1-24)	1
SAC_010564	N	N	CE3	N	N	1
SAC_010592	N	N	GH0	N	N	1
SAC_010616	N	N	CE3	N	N	1
SAC_010657	N	N	GT47+GT64	N	N	1
SAC_010663	N	N	GH71	N	N	1
SAC_010721	N	N	CBM48+GH13_8	N	N	1
SAC_010772	N	N	GH43_26	N	N	1
SAC_010909	N	N	GH27	N	N	1
SAC_010918	N	N	GH28	N	N	1
SAC_010934	N	N	GH32	N	N	1
SAC_010938	N	N	CE3	N	N	1
SAC_010965	N	N	GH43_30	N	N	1
SAC_011045	N	N	GH35	N	N	1
SAC_011180	N	N	GH20	N	N	1
SAC_011183	N	N	CBM18+GH16_19	N	N	1
SAC_011195	N	N	GH131	N	Y (1-28)	1
SAC_011234	N	N	CE8	N	N	1
SAC_011264	N	N	GT31	N	N	1
SAC_011294	N	N	GH5_12	N	N	1
SAC_011297	N	N	CE4	N	N	1
SAC_011324	N	N	CBM5+GH18	N	N	1
SAC_011373	N	N	GH3	N	N	1
SAC_011394	N	N	CE5	N	N	1
SAC_011416	N	N	GT4	N	N	1
SAC_011443	N	N	GH12	N	N	1
SAC_011524	N	N	AA3_2	N	N	1
SAC_011543	N	N	GT1	N	N	1
SAC_011586	N	N	GH55	N	N	1
SAC_011640	N	N	GH13_31	N	N	1
SAC_011648	N	N	GH13_17	N	N	1
SAC_011651	N	N	AA9	N	N	1
SAC_011655	N	N	AA9	N	N	1
SAC_011702	N	N	GH37	N	N	1
SAC_011793	N	N	GH132	N	N	1
SAC_011832	N	N	GH51	N	N	1
SAC_011837	N	N	GT4	N	N	1
SAC_011841	N	N	GH27	N	N	1
SAC_011891	N	N	GH128	N	N	1
SAC_011920	N	N	AA2	N	N	1
SAC_011991	N	N	GH5_12	N	N	1
SAC_012054	N	N	GH47	N	N	1
SAC_012068	N	N	GH5	N	N	1
SAC_012079	N	N	GT4	N	N	1
SAC_012130	N	N	GT31	N	N	1
SAC_012153	N	N	CBM48	N	N	1
SAC_012393	N	N	GH114	N	N	1
SAC_012459	N	N	GT31	N	N	1
SAC_012460	N	N	GT13	N	N	1
SAC_012546	N	N	GT20	N	N	1
SAC_012553	N	N	GH13_25+GH133	N	N	1
SAC_012614	N	N	GH125	N	N	1
SAC_012675	N	N	GH16_2	N	N	1
SAC_012705	N	N	CE5	N	N	1
SAC_012729	N	N	GH18	N	N	1
SAC_012788	N	N	CE3	N	N	1
SAC_012850	N	N	GH53	N	N	1
SAC_012886	N	N	GT0	N	N	1
SAC_012942	N	N	CBM48	N	N	1
SAC_012959	N	N	GH27	N	N	1
SAC_012983	N	N	GT1	N	N	1
SAC_013041	N	N	GT58	N	N	1
SAC_013044	N	N	CBM43	N	N	1
SAC_013080	N	N	GH12	N	N	1
SAC_013086	N	N	GT30	N	N	1
SAC_013153	N	N	CBM18+GH18	N	N	1
SAC_013179	N	N	GH93	N	N	1
SAC_013183	N	N	CE5	N	N	1
SAC_013191	N	N	CE8	N	N	1
SAC_013192	N	N	CBM13+GT27	N	N	1
SAC_013278	N	N	GT2	N	N	1
SAC_013302	N	N	GT31	N	N	1
SAC_013322	N	N	AA1_3	N	N	1
SAC_013325	N	N	CE3	N	N	1
SAC_013341	N	N	CE5	N	N	1
SAC_013386	N	N	AA3_2	N	N	1
SAC_013450	N	N	GH85	N	N	1
SAC_013453	N	N	GT13	N	N	1
SAC_013454	N	N	GT22	N	N	1
SAC_013526	N	N	GH42	N	N	1
SAC_013535	N	N	GT15	N	N	1
SAC_013556	N	N	GH128	N	N	1
SAC_013584	N	N	GH13_1	N	N	1
SAC_013601	N	N	CBM48+GH13_8	N	Y (1-18)	1
SAC_013630	N	N	GH10	N	N	1
SAC_013640	N	N	GH93	N	N	1
SAC_013684	N	N	GT4	N	N	1
SAC_013692	N	N	GH18	N	N	1
SAC_013738	N	N	CBM18+GH18	N	N	1
SAC_013742	N	N	CBM91+GH43_14	N	Y (1-23)	1
SAC_013743	N	N	GT1	N	N	1
SAC_013760	N	N	GT3	N	N	1
SAC_013761	N	N	GH43_26	N	N	1

## Sheet: Arthrinium phaeospermum
GeneID	EC#	HMMER	DIAMOND	dbCAN	Signal Peptide	# of Tools
PHE_000003	2.4.1.-	GH72(20-333)+CBM43(386-473)	CBM43+GH72	GH72_e5+CBM43_e30	N	3
PHE_000036	-	GH78(342-688)	GH78	GH78_e44	N	3
PHE_000102	3.2.1.146|-	GH43_34(36-328)+CBM66(357-526)	CBM66+GH43_34	GH43_e147+CBM66_e8	N	3
PHE_000115	-	GH92(375-746)	GH92	GH92_e42	Y (1-42)	3
PHE_000129	3.2.1.21|3.2.1.37	GH3(135-349)	GH3	GH3_e32	N	3
PHE_000134	3.2.1.21	GH1(407-861)	GH1	GH1_e4	N	3
PHE_000177	3.2.1.21	GH3(467-588)	GH3	GH3_e51	N	3
PHE_000243	3.2.1.22	GH36(45-735)	GH36	GH36_e36	Y (1-29)	3
PHE_000248	3.2.1.91|3.2.1.4	GH6(150-439)	CBM1+GH6	GH6_e20	Y (1-18)	3
PHE_000297	3.2.1.25	GH2(37-798)	GH2	GH2_e23	N	3
PHE_000349	1.10.3.2	AA1_3(143-278)	AA1_3	AA1_e1	N	3
PHE_000433	3.2.1.40|3.1.1.73	CBM67(141-318)+GH78(348-877)	GH78	CBM67_e28+GH78_e80	N	3
PHE_000458	3.2.1.-	GH55_1(251-543)	CBM56+GH55	GH55_e10	N	3
PHE_000539	3.2.1.20|3.2.1.84	GH31_1(395-842)	GH31	GH31_e39	N	3
PHE_000575	-	AA3_2(418-960)	AA3_2	AA3_e27	N	3
PHE_000595	1.10.3.2	AA1_2(475-819)	AA1_2	AA1_e26	Y (1-26)	3
PHE_000622	3.2.1.26|-	AA3_2(391-1040)+GH32(1078-1428)	AA3	AA3_e36+GH32_e120	N	3
PHE_000628	3.2.1.91|3.2.1.4	GH6(58-350)	GH6	GH6_e20	Y (1-27)	3
PHE_000629	3.2.1.91|3.2.1.4	GH6(64-359)	GH6	GH6_e20	Y (1-30)	3
PHE_000652	-	GT69(51-276)	GT69	GT69_e6	N	3
PHE_000653	3.2.1.14	GH18(21-332)	GH18	GH18_e272	N	3
PHE_000670	4.2.2.23	PL4_1(17-521)	PL4_1	PL4_e12	Y (1-20)	3
PHE_000696	-	GT32(97-184)	GT32	GT32_e76	N	3
PHE_000717	1.1.3.13	AA3_3(6-643)	AA3_3	AA3_e3	N	3
PHE_000719	3.2.1.55|3.2.1.-	GH62(21-289)	CBM2+GH62	GH62_e0	N	3
PHE_000725	-	GH92(351-687)	GH92	GH92_e32	Y (1-23)	3
PHE_000736	3.2.1.37|3.2.1.55|3.2.1.8	GH43_29(29-308)+CBM6(331-451)	CBM1+CBM6+GH43_29	GH43_e59+CBM6_e0	Y (1-28)	3
PHE_000737	-	AA3_2(32-654)	AA3_2	AA3_e44	N	3
PHE_000745	3.2.1.58	GH55_2(113-857)	GH55	GH55_e8	Y (1-21)	3
PHE_000781	-	GH154(24-372)	GH154	GH154_e10	N	3
PHE_000838	2.4.1.11	GT3(19-658)	GT3	GT3_e0	N	3
PHE_000848	-	CE4(43-166)	CE4	CE4_e294	Y (1-28)	3
PHE_000863	3.2.1.96	GH18(15-191)	GH18	GH18_e169	N	3
PHE_000871	-	GH78(1167-1748)	GH78	GH78_e17	N	3
PHE_000933	-	AA3_2(235-657)	AA3_2	AA3_e17	N	3
PHE_000953	-	GT1(140-449)	GT1	GT1_e555	N	3
PHE_001043	-	CE1(39-167)	CBM1+CE0	CE1_e37	Y (1-23)	3
PHE_001224	3.2.1.101	GH76(28-405)	GH76	GH76_e44	Y (1-21)	3
PHE_001261	-	CE3(62-244)	CE3+GH43_30	CE3_e28	Y (1-29)	3
PHE_001286	3.2.1.14	GH18(141-488)	CBM18+GH18	GH18_e232	N	3
PHE_001287	3.2.1.58	GH55_2(196-732)	GH55	GH55_e8	Y (1-24)	3
PHE_001330	2.4.1.131|2.4.1.-	GT15(73-351)	GT15	GT15_e0	N	3
PHE_001371	3.2.1.4	GH5_5(95-371)	CBM1+GH5_5	GH5_e137	Y (1-24)	3
PHE_001403	2.4.1.80	GT21(121-280)	GT21	GT21_e38	N	3
PHE_001447	1.14.99.56|1.14.99.54|-	AA9(711-912)+GT32(1097-1176)	AA9+CBM1	AA9_e20+GT32_e62	N	3
PHE_001510	-	GH18(150-492)	CBM18+GH18	GH18_e61	N	3
PHE_001545	-	GH125(73-496)	GH125	GH125_e2	Y (1-21)	3
PHE_001546	-	GH92(299-810)	GH92	GH92_e35	N	3
PHE_001550	3.2.1.58	GH55_2(18-763)	GH55	GH55_e8	Y (1-24)	3
PHE_001569	3.2.1.174	GH78(84-645)	GH78	GH78_e52	Y (1-27)	3
PHE_001583	1.1.3.-|-	GH92(187-693)+AA7(706-1108)	GH92	GH92_e32+AA7_e0	N	3
PHE_001672	1.10.3.2|1.10.3.-	AA1_3(103-422)	AA1_3	AA1_e46	N	3
PHE_001720	-	GH31_2(242-722)	GH31_2	GH31_e95	N	3
PHE_001725	-	GH43_24(50-290)	CBM35+GH43_24	GH43_e114+CBM35_e31	N	3
PHE_001748	-	GH78(305-707)	GH78	GH78_e25	Y (1-21)	3
PHE_001749	-	AA2(60-270)	AA0	AA2_e8	Y (1-19)	3
PHE_001804	-	GH125(74-495)	GH125	GH125_e2	Y (1-30)	3
PHE_001812	3.2.1.21	GH3(98-311)	GH3	GH3_e180	Y (1-31)	3
PHE_001851	3.2.1.164	GH5_16(47-384)	GH5_16	GH5_e102	Y (1-21)	3
PHE_001860	-	AA2(100-348)	AA2	AA2_e12	N	3
PHE_001883	-	GT32(59-135)	GT32	GT32_e54	N	3
PHE_001894	3.2.1.15	GH28(43-362)	GH28	GH28_e75	Y (1-25)	3
PHE_001902	4.2.2.13	GH31_8(334-912)	GH31	GH31_e21	N	3
PHE_001970	-	GH79(40-474)	GH79	GH79_e7	Y (1-23)	3
PHE_001973	3.2.1.113	GH47(105-602)	GH47	GH47_e5	N	3
PHE_002043	3.1.1.72	CE1(45-228)	CBM1+CE1	CE1_e4	Y (1-20)	3
PHE_002051	3.2.1.149|3.2.1.-	GH5_23(149-428)	GH5_23	GH5_e62	N	3
PHE_002057	1.1.99.18	AA3_1(38-578)	AA3_1	AA3_e46	Y (1-25)	3
PHE_002086	-	GH29(305-672)	GH29	GH29_e66	N	3
PHE_002088	-	GH146(393-845)	GH146	GH146_e4	Y (1-32)	3
PHE_002156	3.2.1.151|3.2.1.150	GH74(85-188)	CBM1+GH74	GH74_e1+GH74_e0	Y (1-23)	3
PHE_002199	2.4.1.131|2.4.1.-	GT15(156-448)	GT15	GT15_e0	N	3
PHE_002234	3.2.1.75	GH30_3(73-490)	GH30_3	GH30_e57	Y (1-25)	3
PHE_002266	1.1.3.-	AA7(52-493)	AA7	AA7_e5	N	3
PHE_002301	3.2.1.25	GH2(6-741)	GH2	GH2_e138	N	3
PHE_002307	-	CE1(47-210)	CBM1+CE1	CE1_e7	Y (1-21)	3
PHE_002308	3.2.1.55|3.2.1.-	GH62(35-306)	GH62	GH62_e0	Y (1-23)	3
PHE_002319	2.4.1.265|2.4.1.-	GT57(16-493)	GT57	GT57_e1	N	3
PHE_002325	-	GH27(128-380)	GH27	GH27_e20	N	3
PHE_002350	-	GH64(5-372)	GH64	GH64_e16	N	3
PHE_002391	1.1.3.13	AA3_3(10-595)	AA3_3	AA3_e3	N	3
PHE_002449	3.2.1.23|2.4.1.-	GH35(56-386)	GH35	GH35_e4	Y (1-23)	3
PHE_002571	2.4.1.186	GT8(35-178)	GT8	GT8_e149	N	3
PHE_002603	-	GH16_1(139-370)	GH16_1	GH16_e91	N	3
PHE_002618	3.2.1.106|3.2.1.-	GH63(601-812)	GH63	GH63_e12	Y (1-31)	3
PHE_002643	-	GH18(31-306)	GH18	GH18_e384	Y (1-29)	3
PHE_002645	2.4.1.173|2.4.1.-	GT1(271-580)	GT1	GT1_e153	N	3
PHE_002647	3.2.1.37	GH3(70-319)	GH3	GH3_e21	Y (1-19)	3
PHE_002670	1.10.3.2|1.10.3.-	AA1_3(2-309)	AA1_3	AA1_e46	N	3
PHE_002678	-	GH16_19(106-275)	CBM18+GH16_19	CBM18_e25+GH16_e15	Y (1-21)	3
PHE_002681	-	GT15(117-423)	GT15	GT15_e5	N	3
PHE_002695	-	GH3(73-290)	GH3	GH3_e87	Y (1-20)	3
PHE_002773	-	AA2(59-203)	AA0	AA2_e8	N	3
PHE_002897	3.2.1.8	GH10(81-374)	GH10	GH10_e64	Y (1-18)	3
PHE_002909	-	GT2(45-282)	GT2	GT2	N	3
PHE_002911	3.2.1.101	GH76(28-404)	GH76	GH76_e8	Y (1-21)	3
PHE_002917	3.2.1.131	GH115(47-717)	GH115	GH115_e0	Y (1-24)	3
PHE_002938	-	CE1(33-244)	CE1	CE1_e39	N	3
PHE_002951	-	GH43_26(49-379)	GH43_26	GH43_e181	Y (1-22)	3
PHE_002952	3.2.1.26|3.2.1.80|2.4.1.-	GH32(49-355)	GH32	GH32_e108	Y (1-20)	3
PHE_002990	1.10.3.2	AA1_3(63-368)	AA1_3	AA1_e18	N	3
PHE_003012	1.1.3.9|1.1.3.13|1.1.3.-|1.1.3.7|1.1.3.47	AA5_2(94-599)	AA5_2	AA5_e12	Y (1-21)	3
PHE_003025	2.4.1.15	GT20(10-475)	GT20	GT20_e0	N	3
PHE_003061	3.2.1.23	GH2(32-917)	GH2	GH2_e61	N	3
PHE_003077	3.2.1.14	GH18(500-853)	CBM18+GH18	CBM18_e13+GH18_e72	Y (1-26)	3
PHE_003119	3.2.1.37	GH3(196-394)	GH3	GH3_e21	Y (1-26)	3
PHE_003145	-	AA2(32-287)	AA2	AA2_e1	N	3
PHE_003161	3.2.1.1	GH13_1(786-954)+GH13_1(954-1114)	CBM20+GH13_1	GH13_e124+GH13_e124	N	3
PHE_003162	-	AA1(156-682)	AA1	AA1_e22	N	3
PHE_003178	2.4.1.16	GT2(218-386)	GT2	GT2+GT2	N	3
PHE_003189	3.2.1.176|3.2.1.132|3.2.1.4	GH7(20-209)	CBM1+GH7	GH7_e0	Y (1-20)	3
PHE_003224	3.2.1.101	GH76(28-406)	GH76	GH76_e8	Y (1-21)	3
PHE_003241	3.2.1.-	GH93(57-347)	GH93	GH93_e5	Y (1-22)	3
PHE_003266	-	PL1_2(72-244)	PL1	PL1_e17	Y (1-22)	3
PHE_003299	-	GH43_21(74-314)	GH43_21	GH43_e58	N	3
PHE_003341	-	GH28(63-417)	GH28	GH28_e79	Y (1-21)	3
PHE_003403	3.2.1.40|3.1.1.73	GH78(150-749)	GH78	CBM67_e28+GH78_e80	N	3
PHE_003448	1.10.3.2|1.10.3.-	AA1_3(58-372)	AA1_3	AA1_e46	Y (1-28)	3
PHE_003466	3.2.1.39	GH81(38-392)	GH81	GH81_e0	N	3
PHE_003497	-	AA3_2(10-586)	AA3_2	AA3_e19	N	3
PHE_003551	3.2.1.4|3.2.1.73	GH7(26-394)	CBM1+GH7	GH7_e1	Y (1-23)	3
PHE_003570	-	AA3_2(58-638)	AA3_2	AA3_e11	N	3
PHE_003572	3.2.1.55	GH51_2(209-649)	GH51	GH51_e35	Y (1-21)	3
PHE_003645	3.2.1.23	GH42(49-438)	CBM18+GH42	GH42_e1	Y (1-29)	3
PHE_003675	3.2.1.-	GH131(20-260)	CBM1+GH131	GH131_e5	N	3
PHE_003705	-	GH16_22(96-317)	CBM1+GH16_22	GH16_e179	Y (1-17)	3
PHE_003717	-	AA3_2(13-469)	AA3_2	AA3_e33	N	3
PHE_003733	2.4.1.15	GT20(172-623)	GT20	GT20_e24	N	3
PHE_003773	-	GH2(83-647)	GH2	GH2_e76	N	3
PHE_003797	-	GH15(290-667)	GH15	GH15_e38	N	3
PHE_003799	-	GH5_24(67-379)	GH5_24	GH5_e56	N	3
PHE_003930	-	GH31_15(169-597)	GH31	GH31_e77	N	3
PHE_003955	3.2.1.-	GH93(41-361)	GH93	GH93_e5	Y (1-22)	3
PHE_004080	-	CE4(173-302)	CBM18+CE4	CE4_e161	Y (1-21)	3
PHE_004102	3.2.1.8	GH10(30-325)	GH10	GH10_e64	Y (1-17)	3
PHE_004153	-	AA1(53-573)	AA1	AA1_e4	Y (1-26)	3
PHE_004223	1.10.3.2	AA1(45-558)	AA1	AA1_e8	Y (1-23)	3
PHE_004260	2.4.1.231	GT4(447-617)	GT4	GT4_e3141	N	3
PHE_004274	-	AA3_2(43-609)	AA3_2	AA3_e60	Y (1-31)	3
PHE_004284	-	GH76(37-361)	GH76	GH76_e26	Y (1-20)	3
PHE_004391	3.2.1.14	GH18(31-275)	CBM1+GH18	GH18_e94	Y (1-30)	3
PHE_004429	3.2.1.21	GH3(33-249)	GH3	GH3_e51	N	3
PHE_004505	3.2.1.113	GH47(170-663)	GH47	GH47_e17	N	3
PHE_004635	3.2.1.165	GH2(51-673)	GH2	GH2_e60	Y (1-19)	3
PHE_004666	3.2.1.101	GH76(29-401)	GH76	GH76_e44	Y (1-23)	3
PHE_004684	3.2.1.131|3.2.1.139	GH67(19-693)	GH67	GH67_e2	N	3
PHE_004832	2.4.1.16	GT2(480-642)+GT2(620-859)	GT2	GT2+GT2	N	3
PHE_004838	3.2.1.99	GH43_6(34-321)	GH43_6	GH43_e141	Y (1-22)	3
PHE_004880	-	AA3_2(5-595)	AA3_2	AA3_e39	N	3
PHE_004885	3.2.1.55|-	GH43_22(87-305)+GH43_34(375-654)	GH43_22+GH43_34	GH43_e135+GH43_e298	Y (1-30)	3
PHE_004894	2.4.1.-	GH72(16-349)	GH72	GH72_e9	N	3
PHE_004936	-	GH18(18-349)	GH18	GH18_e143	N	3
PHE_004949	-	GH5_31(49-316)	GH5	GH5_e13	Y (1-24)	3
PHE_004960	1.1.3.13	AA3_3(12-607)	AA3_3	AA3_e3	N	3
PHE_005008	3.1.1.-	CE15(44-365)	CE15	CE15_e22	Y (1-21)	3
PHE_005034	2.4.1.-	GT22(6-407)	GT22	GT22_e21	N	3
PHE_005037	-	AA3_2(33-606)	AA3_2	AA3_e15	N	3
PHE_005115	4.2.2.23	PL4_3(22-665)	PL4_3	PL4_e1	N	3
PHE_005116	-	GT1(186-531)	GT1	GT1_e475	N	3
PHE_005122	-	GH43_26(38-331)	GH43_26	GH43_e66	N	3
PHE_005152	-	GH55_2(174-904)	GH55	GH55_e11	N	3
PHE_005155	1.1.99.18	AA8(31-216)+AA3_1(249-802)	AA3_1+AA8+CBM1	AA8_e5+AA3_e46	Y (1-24)	3
PHE_005167	3.2.1.37|3.2.1.55|3.2.1.21	GH3(33-254)	GH3	GH3_e88	N	3
PHE_005232	-	GT59(78-572)	GT59	GT59_e2	N	3
PHE_005237	3.2.1.22|2.4.1.-	GH27(119-380)	GH27	GH27_e14	N	3
PHE_005304	-	GH92(253-755)	GH92	GH92_e32	Y (1-21)	3
PHE_005395	3.2.1.37|3.2.1.55|3.2.1.-|-	GH43_11(4-295)+CBM91(321-531)	CBM91+GH43_11	GH43_e285+CBM91_e24	N	3
PHE_005422	3.2.1.-|3.2.1.63	GH95(111-702)	GH95	GH95_e1	N	3
PHE_005454	3.2.1.23	GH2(31-647)	GH2	GH2_e127	N	3
PHE_005515	2.4.1.258	GT58(34-396)	GT58	GT58_e1	N	3
PHE_005531	5.4.99.11|3.2.1.20|3.2.1.10|3.2.1.-|3.2.1.70	GH13_40(59-420)	GH13_40	GH13_e122	N	3
PHE_005635	-	CE8(69-397)	CE8	CE8_e26	N	3
PHE_005640	2.4.1.259|2.4.1.261	GT22(37-468)	GT22	GT22_e1	N	3
PHE_005649	1.1.3.9|1.1.3.13|1.1.3.-|1.1.3.7|1.1.3.47	AA5_2(50-611)	AA5_2	AA5_e12	Y (1-39)	3
PHE_005651	3.2.1.67	GH28(74-427)	GH28	GH28_e29	Y (1-19)	3
PHE_005653	-	PL4_5(5-488)	PL4_5	PL4_e2	N	3
PHE_005694	-	GH93(52-359)	GH93	GH93_e20	Y (1-25)	3
PHE_005697	3.2.1.39	GH55(37-761)	GH55	GH55_e14	Y (1-25)	3
PHE_005700	2.4.1.142|2.4.1.-	GT33(38-444)	GT33	GT33_e1	N	3
PHE_005728	-	AA1(9-395)	AA1	AA1_e10	N	3
PHE_005729	-	AA1(9-472)	AA1	AA1_e5	N	3
PHE_005735	-	AA3(78-739)	AA3	AA3_e44	N	3
PHE_005746	-	GH18(194-534)	CBM18+GH18	GH18_e286	Y (1-19)	3
PHE_005778	1.1.3.13	AA3_3(12-595)	AA3_3	AA3_e3	N	3
PHE_005885	5.4.99.11|3.2.1.20|3.2.1.10|3.2.1.-|3.2.1.70	GH13_40(41-401)	GH13_40	GH13_e122	N	3
PHE_005893	-	AA3_2(151-756)	AA3_2	AA3_e59	Y (1-27)	3
PHE_005941	-	GH16_1(43-301)	GH16_1	GH16_e68	N	3
PHE_005949	-	GT2(112-258)	GT2	GT2	N	3
PHE_005970	-	GT62(429-691)	GT62	GT62_e5	N	3
PHE_006056	-	GH76(24-394)	GH76	GH76_e9	N	3
PHE_006082	-	AA1(96-615)	AA1	AA1_e34	N	3
PHE_006100	-	GH76(13-370)	GH76	GH76_e17	N	3
PHE_006125	2.4.1.1	GT35(163-878)	GT35	GT35_e0	N	3
PHE_006161	3.2.1.106|3.2.1.-	GH63(488-699)	GH63	GH63_e12	N	3
PHE_006201	2.4.1.16	GT2(255-543)	GT2	GT2	N	3
PHE_006271	2.4.1.16	GT2(1128-1546)	GT2	GT2	N	3
PHE_006272	2.4.1.16	GT2(1206-1713)	GT2	GT2	N	3
PHE_006294	2.4.1.131|2.4.1.-	GT15(102-348)	GT15	GT15_e0	N	3
PHE_006308	3.2.1.8|3.2.1.-	GH30_7(504-781)	GH30_7	GH30_e48	N	3
PHE_006394	3.2.1.21|3.2.1.-	GH3(64-271)	GH3	GH3_e223	N	3
PHE_006420	-	GT4(236-391)	GT4	GT4_e4041	N	3
PHE_006471	-	CE1(39-239)	CBM1+CE1	CE1_e11	Y (1-23)	3
PHE_006535	1.1.3.13	AA3_3(13-635)	AA3_3	AA3_e3	N	3
PHE_006575	-	GH125(88-524)	GH125	GH125_e2	Y (1-26)	3
PHE_006713	-	CE2(124-330)	CE2	CE2_e17	N	3
PHE_006764	-	AA3_2(25-642)	AA3	AA3_e44	Y (1-20)	3
PHE_006851	3.2.1.177	GH31_4(211-675)	GH31	GH31_e0	N	3
PHE_006883	3.2.1.28|-	GH65(392-735)	GH65	GH65_e25+CBM32_e187	Y (1-48)	3
PHE_006914	-	GT32(92-171)	GT32	GT32_e62	N	3
PHE_006971	2.4.1.-	GH72(16-333)	GH72	GH72_e9	Y (1-18)	3
PHE_007050	-	AA9(5-209)	AA9+CBM1	AA9_e41	N	3
PHE_007062	-	AA3(21-612)	AA3	AA3_e36	Y (1-20)	3
PHE_007124	2.4.1.257|2.4.1.132	GT4(238-406)	GT4	GT4_e2823	N	3
PHE_007170	1.10.3.2	AA1_2(48-385)	AA1_2	AA1_e26	Y (1-27)	3
PHE_007188	3.2.1.67	GH28(73-402)	GH28	GH28_e61	Y (1-19)	3
PHE_007270	-	AA3_1(25-565)	AA3_1	AA3_e58	Y (1-28)	3
PHE_007311	3.2.1.3|3.2.1.1	GH15(66-463)+CBM20(541-631)	CBM20+GH15	GH15_e31+CBM20_e10	N	3
PHE_007358	2.4.1.109	GT39(338-563)	GT39	GT39_e30	N	3
PHE_007430	-	GT90(339-600)	GT90	GT90_e11	N	3
PHE_007441	3.2.1.55	GH51_1(15-502)	GH51	GH51_e31	N	3
PHE_007451	-	GH72(19-296)	GH72	GH72_e10	Y (1-19)	3
PHE_007458	-	GH5_16(57-422)	GH5_16	GH5_e318	Y (1-32)	3
PHE_007463	3.2.1.1|3.2.1.116|2.4.1.-	GH13_5(38-380)	GH13_5	GH13_e173	N	3
PHE_007513	2.4.1.198	GT4(218-356)	GT4	GT4_e954	N	3
PHE_007538	2.4.1.18	GH13_8(249-542)	CBM48+GH13_8	CBM48_e32+GH13_e20	N	3
PHE_007761	-	AA5(486-994)	AA5_1	AA5_e9	Y (1-22)	3
PHE_007832	2.4.1.131	GT4(355-514)	GT4	GT4_e1364	N	3
PHE_007854	-	GT8(8-296)	GT8	GT8_e188	N	3
PHE_008062	-	GH105(47-370)	GH105	GH105_e57	N	3
PHE_008068	3.2.1.39	GH16_4(158-481)	GH16_4	GH16_e102	N	3
PHE_008071	2.4.1.257	GT32(119-200)	GT32	GT32_e68	Y (1-30)	3
PHE_008094	3.2.1.113	GH47(109-578)	GH47	GH47_e5	Y (1-31)	3
PHE_008102	3.2.1.21	GH3(192-404)	GH3	GH3_e180	N	3
PHE_008106	-	GH18(55-414)	GH18	GH18_e58	Y (1-30)	3
PHE_008174	-	GH16_18(41-197)	GH16_18	GH16_e153	N	3
PHE_008236	-	GH64(58-427)	GH64	GH64_e11	Y (1-34)	3
PHE_008238	3.2.1.31|3.2.1.-	GH79(65-366)	GH79	GH79_e21	Y (1-22)	3
PHE_008248	1.10.3.2|1.10.3.-	AA1_3(37-339)	AA1_3	AA1_e46	N	3
PHE_008281	-	GH20(168-503)	GH20	GH20_e17	N	3
PHE_008311	3.2.1.58	GH55_2(33-778)	GH55	GH55_e8	Y (1-23)	3
PHE_008356	3.2.1.21	GH3(8-183)	GH3	GH3_e116	N	3
PHE_008463	-	PL4_1(199-487)	PL4_1	PL4_e3	N	3
PHE_008465	-	GH5_23(108-387)	GH5_23	GH5_e30	Y (1-19)	3
PHE_008480	-	GH76(150-540)	GH0	GH76_e10	N	3
PHE_008501	3.2.1.31|3.2.1.-	GH79(40-523)	GH79	GH79_e21	Y (1-26)	3
PHE_008503	-	GT90(1990-2255)	GT90	GT90_e15	N	3
PHE_008520	-	GH47(16-553)	GH47	GH47_e19	N	3
PHE_008556	-	AA4(90-328)	GT31	AA4_e1	N	3
PHE_008594	3.2.1.164	GH30_5(26-477)	GH30_5	GH30_e22	Y (1-21)	3
PHE_008598	4.2.2.2	PL3_2(32-218)	PL3_2	PL3_e16	N	3
PHE_008619	1.10.3.2|-	AA1_3(57-376)	AA1_3	AA1_e18+AA1_e41	N	3
PHE_008626	-	GH43_36(91-357)+CBM91(385-566)	CBM1+GH43_36	GH43_e274+CBM91_e7	Y (1-21)	3
PHE_008648	3.2.1.37	GH3(49-312)	GH3	GH3_e21	Y (1-19)	3
PHE_008701	-	GH152(78-346)	GH152	GH152_e10	N	3
PHE_008719	4.2.2.10	PL1_4(114-298)	PL1_4	PL1_e16	Y (1-21)	3
PHE_008774	3.2.1.4	GH45(29-230)	GH45	GH45_e0	Y (1-21)	3
PHE_008778	3.2.1.113	GH47(101-567)	GH47	GH47_e5	N	3
PHE_008841	-	AA3_2(8-583)	AA3_2	AA3_e27	N	3
PHE_008865	2.4.1.-	GT50(160-430)	GT50	GT50_e0	N	3
PHE_008879	-	AA3_2(37-609)	AA3_2	AA3_e19	Y (1-27)	3
PHE_008891	-	GH31_15(171-602)	GH31	GH31_e77	N	3
PHE_008950	-	AA9(11-221)	AA9+CBM1	AA9_e47	N	3
PHE_008958	3.2.1.8	AA7(149-606)+GH10(640-952)	CBM1+GH10	GH10_e40	Y (1-32)	3
PHE_008966	3.1.1.72|3.2.1.-|-	CE1(50-236)+GH35(296-537)	GH35	CE1_e4+GH35_e18+CBM67_e19	Y (1-28)	3
PHE_008970	1.1.3.13	AA3_3(12-635)	AA3_3	AA3_e3	N	3
PHE_009025	3.2.1.-	GH18(44-386)	GH18	GH18_e227	Y (1-21)	3
PHE_009061	3.2.1.20	GH31_1(306-864)	GH31_1	GH31_e82	Y (1-33)	3
PHE_009169	3.2.1.75	GH5_15(91-383)	GH5_15	GH5_e57	N	3
PHE_009176	3.2.1.14	GH18(184-542)	GH18	GH18_e20	Y (1-26)	3
PHE_009177	2.4.1.109	GT39(59-304)	GT39	GT39_e12	N	3
PHE_009225	-	GH33(28-328)	GH33	GH33_e13	N	3
PHE_009243	3.2.1.4	GH7(23-412)	GH7	GH7_e5	Y (1-44)	3
PHE_009265	-	GT62(99-363)	GT62	GT62_e2	N	3
PHE_009332	-	AA5(569-1078)	AA5_1	AA5_e9	N	3
PHE_009337	-	GT15(62-350)	GT15	GT15_e3	N	3
PHE_009346	2.4.1.83	GT2(13-182)	GT2	GT2	N	3
PHE_009363	2.4.1.16	GT2(539-1062)	GT2	GT2	N	3
PHE_009386	-	GT34(84-346)	GT34	GT34_e13	N	3
PHE_009416	3.2.1.14	GH18(170-514)	CBM18+GH18	GH18_e253	Y (1-34)	3
PHE_009457	3.2.1.21|3.2.1.37	GH3(484-582)+GH3(599-668)	GH3	GH3_e32	N	3
PHE_009462	2.4.1.-	GH72(39-336)	GH72	GH72_e0	Y (1-21)	3
PHE_009469	1.1.99.18	AA8(27-194)+AA3_1(204-730)	AA3_1+AA8	AA8_e5+AA3_e46	Y (1-23)	3
PHE_009470	3.2.1.4	GH5_5(28-319)	GH5_5	GH5_e65	Y (1-24)	3
PHE_009683	3.2.1.20|3.2.1.84	GH31_1(71-613)	GH31_1	GH31_e7	N	3
PHE_009820	2.4.1.267	GT57(65-296)+GT57(335-566)	GT57	GT57_e0	N	3
PHE_009881	-	AA3_2(48-660)	AA3_2	AA3_e44	Y (1-17)	3
PHE_009893	-	GH92(261-759)	GH92	GH92_e35	Y (1-22)	3
PHE_009900	2.4.1.321	GH94(50-812)	GH94	GH94_e4	N	3
PHE_009902	-	GH16_18(71-226)	GH16_18	GH16_e274	Y (1-25)	3
PHE_009906	-	GH141(19-559)	GH141	GH141_e5	Y (1-18)	3
PHE_009936	-	AA3_2(65-695)	AA3	AA3_e36	N	3
PHE_009976	3.2.1.113	CE1(634-824)+GH47(959-1443)	GH47	GH47_e16	N	3
PHE_010017	3.2.1.21|3.2.1.37	GH3(84-297)	GH3	GH3_e32	Y (1-25)	3
PHE_010019	3.2.1.4	GH5_5(90-378)	CBM1+GH5_5	GH5_e65	Y (1-22)	3
PHE_010024	-	AA3_2(82-332)+AA3_2(342-618)	AA3_2	AA3_e60+AA3_e60	N	3
PHE_010040	-	GH18(26-378)	GH18	GH18_e61	N	3
PHE_010080	3.2.1.14	GH18(271-628)	CBM18+CBM50+GH18	CBM18_e13+GH18_e72	N	3
PHE_010132	3.2.1.8	GH11(45-222)	GH11	GH11_e11	Y (1-25)	3
PHE_010137	3.2.1.55|3.2.1.-	GH62(20-290)	CBM1+GH62	GH62_e0	Y (1-19)	3
PHE_010142	-	GT90(353-649)	GT90	GT90_e11	N	3
PHE_010203	3.2.1.101	GH76(30-402)	GH76	GH76_e8	Y (1-23)	3
PHE_010222	-	GH36(78-611)	GH36	GH36_e14	N	3
PHE_010290	-	GH146(44-565)	GH146	GH146_e5	Y (1-23)	3
PHE_010301	3.2.1.37|-	GH43_14(27-306)+CBM91(351-564)	CBM91+GH43_14	GH43_e51+CBM91_e33	Y (1-23)	3
PHE_010306	3.2.1.37|3.2.1.55	GH43_1(4-334)	GH43_1	GH43_e53	N	3
PHE_010324	1.1.3.13	AA3_3(12-594)	AA3_3	AA3_e3	N	3
PHE_010335	-	GH125(91-504)	GH125	GH125_e2	Y (1-26)	3
PHE_010336	3.2.1.4|3.2.1.73	GH7(18-438)	GH7	GH7_e1	N	3
PHE_010339	3.2.1.78	GH5_7(74-347)	GH5_7	GH5_e89	Y (1-25)	3
PHE_010342	3.2.1.67|3.2.1.-	GH28(74-425)	GH28	GH28_e58	Y (1-21)	3
PHE_010353	-	AA3_2(2-612)	AA3_2	AA3_e38	N	3
PHE_010364	-	AA3_2(7-553)	AA3_2	AA3_e27	N	3
PHE_010385	3.2.1.75	GH5_15(76-388)	GH5_15	GH5_e206	Y (1-24)	3
PHE_010397	3.2.1.8	GH10(20-342)	GH10	GH10_e67	N	3
PHE_010400	-	GH55_2(69-820)	GH55	GH55_e11	N	3
PHE_010462	2.4.1.109	GT39(55-300)	GT39	GT39_e9	N	3
PHE_010530	3.2.1.-|2.4.1.-	GH17(307-573)	GH17	GH17_e67	N	3
PHE_010589	-	AA3_2(49-623)	AA3_2	AA3_e19	Y (1-25)	3
PHE_010625	-	AA3_2(22-582)	AA3_2	AA3_e59	N	3
PHE_010669	2.4.1.16	GT2(242-404)	GT2	GT2+GT2	N	3
PHE_010674	3.2.1.37|-	GH43_14(36-330)+CBM91(369-599)	GH43_14	GH43_e51+CBM91_e33	Y (1-26)	3
PHE_010691	1.1.3.-	AA7(52-259)	AA7	AA7_e5	Y (1-19)	3
PHE_010731	-	GH79(45-377)	GH79	GH79_e16	N	3
PHE_010740	1.10.3.2|1.10.3.-	AA1_3(134-360)	AA1_3	AA1_e46	Y (1-24)	3
PHE_010820	3.2.1.145	GH43_24(49-281)	CBM35+GH43_24	GH43_e150+CBM35_e44	Y (1-23)	3
PHE_010886	3.2.1.101	GH76(31-411)	GH76	GH76_e8	N	3
PHE_010989	-	PL4_5(42-574)	PL4_5	PL4_e2	Y (1-23)	3
PHE_011072	2.4.1.16	GT2(728-822)	GT2	GT2	N	3
PHE_011077	1.1.99.18|-	AA8(24-199)+AA3_1(224-761)	AA3_1+AA8	AA8_e5+AA3_e61	Y (1-18)	3
PHE_011084	3.2.1.21|3.2.1.45|3.2.1.104	GH5_12(5-619)	GH5_12	GH5_e145	N	3
PHE_011090	-	AA3_2(13-542)	AA3_2	AA3_e4	N	3
PHE_011095	-	GH18(149-495)	GH18	GH18_e170	N	3
PHE_011132	-	GH92(264-772)	GH92	GH92_e35	Y (1-31)	3
PHE_011170	3.2.1.55|3.2.1.37	GH54(32-347)+CBM42(366-511)	CBM42+GH54	GH54_e0+CBM42_e0	Y (1-31)	3
PHE_011180	3.2.1.8	GH10(89-385)	CBM1+GH10	GH10_e64	Y (1-20)	3
PHE_011252	-	AA3_2(8-445)	AA3	AA3_e27	N	3
PHE_011258	3.2.1.176|3.2.1.132|3.2.1.4	GH7(19-451)	GH7	GH7_e0	Y (1-18)	3
PHE_011264	-	CE1(32-224)	CE1	CE1_e34	Y (1-19)	3
PHE_011301	3.2.1.51	GH29(336-704)	GH29	GH29_e76	Y (1-25)	3
PHE_011308	-	AA3_2(32-606)	AA3_2	AA3_e19	N	3
PHE_011337	3.2.1.58	GH5_9(403-726)	GH5_9	GH5_e261	N	3
PHE_011373	3.2.1.22|3.2.1.88	GH27(121-368)	CBM35+GH27	GH27_e5+CBM35_e6	Y (1-16)	3
PHE_011455	-	GT1(26-416)	GT1	GT1_e89	N	3
PHE_011492	3.2.1.59	GH71(24-406)+CBM24(474-548)	CBM24+GH71	GH71_e11+CBM24_e0	Y (1-22)	3
PHE_011532	3.2.1.21|3.2.1.37	GH3(87-303)	GH3	GH3_e32	Y (1-19)	3
PHE_011543	-	GT90(6-264)	GT90	GT90_e6	N	3
PHE_011590	3.2.1.113	GH47(40-515)	GH47	GH47_e16	N	3
PHE_011603	3.2.1.120|3.2.1.21	GH3(116-340)	GH3	GH3_e139	Y (1-20)	3
PHE_011604	3.2.1.177	GH31_3(260-700)	GH31	GH31_e31	N	3
PHE_011609	-	GH3(78-196)	GH3	GH3_e188	N	3
PHE_011610	-	CE9(23-412)	CE9	CE9_e4	N	3
PHE_011628	-	GH139(1-665)	GH139	GH139_e1	N	3
PHE_011636	3.2.1.-	GH131(23-263)	GH131	GH131_e5	Y (1-21)	3
PHE_011664	-	AA3_2(21-585)	AA3_2	AA3_e25	N	3
PHE_011719	-	GH105(26-370)	GH105	GH105_e34	N	3
PHE_011737	3.2.1.146	GH2(50-483)	GH2	GH2_e74	N	3
PHE_011803	-	CE3(56-244)	CE0	CE3_e28	Y (1-26)	3
PHE_011809	3.2.1.22	GH27(315-600)	GH27	GH27_e18	N	3
PHE_011835	-	AA3_2(19-509)	AA3_2	AA3_e34	N	3
PHE_011841	-	AA3_2(3-561)	AA3_2	AA3_e7	N	3
PHE_011890	-	AA3_2(506-1109)	AA3_2	AA3_e60	N	3
PHE_011897	-	AA3_1(607-1134)	AA3_1+AA8	AA3_e61	Y (1-24)	3
PHE_011905	1.1.3.13	AA3_3(12-616)	AA3_3	AA3_e3	N	3
PHE_011908	-	CE8(27-302)	CE8	CE8_e40	Y (1-42)	3
PHE_011921	1.14.99.55	AA13(18-250)	AA13	AA13_e0	Y (1-20)	3
PHE_011932	3.2.1.-|3.2.1.21	GH3(103-323)	GH3	GH3_e147	Y (1-22)	3
PHE_011933	3.2.1.101	GH76(30-413)	GH76	GH76_e8	Y (1-23)	3
PHE_011970	2.4.1.173	GT1(987-1403)	GT1	GT1_e24	N	3
PHE_011982	3.2.1.58|3.2.1.21|3.2.1.75	GH5_9(94-394)	GH5_9	GH5_e297	Y (1-24)	3
PHE_012002	3.2.1.25	GH2(16-731)	GH2	GH2_e138	N	3
PHE_012019	-	AA3_2(140-586)	AA3_2	AA3_e34	N	3
PHE_012042	-	AA3_2(4-593)	AA3_2	AA3_e39	N	3
PHE_012061	3.2.1.23	GH2(43-927)	GH2	GH2_e61	N	3
PHE_012079	3.2.1.28	GH37(53-636)	GH37	GH37_e4	Y (1-27)	3
PHE_012092	2.4.99.18	GT66(28-677)	GT66	GT66_e1	N	3
PHE_012130	-	GH20(173-508)	GH20	GH20_e43	Y (1-30)	3
PHE_012149	-	AA2(105-345)	AA2	AA2_e1	N	3
PHE_012173	2.4.1.25|3.2.1.33	GH13_25(1081-1533)	GH13_25+GH133	GH13_e153+GH133_e0	N	3
PHE_012183	3.2.1.78	GH5_7(120-359)	CBM1+GH5_7	GH5_e89	Y (1-18)	3
PHE_012189	-	GH92(203-711)	GH92	GH92_e35	N	3
PHE_012242	-	GT8(7-278)	GT8	GT8_e176	N	3
PHE_012250	3.2.1.91|3.2.1.4	GH6(144-309)	GH6	GH6_e20	Y (1-27)	3
PHE_012332	3.2.1.-	GH18(27-429)	CBM18+GH18	GH18_e227	N	3
PHE_012381	3.2.1.21|3.2.1.37	GH3(89-302)	GH3	GH3_e32	N	3
PHE_012432	3.2.1.113	GH47(27-496)	GH47	GH47_e17	N	3
PHE_012434	3.1.3.12	GT20(136-664)	GT20	GT20_e19	N	3
PHE_012438	-	CE3(77-270)	CE0	CE3_e30	Y (1-29)	3
PHE_012451	3.2.1.113	GH47(123-594)	GH47	GH47_e5	N	3
PHE_012457	3.2.1.89	GH53(21-346)	GH53	GH53_e5	Y (1-18)	3
PHE_012537	-	GH5_11(56-393)	GH5_11	GH5_e82	Y (1-31)	3
PHE_012576	3.2.1.-	GH131(16-255)	GH131	GH131_e5	N	3
PHE_012609	-	GH35(37-373)	GH35	GH35_e22+CBM67_e19	Y (1-20)	3
PHE_012635	3.2.1.21|3.2.1.38|3.2.1.-	GH3(127-375)	GH3	GH3_e94	Y (1-32)	3
PHE_012689	2.4.1.173|2.4.1.-	GT1(401-708)	GT1	GT1_e153	N	3
PHE_012692	3.2.1.4	GH5_5(30-314)	GH5_5	GH5_e131	N	3
PHE_012787	-	CBM21(434-540)	CBM21	CBM21_e9	N	3
PHE_012862	3.2.1.176|3.2.1.132|3.2.1.4	GH7(20-451)	GH7	GH7_e0	Y (1-26)	3
PHE_012867	3.2.1.6	GH16_3(31-275)	GH16_3	GH16_e87	Y (1-18)	3
PHE_012877	3.2.1.21|3.2.1.45|3.2.1.104	GH5_12(15-548)	GH5_12	GH5_e145	N	3
PHE_012903	3.1.1.6	CE3(23-215)	CBM1+CE3	CE3_e12	Y (1-19)	3
PHE_012920	-	GT90(656-933)	GT90	GT90_e3	N	3
PHE_012924	3.2.1.45	GH5_12(34-627)	GH5_12	GH5_e298	N	3
PHE_012930	-	GH18(122-469)	CBM18+GH18	GH18_e61	N	3
PHE_012946	3.2.1.113	GH47(221-1028)	GH47	GH47_e5	N	3
PHE_012965	-	AA3_2(31-605)	AA3_2	AA3_e15	N	3
PHE_012973	2.4.1.-	GH72(29-352)	CBM43+GH72	GH72_e5+CBM43_e30	Y (1-26)	3
PHE_013032	-	GH78(804-1208)	GH78	GH78_e20	N	3
PHE_013042	2.4.1.34	GT48(866-1184)+GT48(1217-1619)	GT48	GT48_e0+GT48_e0	N	3
PHE_013106	3.2.1.8	GH10(443-739)	GH10	GH10_e64	Y (1-19)	3
PHE_013129	-	GH64(3-380)	GH64	GH64_e2	N	3
PHE_013180	2.4.1.-	GH72(21-335)	CBM43+GH72	GH72_e5+CBM43_e30	Y (1-22)	3
PHE_013194	-	AA3_2(8-545)	AA3_2	AA3_e38	N	3
PHE_013226	3.2.1.21|3.2.1.-	GH3(85-300)	GH3	GH3_e16	Y (1-19)	3
PHE_013250	2.4.1.-	GT24(1172-1419)	GT24	GT24_e1	Y (1-28)	3
PHE_013325	3.2.1.21	GH1(2-471)	GH1	GH1_e105	N	3
PHE_013362	-	GT90(332-602)	GT90	GT90_e20	Y (1-37)	3
PHE_013374	3.5.1.41	CE4(57-185)	CBM18+CE4	CE4_e46	N	3
PHE_013416	3.2.1.164	GH5_16(42-391)	GH5_16	GH5_e102	Y (1-21)	3
PHE_000045	-	CBM13(31-159)	N	CBM13_e82	N	2
PHE_000078	N	AA3_1(245-447)	AA3	N	N	2
PHE_000094	N	AA1(119-564)	AA1	N	N	2
PHE_000229	-	GH43_30(2-276)	N	GH43_e158	N	2
PHE_000252	-	AA7(31-223)	N	AA7_e3	N	2
PHE_000277	3.2.1.6	GH16_3(30-278)	N	GH16_e87	N	2
PHE_000334	1.14.99.54|1.14.99.56|-	AA9(114-210)	N	AA9_e12+AA9_e46	N	2
PHE_000442	1.1.3.-	AA7(38-469)	N	AA7_e0	N	2
PHE_000518	1.1.3.-	AA7(56-490)	N	AA7_e5	Y (1-23)	2
PHE_000526	1.1.3.-	AA7(99-519)	N	AA7_e4	Y (1-31)	2
PHE_000529	2.4.1.-	GT1(45-448)	N	GT1_e34	N	2
PHE_000600	4.2.2.14	PL20(107-201)	N	PL20_e1	Y (1-27)	2
PHE_000716	-	GH71(22-410)	N	GH71_e14	Y (1-20)	2
PHE_000724	-	AA9(9-196)	N	AA9_e0	N	2
PHE_000833	1.14.99.53	AA11(19-221)	N	AA11_e7	Y (1-35)	2
PHE_000918	-	CE12(36-255)	N	CE12_e13	Y (1-23)	2
PHE_000928	3.2.1.8	GH10(57-272)	N	GH10_e64	Y (1-18)	2
PHE_000958	-	GT109(30-469)	N	GT109_e8	N	2
PHE_001069	N	AA3(37-520)	AA3_2	N	N	2
PHE_001209	1.1.3.-	AA7(77-485)	N	AA7_e0	Y (1-21)	2
PHE_001317	-	CE5(23-237)	N	CE5_e42	Y (1-18)	2
PHE_001324	3.1.1.-	CE12(23-237)	N	CE12_e43	Y (1-21)	2
PHE_001427	2.4.1.-	GH72(3-355)	N	GH72_e9	N	2
PHE_001470	1.14.99.54|1.14.99.56	AA9(5-213)	N	AA9_e6	Y (1-25)	2
PHE_001526	-	GH16_18(69-225)	N	GH16_e149	Y (1-22)	2
PHE_001576	1.14.99.56|1.14.99.54	AA9(6-226)	N	AA9_e31	N	2
PHE_001581	-	CE1(55-188)	N	CE1_e37	Y (1-19)	2
PHE_001605	3.2.1.4|3.2.1.151|3.2.1.73	GH12(128-241)	N	GH12_e41	N	2
PHE_001606	3.2.1.113	GH47(5-203)	N	GH47_e5	N	2
PHE_001616	-	GH128(46-164)	N	GH128_e2	Y (1-22)	2
PHE_001723	-	GH128(609-853)	N	GH128_e26	N	2
PHE_002097	1.1.3.-	AA7(41-495)	N	AA7_e0	N	2
PHE_002099	-	GT25(163-314)	N	GT25_e173	Y (1-24)	2
PHE_002130	-	GH71(23-415)	N	GH71_e14	Y (1-25)	2
PHE_002145	-	AA8(32-212)	N	AA8_e0	N	2
PHE_002254	-	AA8(27-206)	N	AA8_e3	Y (1-23)	2
PHE_002337	1.1.3.-	AA7(41-283)	N	AA7_e0	N	2
PHE_002351	-	GH16_23(100-295)	N	GH16_e100	Y (1-15)	2
PHE_002481	3.2.1.101	GH76(27-396)	N	GH76_e44	Y (1-24)	2
PHE_002508	1.1.3.-	AA7(164-359)	N	AA7_e0	N	2
PHE_002554	1.1.3.-	AA7(93-513)	N	AA7_e0	N	2
PHE_002555	1.1.3.-	AA7(44-500)	N	AA7_e0	N	2
PHE_002653	3.2.1.8	GH10(105-290)	N	GH10_e40	Y (1-30)	2
PHE_002654	1.1.3.-	AA7(62-303)	N	AA7_e0	Y (1-21)	2
PHE_002674	-	GH16_1(68-303)	N	GH16_e142	Y (1-23)	2
PHE_002704	3.2.1.8	GH11(44-219)	N	GH11_e11	Y (1-26)	2
PHE_002751	3.2.1.109	GH114(44-259)	N	GH114_e25	Y (1-24)	2
PHE_002904	-	AA7(167-351)	N	AA4_e1	Y (1-18)	2
PHE_003011	-	AA2(53-248)	N	AA2_e17	Y (1-23)	2
PHE_003015	-	GH93(55-322)	N	GH93_e15	Y (1-27)	2
PHE_003058	3.2.1.132	GH75(333-541)	N	GH75_e8	N	2
PHE_003073	-	CE1(47-197)	N	CE1_e37	Y (1-25)	2
PHE_003074	1.14.99.54|1.14.99.56	AA9(13-241)	N	AA9_e15	Y (1-24)	2
PHE_003084	1.1.3.-	AA7(9-457)	N	AA7_e0	N	2
PHE_003116	1.10.3.2	AA1(39-628)	N	AA1_e26	Y (1-22)	2
PHE_003174	1.1.99.18	AA8(30-191)	N	AA8_e1	Y (1-23)	2
PHE_003197	1.1.3.-	AA7(174-620)	N	AA7_e0	Y (1-24)	2
PHE_003219	-	GT32(304-386)	N	GT32_e64	N	2
PHE_003221	-	GT8(33-222)	N	GT8_e219	N	2
PHE_003267	-	CE1(46-196)	N	CE1_e37	Y (1-25)	2
PHE_003270	-	GT32(76-158)	N	GT32_e172	N	2
PHE_003322	-	CE5(30-237)	N	CE5_e42	Y (1-29)	2
PHE_003395	-	CE3(42-236)	N	CE3_e14	N	2
PHE_003426	1.-.-.-	AA12(2-249)	N	AA12_e4	N	2
PHE_003449	1.1.3.-	AA7(129-328)	N	AA7_e0	Y (1-38)	2
PHE_003471	4.2.2.2	PL1_7(82-267)	N	PL1_e18	N	2
PHE_003514	1.1.3.-	AA7(64-500)	N	AA7_e0	N	2
PHE_003538	1.1.3.-	AA7(45-457)	N	AA7_e4	N	2
PHE_003559	3.1.1.72	CE1(5-193)	N	CE1_e4	N	2
PHE_003637	-	CE3(103-237)	N	CE3_e20	N	2
PHE_003640	1.1.3.-	AA7(49-296)	N	AA7_e0	N	2
PHE_003648	-	CBM63(162-232)	N	CBM63_e9	Y (1-27)	2
PHE_003662	-	GT76(45-437)	N	GT76_e8+GT76_e8	N	2
PHE_003683	1.1.3.-	AA7(151-334)	N	AA7_e5	N	2
PHE_003688	1.1.3.-	AA7(141-324)	N	AA7_e0	N	2
PHE_003726	3.2.1.8	GH11(38-215)	N	GH11_e8	Y (1-28)	2
PHE_003879	-	GH132(116-425)	N	GH132_e2	Y (1-18)	2
PHE_003917	-	GT69(22-190)	N	GT69_e0	N	2
PHE_004120	-	GH128(55-302)	N	GH128_e26	Y (1-20)	2
PHE_004130	-	CE5(34-238)	N	CE5_e42	Y (1-26)	2
PHE_004136	-	AA2(49-210)	N	AA2_e8	N	2
PHE_004168	3.2.1.181	GH16_10(56-249)	N	GH16_e289	Y (1-20)	2
PHE_004193	-	GT1(131-468)	N	GT1_e555	N	2
PHE_004213	-	GT69(130-383)	N	GT69_e0	N	2
PHE_004240	1.1.3.-	AA7(103-530)	N	AA7_e4	Y (1-32)	2
PHE_004269	1.1.3.-	AA7(118-306)	N	AA7_e0	Y (1-18)	2
PHE_004289	1.1.3.-	AA7(88-313)	N	AA7_e0	Y (1-26)	2
PHE_004366	-	CBM63(200-269)	N	CBM63_e9	Y (1-19)	2
PHE_004399	-	GH76(30-377)	N	GH76_e17	Y (1-30)	2
PHE_004406	1.14.99.54|1.14.99.56	AA9(9-236)	N	AA9_e15	Y (1-31)	2
PHE_004532	3.2.1.24	GH38(92-206)	N	GH38_e20	N	2
PHE_004571	-	CE5(44-235)	N	CE5_e17	Y (1-22)	2
PHE_004611	2.4.1.-	GT69(41-299)	N	GT69_e1	N	2
PHE_004631	-	CE4(526-642)	N	CE4_e263	N	2
PHE_004637	-	GT32(90-169)	N	GT32_e172	N	2
PHE_004662	3.2.1.4|3.2.1.151|3.2.1.73	GH12(24-111)	N	GH12_e41	N	2
PHE_004671	3.2.1.132	GH75(15-246)	N	GH75_e8	Y (1-23)	2
PHE_004753	-	GT90(179-428)	N	GT90_e1	N	2
PHE_004792	1.14.99.54	AA9(7-236)	N	AA9_e25	N	2
PHE_004852	-	AA16(1235-1407)	N	AA16_e3	N	2
PHE_004874	1.1.3.-	AA7(57-494)	N	AA7_e0	Y (1-23)	2
PHE_004886	-	CE1(35-224)	N	CE1_e11	Y (1-22)	2
PHE_004906	-	CE3(87-285)	N	CE3_e14	N	2
PHE_004911	-	AA9(9-230)	N	AA9_e12	Y (1-21)	2
PHE_004923	1.1.3.-	AA7(3-395)	N	AA7_e0	N	2
PHE_004926	1.14.99.54|1.14.99.56	AA9(6-215)	N	AA9_e7	N	2
PHE_004979	-	GT25(48-306)	N	GT25_e168	N	2
PHE_005009	-	AA9(9-224)	N	AA9_e48	Y (1-21)	2
PHE_005124	-	GH128(37-272)	N	GH128_e16	N	2
PHE_005188	-	AA9(8-220)	N	AA9_e24	Y (1-20)	2
PHE_005249	-	CE3(172-350)	N	CE3_e14	N	2
PHE_005478	-	AA16(19-184)	N	AA16_e1	Y (1-36)	2
PHE_005538	1.1.3.-	AA7(120-344)	N	AA7_e0	N	2
PHE_005584	-	CE5(43-253)	N	CE5_e42	Y (1-25)	2
PHE_005669	3.1.1.74	CE5(91-261)	N	CE5_e39	Y (1-20)	2
PHE_005682	1.14.99.54	AA9(8-208)	N	AA9_e36	N	2
PHE_005747	3.2.1.6	GH16_3(13-269)	N	GH16_e87	N	2
PHE_005828	1.1.3.-	AA7(86-407)	N	AA7_e0	N	2
PHE_005853	-	GT90(243-421)	N	GT90_e1	N	2
PHE_005961	-	AA9(9-189)	N	AA9_e27	N	2
PHE_006077	-	GH132(30-309)	N	GH132_e1	Y (1-19)	2
PHE_006158	-	CE4(607-722)	N	CE4_e263	Y (1-22)	2
PHE_006232	-	CE3(43-236)	N	CE3_e1	Y (1-18)	2
PHE_006237	3.1.1.72	CE5(39-235)	N	CE5_e24	Y (1-24)	2
PHE_006356	-	GH131(27-285)	N	GH131_e4	N	2
PHE_006372	1.1.3.-	AA7(83-313)	N	AA7_e0	Y (1-26)	2
PHE_006402	-	GT2(85-345)	N	GT2	N	2
PHE_006412	-	CE5(33-239)	N	CE5_e42	Y (1-33)	2
PHE_006429	1.1.3.-	AA7(55-487)	N	AA7_e0	Y (1-50)	2
PHE_006438	1.1.3.-	AA7(93-508)	N	AA7_e0	N	2
PHE_006485	1.1.3.-	AA7(227-443)	N	AA7_e0	N	2
PHE_006492	-	GH128(44-273)	N	GH128_e10	Y (1-20)	2
PHE_006525	-	AA3_2(2-317)	N	AA3_e60	N	2
PHE_006531	1.1.3.-	AA7(32-245)	N	AA7_e0	N	2
PHE_006718	-	GH128(49-277)	N	GH128_e26	Y (1-26)	2
PHE_006844	1.1.3.-	AA7(177-439)	N	AA7_e0	N	2
PHE_006965	-	GH26(129-261)	N	GH26_e30	Y (1-27)	2
PHE_007044	1.14.99.54|1.14.99.56	AA9(6-209)	N	AA9_e7	Y (1-25)	2
PHE_007061	3.1.1.74	CE5(38-202)	N	CE5_e39	Y (1-18)	2
PHE_007118	-	GT32(107-186)	N	GT32_e172	N	2
PHE_007128	3.2.1.8|3.2.1.-	GH30_7(29-512)	N	GH30_e48	N	2
PHE_007133	1.1.3.-	AA7(31-242)	N	AA7_e0	N	2
PHE_007144	1.1.3.-	AA7(36-460)	N	AA7_e0	N	2
PHE_007165	-	CE1(212-427)	N	CE1_e22	Y (1-22)	2
PHE_007376	-	GH128(187-402)	N	GH128_e34	N	2
PHE_007407	-	GT34(65-242)	N	GT34_e9	N	2
PHE_007462	1.14.99.56|1.14.99.54	AA9(5-193)	N	AA9_e20	N	2
PHE_007473	3.2.1.145	GH43_25(227-416)	N	GH43_e60	N	2
PHE_007505	-	GH43_30(72-353)	N	GH43_e158	Y (1-24)	2
PHE_007599	-	CE3(24-219)	N	CE3_e8	Y (1-19)	2
PHE_007657	-	CE8(31-308)	N	CE8_e40	Y (1-20)	2
PHE_007676	-	AA11(44-214)	N	AA11_e8	Y (1-21)	2
PHE_007744	1.1.3.-	AA7(92-367)	N	AA7_e0	Y (1-22)	2
PHE_007783	-	AA8(21-196)	N	AA8_e6	Y (1-19)	2
PHE_007795	3.2.1.101	GH76(31-411)	N	GH76_e8	Y (1-24)	2
PHE_007820	1.1.3.-	AA7(302-551)	N	AA7_e0	N	2
PHE_007847	1.14.99.54|1.14.99.56	AA9(9-233)	N	AA9_e46	N	2
PHE_007951	-	AA9(10-235)	N	AA9_e28	Y (1-21)	2
PHE_008010	1.1.3.-	AA7(71-279)	N	AA7_e0	N	2
PHE_008013	-	GT25(53-331)	N	GT25_e43	N	2
PHE_008038	1.1.3.-	AA7(37-246)	N	AA7_e0	N	2
PHE_008069	N	GT2(510-716)	GT0	N	N	2
PHE_008097	1.1.3.-	AA7(56-260)	N	AA7_e0	N	2
PHE_008235	1.14.99.54|1.14.99.56	AA9(12-231)	N	AA9_e46	Y (1-34)	2
PHE_008314	-	CE3(68-270)	N	CE3_e20	N	2
PHE_008534	-	GT25(79-284)	N	GT25_e168	Y (1-30)	2
PHE_008682	N	AA1(81-477)	AA1	N	Y (1-24)	2
PHE_008718	-	CE3(189-406)	N	CE3_e20	N	2
PHE_008743	1.1.3.-	AA7(143-343)	N	AA7_e0	N	2
PHE_008843	-	GH43_26(12-318)	N	GH43_e181	N	2
PHE_008873	1.1.3.-	AA7(106-534)	N	AA7_e0	Y (1-25)	2
PHE_008897	1.1.3.-	AA7(63-263)	N	AA7_e0	Y (1-20)	2
PHE_008901	3.1.1.74	CE5(430-598)	N	CE5_e27	Y (1-21)	2
PHE_008916	-	AA11(28-246)	N	AA11_e5	Y (1-28)	2
PHE_008953	-	GH93(51-327)	N	GH93_e12	N	2
PHE_008973	1.6.5.6	AA6(4-201)	N	AA6_e0	N	2
PHE_009057	1.1.3.-	AA7(33-460)	N	AA7_e0	N	2
PHE_009067	-	AA3_2(2-289)	N	AA3_e1	N	2
PHE_009090	1.1.3.-	AA7(42-476)	N	AA7_e0	N	2
PHE_009200	-	GH5_41(82-342)	N	GH5_e291	Y (1-24)	2
PHE_009296	2.4.1.-|2.4.1.257	GT62(1-118)	N	GT62_e0	N	2
PHE_009388	-	GH16_1(70-288)	N	GH16_e109	Y (1-25)	2
PHE_009426	3.2.1.4	GH45(23-217)	N	GH45_e0	Y (1-19)	2
PHE_009482	-	GH16_1(63-294)	N	GH16_e226	Y (1-29)	2
PHE_009745	-	GT71(152-397)	N	GT71_e12	Y (1-35)	2
PHE_009854	3.1.1.72	CE5(30-227)	N	CE5_e24	Y (1-17)	2
PHE_010037	1.1.3.-	AA7(93-438)+AA7(534-956)	N	AA7_e0+AA7_e0	Y (1-20)	2
PHE_010076	-	GT2(46-291)	N	GT2	N	2
PHE_010176	1.1.3.-	AA7(72-269)	N	AA7_e0	Y (1-20)	2
PHE_010211	-	CE4(67-195)	N	CE4_e263	Y (1-21)	2
PHE_010213	3.2.1.8	GH11(36-209)	N	GH11_e11	Y (1-23)	2
PHE_010221	3.2.1.8	GH11(44-220)	N	GH11_e8	Y (1-18)	2
PHE_010263	-	GT32(94-174)	N	GT32_e172	N	2
PHE_010285	1.1.3.-	AA7(137-615)	N	AA7_e0	N	2
PHE_010487	1.1.3.-	AA7(67-277)	N	AA7_e0	Y (1-24)	2
PHE_010512	-	AA9(7-157)	N	AA9_e47	N	2
PHE_010522	-	GT109(17-378)	N	GT109_e9	N	2
PHE_010586	1.1.3.-	AA7(132-338)	N	AA7_e0	N	2
PHE_010593	3.1.1.6	CE16(28-321)	N	CE16_e10	N	2
PHE_010720	1.14.99.56	AA9(9-222)	N	AA9_e23	Y (1-20)	2
PHE_010785	-	GH72(23-321)	N	GH72_e10	N	2
PHE_010823	1.14.99.56|1.14.99.54	AA9(6-224)	N	AA9_e31	Y (1-20)	2
PHE_011156	1.1.3.-	AA7(97-498)	N	AA7_e0	Y (1-18)	2
PHE_011183	1.14.99.54	AA9(4-219)	N	AA9_e16	Y (1-18)	2
PHE_011185	-	AA8(29-212)	N	AA8_e3	Y (1-24)	2
PHE_011192	1.14.99.54|1.14.99.56	AA9(6-209)	N	AA9_e7	N	2
PHE_011221	3.2.1.17	GH25(28-210)	N	GH25_e226	Y (1-25)	2
PHE_011257	-	CE3(1-225)	N	CE3_e30	N	2
PHE_011418	N	GT2(528-745)	GT0	N	N	2
PHE_011574	-	CE16(47-247)	N	CE16_e2	Y (1-23)	2
PHE_011792	-	AA9(46-180)	N	AA9_e30	N	2
PHE_011829	-	CE5(62-235)	N	CE5_e10	Y (1-23)	2
PHE_011836	1.1.3.-	AA7(42-279)	N	AA7_e0	N	2
PHE_011865	-	AA3_2(2-230)	N	AA3_e4	N	2
PHE_011889	3.2.1.8	GH11(46-215)	N	GH11_e16	Y (1-20)	2
PHE_011963	-	AA2(35-254)	N	AA2_e17	N	2
PHE_011985	3.2.1.39	GH16_3(33-295)	N	GH16_e303	Y (1-22)	2
PHE_011992	-	AA12(23-412)	N	AA12_e6	Y (1-30)	2
PHE_012040	3.1.1.74	CE5(43-218)	N	CE5_e22	Y (1-18)	2
PHE_012081	-	GT17(168-294)	N	GT17_e5	N	2
PHE_012086	1.1.3.-	AA7(37-239)	N	AA7_e0	N	2
PHE_012354	1.14.99.54|1.14.99.56	AA9(6-214)	N	AA9_e6	Y (1-19)	2
PHE_012416	1.1.3.-	AA7(172-388)	N	AA7_e0	Y (1-22)	2
PHE_012425	-	GH131(29-284)	N	GH131_e0	Y (1-18)	2
PHE_012439	3.2.1.14	GH18(30-297)	N	GH18_e94	Y (1-22)	2
PHE_012470	-	CE4(69-197)	N	CE4_e357	N	2
PHE_012525	2.4.1.-	GH16_18(75-242)	N	GH16_e300	N	2
PHE_012626	1.1.3.-	AA7(64-484)	N	AA7_e0	N	2
PHE_012719	1.1.3.-	AA7(86-514)	N	AA7_e0	Y (1-23)	2
PHE_012754	1.1.3.-	AA7(376-545)	N	AA7_e0	N	2
PHE_012801	1.1.3.-	AA7(69-265)	N	AA7_e5	Y (1-24)	2
PHE_012918	1.14.99.53	AA11(22-218)	N	AA11_e7	Y (1-20)	2
PHE_012926	1.1.3.-	AA7(215-645)	N	AA7_e0	N	2
PHE_012962	1.1.3.-	AA7(59-249)	N	AA7_e0	N	2
PHE_012980	N	AA1(114-518)	AA1	N	Y (1-21)	2
PHE_012986	1.14.99.53	AA11(16-218)	N	AA11_e7	N	2
PHE_013092	1.1.3.-	AA7(17-492)	N	AA7_e0	N	2
PHE_013151	3.2.1.14	GH18(501-717)	N	GH18_e232	N	2
PHE_013195	-	GH17(192-417)	N	GH17_e14	N	2
PHE_013252	1.1.3.-	AA7(82-518)	N	AA7_e0	N	2
PHE_013258	1.1.3.-	AA7(34-466)	N	AA7_e5	N	2
PHE_013281	1.1.3.-	AA7(71-509)	N	AA7_e5	N	2
PHE_013292	-	CE3(58-256)	N	CE3_e14	N	2
PHE_013350	-	AA9(7-218)	N	AA9_e4	Y (1-20)	2
PHE_013449	1.1.3.-	AA7(36-266)	N	AA7_e0	N	2
PHE_013470	-	GH16_22(90-305)	N	GH16_e291	Y (1-18)	2
PHE_013598	1.1.3.-	AA7(131-566)	N	AA7_e0	Y (1-30)	2
PHE_013610	3.2.1.96	GH18(16-282)	N	GH18_e169	N	2
PHE_004190	-	N	AA0	AA2_e1+AA2_e1	Y (1-21)	2
PHE_009853	-	N	GT2	GT2+GT31_e34	N	2
PHE_013502	3.5.1.41	N	CE4	CE4_e177	N	2
PHE_002956	-	N	PL42	PL42_e10	N	2
PHE_007872	-	N	GT31	GT31_e60	N	2
PHE_008127	-	N	GH17	GH17_e7	Y (1-17)	2
PHE_012781	1.1.3.-	N	AA7	AA7_e0	N	2
PHE_002634	-	N	GT41	GT41_e74	N	2
PHE_004729	-	N	GH17	GH17_e7	Y (1-18)	2
PHE_008794	-	N	GH36	GH36_e13	N	2
PHE_002781	-	N	GH39	GH39_e87	N	2
PHE_006981	-	N	GH17	GH17_e57	N	2
PHE_012377	-	N	GT31	GT31_e65	N	2
PHE_007520	-	N	GT31	GT31_e89	Y (1-30)	2
PHE_010894	-	N	GT31	GT31_e66	N	2
PHE_002056	3.5.1.41	N	CE4	CE4_e177	N	2
PHE_004010	-	N	AA0	AA2_e1+AA2_e1	N	2
PHE_006037	-	N	CBM50	CBM50_e307	N	2
PHE_000109	N	GH179(57-201)	N	N	N	1
PHE_001088	N	AA7(2-296)	N	N	N	1
PHE_001779	N	AA3(130-702)	N	N	N	1
PHE_002462	N	GH177(38-251)	N	N	N	1
PHE_003828	N	GT2(274-546)	N	N	N	1
PHE_003928	N	CE1(25-285)	N	N	N	1
PHE_003950	N	CE1(50-193)	N	N	Y (1-27)	1
PHE_004824	N	CE1(52-219)	N	N	Y (1-23)	1
PHE_007382	N	GH109(7-164)	N	N	N	1
PHE_009922	N	AA7(3-318)	N	N	N	1
PHE_010430	N	AA7(38-245)	N	N	N	1
PHE_010631	N	AA7(14-181)	N	N	N	1
PHE_010733	N	AA8(290-456)	N	N	Y (1-20)	1
PHE_010954	N	AA7(33-212)	N	N	N	1
PHE_012558	N	CE4(45-149)	N	N	N	1
PHE_002362	1.1.3.-	N	N	AA7_e5	Y (1-26)	1
PHE_007134	-	N	N	GT32_e172	N	1
PHE_007858	-	N	N	GT31_e51	N	1
PHE_007672	-	N	N	GT25_e173	N	1
PHE_005484	-	N	N	GT31_e84	N	1
PHE_011486	-	N	N	CBM48_e62	N	1
PHE_000560	-	N	N	GT1_e475	N	1
PHE_009484	-	N	N	GH18_e161	N	1
PHE_003488	1.1.3.-	N	N	AA7_e0	Y (1-20)	1
PHE_003544	-	N	N	GH17_e57	Y (1-22)	1
PHE_006268	-	N	N	GH17_e7	Y (1-17)	1
PHE_007139	-	N	N	CBM50_e659	N	1
PHE_011969	-	N	N	GT2	N	1
PHE_012186	-	N	N	GT1_e51	N	1
PHE_000065	-	N	N	CE5_e57	N	1
PHE_000417	-	N	N	CBM63_e10	Y (1-28)	1
PHE_000861	-	N	N	GT25_e173	N	1
PHE_003079	-	N	N	CBM50_e516	Y (1-19)	1
PHE_005105	-	N	N	GT31_e37	N	1
PHE_005300	-	N	N	GT31_e77	N	1
PHE_009792	-	N	N	CBM50_e1018	N	1
PHE_012925	-	N	N	GT31_e75	N	1
PHE_003576	-	N	N	GT31_e37	N	1
PHE_009365	3.2.1.-	N	N	GH17_e33	Y (1-27)	1
PHE_010091	3.2.1.14	N	N	GH18_e72	N	1
PHE_000054	N	N	CE8	N	N	1
PHE_000059	N	N	AA3_2	N	N	1
PHE_000069	N	N	GH0	N	Y (1-29)	1
PHE_000230	N	N	GH43_30	N	N	1
PHE_000258	N	N	CE3	N	N	1
PHE_000262	N	N	GH32	N	N	1
PHE_000278	N	N	GH28	N	N	1
PHE_000287	N	N	GH27	N	N	1
PHE_000385	N	N	GT1	N	N	1
PHE_000388	N	N	CBM18+GH16_19	N	N	1
PHE_000412	N	N	GH43_26	N	N	1
PHE_000483	N	N	CBM20+GH15	N	Y (1-22)	1
PHE_000524	N	N	GH43_26	N	N	1
PHE_000537	N	N	GH71	N	Y (1-22)	1
PHE_000568	N	N	GH71	N	N	1
PHE_000636	N	N	CBM48+GH13_8	N	N	1
PHE_000733	N	N	GH152	N	N	1
PHE_000753	N	N	GH47	N	N	1
PHE_000797	N	N	GT4	N	N	1
PHE_000809	N	N	GH43_26	N	N	1
PHE_000814	N	N	GH28	N	N	1
PHE_000867	N	N	GT2	N	N	1
PHE_000872	N	N	CBM24	N	N	1
PHE_000904	N	N	GT1	N	N	1
PHE_000957	N	N	GT98	N	N	1
PHE_001002	N	N	GH16_4	N	N	1
PHE_001045	N	N	GT22	N	N	1
PHE_001053	N	N	GH4	N	N	1
PHE_001086	N	N	GH31	N	N	1
PHE_001117	N	N	CBM18+GH16_19	N	N	1
PHE_001171	N	N	GT2	N	N	1
PHE_001285	N	N	CBM18+GH18	N	N	1
PHE_001429	N	N	CBM48+GH13_8	N	N	1
PHE_001444	N	N	GT1	N	N	1
PHE_001496	N	N	CE3	N	N	1
PHE_001508	N	N	CBM50	N	N	1
PHE_001516	N	N	GT2	N	N	1
PHE_001538	N	N	GH47	N	N	1
PHE_001682	N	N	GH78+GH79	N	N	1
PHE_001702	N	N	GH78	N	N	1
PHE_001766	N	N	GT3	N	N	1
PHE_001784	N	N	CE8	N	N	1
PHE_001816	N	N	GT4	N	N	1
PHE_001830	N	N	GT0	N	N	1
PHE_001875	N	N	CE5	N	N	1
PHE_001937	N	N	GT31	N	N	1
PHE_001969	N	N	GH5	N	N	1
PHE_002089	N	N	AA9	N	N	1
PHE_002115	N	N	GT22	N	N	1
PHE_002116	N	N	GT13	N	N	1
PHE_002121	N	N	GH85	N	N	1
PHE_002194	N	N	GH42	N	N	1
PHE_002200	N	N	GT15	N	N	1
PHE_002224	N	N	GH128	N	N	1
PHE_002260	N	N	GH13_1	N	N	1
PHE_002320	N	N	GT57	N	N	1
PHE_002342	N	N	GH154	N	N	1
PHE_002420	N	N	GH36	N	N	1
PHE_002490	N	N	AA9	N	N	1
PHE_002519	N	N	GH1	N	N	1
PHE_002600	N	N	GH18	N	N	1
PHE_002602	N	N	GT8	N	N	1
PHE_002608	N	N	GT47+GT64	N	N	1
PHE_002669	N	N	GH0	N	N	1
PHE_002735	N	N	CBM1	N	Y (1-21)	1
PHE_002736	N	N	GT20	N	N	1
PHE_002743	N	N	CBM1	N	Y (1-20)	1
PHE_002753	N	N	GT31	N	N	1
PHE_002794	N	N	GT90	N	N	1
PHE_002809	N	N	GH30_7	N	N	1
PHE_002821	N	N	GH114	N	N	1
PHE_002864	N	N	GT0	N	N	1
PHE_002974	N	N	GT0	N	N	1
PHE_003000	N	N	CE1	N	N	1
PHE_003028	N	N	CBM48+GH13	N	N	1
PHE_003046	N	N	GT57	N	N	1
PHE_003101	N	N	GH17+GT48	N	N	1
PHE_003137	N	N	GT71	N	N	1
PHE_003177	N	N	GT2	N	N	1
PHE_003382	N	N	GT2	N	N	1
PHE_003460	N	N	CE5	N	N	1
PHE_003480	N	N	GH18	N	N	1
PHE_003501	N	N	GT1	N	N	1
PHE_003534	N	N	GH3	N	N	1
PHE_003548	N	N	CE0	N	N	1
PHE_003657	N	N	GH2	N	N	1
PHE_003664	N	N	GH13_22+GT5	N	N	1
PHE_003668	N	N	GT1	N	N	1
PHE_003728	N	N	GH13_25+GH133	N	N	1
PHE_003735	N	N	GT20	N	N	1
PHE_003813	N	N	GT13	N	N	1
PHE_003881	N	N	GH114	N	N	1
PHE_003931	N	N	GH32	N	N	1
PHE_004106	N	N	CE5	N	N	1
PHE_004121	N	N	CE3	N	N	1
PHE_004125	N	N	AA1_3	N	N	1
PHE_004146	N	N	GT31	N	N	1
PHE_004173	N	N	GT2	N	N	1
PHE_004428	N	N	GH3	N	N	1
PHE_004472	N	N	CE16	N	N	1
PHE_004501	N	N	GT31	N	N	1
PHE_004521	N	N	CBM48	N	N	1
PHE_004531	N	N	GH38	N	N	1
PHE_004577	N	N	GH36	N	N	1
PHE_004582	N	N	GH12	N	N	1
PHE_004588	N	N	GT30	N	N	1
PHE_004678	N	N	GH93	N	N	1
PHE_004685	N	N	CE5	N	N	1
PHE_004693	N	N	CE8	N	N	1
PHE_004694	N	N	CBM13+GT27	N	N	1
PHE_004825	N	N	CE8	N	N	1
PHE_004871	N	N	GT1	N	N	1
PHE_004872	N	N	CBM91+GH43_14	N	Y (1-23)	1
PHE_004924	N	N	GH12	N	N	1
PHE_004929	N	N	GT4	N	N	1
PHE_004937	N	N	GH18	N	N	1
PHE_004971	N	N	GH93	N	N	1
PHE_005018	N	N	GH43_26	N	N	1
PHE_005063	N	N	CBM66	N	N	1
PHE_005099	N	N	GH23	N	N	1
PHE_005117	N	N	CBM1+GH74	N	N	1
PHE_005169	N	N	GH5_12	N	N	1
PHE_005173	N	N	CBM1+GH74	N	N	1
PHE_005177	N	N	CBM12	N	Y (1-27)	1
PHE_005262	N	N	GH53	N	N	1
PHE_005301	N	N	GT0	N	N	1
PHE_005357	N	N	CBM48	N	N	1
PHE_005372	N	N	GH27	N	N	1
PHE_005397	N	N	GT1	N	N	1
PHE_005458	N	N	GT58	N	N	1
PHE_005461	N	N	CBM43	N	N	1
PHE_005493	N	N	CE0	N	Y (1-19)	1
PHE_005516	N	N	GT58	N	N	1
PHE_005530	N	N	GH32	N	N	1
PHE_005532	N	N	GH31	N	N	1
PHE_005533	N	N	GH71	N	N	1
PHE_005537	N	N	GT2	N	N	1
PHE_005588	N	N	GH85	N	N	1
PHE_005645	N	N	GT8	N	N	1
PHE_005648	N	N	GT34	N	N	1
PHE_005719	N	N	GH139	N	N	1
PHE_005726	N	N	GH18	N	N	1
PHE_005731	N	N	GT2	N	N	1
PHE_005810	N	N	GH47	N	N	1
PHE_005894	N	N	AA9+CBM1	N	N	1
PHE_005903	N	N	GT47+GT64	N	N	1
PHE_005957	N	N	GT4	N	N	1
PHE_005958	N	N	CBM18	N	N	1
PHE_006072	N	N	GH10	N	N	1
PHE_006092	N	N	PL4_3	N	N	1
PHE_006109	N	N	AA9	N	N	1
PHE_006128	N	N	GH16_1	N	N	1
PHE_006139	N	N	GH5_12	N	N	1
PHE_006185	N	N	GT22	N	N	1
PHE_006470	N	N	GH18	N	N	1
PHE_006576	N	N	GH55	N	N	1
PHE_006577	N	N	GH125	N	N	1
PHE_006628	N	N	GT2	N	Y (1-26)	1
PHE_006632	N	N	GH12	N	N	1
PHE_006650	N	N	GT0	N	N	1
PHE_006742	N	N	GH127	N	N	1
PHE_006766	N	N	GH0	N	N	1
PHE_006795	N	N	GH5_12	N	N	1
PHE_006816	N	N	GT7	N	N	1
PHE_006849	N	N	GH146	N	N	1
PHE_006852	N	N	GH32	N	N	1
PHE_006977	N	N	GT2	N	N	1
PHE_007013	N	N	GH5_12	N	N	1
PHE_007016	N	N	GT22	N	N	1
PHE_007023	N	N	GH72	N	N	1
PHE_007031	N	N	CBM12	N	Y (1-29)	1
PHE_007046	N	N	CBM13	N	Y (1-19)	1
PHE_007185	N	N	GH130	N	N	1
PHE_007272	N	N	GH1+GH95	N	Y (1-48)	1
PHE_007346	N	N	GT2	N	N	1
PHE_007438	N	N	GH1	N	N	1
PHE_007456	N	N	CBM18+CE4	N	N	1
PHE_007521	N	N	GT31	N	N	1
PHE_007528	N	N	GH32	N	N	1
PHE_007533	N	N	GT58	N	N	1
PHE_007551	N	N	GH3	N	N	1
PHE_007597	N	N	CBM20+GH15	N	Y (1-19)	1
PHE_007606	N	N	GT32	N	N	1
PHE_007639	N	N	GH36	N	N	1
PHE_007752	N	N	GH10	N	N	1
PHE_007840	N	N	GT22	N	N	1
PHE_007963	N	N	CBM1	N	N	1
PHE_008061	N	N	GH88	N	N	1
PHE_008070	N	N	GT32	N	N	1
PHE_008101	N	N	GH105	N	N	1
PHE_008161	N	N	GH27	N	N	1
PHE_008168	N	N	GH18	N	N	1
PHE_008170	N	N	PL1_7	N	N	1
PHE_008202	N	N	AA3_2	N	N	1
PHE_008254	N	N	GH35	N	N	1
PHE_008319	N	N	GH16_20	N	N	1
PHE_008323	N	N	GH79	N	N	1
PHE_008351	N	N	AA9	N	Y (1-26)	1
PHE_008361	N	N	GT2	N	N	1
PHE_008394	N	N	GT1	N	Y (1-21)	1
PHE_008488	N	N	AA1	N	N	1
PHE_008584	N	N	GH76	N	N	1
PHE_008650	N	N	GH18	N	N	1
PHE_008665	N	N	GT2	N	N	1
PHE_008668	N	N	GH18	N	N	1
PHE_008670	N	N	GH18	N	N	1
PHE_008688	N	N	GH152	N	N	1
PHE_008773	N	N	CBM12	N	Y (1-27)	1
PHE_008804	N	N	GT91	N	N	1
PHE_008872	N	N	CBM1	N	N	1
PHE_008883	N	N	GT50	N	N	1
PHE_008927	N	N	GH36	N	N	1
PHE_008961	N	N	GH31	N	N	1
PHE_008979	N	N	GT18	N	N	1
PHE_009001	N	N	GH18	N	N	1
PHE_009023	N	N	GH18	N	Y (1-23)	1
PHE_009038	N	N	CBM24	N	N	1
PHE_009096	N	N	GH10	N	N	1
PHE_009160	N	N	GT4	N	N	1
PHE_009170	N	N	GH5	N	N	1
PHE_009183	N	N	GH47	N	N	1
PHE_009246	N	N	GH5_12	N	N	1
PHE_009314	N	N	AA2	N	N	1
PHE_009344	N	N	GH128	N	N	1
PHE_009397	N	N	GH27	N	N	1
PHE_009406	N	N	GH51	N	N	1
PHE_009445	N	N	GH132	N	N	1
PHE_009675	N	N	GH32	N	N	1
PHE_009685	N	N	AA9	N	N	1
PHE_009686	N	N	CBM13	N	Y (1-21)	1
PHE_009720	N	N	GT90	N	N	1
PHE_009804	N	N	GH37	N	N	1
PHE_009807	N	N	CBM50	N	N	1
PHE_009826	N	N	AA1	N	N	1
PHE_009839	N	N	GH28	N	N	1
PHE_009857	N	N	GH28	N	N	1
PHE_009931	N	N	GH47	N	N	1
PHE_010004	N	N	GH128	N	N	1
PHE_010052	N	N	GH76	N	N	1
PHE_010146	N	N	AA9	N	N	1
PHE_010150	N	N	CE8	N	N	1
PHE_010212	N	N	CBM18+GH18	N	N	1
PHE_010273	N	N	CE1	N	N	1
PHE_010297	N	N	CE8	N	N	1
PHE_010345	N	N	GT0	N	N	1
PHE_010355	N	N	GT1	N	N	1
PHE_010390	N	N	GH0	N	N	1
PHE_010470	N	N	GH2	N	N	1
PHE_010474	N	N	GH47	N	N	1
PHE_010516	N	N	GH3	N	N	1
PHE_010552	N	N	CBM1	N	Y (1-20)	1
PHE_010585	N	N	GH32	N	N	1
PHE_010644	N	N	GT57	N	N	1
PHE_010684	N	N	GT3	N	N	1
PHE_010760	N	N	GH10	N	N	1
PHE_010792	N	N	GH10	N	Y (1-29)	1
PHE_010907	N	N	GH36	N	N	1
PHE_010920	N	N	CE16	N	Y (1-25)	1
PHE_010955	N	N	GT31	N	N	1
PHE_011030	N	N	GH43_29	N	Y (1-21)	1
PHE_011058	N	N	GT47	N	N	1
PHE_011196	N	N	GH47	N	N	1
PHE_011207	N	N	GH17+GT48	N	N	1
PHE_011246	N	N	AA9+CBM1	N	N	1
PHE_011249	N	N	GH47	N	Y (1-45)	1
PHE_011262	N	N	CBM48	N	Y (1-22)	1
PHE_011293	N	N	CBM18+GH18	N	N	1
PHE_011332	N	N	AA12	N	N	1
PHE_011447	N	N	AA3_2	N	N	1
PHE_011527	N	N	AA3_2	N	N	1
PHE_011545	N	N	CBM48+GH13_8	N	N	1
PHE_011571	N	N	CBM48+GH13_8	N	N	1
PHE_011605	N	N	GT31	N	N	1
PHE_011693	N	N	GH146	N	N	1
PHE_011703	N	N	AA12	N	Y (1-20)	1
PHE_011794	N	N	GT31	N	N	1
PHE_011810	N	N	GH32	N	N	1
PHE_011872	N	N	AA5_2	N	N	1
PHE_011978	N	N	CBM18+GH18	N	N	1
PHE_012080	N	N	GH37	N	N	1
PHE_012127	N	N	AA9	N	N	1
PHE_012131	N	N	AA9	N	N	1
PHE_012134	N	N	GH13_17	N	N	1
PHE_012141	N	N	GH13_31	N	N	1
PHE_012152	N	N	CE8	N	N	1
PHE_012195	N	N	GH55	N	N	1
PHE_012245	N	N	GT1	N	N	1
PHE_012265	N	N	AA3_2	N	N	1
PHE_012333	N	N	GH12	N	N	1
PHE_012357	N	N	GT4	N	N	1
PHE_012380	N	N	CE5	N	N	1
PHE_012399	N	N	GH3	N	N	1
PHE_012449	N	N	CBM5+GH18	N	N	1
PHE_012475	N	N	CE4	N	N	1
PHE_012478	N	N	GH5_12	N	N	1
PHE_012511	N	N	GT31	N	N	1
PHE_012563	N	N	GH20	N	N	1
PHE_012566	N	N	CBM18+GH16_19	N	N	1
PHE_012577	N	N	GH131	N	Y (1-19)	1
PHE_012615	N	N	CE8	N	N	1
PHE_012678	N	N	CBM24+GH71	N	Y (1-24)	1
PHE_012735	N	N	GH35	N	N	1
PHE_012812	N	N	GH10	N	N	1
PHE_012820	N	N	GT90	N	N	1
PHE_012824	N	N	GT2	N	N	1
PHE_012834	N	N	GH0	N	Y (1-17)	1
PHE_012836	N	N	GH63	N	N	1
PHE_013150	N	N	GT1	N	N	1
PHE_013196	N	N	GH17+GT48	N	N	1
PHE_013234	N	N	CBM48+GH13_8	N	N	1
PHE_013237	N	N	AA3_2	N	N	1
PHE_013249	N	N	CBM18+GH16_19	N	N	1
PHE_013294	N	N	AA3_2	N	N	1
PHE_013318	N	N	GT8	N	N	1
PHE_013327	N	N	GH78	N	N	1
PHE_013340	N	N	AA2	N	N	1
PHE_013349	N	N	GT3	N	N	1
PHE_013411	N	N	GT7	N	N	1
PHE_013454	N	N	GH39	N	N	1
PHE_013480	N	N	GT2	N	N	1
PHE_013503	N	N	CE4	N	N	1
PHE_013537	N	N	GH78+GH79	N	N	1
PHE_013546	N	N	CBM48+GH13_8	N	N	1
PHE_013594	N	N	CE8	N	N	1
PHE_013595	N	N	GT22	N	N	1

## Sheet: Arthrinium puccinioides
GeneID	EC#	HMMER	DIAMOND	dbCAN	Signal Peptide	# of Tools
PUC_000010	3.2.1.164	GH5_16(44-380)	GH5_16	GH5_e102	Y (1-24)	3
PUC_000024	-	AA7(50-497)	AA7+CBM18	AA7_e3	Y (1-21)	3
PUC_000035	-	AA3_2(53-630)	AA3_2	AA3_e11	N	3
PUC_000062	3.2.1.14	GH18(90-439)	CBM18+GH18	GH18_e232	N	3
PUC_000076	-	GH141(22-560)	GH141	GH141_e5	Y (1-21)	3
PUC_000107	-	AA9(2-196)	AA9+CBM1	AA9_e47	N	3
PUC_000110	3.2.1.75	GH30_3(68-462)	GH30_3	GH30_e57	Y (1-19)	3
PUC_000113	3.2.1.14	GH18(71-422)	CBM18+GH18	GH18_e232	N	3
PUC_000138	3.2.1.-|3.2.1.4	GH5_4(7-273)	CBM1+GH5_4	GH5_e262	N	3
PUC_000139	-	PL4_5(36-548)	PL4_5	PL4_e2	Y (1-21)	3
PUC_000180	3.2.1.151|3.2.1.150|-	GH74(79-184)	CBM1+GH74	GH74_e1+GH74_e8	Y (1-21)	3
PUC_000188	2.4.1.131|2.4.1.-	GT15(1230-1522)	GT15	GT15_e0	N	3
PUC_000189	3.2.1.14	GH18(33-383)	GH18	GH18_e272	Y (1-21)	3
PUC_000190	-	GT69(157-434)	GT69	GT69_e6	N	3
PUC_000200	-	CE4(336-459)	GH53	CE4_e66	N	3
PUC_000218	4.2.2.23	PL4_1(19-521)	PL4_1	PL4_e12	Y (1-20)	3
PUC_000270	1.10.3.2|1.10.3.-	AA1_3(56-365)	AA1_3	AA1_e46	Y (1-29)	3
PUC_000342	-	GH125(62-481)+GH92(667-1178)	GH92	GH125_e2+GH92_e35	N	3
PUC_000345	3.2.1.58	GH55_2(48-737)	GH55	GH55_e8	N	3
PUC_000382	3.2.1.174	GH78(85-645)	GH78	GH78_e52	Y (1-27)	3
PUC_000401	3.2.1.176|3.2.1.132|3.2.1.4	GH7(21-452)	GH7	GH7_e0	Y (1-21)	3
PUC_000424	3.2.1.120|3.2.1.21	GH3(242-466)	GH3	GH3_e139	N	3
PUC_000425	3.2.1.177	GH31_3(256-678)	GH31	GH31_e31	N	3
PUC_000429	-	GH3(117-294)	GH3	GH3_e188	N	3
PUC_000430	-	CE9(23-356)	CE9	CE9_e4	N	3
PUC_000447	3.2.1.113	GH47(1-409)	GH47	GH47_e16	N	3
PUC_000460	-	GH92(275-495)+GH92(499-754)	GH92	GH92_e32+GH92_e32	Y (1-21)	3
PUC_000541	-	AA12(31-423)	AA12	AA12_e5	Y (1-21)	3
PUC_000596	-	AA3_2(31-513)	AA3_2	AA3_e25	N	3
PUC_000620	3.2.1.58	GH5_9(431-754)	GH5_9	GH5_e261	N	3
PUC_000632	3.2.1.39	GH81(28-627)	GH81	GH81_e0	N	3
PUC_000636	3.2.1.78	GH5_7(59-364)	GH5_7	GH5_e260	Y (1-21)	3
PUC_000680	3.2.1.55|3.2.1.-	GH62(21-304)	CBM1+GH62	GH62_e0	Y (1-19)	3
PUC_000685	-	CE1(31-187)	CE1	CE1_e34	Y (1-19)	3
PUC_000712	-	GH105(60-407)	GH105	GH105_e34	Y (1-25)	3
PUC_000720	1.-.-.-	AA12(34-440)	AA12	AA12_e4	Y (1-24)	3
PUC_000786	-	GT32(95-174)	GT32	GT32_e62	N	3
PUC_000797	-	GH43_21(85-317)	GH43_21	GH43_e58	Y (1-22)	3
PUC_000801	-	CE8(426-703)	CE8	CE8_e40	N	3
PUC_000835	-	AA3_2(20-594)	AA3_2	AA3_e34	N	3
PUC_000858	3.2.1.176|3.2.1.132|3.2.1.4	GH7(21-445)	GH7	GH7_e0	Y (1-28)	3
PUC_000865	-	GT2(53-296)	GT2	GT2	N	3
PUC_000873	-	GT76(15-420)	GT76	GT76_e8	N	3
PUC_000884	3.2.1.23	GH2(94-948)	GH2	GH2_e61	N	3
PUC_000906	-	AA3_2(13-613)	AA3_2	AA3_e38	N	3
PUC_000932	3.2.1.28	GH65(461-802)	CBM32+GH65	GH65_e25	N	3
PUC_000952	3.2.1.-	GH131(21-261)	CBM1+GH131	GH131_e5	Y (1-19)	3
PUC_000954	-	AA3_2(5-599)	AA3	AA3_e44	N	3
PUC_000962	-	AA3_2(49-626)	AA3_2	AA3_e19	Y (1-32)	3
PUC_000968	-	AA3_2(10-373)	AA3_2	AA3_e10	N	3
PUC_001001	3.2.1.101	GH76(31-402)	GH76	GH76_e8	Y (1-21)	3
PUC_001012	3.2.1.-	GH30_7(32-473)	GH30_7	GH30_e12	Y (1-16)	3
PUC_001020	-	GH55_2(95-840)	GH55	GH55_e11	Y (1-26)	3
PUC_001026	-	GT1(23-411)	GT1	GT1_e89	N	3
PUC_001138	1.1.3.-	AA7(39-466)	AA7	AA7_e0	N	3
PUC_001154	-	CBM21(352-458)	CBM21	CBM21_e9	N	3
PUC_001176	2.4.1.173|2.4.1.-	GT1(384-687)	GT1	GT1_e153	N	3
PUC_001186	3.2.1.4	GH5_5(22-307)	GH5_5	GH5_e131	Y (1-18)	3
PUC_001285	3.2.1.89	GH53(21-346)	GH53	GH53_e5	Y (1-18)	3
PUC_001290	3.2.1.113	GH47(113-584)	GH47	GH47_e5	N	3
PUC_001333	5.4.99.11|3.2.1.20|3.2.1.10|3.2.1.-|3.2.1.70	GH13_40(31-389)	GH13_40	GH13_e122	N	3
PUC_001364	-	GH5_11(31-368)	GH5_11	GH5_e82	N	3
PUC_001449	-	AA3_2(2-548)	AA3_2	AA3_e27	N	3
PUC_001467	3.2.1.-	GH93(23-311)	GH93	GH93_e5	N	3
PUC_001484	-	GH31_16(181-583)	GH31	GH31_e77+GH31_e77	N	3
PUC_001550	-	GT90(315-558)	GT90	GT90_e11	N	3
PUC_001552	3.1.3.12	GT20(144-660)	GT20	GT20_e19	N	3
PUC_001554	3.2.1.14	GH18(30-262)	CBM1+GH18	GH18_e94	Y (1-23)	3
PUC_001566	3.2.1.59	GH71(45-438)+CBM24(544-602)	CBM24+GH71	GH71_e1+CBM24_e0	Y (1-25)	3
PUC_001591	-	GT22(47-390)	GT22	GT22_e3	N	3
PUC_001703	3.2.1.-	GH18(25-433)	CBM18+GH18	GH18_e227	N	3
PUC_001859	2.4.1.25|3.2.1.33	GH13_25(1088-1540)	GH13_25+GH133	GH13_e153+GH133_e0	N	3
PUC_001869	3.2.1.78	GH5_7(122-393)	CBM1+GH5_7	GH5_e89	N	3
PUC_001927	2.4.1.15	GT20(173-624)	GT20	GT20_e24	N	3
PUC_001944	-	AA3_2(60-587)	AA3_2	AA3_e33	N	3
PUC_001997	2.4.1.109	GT39(62-307)	GT39	GT39_e12	N	3
PUC_001998	3.2.1.14	GH18(547-895)	GH18	GH18_e272	N	3
PUC_002005	3.2.1.75	GH5_15(88-385)	GH5_15	GH5_e57	Y (1-19)	3
PUC_002036	3.2.1.113	GH47(142-635)	GH47	GH47_e17	N	3
PUC_002100	3.2.1.24	GH38(289-546)	GH38	GH38_e20	N	3
PUC_002112	1.1.99.18	AA8(28-209)+AA3_1(241-790)	AA3_1+AA8	AA8_e5+AA3_e46	Y (1-25)	3
PUC_002135	1.10.3.2|1.10.3.-	AA1(33-463)	AA1_2	AA1_e46	N	3
PUC_002152	3.2.1.91|3.2.1.4	GH6(60-352)	GH6	GH6_e20	Y (1-27)	3
PUC_002163	-	GT8(9-278)	GT8	GT8_e176	N	3
PUC_002196	3.2.1.21|3.2.1.37	GH3(71-306)	GH3	GH3_e32+GH3_e32	N	3
PUC_002216	2.4.1.83	GT2(13-182)	GT2	GT2	N	3
PUC_002252	-	CE4(231-361)	CBM18+CE4	CE4_e161	Y (1-21)	3
PUC_002286	2.4.99.18	GT66(29-678)	GT66	GT66_e1	N	3
PUC_002296	-	GT17(57-355)	GT17	GT17_e5	Y (1-34)	3
PUC_002298	3.2.1.28	GH37(55-638)	GH37	GH37_e4	Y (1-25)	3
PUC_002313	3.2.1.23	GH2(42-888)	GH2	GH2_e61	N	3
PUC_002332	2.4.1.-	GT22(5-219)	GT22	GT22_e21	N	3
PUC_002366	2.4.1.265|2.4.1.-	GT57(97-408)	GT57	GT57_e1	N	3
PUC_002379	-	GH27(127-379)	GH27	GH27_e20	N	3
PUC_002382	-	GH64(5-375)	GH64	GH64_e16	N	3
PUC_002391	-	AA3_2(33-598)	AA3_2	AA3_e15	N	3
PUC_002427	-	AA2(25-213)	AA0	AA2_e8	N	3
PUC_002442	-	GH78(1103-1684)	GH78	GH78_e17	N	3
PUC_002516	3.2.1.23	GH2(68-701)	GH2	GH2_e127	N	3
PUC_002531	3.2.1.75	GH5_15(408-708)	GH5_15	GH5_e206	N	3
PUC_002554	3.2.1.78	GH5_7(84-358)	GH5_7	GH5_e89	Y (1-29)	3
PUC_002578	-	GH16_19(106-274)	CBM18+GH16_19	CBM18_e20+GH16_e15	Y (1-21)	3
PUC_002586	-	GT15(118-423)	GT15	GT15_e5	N	3
PUC_002622	-	AA3_2(50-705)	AA3	AA3_e44	Y (1-18)	3
PUC_002633	2.4.1.131|2.4.1.-	GT15(298-564)	GT15	GT15_e0	N	3
PUC_002693	3.2.1.-	GH18(50-376)	GH18	GH18_e227	Y (1-23)	3
PUC_002749	1.1.3.13	AA3_3(13-603)	AA3_3	AA3_e3	N	3
PUC_002781	3.2.1.55|-	GH43_22(87-303)+GH43_34(364-647)	GH43_22+GH43_34	GH43_e135+GH43_e298	Y (1-32)	3
PUC_002821	-	GH43_26(36-287)	GH43_26	GH43_e66	Y (1-33)	3
PUC_002827	3.2.1.20	GH31_1(392-923)	GH31_1	GH31_e82	N	3
PUC_002852	2.4.1.-	GT50(191-475)	GT50	GT50_e0	N	3
PUC_002897	3.2.1.-|-	GH35(559-881)	GH35	GH35_e18+CBM67_e19	N	3
PUC_002920	-	GH18(21-287)	GH18	GH18_e143	N	3
PUC_002982	-	GH47(62-599)	GH47	GH47_e19	N	3
PUC_002987	-	GT90(538-798)	GT90	GT90_e15	N	3
PUC_003009	-	GH76(139-520)	GH76	GH76_e26	N	3
PUC_003026	-	PL4_1(1597-2115)	PL4_1	PL4_e6	N	3
PUC_003067	3.2.1.21	GH3(62-249)	GH3	GH3_e116	N	3
PUC_003130	3.2.1.4	GH45(25-224)	GH45	GH45_e0	Y (1-18)	3
PUC_003138	1.10.3.2|1.10.3.-	AA1_3(1-287)	AA1_3	AA1_e46	N	3
PUC_003149	3.2.1.113	GH47(101-566)	GH47	GH47_e5	N	3
PUC_003262	-	GH152(76-342)	GH152	GH152_e10	Y (1-36)	3
PUC_003306	3.2.1.58	GH55_2(35-776)	GH55	GH55_e8	Y (1-23)	3
PUC_003326	-	GH20(169-497)	GH20	GH20_e17	N	3
PUC_003358	-	AA3_2(20-581)	AA3_2	AA3_e15	N	3
PUC_003434	3.2.1.164	GH30_5(25-413)	GH30_5	GH30_e22	N	3
PUC_003445	4.2.2.2	PL3_2(43-228)	PL3_2	PL3_e16	Y (1-18)	3
PUC_003459	-	GH43_36(583-840)+CBM91(868-1049)	CBM91+GH43_36	GH43_e274+CBM91_e7	N	3
PUC_003469	1.10.3.2|-	AA1_3(89-400)	AA1_3	AA1_e18+AA1_e41	N	3
PUC_003537	1.10.3.2|1.10.3.-	AA1_3(138-464)	AA1_3	AA1_e46	N	3
PUC_003540	3.2.1.21|3.2.1.37	GH3(89-304)	GH3	GH3_e32	Y (1-20)	3
PUC_003546	-	AA1(100-597)	AA1	AA1_e5	N	3
PUC_003548	-	GH16_18(73-230)	GH16_18	GH16_e153	Y (1-25)	3
PUC_003576	3.2.1.23	GH35(108-429)	GH35	GH35_e28	N	3
PUC_003583	3.2.1.21	GH3(190-402)	GH3	GH3_e180	N	3
PUC_003593	3.2.1.39	GH16_4(154-476)	GH16_4	GH16_e102	N	3
PUC_003596	-	GH105(47-369)	GH105	GH105_e57	N	3
PUC_003626	2.4.1.257	GT32(116-197)	GT32	GT32_e68	Y (1-27)	3
PUC_003671	3.2.1.26|2.4.1.100|2.4.1.-	GH32(49-395)	GH32	GH32_e34	N	3
PUC_003708	3.2.1.14	GH18(89-396)	CBM18+CBM50+GH18	GH18_e72	N	3
PUC_003715	-	AA1_3(52-363)	AA1_3	AA1_e12	Y (1-27)	3
PUC_003736	3.1.1.-	CE15(43-364)	CE15	CE15_e22	Y (1-17)	3
PUC_003739	-	CBM24(842-914)	CE0	CBM24_e1	Y (1-27)	3
PUC_003759	1.1.3.16	AA3_2(31-572)	AA3_2	AA3_e2	Y (1-21)	3
PUC_003799	-	GT90(609-889)	GT90	GT90_e3	N	3
PUC_003809	3.2.1.45	GH5_12(28-346)+GH5_12(346-569)	GH5_12	GH5_e298	N	3
PUC_003830	3.2.1.21|3.2.1.45|3.2.1.104	GH5_12(15-548)	GH5_12	GH5_e145	N	3
PUC_003853	-	GH18(186-532)	CBM18+GH18	GH18_e61	N	3
PUC_003873	-	AA1(40-550)	AA1	AA1_e11	Y (1-23)	3
PUC_003900	3.2.1.113	GH47(223-1008)	GH47	GH47_e5	N	3
PUC_003921	2.4.1.-	GT24(1164-1406)	GT24	GT24_e1	Y (1-29)	3
PUC_003936	-	GT25(71-289)	GT25	GT25_e168	Y (1-35)	3
PUC_003956	2.4.1.34	GT48(863-1644)	GT48	GT48_e0	N	3
PUC_003980	2.4.1.-	GH72(21-333)+CBM43(388-476)	CBM43+GH72	GH72_e5+CBM43_e30	N	3
PUC_004010	2.4.1.-	GH72(29-345)	CBM43+GH72	GH72_e5+CBM43_e30	Y (1-26)	3
PUC_004040	3.2.1.21|3.2.1.-	GH3(87-302)	GH3	GH3_e16	Y (1-21)	3
PUC_004060	-	GT8(70-308)	GT8	GT8_e219	Y (1-35)	3
PUC_004104	3.2.1.21	GH1(2-461)	GH1	GH1_e105	N	3
PUC_004147	3.5.1.41	CE4(460-581)	CBM18+CE4	CE4_e46	N	3
PUC_004232	-	GH18(3-312)	GH18	GH18_e107	N	3
PUC_004288	-	GT15(61-349)	GT15	GT15_e3	N	3
PUC_004308	3.2.1.4	GH7(67-385)	GH7	GH7_e5	N	3
PUC_004325	-	GT62(32-294)	GT62	GT62_e2	N	3
PUC_004372	-	AA1(51-560)	AA1	AA1_e4	N	3
PUC_004390	3.2.1.165	GH2(29-659)	GH2	GH2_e60	Y (1-20)	3
PUC_004499	-	GT34(237-498)	GT34	GT34_e13	Y (1-22)	3
PUC_004522	-	GH15(237-615)	GH15	GH15_e38	N	3
PUC_004524	-	GH5_24(66-380)	GH5_24	GH5_e56	N	3
PUC_004611	-	GH2(89-677)	GH2	GH2_e76	N	3
PUC_004634	-	GH20(166-502)	GH20	GH20_e43	Y (1-26)	3
PUC_004672	-	AA2(90-342)	AA2	AA2_e1	N	3
PUC_004689	2.4.1.16	GT2(716-1239)	GT2	GT2	N	3
PUC_004708	2.4.1.-|2.4.1.257	GT62(66-329)	GT62	GT62_e0	N	3
PUC_004777	3.2.1.8	GH10(30-324)	GH10	GH10_e64	Y (1-17)	3
PUC_004830	-	GH16_18(122-277)	GH16_18	GH16_e274	N	3
PUC_004857	2.4.1.267	GT57(64-295)+GT57(334-565)	GT57	GT57_e0	N	3
PUC_004964	3.2.1.51	GH29(144-486)	GH29	GH29_e76	N	3
PUC_005021	3.2.1.101	GH76(23-397)	GH76	GH76_e44	N	3
PUC_005047	3.2.1.131|3.2.1.139	GH67(19-693)	GH67	GH67_e2	N	3
PUC_005072	3.2.1.52	GH20(186-531)	GH20	GH20_e10	Y (1-20)	3
PUC_005087	-	GT22(4-399)	GT22	GT22_e27	N	3
PUC_005095	3.2.1.113	GH47(109-576)	GH47	GH47_e5	Y (1-44)	3
PUC_005127	-	GH92(259-768)	GH92	GH92_e35	Y (1-25)	3
PUC_005130	-	AA3_2(56-684)	AA3_2	AA3_e44	Y (1-17)	3
PUC_005160	2.4.1.321	GH94(99-855)	GH94	GH94_e4	N	3
PUC_005178	-	AA3_2(42-576)	AA3_2	AA3_e60	Y (1-23)	3
PUC_005217	3.2.1.8	GH10(69-385)	GH10	GH10_e67	N	3
PUC_005255	3.2.1.21|3.2.1.37	GH3(94-307)	GH3	GH3_e32	Y (1-24)	3
PUC_005270	-	GH18(2-213)	CBM18+GH18	GH18_e286	N	3
PUC_005274	1.10.3.2|1.10.3.-	AA1(82-450)	AA1_3	AA1_e46	Y (1-24)	3
PUC_005293	-	GT90(332-626)	GT90	GT90_e11	N	3
PUC_005331	3.2.1.113	GH47(65-548)	GH47	GH47_e16	Y (1-27)	3
PUC_005341	-	GT59(75-559)	GT59	GT59_e2	N	3
PUC_005387	1.1.3.16	AA3_2(56-597)	AA3_2	AA3_e2	Y (1-45)	3
PUC_005388	1.1.3.16	AA3_2(31-577)	AA3_2	AA3_e2	Y (1-22)	3
PUC_005414	3.2.1.113	GH47(110-597)	GH47	GH47_e5	Y (1-50)	3
PUC_005431	-	GT90(366-641)	GT90	GT90_e11	N	3
PUC_005440	3.2.1.14	GH18(191-545)	CBM18+CBM50+GH18	CBM18_e13+GH18_e72	N	3
PUC_005441	-	GH93(46-351)	GH93	GH93_e20	Y (1-18)	3
PUC_005456	3.2.1.39	GH55_2(35-769)	GH55	GH55_e14	Y (1-20)	3
PUC_005460	2.4.1.142|2.4.1.-	GT33(44-449)	GT33	GT33_e1	N	3
PUC_005475	3.2.1.37|3.2.1.55|3.2.1.21	GH3(96-259)	GH3	GH3_e88	N	3
PUC_005479	-	GH18(99-444)	CBM18+GH18	GH18_e170	Y (1-21)	3
PUC_005484	1.1.99.18	AA8(189-379)+AA3_1(420-969)	AA3_1+AA8+CBM1	AA8_e5+AA3_e46	N	3
PUC_005514	-	AA3_2(297-876)	AA3_2	AA3_e48	N	3
PUC_005529	-	GH5_31(185-451)	GH5	GH5_e13	N	3
PUC_005534	-	CE8(67-379)	CE8	CE8_e26	Y (1-35)	3
PUC_005567	2.4.1.259|2.4.1.261	GT22(26-457)	GT22	GT22_e1	N	3
PUC_005576	1.1.3.9|1.1.3.13|1.1.3.-|1.1.3.7|1.1.3.47	AA5_2(63-611)	AA5_2	AA5_e12	Y (1-22)	3
PUC_005577	3.2.1.67	GH28(74-426)	GH28	GH28_e29	Y (1-19)	3
PUC_005579	3.2.1.6	GH16_3(47-265)	GH16_3	GH16_e87	Y (1-26)	3
PUC_005604	2.4.1.16	GT2(1060-1567)	GT2	GT2	N	3
PUC_005605	2.4.1.16	GT2(1201-1708)	GT2	GT2	N	3
PUC_005625	2.4.1.131|2.4.1.-	GT15(114-384)	GT15	GT15_e0	N	3
PUC_005709	-	GT2(105-239)	GT2	GT2	N	3
PUC_005723	-	GH18(179-529)	CBM18+GH18	CBM18_e27+GH18_e252	N	3
PUC_005737	-	GT62(554-817)	GT62	GT62_e5	N	3
PUC_005753	2.4.1.16	GT2(257-545)	GT2	GT2	N	3
PUC_005784	-	AA3(50-717)	AA3	AA3_e44	N	3
PUC_005786	-	GH18(33-386)	GH18	GH18_e61	N	3
PUC_005814	3.2.1.37|3.2.1.55|3.2.1.-|-	GH43_11(4-295)+CBM91(321-472)	GH43_11	GH43_e285+CBM91_e24	N	3
PUC_005848	3.2.1.-|3.2.1.63	GH95(27-784)	GH95	GH95_e1	Y (1-20)	3
PUC_005896	5.4.99.11|3.2.1.20|3.2.1.10|3.2.1.-|3.2.1.70	GH13_40(40-396)	GH13_40	GH13_e122	N	3
PUC_005923	5.4.99.11|3.2.1.20|3.2.1.10|3.2.1.-|3.2.1.70	GH13_40(59-420)	GH13_40	GH13_e122	N	3
PUC_005937	2.4.1.258	GT58(34-396)	GT58	GT58_e1	N	3
PUC_005967	-	GH105(35-350)	GH105	GH105_e20	Y (1-24)	3
PUC_006003	-	GH29(322-687)	GH29	GH29_e66	Y (1-20)	3
PUC_006004	-	GH76(1-319)	GH76	GH76_e9	N	3
PUC_006034	3.2.1.8	GH10(23-336)	GH10	GH10_e67	Y (1-22)	3
PUC_006089	3.2.1.8|3.2.1.4	GH10(28-335)	CBM1+GH10	GH10_e97	N	3
PUC_006217	3.2.1.20|3.2.1.84	GH31_1(252-829)	GH31_1	GH31_e7	Y (1-17)	3
PUC_006219	3.2.1.145	GH43_24(44-276)	CBM35+GH43_24	GH43_e150+CBM35_e44	Y (1-40)	3
PUC_006247	3.2.1.67|3.2.1.-	GH28(84-368)	GH28	GH28_e58	Y (1-30)	3
PUC_006264	3.2.1.101	GH76(33-411)	GH76	GH76_e8	Y (1-25)	3
PUC_006277	-	GH79(42-376)	GH79	GH79_e16+GH79_e16	Y (1-21)	3
PUC_006407	2.4.1.1	GT35(165-880)	GT35	GT35_e0	N	3
PUC_006529	2.4.1.109	GT39(54-299)	GT39	GT39_e9	N	3
PUC_006539	-	AA3_2(2-478)	AA3_2	AA3_e27	N	3
PUC_006553	1.14.99.54|1.14.99.56	AA9(422-606)	GT47	AA9_e7	N	3
PUC_006562	-	AA3_2(88-617)	AA3_2	AA3_e4	N	3
PUC_006598	1.1.99.18|-	AA8(25-201)+AA3_1(225-762)	AA3_1+AA8	AA8_e5+AA3_e61	Y (1-20)	3
PUC_006605	3.2.1.-|2.4.1.-	GH17(482-752)	GH17	GH17_e67	N	3
PUC_006648	3.2.1.37|-	GH43_14(28-307)+CBM91(347-571)	CBM91+GH43_14	GH43_e51+CBM91_e33	Y (1-24)	3
PUC_006653	3.2.1.37|3.2.1.55	GH43_1(4-331)	GH43_1	GH43_e53	N	3
PUC_006667	-	GH18(70-417)	CBM18+GH18	GH18_e61	N	3
PUC_006679	3.2.1.14	GH18(422-770)	CBM18+GH18	CBM50_e1036+CBM18_e13+GH18_e72	N	3
PUC_006704	-	GT1(231-467)	GT1	GT1_e292	N	3
PUC_006727	-	GH92(270-778)	GH92	GH92_e35	N	3
PUC_006736	3.1.1.6	CE16(28-337)	CE16	CE16_e10	Y (1-15)	3
PUC_006750	3.2.1.8|-	GH10(24-363)+GH78(804-1206)	GH78	GH10_e40+GH78_e44	Y (1-30)	3
PUC_006778	1.1.3.9|1.1.3.13|1.1.3.-|1.1.3.7|1.1.3.47	AA5_2(19-513)	AA5_2	AA5_e12	N	3
PUC_006779	2.4.1.-	GT2(44-271)	GT2	GT2	N	3
PUC_006781	-	GH18(22-329)	CBM18+GH18	GH18_e61	N	3
PUC_006821	3.2.1.55|3.2.1.37	GH54(29-344)+CBM42(362-501)	CBM42+GH54	GH54_e0+CBM42_e0	Y (1-28)	3
PUC_006825	3.2.1.-	GH55_1(253-537)	CBM56+GH55	GH55_e10	N	3
PUC_006836	3.2.1.58	GH55_2(77-665)	GH55	GH55_e8	N	3
PUC_006846	2.4.1.131	GT4(341-500)	GT4	GT4_e1364	N	3
PUC_006867	-	GT2(196-387)	GT2	GT2	N	3
PUC_006897	-	GT32(103-185)	GT32	GT32_e172	N	3
PUC_006898	-	PL1_6(289-481)	PL1	PL1_e34	N	3
PUC_006907	3.2.1.14	GH18(56-406)	CBM18+GH18	GH18_e232	Y (1-23)	3
PUC_006914	-	AA3_2(6-601)	AA3_2	AA3_e38	N	3
PUC_006964	3.2.1.131	GH115(27-666)	GH115	GH115_e0	N	3
PUC_006979	-	AA3_2(40-612)	AA3_2	AA3_e19	Y (1-26)	3
PUC_006998	-	GH55_2(122-867)	GH55	GH55_e11	N	3
PUC_007007	-	GT90(229-485)	GT90	GT90_e6	N	3
PUC_007095	2.4.1.-	GH72(16-332)	GH72	GH72_e9	Y (1-32)	3
PUC_007156	-	AA3(22-602)	AA3	AA3_e36	Y (1-25)	3
PUC_007183	3.2.1.1|3.2.1.116|2.4.1.-	GH13_5(38-266)	GH13_5	GH13_e173	N	3
PUC_007190	-	GT90(328-618)	GT90	GT90_e11	N	3
PUC_007201	3.2.1.55	GH51_1(1-462)	GH51	GH51_e31	N	3
PUC_007210	-	GH72(19-325)	GH72	GH72_e10	Y (1-20)	3
PUC_007213	-	GH5_16(63-425)	GH5_16	GH5_e318	Y (1-20)	3
PUC_007254	-	GT25(71-323)	GT25	GT25_e154	N	3
PUC_007297	3.2.1.177	GH31_4(209-652)	GH31	GH31_e0	N	3
PUC_007358	-	AA3_2(24-644)	AA3	AA3_e44	Y (1-20)	3
PUC_007404	4.2.2.2|2.4.1.198	GT4(211-349)+PL3_2(541-727)	GT4	GT4_e954+PL3_e9	N	3
PUC_007411	3.2.1.8|3.2.1.-	GH30_7(26-430)	GH30_7	GH30_e48	Y (1-23)	3
PUC_007419	2.4.1.257|2.4.1.132	GT4(227-393)	GT4	GT4_e2823	N	3
PUC_007594	2.4.1.109	GT39(777-989)	GT39	GT39_e30	N	3
PUC_007619	3.2.1.3|1.14.99.55	GH15(54-464)+CBM20(548-639)	CBM20+GH15	GH15_e31+CBM20_e25	N	3
PUC_007661	-	AA3_1(31-466)	AA3_1	AA3_e58	Y (1-18)	3
PUC_007779	1.10.3.2	AA1_2(43-378)	AA1_2	AA1_e26	Y (1-22)	3
PUC_007788	2.4.1.18	GH13_8(251-544)	CBM48+GH13_8	CBM48_e32+GH13_e20	N	3
PUC_007823	2.4.1.231	GT4(403-576)	GT4	GT4_e3141	Y (1-21)	3
PUC_007893	2.4.1.-	GH72(16-344)	GH72	GH72_e9	Y (1-26)	3
PUC_007975	3.2.1.101	GH76(31-400)	GH76	GH76_e8	Y (1-22)	3
PUC_007976	3.2.1.8	GH11(32-157)	CBM18+GH18	GH11_e11	Y (1-19)	3
PUC_008117	2.4.1.173|2.4.1.-	GT1(194-501)	GT1	GT1_e153	N	3
PUC_008128	-	GH125(87-456)	GH125	GH125_e2	N	3
PUC_008257	3.2.1.58	GH55_2(7-632)	GH55	GH55_e8	N	3
PUC_008283	3.2.1.26|3.2.1.80|2.4.1.-|-	GH43_26(45-375)+GH32(424-727)	GH32	GH43_e181+GH32_e108	N	3
PUC_008292	3.2.1.23|2.4.1.-	GH35(55-351)	GH35	GH35_e4	N	3
PUC_008342	3.1.1.72|3.2.1.55	CE1(35-212)	CBM1+CE1	CE1_e4+CBM1_e55	Y (1-30)	3
PUC_008363	3.2.1.25	GH2(6-743)	GH2	GH2_e138	N	3
PUC_008367	3.2.1.131	GH115(47-695)	GH115	GH115_e0	Y (1-22)	3
PUC_008372	-	GT2(60-295)	GT2	GT2	N	3
PUC_008374	3.2.1.101	GH76(56-388)	GH76	GH76_e8	Y (1-21)	3
PUC_008399	1.1.99.18	AA3_1(34-423)	AA3_1	AA3_e46	Y (1-27)	3
PUC_008415	3.2.1.37	GH3(104-260)	GH3	GH3_e21	Y (1-20)	3
PUC_008416	2.4.1.173|2.4.1.-	GT1(246-574)	GT1	GT1_e153	N	3
PUC_008453	-	GH128(41-275)	GH128	GH128_e2	Y (1-21)	3
PUC_008457	3.1.1.72	CE1(51-248)	CE1	CE1_e4	Y (1-31)	3
PUC_008462	-	GT4(239-394)	GT4	GT4_e4041	N	3
PUC_008467	3.2.1.14	GH18(150-494)	CBM18+GH18	GH18_e253	Y (1-20)	3
PUC_008483	3.2.1.21|3.2.1.-	GH3(61-270)	GH3	GH3_e223	N	3
PUC_008488	-	GT90(204-473)	GT90	GT90_e6	N	3
PUC_008507	2.4.1.16	GT2(498-660)+GT2(638-828)	GT2	GT2+GT2	N	3
PUC_008540	3.2.1.22	GH36(42-731)	GH36	GH36_e36	Y (1-27)	3
PUC_008569	3.2.1.146|-	GH43_34(40-322)+CBM66(345-516)	CBM32+CBM66+GH43_34	GH43_e147+CBM66_e8	Y (1-21)	3
PUC_008574	3.2.1.31	GH2(8-594)	GH2	GH2_e29	N	3
PUC_008590	3.2.1.176|3.2.1.132|3.2.1.4	GH7(21-456)	GH7	GH7_e0	Y (1-21)	3
PUC_008632	2.4.1.11	GT3(19-655)	GT3	GT3_e0	N	3
PUC_008720	-	GH154(24-266)	GH154	GH154_e10	N	3
PUC_008758	3.2.1.113	GH47(1-382)	GH47	GH47_e5	N	3
PUC_008760	2.4.1.186	GT8(16-231)	GT8	GT8_e149	N	3
PUC_008791	-	GH16_1(140-372)	GH16_1	GH16_e91	N	3
PUC_008802	3.2.1.106|3.2.1.-	GH63(601-811)	GH63	GH63_e12	Y (1-30)	3
PUC_008860	3.2.1.20|3.2.1.84	GH31_1(361-808)	GH31_1	GH31_e39	Y (1-31)	3
PUC_008899	2.4.1.-	GH72(20-329)+CBM43(383-469)	CBM43+GH72	GH72_e5+CBM43_e30	Y (1-21)	3
PUC_008900	-	GH146(42-534)	CBM13+GH146	GH146_e5	Y (1-30)	3
PUC_008937	1.1.3.-	AA7(51-486)	AA7	AA7_e5	Y (1-26)	3
PUC_008954	3.2.1.91|3.2.1.4	GH6(156-446)	CBM1+GH6	GH6_e20	Y (1-18)	3
PUC_008979	-	GH18(140-375)	CBM18+GH18	GH18_e61	N	3
PUC_008986	-	GH18(55-408)	GH18	GH18_e58	Y (1-22)	3
PUC_008990	-	GH18(213-558)	GH18	GH18_e170	Y (1-23)	3
PUC_009012	-	GT32(71-155)	GT32	GT32_e76	N	3
PUC_009073	-	GT8(127-360)	GT8	GT8_e219	N	3
PUC_009133	3.2.1.23	GH2(29-922)	GH2	GH2_e61	N	3
PUC_009134	2.4.1.173	GT1(956-1373)	GT1	GT1_e24	N	3
PUC_009148	3.2.1.58|3.2.1.21|3.2.1.75	GH5_9(96-393)	GH5_9	GH5_e297	Y (1-20)	3
PUC_009211	2.4.1.15	GT20(8-471)	GT20	GT20_e0	N	3
PUC_009310	3.2.1.-|3.2.1.21	GH3(101-324)	GH3	GH3_e147	Y (1-23)	3
PUC_009315	-	AA12(2-367)	AA12+AA8	AA12_e6	N	3
PUC_009331	3.2.1.171	GH28(65-374)	GH28	GH28_e27	Y (1-37)	3
PUC_009350	3.2.1.96	GH18(31-224)	GH18	GH18_e169	N	3
PUC_009379	-	AA2(62-268)	AA0	AA2_e8	Y (1-21)	3
PUC_009383	-	GT1(240-455)	GT1	GT1_e555	N	3
PUC_009391	-	GT1(182-420)	GT1	GT1_e555	N	3
PUC_009457	3.2.1.21	GH3(110-322)	GH3	GH3_e180	Y (1-32)	3
PUC_009464	-	GH89(71-751)+GH125(772-1147)	GH89	GH89_e15+GH125_e2	Y (1-18)	3
PUC_009474	3.2.1.164	GH5_16(44-379)	GH5_16	GH5_e102	Y (1-24)	3
PUC_009503	3.2.1.8|3.2.1.-	GH30_7(21-348)	GH30_7	GH30_e48	Y (1-23)	3
PUC_009524	-	GH31_2(242-721)	GH31_2	GH31_e95	N	3
PUC_009526	-	GH43_24(52-294)	CBM35+GH43_24	GH43_e114+CBM35_e31	Y (1-23)	3
PUC_009550	-	AA2(115-290)	AA2	AA2_e12	Y (1-22)	3
PUC_009556	-	GH18(151-498)	GH18	GH18_e61	Y (1-28)	3
PUC_009579	1.14.99.56|1.14.99.54	AA9(8-227)	AA9+CBM1	AA9_e20	Y (1-22)	3
PUC_009581	-	GT32(91-170)	GT32	GT32_e62	Y (1-30)	3
PUC_009588	3.2.1.4	GH5_5(115-391)	CBM1+GH5_5	GH5_e137	N	3
PUC_009608	3.2.1.99	GH43_6(638-917)	GH43_6	GH43_e141	N	3
PUC_009727	3.2.1.101	GH76(102-362)	GH76	GH76_e44	Y (1-21)	3
PUC_009764	-	CE3(76-266)	CE3+GH43_30	CE3_e30	Y (1-33)	3
PUC_009823	-	GH78(288-667)	GH78	GH78_e25	N	3
PUC_009829	2.4.1.131|2.4.1.-	GT15(75-353)	GT15	GT15_e0	N	3
PUC_009884	3.2.1.8	GH10(32-326)	GH10	GH10_e64	Y (1-18)	3
PUC_009890	1.1.3.13	AA3_3(11-630)	AA3_3	AA3_e3	N	3
PUC_009900	2.4.1.-	GT1(153-448)	GT1	GT1_e34	N	3
PUC_009911	-	AA3_2(37-674)	AA3	AA3_e36	Y (1-33)	3
PUC_009915	-	CE1(39-209)	CBM1+CE0	CE1_e37	Y (1-24)	3
PUC_009925	-	AA3_2(69-648)	AA3_2	AA3_e11	Y (1-22)	3
PUC_009927	2.4.1.80	GT21(79-384)	GT21	GT21_e38	N	3
PUC_009981	2.4.1.-	GH72(363-637)	GH72	GH72_e0	N	3
PUC_010000	-	GH29(321-691)	GH29	GH29_e66	Y (1-19)	3
PUC_010001	-	GH79(41-498)	GH79	GH79_e7	Y (1-46)	3
PUC_010002	3.2.1.37|3.2.1.55|3.2.1.8	GH43_29(35-316)+CBM6(338-461)	CBM6+GH43_29	GH43_e59+CBM6_e0	N	3
PUC_010014	-	GT32(50-133)	GT32	GT32_e64	Y (1-32)	3
PUC_010020	-	AA4(12-524)	AA4	AA4_e1	N	3
PUC_010027	-	AA1_3(53-364)	AA1_3	AA1_e12+AA1_e41	Y (1-18)	3
PUC_010084	3.2.1.40|3.1.1.73	CBM67(610-747)+GH78(775-1295)	CBM67+GH78	CBM67_e28+GH78_e80	Y (1-21)	3
PUC_010096	3.2.1.14	GH18(446-786)	CBM18+CBM50+GH18	GH18_e72	N	3
PUC_010115	-	CE8(30-303)	CE8	CE8_e40	N	3
PUC_010116	-	AA5(486-993)	AA5_1	AA5_e9	Y (1-20)	3
PUC_010150	-	GT8(260-523)	GT8	GT8_e188	N	3
PUC_010172	2.4.1.131	GT4(341-500)	GT4	GT4_e1364	N	3
PUC_010228	3.2.1.8|3.2.1.-	GH30_7(311-748)	GH30_7	GH30_e48	N	3
PUC_010286	3.2.1.21	GH3(34-245)	GH3	GH3_e51	N	3
PUC_010297	-	CE16(40-338)	GH3	CE16_e2	Y (1-26)	3
PUC_010312	3.2.1.146	GH2(50-487)	GH2	GH2_e74	Y (1-21)	3
PUC_010325	-	CE1(40-236)	CBM1+CE1	CE1_e39	Y (1-22)	3
PUC_010329	3.2.1.176|3.2.1.132|3.2.1.4	GH7(19-452)	CBM1+GH7	GH7_e0	Y (1-26)	3
PUC_010343	-	AA2(32-285)	AA2	AA2_e1	N	3
PUC_010364	3.2.1.1	GH13_1(755-998)	CBM20+GH13_1	GH13_e124	N	3
PUC_010365	-	AA1(160-672)	AA1	AA1_e22	N	3
PUC_010391	3.2.1.55	GH51_2(203-644)	GH51	GH51_e35	Y (1-26)	3
PUC_010420	3.2.1.22|3.2.1.88	GH27(125-372)	CBM35+GH27	GH27_e5+CBM35_e6	Y (1-20)	3
PUC_010421	3.2.1.22	GH27(126-407)	GH27	GH27_e18	N	3
PUC_010445	3.2.1.37	GH3(73-321)	GH3	GH3_e21	N	3
PUC_010450	3.2.1.-	GH93(55-360)	GH93	GH93_e5	Y (1-22)	3
PUC_010474	3.2.1.91|3.2.1.4	GH6(57-348)	GH6	GH6_e20	Y (1-25)	3
PUC_010509	3.2.1.101	GH76(27-405)	GH76	GH76_e8	Y (1-21)	3
PUC_010527	-	AA3_2(35-593)	AA3_2	AA3_e50	Y (1-22)	3
PUC_010554	-	AA3_2(708-1195)	AA3_2	AA3_e21	N	3
PUC_010592	3.2.1.28	GH37(139-700)	GH37	GH37_e7	N	3
PUC_010609	1.10.3.2|1.10.3.-	AA1_3(47-366)	AA1_3	AA1_e46	Y (1-20)	3
PUC_010660	2.4.1.16	GT2(220-388)+GT2(365-587)	GT2	GT2+GT2	N	3
PUC_010704	-	GH79(41-503)	GH79	GH79_e8	Y (1-20)	3
PUC_010711	3.2.1.21|3.2.1.37	GH3(317-535)	GH3	GH3_e32	Y (1-40)	3
PUC_010725	1.1.3.-	AA7(292-605)	AA7	AA7_e5	N	3
PUC_010733	-	GH3(87-299)	GH3	GH3_e26	Y (1-21)	3
PUC_010838	-	GT25(64-314)	GT25	GT25_e154	N	3
PUC_010841	3.2.1.55|3.2.1.-	GH62(28-298)	CBM1+GH62	GH62_e0	Y (1-27)	3
PUC_010842	-	GH43_36(128-395)	GH43_36	GH43_e126+CBM91_e26	Y (1-24)	3
PUC_010843	4.2.2.10	PL1_4(114-298)	PL1_4	PL1_e16	Y (1-26)	3
PUC_000023	3.2.1.6	GH16_3(31-279)	N	GH16_e87	Y (1-26)	2
PUC_000026	3.1.1.-	CE12(85-321)	N	CE12_e43	Y (1-22)	2
PUC_000045	3.1.1.6	CE3(21-213)	N	CE3_e12	Y (1-19)	2
PUC_000075	-	CE1(83-215)	N	CE1_e37	N	2
PUC_000077	3.2.1.4|3.2.1.151	GH12(100-241)	N	GH12_e34	Y (1-15)	2
PUC_000084	-	AA8(25-203)	N	AA8_e2	Y (1-21)	2
PUC_000151	1.1.3.-	AA7(69-497)	N	AA7_e0	Y (1-26)	2
PUC_000152	1.1.3.-	AA7(45-464)	N	AA7_e0	N	2
PUC_000172	-	AA8(32-211)	N	AA8_e0	N	2
PUC_000214	3.1.1.74	CE5(23-214)	N	CE5_e27	N	2
PUC_000326	-	GH16_18(72-228)	N	GH16_e149	Y (1-21)	2
PUC_000400	-	CE3(92-289)	N	CE3_e20	N	2
PUC_000495	-	CE16(549-829)	N	CE16_e2	N	2
PUC_000648	1.1.3.-	AA7(56-268)	N	AA7_e0	N	2
PUC_000683	-	GT32(137-214)	N	GT32_e172	Y (1-26)	2
PUC_000693	3.2.1.39	GH16_3(31-292)	N	GH16_e303	Y (1-19)	2
PUC_000705	1.1.3.-	AA7(165-354)	N	AA7_e0	N	2
PUC_000748	4.2.2.2	PL1_7(82-263)	N	PL1_e18	Y (1-24)	2
PUC_000817	1.14.99.54|1.14.99.56	AA9(7-231)	N	AA9_e46	Y (1-20)	2
PUC_000842	-	CE5(56-229)	N	CE5_e10	Y (1-21)	2
PUC_000869	-	CE3(100-296)	N	CE3_e20	N	2
PUC_000946	-	AA2(98-335)	N	AA2_e12	Y (1-18)	2
PUC_001196	1.1.3.-	AA7(94-513)	N	AA7_e0	Y (1-27)	2
PUC_001235	3.2.1.4	GH45(27-224)	N	GH45_e0	Y (1-23)	2
PUC_001268	-	CE4(65-203)	N	CE4_e357	N	2
PUC_001391	-	GT71(171-413)	N	GT71_e12	N	2
PUC_001508	N	AA3_1(222-744)	AA3	N	N	2
PUC_001543	-	GH131(31-284)	N	GH131_e0	Y (1-20)	2
PUC_001802	-	GH18(27-277)	N	GH18_e161	Y (1-23)	2
PUC_001827	-	AA16(356-516)	N	AA16_e0	Y (1-32)	2
PUC_001935	3.2.1.8	GH11(41-218)	N	GH11_e8	Y (1-20)	2
PUC_002383	-	GH16_23(107-291)	N	GH16_e100	Y (1-33)	2
PUC_002421	3.2.1.-	GH18(107-414)	N	GH18_e227	Y (1-21)	2
PUC_002457	3.2.1.109	GH114(38-257)	N	GH114_e25	Y (1-26)	2
PUC_002490	-	GT32(119-198)	N	GT32_e64	N	2
PUC_002520	1.1.3.-	AA7(120-290)	N	AA7_e0	Y (1-19)	2
PUC_002540	3.2.1.8	GH11(43-217)	N	GH11_e11	Y (1-18)	2
PUC_002571	-	GH43_14(5-196)	N	GH43_e15	N	2
PUC_002572	-	CBM91(107-279)	N	CBM91_e52	N	2
PUC_002624	1.1.3.-	AA7(300-520)	N	AA7_e0	N	2
PUC_002672	1.14.99.54|1.14.99.56	AA9(5-212)	N	AA9_e7	N	2
PUC_002745	-	AA9(9-228)	N	AA9_e12	Y (1-21)	2
PUC_002752	-	CE3(161-359)	N	CE3_e14	N	2
PUC_002770	1.6.5.6	AA6(4-199)	N	AA6_e0	N	2
PUC_002840	-	CE3(817-1014)	N	CE3_e20	N	2
PUC_002877	-	GH93(53-326)	N	GH93_e12	N	2
PUC_003206	-	GH43_26(8-258)	N	GH43_e181	N	2
PUC_003248	N	AA1(66-465)	AA1	N	Y (1-22)	2
PUC_003304	-	CE3(72-272)	N	CE3_e20	N	2
PUC_003336	2.4.1.173|2.4.1.-	GT1(40-358)	N	GT1_e153	N	2
PUC_003515	1.1.3.-	AA7(131-319)	N	AA7_e0	Y (1-20)	2
PUC_003572	-	GT25(618-848)	N	GT25_e43	N	2
PUC_003594	N	GT2(502-709)	GT0	N	N	2
PUC_003670	-	GH128(8-186)	N	GH128_e16	N	2
PUC_003773	-	GT1(258-467)	N	GT1_e555	N	2
PUC_003793	-	AA11(21-226)	N	AA11_e5	Y (1-21)	2
PUC_003876	1.1.3.-	AA7(55-465)	N	AA7_e0	N	2
PUC_003955	-	GH17(202-441)	N	GH17_e14	N	2
PUC_004016	1.14.99.53	AA11(21-235)	N	AA11_e7	Y (1-23)	2
PUC_004123	-	AA9(6-222)	N	AA9_e4	Y (1-20)	2
PUC_004176	-	GH16_22(85-298)	N	GH16_e291	Y (1-18)	2
PUC_004264	-	AA16(342-478)	N	AA16_e2	N	2
PUC_004386	-	GT32(119-198)	N	GT32_e172	N	2
PUC_004387	-	CE4(597-710)	N	CE4_e263	Y (1-22)	2
PUC_004497	-	GH16_1(61-278)	N	GH16_e109	N	2
PUC_004619	3.2.1.8	GH11(44-222)	N	GH11_e11	Y (1-26)	2
PUC_004799	-	AA2(69-226)	N	AA2_e8	N	2
PUC_004806	3.2.1.181	GH16_10(48-242)	N	GH16_e289	Y (1-17)	2
PUC_004864	1.1.3.-	AA7(86-272)	N	AA7_e0	Y (1-24)	2
PUC_004887	2.4.1.-	GT69(61-318)	N	GT69_e1	N	2
PUC_004941	-	GH132(120-427)	N	GH132_e2	N	2
PUC_004953	2.4.1.-	GT1(159-456)	N	GT1_e34	N	2
PUC_004958	3.2.1.8	GH11(45-222)	N	GH11_e11	Y (1-20)	2
PUC_005016	-	CE12(38-231)	N	CE12_e61	Y (1-25)	2
PUC_005103	1.1.3.-	AA7(127-327)	N	AA7_e0	Y (1-22)	2
PUC_005111	-	CE5(29-241)	N	CE5_e42	Y (1-24)	2
PUC_005125	3.1.1.72	CE5(31-229)	N	CE5_e24	Y (1-18)	2
PUC_005164	1.1.3.-	AA7(54-264)	N	AA7_e0	Y (1-23)	2
PUC_005181	-	CE1(139-361)	N	CE1_e22	N	2
PUC_005187	-	GT90(151-441)	N	GT90_e11	N	2
PUC_005300	-	CE1(45-174)	N	CE1_e37	Y (1-23)	2
PUC_005303	1.14.99.54|1.14.99.56	AA9(10-233)	N	AA9_e15	N	2
PUC_005355	-	CE4(360-488)	N	CE4_e263	N	2
PUC_005369	1.14.99.54	AA9(8-206)	N	AA9_e36	Y (1-20)	2
PUC_005437	3.1.1.74	CE5(103-273)	N	CE5_e39	Y (1-33)	2
PUC_005487	-	GT62(393-579)	N	GT62_e3	N	2
PUC_005607	1.1.3.-	AA7(721-1104)	N	AA7_e5	N	2
PUC_005702	-	AA9(69-201)	N	AA9_e5	N	2
PUC_005767	-	CE5(37-246)	N	CE5_e42	Y (1-16)	2
PUC_005809	-	AA16(19-184)	N	AA16_e1	Y (1-30)	2
PUC_006088	-	CE3(34-226)	N	CE3_e1	Y (1-18)	2
PUC_006218	1.14.99.56|1.14.99.54	AA9(6-224)	N	AA9_e31	Y (1-20)	2
PUC_006348	-	GH132(39-311)	N	GH132_e1	Y (1-22)	2
PUC_006370	-	GH76(50-425)	N	GH76_e17	N	2
PUC_006401	1.14.99.54	AA9(9-225)	N	AA9_e9	Y (1-23)	2
PUC_006404	3.2.1.39	GH16_3(31-297)	N	GH16_e303	Y (1-26)	2
PUC_006424	1.1.3.-	AA7(33-228)	N	AA7_e0	N	2
PUC_006497	-	GH64(43-434)	N	GH64_e11	Y (1-37)	2
PUC_006649	1.1.3.-	AA7(57-495)	N	AA7_e0	Y (1-23)	2
PUC_006706	-	AA8(343-523)	N	AA8_e4	N	2
PUC_006710	1.14.99.54	AA9(5-219)	N	AA9_e16	Y (1-17)	2
PUC_006721	-	GT109(15-394)	N	GT109_e9	N	2
PUC_006777	-	PL35(2-129)	N	PL35_e7	N	2
PUC_006789	-	AA9(10-223)	N	AA9_e30	N	2
PUC_006868	3.5.1.41	CE4(68-200)	N	CE4_e46	N	2
PUC_006969	3.1.1.-	CE12(33-245)	N	CE12_e43	Y (1-21)	2
PUC_006976	1.1.3.-	AA7(116-562)	N	AA7_e4	Y (1-25)	2
PUC_007029	-	AA11(33-218)	N	AA11_e8	Y (1-24)	2
PUC_007034	-	GT32(61-145)	N	GT32_e64	N	2
PUC_007157	3.1.1.74	CE5(40-204)	N	CE5_e39	Y (1-24)	2
PUC_007169	-	AA9(6-208)	N	AA9_e41	Y (1-22)	2
PUC_007406	-	GT32(37-118)	N	GT32_e172	N	2
PUC_007431	-	GH43_30(57-337)	N	GH43_e158	N	2
PUC_007530	-	GT34(281-514)	N	GT34_e9	N	2
PUC_007559	-	GH128(191-406)	N	GH128_e34	N	2
PUC_007864	1.14.99.54|1.14.99.56	AA9(10-236)	N	AA9_e15	Y (1-24)	2
PUC_007867	1.1.3.-	AA7(62-272)	N	AA7_e0	Y (1-26)	2
PUC_007892	-	CBM63(143-213)	N	CBM63_e9	Y (1-21)	2
PUC_007949	-	CE3(52-247)	N	CE3_e30	N	2
PUC_007977	3.5.1.41	CE4(67-193)	N	CE4_e46	Y (1-28)	2
PUC_008058	-	CE4(648-763)	N	CE4_e209	Y (1-24)	2
PUC_008095	1.1.3.-	AA7(80-307)	N	AA7_e0	Y (1-52)	2
PUC_008101	-	GH131(28-285)	N	GH131_e4	Y (1-29)	2
PUC_008111	3.2.1.8	GH11(47-223)	N	GH11_e8	Y (1-21)	2
PUC_008161	-	GH43_30(68-343)	N	GH43_e158	Y (1-22)	2
PUC_008189	3.2.1.15	GH28(45-341)	N	GH28_e75	Y (1-31)	2
PUC_008195	-	GH93(53-343)	N	GH93_e12	Y (1-23)	2
PUC_008227	3.2.1.101	GH76(28-397)	N	GH76_e44	Y (1-45)	2
PUC_008279	-	PL42(97-361)	N	PL42_e10	N	2
PUC_008445	N	AA1(126-531)	AA1	N	Y (1-21)	2
PUC_008474	-	CE5(29-212)	N	CE5_e42	N	2
PUC_008482	-	GT2(512-758)	N	GT2	N	2
PUC_008539	-	GT71(145-271)	N	GT71_e16	N	2
PUC_008577	N	AA3(209-725)	AA3	N	N	2
PUC_008584	-	GH43_23(77-287)	N	GH43_e273	Y (1-19)	2
PUC_008599	-	AA9(8-221)	N	AA9_e0	Y (1-22)	2
PUC_008636	1.14.99.53	AA11(19-216)	N	AA11_e7	Y (1-28)	2
PUC_008917	-	CBM13(39-163)	N	CBM13_e82	Y (1-20)	2
PUC_008964	-	CE12(54-246)	N	CE12_e61	N	2
PUC_009067	3.1.1.-	CE12(401-627)	N	CE12_e43	N	2
PUC_009129	1.14.99.56|-	AA9(15-236)	N	AA9_e28+CBM1_e66	Y (1-39)	2
PUC_009188	3.1.1.74	CE5(44-219)	N	CE5_e22	Y (1-18)	2
PUC_009210	1.14.99.56	AA9(4-218)	N	AA9_e23	Y (1-64)	2
PUC_009285	1.10.3.2|-	AA1(40-642)	N	AA1_e26+AA1_e20	Y (1-23)	2
PUC_009468	3.2.1.55|3.2.1.-	GH62(32-321)	N	GH62_e0	Y (1-55)	2
PUC_009490	4.2.2.14	PL20(27-265)	N	PL20_e1	Y (1-24)	2
PUC_009509	-	CE4(46-165)	N	CE4_e294	Y (1-19)	2
PUC_009521	-	GH128(47-285)	N	GH128_e26	N	2
PUC_009595	1.1.3.-	AA7(182-391)	N	AA7_e0	N	2
PUC_009703	-	CE5(33-238)	N	CE5_e42	Y (1-22)	2
PUC_009839	2.4.1.186	GT8(57-339)	N	GT8_e26	N	2
PUC_009850	3.2.1.8	GH10(29-226)	N	GH10_e40	Y (1-21)	2
PUC_009881	-	GT109(44-483)	N	GT109_e8	N	2
PUC_009889	-	GH71(21-405)	N	GH71_e14	Y (1-19)	2
PUC_010080	1.1.3.-	AA7(44-229)	N	AA7_e5	N	2
PUC_010147	-	AA8(25-198)	N	AA8_e6	Y (1-17)	2
PUC_010149	-	AA9(7-220)	N	AA9_e24	Y (1-20)	2
PUC_010155	1.14.99.54|1.14.99.56	AA9(9-233)	N	AA9_e15	Y (1-21)	2
PUC_010242	3.2.1.8	GH11(45-142)	N	GH11_e16	Y (1-22)	2
PUC_010419	-	AA8(30-189)	N	AA8_e4	Y (1-23)	2
PUC_010449	3.2.1.8	GH11(40-216)	N	GH11_e8	Y (1-20)	2
PUC_010564	-	CE3(16-210)	N	CE3_e20	N	2
PUC_010590	N	GT2(503-720)	GT0	N	N	2
PUC_010734	1.1.3.-	AA7(130-556)	N	AA7_e0	N	2
PUC_010745	1.1.3.-	AA7(34-204)	N	AA7_e0	N	2
PUC_010753	-	AA9(6-214)	N	AA9_e1	N	2
PUC_010796	1.1.3.-	AA7(115-315)	N	AA7_e0	Y (1-27)	2
PUC_000073	-	N	GT2	GT2	N	2
PUC_001311	-	N	AA0	AA2_e1	N	2
PUC_002810	-	N	GH55	GH55_e7	N	2
PUC_003159	-	N	GH36	GH36_e13	N	2
PUC_003547	-	N	AA1	AA1_e10	N	2
PUC_006050	-	N	CBM50	CBM50_e307	N	2
PUC_000072	-	N	GT31	GT31_e84	N	2
PUC_001953	-	N	AA5_1	AA5_e9	N	2
PUC_003478	-	N	GH17	GH17_e7	Y (1-21)	2
PUC_004204	3.5.1.41	N	CE4	CE4_e177	N	2
PUC_004595	-	N	GT31	GT31_e65	N	2
PUC_007453	-	N	GT31	GT31_e89	N	2
PUC_001598	-	N	GT2	GT2	N	2
PUC_010346	3.2.1.14	N	CBM18+GH18	CBM50_e1036+CBM18_e13+GH18_e72	N	2
PUC_000820	-	N	GT31	GT31_e84	N	2
PUC_007120	-	N	GH17	GH17_e57	Y (1-19)	2
PUC_008824	-	N	GT41	GT41_e74	N	2
PUC_006823	-	N	AA0	AA2_e1	Y (1-23)	2
PUC_009054	-	N	GH17	GH17_e7	Y (1-24)	2
PUC_000085	N	CE1(48-238)	N	N	Y (1-18)	1
PUC_001343	N	CE4(45-149)	N	N	N	1
PUC_001482	N	CE1(23-280)	N	N	N	1
PUC_002587	N	AA7(149-443)	N	N	Y (1-20)	1
PUC_002872	N	AA7(160-350)	N	N	N	1
PUC_004553	N	GT2(277-548)	N	N	N	1
PUC_005713	N	GH179(37-197)	N	N	N	1
PUC_006274	N	AA8(33-180)	N	N	N	1
PUC_006698	N	CE4(45-149)	N	N	N	1
PUC_006881	N	AA7(37-241)	N	N	N	1
PUC_008093	N	CE1(48-215)	N	N	Y (1-24)	1
PUC_008211	N	GH177(12-225)	N	N	N	1
PUC_008892	N	GH179(56-199)	N	N	N	1
PUC_009419	N	AA3(127-657)	N	N	N	1
PUC_010791	N	GH177(14-153)	N	N	N	1
PUC_010792	N	GH179(41-209)	N	N	N	1
PUC_004836	-	N	N	CBM50_e1018	N	1
PUC_006057	-	N	N	GH17_e7	N	1
PUC_008369	-	N	N	AA4_e1	N	1
PUC_010387	-	N	N	GT31_e37	N	1
PUC_000913	-	N	N	CBM50_e799	Y (1-17)	1
PUC_003378	-	N	N	GT31_e37	N	1
PUC_005208	-	N	N	GT31_e37	Y (1-33)	1
PUC_005602	-	N	N	GT31_e84	Y (1-39)	1
PUC_000220	-	N	N	CBM63_e10	Y (1-46)	1
PUC_002809	1.14.99.55	N	N	CBM20_e25	N	1
PUC_006335	-	N	N	GT31_e77	N	1
PUC_006681	-	N	N	CBM50_e516+CBM50_e516	Y (1-21)	1
PUC_008522	-	N	N	PL29_e8	Y (1-23)	1
PUC_001824	-	N	N	GT25_e173	N	1
PUC_002596	-	N	N	CBM50_e659	N	1
PUC_006941	1.1.3.-	N	N	AA7_e5	Y (1-24)	1
PUC_004691	3.2.1.-	N	N	GH17_e33	Y (1-20)	1
PUC_009126	-	N	N	CBM13_e294	N	1
PUC_003813	-	N	N	GT31_e75	N	1
PUC_010541	-	N	N	CBM48_e18	N	1
PUC_000029	N	N	GH28	N	N	1
PUC_000063	N	N	CBM50	N	Y (1-20)	1
PUC_000064	N	N	CE1	N	N	1
PUC_000114	N	N	CBM50	N	N	1
PUC_000120	N	N	GH128	N	N	1
PUC_000123	N	N	GT22	N	N	1
PUC_000125	N	N	GH10	N	N	1
PUC_000201	N	N	CE8	N	N	1
PUC_000210	N	N	GH42	N	N	1
PUC_000238	N	N	CBM48+GH13_8	N	N	1
PUC_000253	N	N	GH71	N	N	1
PUC_000335	N	N	GH47	N	N	1
PUC_000359	N	N	AA9+CBM1	N	N	1
PUC_000362	N	N	GH47	N	Y (1-43)	1
PUC_000405	N	N	CBM48	N	Y (1-20)	1
PUC_000426	N	N	GT31	N	Y (1-43)	1
PUC_000477	N	N	GH17+GT48	N	N	1
PUC_000522	N	N	CBM48+GH13_8	N	N	1
PUC_000539	N	N	AA12	N	N	1
PUC_000547	N	N	GH146	N	N	1
PUC_000563	N	N	CBM18+GH16_19	N	N	1
PUC_000640	N	N	CE5	N	N	1
PUC_000659	N	N	GH18	N	N	1
PUC_000771	N	N	AA3_2	N	N	1
PUC_000772	N	N	CBM18+GH18	N	N	1
PUC_000789	N	N	GH5_12	N	N	1
PUC_000875	N	N	GH13_22+GT5	N	N	1
PUC_000896	N	N	GT1	N	N	1
PUC_000901	N	N	AA3_2	N	N	1
PUC_000926	N	N	GH146	N	N	1
PUC_000998	N	N	CBM48+GH13_8	N	N	1
PUC_001004	N	N	GH16_4	N	N	1
PUC_001029	N	N	AA3_2	N	N	1
PUC_001068	N	N	CE3	N	N	1
PUC_001123	N	N	GT90	N	N	1
PUC_001266	N	N	GH5_12	N	N	1
PUC_001269	N	N	CE4	N	N	1
PUC_001294	N	N	CBM18+GH16_19	N	N	1
PUC_001328	N	N	GH131	N	N	1
PUC_001419	N	N	GT90	N	N	1
PUC_001446	N	N	GH5_12	N	N	1
PUC_001561	N	N	CBM5+GH18	N	N	1
PUC_001568	N	N	GH20	N	N	1
PUC_001571	N	N	AA9	N	N	1
PUC_001642	N	N	GT4	N	N	1
PUC_001704	N	N	GH12	N	N	1
PUC_001738	N	N	CE8	N	N	1
PUC_001785	N	N	CBM13	N	Y (1-21)	1
PUC_001786	N	N	GT31	N	N	1
PUC_001804	N	N	GH76	N	N	1
PUC_001883	N	N	GH55	N	N	1
PUC_001925	N	N	GT20	N	N	1
PUC_001932	N	N	GH13_25+GH133	N	N	1
PUC_001977	N	N	GH47	N	N	1
PUC_002004	N	N	GH5	N	N	1
PUC_002011	N	N	GT4	N	N	1
PUC_002041	N	N	GT31	N	N	1
PUC_002074	N	N	GH47	N	N	1
PUC_002085	N	N	GT1	N	N	1
PUC_002088	N	N	CBM48	N	N	1
PUC_002136	N	N	AA3_2	N	N	1
PUC_002161	N	N	GT1	N	N	1
PUC_002215	N	N	GH128	N	N	1
PUC_002297	N	N	GH37	N	N	1
PUC_002356	N	N	GH154	N	N	1
PUC_002365	N	N	GT57	N	N	1
PUC_002417	N	N	GT20	N	N	1
PUC_002503	N	N	GH36	N	N	1
PUC_002515	N	N	CBM1+GH74	N	N	1
PUC_002584	N	N	GH32	N	N	1
PUC_002610	N	N	GH0	N	N	1
PUC_002649	N	N	GH43_26	N	N	1
PUC_002695	N	N	GH18	N	N	1
PUC_002708	N	N	GT1	N	N	1
PUC_002718	N	N	GH93	N	N	1
PUC_002774	N	N	GT18	N	N	1
PUC_002818	N	N	GH10	N	N	1
PUC_002864	N	N	GT50	N	N	1
PUC_002915	N	N	GT4	N	N	1
PUC_002919	N	N	GH18	N	N	1
PUC_002944	N	N	GT1	N	Y (1-21)	1
PUC_002988	N	N	GH42	N	N	1
PUC_003001	N	N	AA1	N	N	1
PUC_003064	N	N	AA9	N	Y (1-21)	1
PUC_003075	N	N	GT2	N	N	1
PUC_003140	N	N	CBM12	N	Y (1-29)	1
PUC_003167	N	N	GT91	N	N	1
PUC_003220	N	N	GH18	N	Y (1-25)	1
PUC_003235	N	N	GT2	N	N	1
PUC_003238	N	N	GH18	N	N	1
PUC_003239	N	N	GH18	N	N	1
PUC_003243	N	N	GH128	N	N	1
PUC_003260	N	N	GH152	N	Y (1-67)	1
PUC_003296	N	N	GH79	N	N	1
PUC_003298	N	N	GH16_20	N	N	1
PUC_003390	N	N	GT31	N	Y (1-25)	1
PUC_003429	N	N	GH76	N	N	1
PUC_003480	N	N	GH35	N	N	1
PUC_003544	N	N	AA3_2	N	N	1
PUC_003567	N	N	CBM1	N	Y (1-18)	1
PUC_003578	N	N	GH105	N	N	1
PUC_003673	N	N	CE8	N	N	1
PUC_003680	N	N	AA3_2	N	N	1
PUC_003694	N	N	CE3	N	N	1
PUC_003702	N	N	GH3	N	N	1
PUC_003749	N	N	AA3_2	N	N	1
PUC_003764	N	N	GH85	N	N	1
PUC_003779	N	N	CBM18+GH18	N	N	1
PUC_003852	N	N	CBM50	N	Y (1-23)	1
PUC_003871	N	N	AA3_2	N	N	1
PUC_003914	N	N	CBM48+GH13_8	N	N	1
PUC_003919	N	N	AA3_2	N	N	1
PUC_003922	N	N	CBM18+GH16_19	N	N	1
PUC_003954	N	N	GH17+GT48	N	N	1
PUC_004054	N	N	CBM20+GH15	N	N	1
PUC_004073	N	N	CBM48+GH13_8	N	N	1
PUC_004096	N	N	GT8	N	N	1
PUC_004106	N	N	GH78	N	N	1
PUC_004116	N	N	AA2	N	N	1
PUC_004124	N	N	GT3	N	N	1
PUC_004181	N	N	GT2	N	N	1
PUC_004254	N	N	CE8	N	N	1
PUC_004255	N	N	GT22	N	N	1
PUC_004309	N	N	GH5_12	N	N	1
PUC_004361	N	N	GT31	N	N	1
PUC_004430	N	N	GT30	N	N	1
PUC_004482	N	N	GH51	N	N	1
PUC_004486	N	N	GT4	N	N	1
PUC_004490	N	N	GH27	N	N	1
PUC_004540	N	N	GT13	N	N	1
PUC_004541	N	N	GT31	N	N	1
PUC_004583	N	N	GH3	N	N	1
PUC_004591	N	N	CE5	N	N	1
PUC_004624	N	N	GH12	N	N	1
PUC_004635	N	N	AA9	N	N	1
PUC_004638	N	N	GH13_17	N	N	1
PUC_004644	N	N	GT22	N	N	1
PUC_004645	N	N	GH13_31	N	N	1
PUC_004669	N	N	CE8	N	N	1
PUC_004718	N	N	GH132	N	N	1
PUC_004787	N	N	CE3	N	N	1
PUC_004790	N	N	AA1_3	N	N	1
PUC_004809	N	N	GT2	N	N	1
PUC_004821	N	N	GH47	N	N	1
PUC_004847	N	N	GH37	N	N	1
PUC_004850	N	N	CBM50	N	N	1
PUC_004865	N	N	AA1	N	N	1
PUC_004924	N	N	CBM18+GH18	N	N	1
PUC_004933	N	N	GH114	N	N	1
PUC_004959	N	N	GT1	N	N	1
PUC_004965	N	N	GH16_2	N	N	1
PUC_004968	N	N	GT0	N	N	1
PUC_005048	N	N	CE5	N	N	1
PUC_005059	N	N	CE8	N	N	1
PUC_005093	N	N	GH28	N	N	1
PUC_005097	N	N	GH28	N	N	1
PUC_005198	N	N	GH18	N	N	1
PUC_005215	N	N	GH37	N	N	1
PUC_005218	N	N	GT22	N	N	1
PUC_005243	N	N	GH53	N	N	1
PUC_005268	N	N	CBM18+GH16_19	N	N	1
PUC_005271	N	N	CBM18	N	Y (1-27)	1
PUC_005272	N	N	CE8	N	N	1
PUC_005318	N	N	GH55	N	N	1
PUC_005335	N	N	CBM91+GH43_14	N	N	1
PUC_005381	N	N	AA3_2	N	N	1
PUC_005422	N	N	AA5_2	N	N	1
PUC_005425	N	N	GH32	N	Y (1-27)	1
PUC_005480	N	N	CBM50	N	N	1
PUC_005501	N	N	GH23	N	N	1
PUC_005571	N	N	GT8	N	N	1
PUC_005575	N	N	GT34	N	N	1
PUC_005629	N	N	GT2	N	N	1
PUC_005641	N	N	GH47	N	N	1
PUC_005653	N	N	CBM43	N	N	1
PUC_005656	N	N	GT2	N	N	1
PUC_005673	N	N	GH27	N	N	1
PUC_005691	N	N	GT4	N	N	1
PUC_005692	N	N	CBM18	N	N	1
PUC_005696	N	N	GT20	N	N	1
PUC_005724	N	N	CBM50	N	Y (1-29)	1
PUC_005741	N	N	GT47+GT64	N	N	1
PUC_005825	N	N	GT1	N	N	1
PUC_005878	N	N	GH71	N	N	1
PUC_005881	N	N	GT2	N	N	1
PUC_005891	N	N	AA9+CBM1	N	N	1
PUC_005922	N	N	GH32	N	N	1
PUC_005936	N	N	GT58	N	N	1
PUC_005966	N	N	CE0	N	Y (1-19)	1
PUC_005988	N	N	GH10	N	N	1
PUC_006018	N	N	GH32	N	Y (1-24)	1
PUC_006060	N	N	GT58	N	N	1
PUC_006135	N	N	AA16	N	N	1
PUC_006150	N	N	GH36	N	N	1
PUC_006205	N	N	GH10	N	Y (1-31)	1
PUC_006319	N	N	GT0	N	N	1
PUC_006331	N	N	GT0	N	N	1
PUC_006373	N	N	PL4_3	N	N	1
PUC_006378	N	N	AA9	N	N	1
PUC_006393	N	N	GH5_12	N	N	1
PUC_006411	N	N	GH16_1	N	N	1
PUC_006425	N	N	GT31	N	N	1
PUC_006496	N	N	GH43_29	N	N	1
PUC_006586	N	N	CBM18+GH18	N	N	1
PUC_006594	N	N	AA3_2	N	N	1
PUC_006647	N	N	CE8	N	N	1
PUC_006666	N	N	CBM50	N	N	1
PUC_006770	N	N	CBM18+GH18	N	N	1
PUC_006799	N	N	GT0	N	N	1
PUC_006826	N	N	CBM18+GH18	N	N	1
PUC_006864	N	N	AA3_2	N	N	1
PUC_006973	N	N	GH36	N	N	1
PUC_007021	N	N	GT31	N	N	1
PUC_007050	N	N	GH5_12	N	N	1
PUC_007078	N	N	GT22	N	N	1
PUC_007081	N	N	GH72	N	N	1
PUC_007114	N	N	GT2	N	N	1
PUC_007176	N	N	CBM13	N	N	1
PUC_007191	N	N	GH1	N	N	1
PUC_007215	N	N	CBM18+CE4	N	N	1
PUC_007231	N	N	CBM12	N	Y (1-29)	1
PUC_007302	N	N	CBM18+GH18	N	N	1
PUC_007321	N	N	GT7	N	N	1
PUC_007344	N	N	GH5_12	N	N	1
PUC_007360	N	N	GH0	N	N	1
PUC_007387	N	N	GH127	N	N	1
PUC_007452	N	N	GT31	N	N	1
PUC_007531	N	N	GT2	N	N	1
PUC_007582	N	N	GT2	N	N	1
PUC_007652	N	N	GT2	N	N	1
PUC_007658	N	N	GH1+GH95	N	Y (1-26)	1
PUC_007706	N	N	GH12	N	N	1
PUC_007737	N	N	GH130	N	N	1
PUC_007743	N	N	GT0	N	N	1
PUC_007791	N	N	GT58	N	N	1
PUC_007882	N	N	CE16	N	Y (1-20)	1
PUC_007883	N	N	GH78+GH79	N	N	1
PUC_007899	N	N	GT57	N	N	1
PUC_007918	N	N	GH28	N	N	1
PUC_007928	N	N	GH0	N	N	1
PUC_007961	N	N	GT3	N	N	1
PUC_007999	N	N	CBM48	N	N	1
PUC_008084	N	N	GH16_2	N	N	1
PUC_008092	N	N	CE8	N	N	1
PUC_008126	N	N	GH125	N	N	1
PUC_008127	N	N	GH55	N	N	1
PUC_008160	N	N	GH43_30	N	N	1
PUC_008232	N	N	AA9	N	N	1
PUC_008300	N	N	GT90	N	N	1
PUC_008314	N	N	GH32	N	N	1
PUC_008392	N	N	GT1	N	N	1
PUC_008421	N	N	GT0	N	N	1
PUC_008440	N	N	CBM48+GH13_8	N	N	1
PUC_008443	N	N	GH18	N	N	1
PUC_008528	N	N	GT22	N	N	1
PUC_008532	N	N	GT35	N	N	1
PUC_008543	N	N	GH42	N	N	1
PUC_008605	N	N	GH152	N	N	1
PUC_008646	N	N	CBM48	N	N	1
PUC_008656	N	N	GT4	N	N	1
PUC_008702	N	N	GH28	N	N	1
PUC_008716	N	N	GH1	N	N	1
PUC_008746	N	N	GH47	N	N	1
PUC_008748	N	N	GT1	N	N	1
PUC_008788	N	N	GH18	N	N	1
PUC_008790	N	N	GT8	N	N	1
PUC_008838	N	N	GH85	N	N	1
PUC_008841	N	N	GT13	N	N	1
PUC_008950	N	N	CE3	N	N	1
PUC_008969	N	N	GT22	N	N	1
PUC_008988	N	N	GH55	N	N	1
PUC_008991	N	N	CBM50	N	N	1
PUC_009065	N	N	CBM1	N	Y (1-20)	1
PUC_009079	N	N	GH0	N	N	1
PUC_009083	N	N	CE8	N	N	1
PUC_009155	N	N	AA3_2	N	N	1
PUC_009209	N	N	CBM48+GH13	N	N	1
PUC_009217	N	N	GH47	N	N	1
PUC_009224	N	N	GH17+GT48	N	N	1
PUC_009266	N	N	GT57	N	N	1
PUC_009299	N	N	AA3_2	N	N	1
PUC_009328	N	N	CE5	N	N	1
PUC_009346	N	N	GT2	N	N	1
PUC_009374	N	N	GH78	N	N	1
PUC_009385	N	N	AA3_2	N	N	1
PUC_009407	N	N	GT3	N	N	1
PUC_009423	N	N	CE8	N	N	1
PUC_009453	N	N	GT4	N	N	1
PUC_009542	N	N	GH78+GH79	N	N	1
PUC_009625	N	N	GT2	N	N	1
PUC_009647	N	N	CBM18+GH16_19	N	N	1
PUC_009682	N	N	GT1	N	N	1
PUC_009762	N	N	GH79	N	N	1
PUC_009898	N	N	AA9	N	N	1
PUC_009912	N	N	GT22	N	N	1
PUC_009946	N	N	CE3	N	N	1
PUC_009948	N	N	GT0	N	N	1
PUC_009956	N	N	GH43_26	N	N	1
PUC_010004	N	N	GH5	N	N	1
PUC_010037	N	N	CBM18+GH18	N	N	1
PUC_010042	N	N	CE3	N	N	1
PUC_010100	N	N	AA3_2	N	N	1
PUC_010132	N	N	GT1	N	N	1
PUC_010164	N	N	GT22	N	N	1
PUC_010201	N	N	GT7	N	N	1
PUC_010269	N	N	GH32	N	N	1
PUC_010423	N	N	GH32	N	N	1
PUC_010436	N	N	GT31	N	N	1
PUC_010440	N	N	GT71	N	N	1
PUC_010453	N	N	CBM48+GH13_8	N	N	1
PUC_010455	N	N	AA4	N	N	1
PUC_010466	N	N	GH3	N	Y (1-21)	1
PUC_010485	N	N	CE1	N	N	1
PUC_010516	N	N	GT2	N	N	1
PUC_010552	N	N	GH3	N	N	1
PUC_010648	N	N	GH28	N	N	1
PUC_010649	N	N	CBM18+GH16_19	N	N	1
PUC_010658	N	N	GT2	N	N	1
PUC_010729	N	N	GH31	N	N	1
PUC_010770	N	N	CBM18+GH18	N	N	1
PUC_010795	N	N	GH3	N	N	1

## Sheet: Nigrospora oryzae
GeneID	EC#	HMMER	DIAMOND	dbCAN	Signal Peptide	# of Tools
NIG_000030	4.2.2.23	PL4_1(18-521)	PL4_1	PL4_e12	Y (1-20)	3
NIG_000117	3.2.1.75	GH30_3(69-482)	GH30_3	GH30_e57	Y (1-27)	3
NIG_000150	-	GT61(231-327)	GT61	GT61_e19	N	3
NIG_000156	-	AA3_2(42-623)	AA3_2	AA3_e60	N	3
NIG_000249	1.10.3.2|1.10.3.-|-	AA1_3(54-306)+AA1(318-547)	AA1_3	AA1_e12+AA1_e46	Y (1-20)	3
NIG_000251	-	GH43_36(1-241)	GH43_36	GH43_e126	N	3
NIG_000267	3.2.1.8	CBM1(166-194)+GH10(229-529)	CBM1+GH10	GH10_e64	N	3
NIG_000377	3.2.1.55|3.2.1.-	GH62(29-299)	CBM13+GH62	GH62_e0	Y (1-27)	3
NIG_000379	-	AA3_2(46-624)	AA3_2	AA3_e60	Y (1-32)	3
NIG_000464	3.2.1.22	GH27(127-407)	GH27	GH27_e18	N	3
NIG_000473	-	CE1(46-252)	CBM1+CE1	CE1_e39	Y (1-29)	3
NIG_000487	3.2.1.22|3.2.1.88	GH27(126-373)	CBM35+GH27	GH27_e5+CBM35_e6	Y (1-21)	3
NIG_000496	3.2.1.21	GH3(32-245)	GH3	GH3_e51	N	3
NIG_000509	-	GH28(68-414)	GH28	GH28_e79	Y (1-43)	3
NIG_000511	3.2.1.176|3.2.1.132|3.2.1.4	GH7(20-450)	GH7	GH7_e0	Y (1-26)	3
NIG_000532	3.2.1.101	GH76(33-397)	GH76	GH76_e8	Y (1-25)	3
NIG_000545	3.2.1.37	GH3(280-528)	GH3	GH3_e21	N	3
NIG_000563	-	AA2(1386-1643)	AA2	AA2_e1	N	3
NIG_000574	-	AA1(165-674)	AA1	AA1_e22	N	3
NIG_000589	3.2.1.146	GH2(50-483)	GH2	GH2_e74	Y (1-21)	3
NIG_000642	3.2.1.176|3.2.1.132|3.2.1.4	GH7(22-452)	CBM1+GH7	GH7_e0	Y (1-19)	3
NIG_000651	3.2.1.28	GH37(165-724)	GH37	GH37_e7	N	3
NIG_000696	2.4.1.16	GT2(223-391)+GT2(368-583)	GT2	GT2+GT2	N	3
NIG_000735	-	GH105(45-386)	GH105	GH105_e20	Y (1-29)	3
NIG_000744	3.2.1.55	GH51_2(849-1289)	GH51	GH51_e35	N	3
NIG_000817	3.2.1.21|3.2.1.37	GH3(89-306)	GH3	GH3_e32	Y (1-24)	3
NIG_000826	-	GT90(322-594)	GT90	GT90_e20	N	3
NIG_000829	3.2.1.99	GH43_5(43-319)	GH43_5	GH43_e109	Y (1-21)	3
NIG_000868	3.2.1.-	GH93(56-359)	GH93	GH93_e5	Y (1-22)	3
NIG_000992	3.2.1.20|3.2.1.84	GH31_1(248-800)	GH31	GH31_e7	Y (1-24)	3
NIG_000995	3.2.1.145	GH43_24(45-276)	CBM35+GH43_24	GH43_e150+CBM35_e44	Y (1-19)	3
NIG_001004	2.4.1.109	GT39(51-296)	GT39	GT39_e9	N	3
NIG_001058	-	PL4_5(39-563)	PL4_5	PL4_e2	N	3
NIG_001186	3.2.1.67|3.2.1.-	GH28(85-407)	GH28	GH28_e58	Y (1-21)	3
NIG_001201	3.2.1.101	GH76(3-369)	GH76	GH76_e8	N	3
NIG_001257	-	AA3_2(13-542)	AA3_2	AA3_e4	N	3
NIG_001281	3.2.1.101	GH76(165-497)	GH76	GH76_e8	Y (1-23)	3
NIG_001304	-	GH79(496-849)	GH79	GH79_e16	Y (1-33)	3
NIG_001381	2.4.1.16	GT2(233-395)	GT2	GT2+GT2	N	3
NIG_001385	-	AA3_2(49-669)	AA3	AA3_e44	Y (1-30)	3
NIG_001407	3.2.1.-	GH55_1(256-541)	CBM56+GH55	GH55_e10	N	3
NIG_001461	-	GT69(145-414)	GT69	GT69_e0	N	3
NIG_001475	3.2.1.55|3.2.1.37	GH54(24-339)+CBM42(356-496)	CBM42+GH54	GH54_e0+CBM42_e0	Y (1-30)	3
NIG_001509	-	GH92(261-777)	GH92	GH92_e42	N	3
NIG_001536	3.2.1.14	GH18(501-856)	CBM18+GH18	CBM50_e1036+CBM18_e13+GH18_e72	Y (1-22)	3
NIG_001549	3.2.1.14|-	GH18(449-757)+CBM24(782-855)	CBM18+CBM24+CBM50+GH18	CBM50_e1036+GH18_e72+CBM24_e2	N	3
NIG_001637	4.2.2.13	GH31_8(333-913)	GH31	GH31_e21	N	3
NIG_001696	3.2.1.8	GH10(25-338)	CBM1+GH10	GH10_e40	Y (1-24)	3
NIG_001706	-	GH125(187-576)	GH125	GH125_e2	Y (1-31)	3
NIG_001726	1.10.3.2|1.10.3.-	AA1_3(301-613)	AA1_3	AA1_e46	N	3
NIG_001740	-	CE1(109-240)	CBM1+CE0	CE1_e37	Y (1-22)	3
NIG_001742	-	GH78(382-783)	GH78	GH78_e44	N	3
NIG_001776	-	GH16_19(109-277)	CBM18+GH16_19	CBM18_e25+GH16_e15	Y (1-22)	3
NIG_001780	-	GT15(92-401)	GT15	GT15_e5	N	3
NIG_001887	-	GH27(129-380)	GH27	GH27_e20	Y (1-16)	3
NIG_001894	2.4.1.-	GH72(28-348)	CBM43+GH72	GH72_e5+CBM43_e30	Y (1-25)	3
NIG_001906	-	GH64(5-375)	GH64	GH64_e16	N	3
NIG_001941	2.4.1.34	GT48(860-1638)	GT48	GT48_e0	N	3
NIG_001943	-	GT61(383-463)	GT61	GT61_e19	N	3
NIG_001999	-	AA2(128-230)	AA0	AA2_e1	Y (1-31)	3
NIG_002021	3.2.1.55|-	GH43_36(36-313)	GH43_36	GH43_e52+CBM91_e8	Y (1-23)	3
NIG_002026	2.4.1.265|2.4.1.-	GT57(168-646)	GT57	GT57_e1	N	3
NIG_002045	-	AA3_2(83-654)	AA3_2	AA3_e15	N	3
NIG_002061	2.4.1.-	GT24(1176-1423)	GT24	GT24_e1	Y (1-29)	3
NIG_002104	2.4.1.-	GH72(20-335)+CBM43(391-475)	CBM43+GH72	GH72_e5+CBM43_e30	Y (1-22)	3
NIG_002161	-	GH18(9-334)	GH18	GH18_e107	N	3
NIG_002213	3.2.1.45	GH5_12(28-591)	GH5_12	GH5_e298	N	3
NIG_002229	3.2.1.21	GH1(2-467)	GH1	GH1_e105	N	3
NIG_002276	-	GT90(340-611)	GT90	GT90_e20	Y (1-31)	3
NIG_002364	3.2.1.21|3.2.1.-	GH3(87-302)	GH3	GH3_e16	Y (1-18)	3
NIG_002374	3.2.1.113	GH47(395-1242)	GH47	GH47_e5	N	3
NIG_002392	3.2.1.21|3.2.1.45|3.2.1.104	GH5_12(15-548)	GH5_12	GH5_e145	N	3
NIG_002416	2.4.1.-	GT22(890-1284)	GT22	GT22_e21	N	3
NIG_002430	-	GT90(759-1033)	GT90	GT90_e3	Y (1-21)	3
NIG_002462	3.2.1.55|3.2.1.-	GH62(30-300)	GH62	GH62_e0	Y (1-24)	3
NIG_002470	-	GH146(42-554)	GH146	GH146_e5	Y (1-24)	3
NIG_002516	-	GH3(43-250)	GH3	GH3_e132	N	3
NIG_002528	3.2.1.14	GH18(519-863)	CBM50+GH18	CBM18_e13+GH18_e72	N	3
NIG_002534	1.14.99.54	AA9(8-210)	AA9+CBM1	AA9_e36	N	3
NIG_002536	3.2.1.4|3.2.1.151|3.2.1.73	GH12(180-284)	GH12	GH12_e41	Y (1-39)	3
NIG_002545	-	AA9(11-222)	AA9+CBM1	AA9_e24	Y (1-22)	3
NIG_002585	1.1.3.-	AA7(39-466)	AA7	AA7_e0	N	3
NIG_002605	-	CBM21(348-455)	CBM21	CBM21_e9	N	3
NIG_002612	3.2.1.113	GH47(141-612)	GH47	GH47_e16	N	3
NIG_002637	3.2.1.4	GH5_5(22-305)	GH5_5	GH5_e131	Y (1-18)	3
NIG_002641	2.4.1.173|2.4.1.-	GT1(370-682)	GT1	GT1_e153	N	3
NIG_002732	5.4.99.11|3.2.1.20|3.2.1.10|3.2.1.-|3.2.1.70	GH13_40(31-389)	GH13_40	GH13_e122	N	3
NIG_002772	-	GH5_11(36-376)	GH5_11	GH5_e82	Y (1-25)	3
NIG_002795	3.2.1.21|3.2.1.37	GH3(643-857)	GH3	GH3_e32	N	3
NIG_002799	-	GT8(9-276)	GT8	GT8_e176	N	3
NIG_002812	3.2.1.91|3.2.1.4	GH6(56-348)	GH6	GH6_e20	Y (1-25)	3
NIG_002838	1.14.99.55	AA13(17-250)	AA13	AA13_e0	N	3
NIG_002868	2.4.1.83	GT2(14-183)	GT2	GT2	N	3
NIG_002879	3.2.1.24	GH38(290-552)	GH38	GH38_e20	N	3
NIG_002893	3.2.1.4	GH5_5(26-316)	GH5_5	GH5_e65	Y (1-24)	3
NIG_002894	1.1.99.18	AA8(76-256)+AA3_1(291-836)	AA3_1+AA8	AA8_e5+AA3_e46	N	3
NIG_003024	3.2.1.-	GH18(297-698)	CBM18+GH18	GH18_e227	N	3
NIG_003163	3.2.1.113	GH47(112-583)	GH47	GH47_e5	N	3
NIG_003166	3.2.1.89	GH53(23-348)	GH53	GH53_e5	Y (1-20)	3
NIG_003175	-	GT22(41-509)	GT22	GT22_e3	N	3
NIG_003207	-	CE4(236-367)	CBM18+CE4	CE4_e161	Y (1-21)	3
NIG_003237	2.4.99.18	GT66(79-697)	GT66	GT66_e1	N	3
NIG_003247	-	GT17(61-356)	GT17	GT17_e5	Y (1-32)	3
NIG_003249	3.2.1.28	GH37(53-628)	GH37	GH37_e4	N	3
NIG_003300	3.2.1.-	GH93(40-351)	GH93	GH93_e5	Y (1-22)	3
NIG_003389	-	GH2(84-668)	GH2	GH2_e76	N	3
NIG_003407	-	GH20(165-502)	GH20	GH20_e43	Y (1-30)	3
NIG_003452	-	AA2(117-356)	AA2	AA2_e1	N	3
NIG_003459	2.4.1.-|2.4.1.257	GT62(118-382)	GT62	GT62_e0	N	3
NIG_003472	3.1.3.12	GT20(179-678)	GT20	GT20_e19	N	3
NIG_003488	-	GH31_15(198-626)	GH31	GH31_e77	N	3
NIG_003576	2.4.1.25|3.2.1.33	GH13_25(1088-1540)	GH13_25+GH133	GH13_e153+GH133_e0	N	3
NIG_003584	3.2.1.78	GH5_7(125-395)	CBM1+GH5_7	GH5_e89	Y (1-18)	3
NIG_003599	3.2.1.165	GH2(101-668)	GH2	GH2_e60	Y (1-24)	3
NIG_003675	3.2.1.14	GH18(501-856)	CBM18+GH18	CBM50_e1036+CBM18_e13+GH18_e72	Y (1-26)	3
NIG_003683	3.2.1.37|-	GH43_14(32-311)+CBM91(350-549)	CBM91+GH43_14	GH43_e51+CBM91_e33	Y (1-24)	3
NIG_003685	3.2.1.37|3.2.1.55	GH43_1(4-322)	GH43_1	GH43_e53	N	3
NIG_003746	3.2.1.21|3.2.1.45|3.2.1.104	GH5_12(5-527)	GH5_12	GH5_e145	N	3
NIG_003748	1.1.99.18|-	AA8(23-199)+AA3_1(224-759)	AA3_1+AA8	AA8_e5+AA3_e61	Y (1-18)	3
NIG_003750	3.2.1.-|2.4.1.-	GH17(499-767)	GH17	GH17_e67	N	3
NIG_003753	-	AA9(8-219)	AA9+CBM1	AA9_e47	Y (1-20)	3
NIG_003762	-	GH92(269-776)	GH92	GH92_e35	N	3
NIG_003830	-	AA3_2(71-638)	AA3_2	AA3_e19	Y (1-18)	3
NIG_003862	1.10.3.2|1.10.3.-	AA1(3-330)	AA1_3	AA1_e46	N	3
NIG_003867	-	GH55_2(128-873)	GH55	GH55_e6	Y (1-21)	3
NIG_003872	1.14.99.56|1.14.99.54	AA9(7-226)	AA9+CBM1	AA9_e20	Y (1-21)	3
NIG_003949	3.2.1.8	GH10(55-350)	GH10	GH10_e64	Y (1-18)	3
NIG_003960	3.2.1.21|3.2.1.38|3.2.1.-	GH3(127-375)	GH3	GH3_e94	Y (1-30)	3
NIG_003962	-	AA3_2(66-642)	AA3_2	AA3_e11	N	3
NIG_003971	2.4.1.80	GT21(52-355)	GT21	GT21_e38	N	3
NIG_003984	1.1.3.13	AA3_3(6-626)	AA3_3	AA3_e3	N	3
NIG_004018	-	CE1(40-168)	CBM1+CE0	CE1_e37	Y (1-21)	3
NIG_004037	2.4.1.15|1.14.99.56	AA9(47-259)+GT20(442-908)	GT20	AA9_e23+GT20_e0	N	3
NIG_004063	3.2.1.21	GH3(104-317)	GH3	GH3_e180	Y (1-32)	3
NIG_004108	3.2.1.101	GH76(27-400)	GH76	GH76_e44	Y (1-20)	3
NIG_004109	-	GH125(131-552)	GH125	GH125_e2	N	3
NIG_004119	3.2.1.171	GH28(66-374)	GH28	GH28_e27	Y (1-21)	3
NIG_004154	3.2.1.164	GH5_16(610-947)	GH5_16	GH5_e102	N	3
NIG_004200	-	GH78(304-669)	GH78	GH78_e25	Y (1-21)	3
NIG_004214	2.4.1.131|2.4.1.-	GT15(75-353)	GT15	GT15_e0	N	3
NIG_004237	3.2.1.96	GH18(36-231)	GH18	GH18_e169	N	3
NIG_004292	-	AA2(63-244)	AA0	AA2_e8	Y (1-21)	3
NIG_004340	3.2.1.4|3.2.1.55	GH5_5(85-362)	CBM1+GH5_5	CBM1_e55+GH5_e137	Y (1-23)	3
NIG_004374	-	AA2(101-326)	AA2	AA2_e12	N	3
NIG_004401	-	AA3_2(38-623)	AA3_2	AA3_e17	N	3
NIG_004434	-	GH43_24(47-306)	CBM35+GH43_24	GH43_e114+CBM35_e31	N	3
NIG_004463	-	CE3(74-262)	CE3+GH43_30	CE3_e30	Y (1-25)	3
NIG_004507	-	GH31_2(241-720)	GH31_2	GH31_e95	N	3
NIG_004583	-	GH79(41-494)	GH79	GH79_e7	Y (1-20)	3
NIG_004690	3.2.1.23	GH2(30-932)	GH2	GH2_e61	N	3
NIG_004700	2.4.1.173	GT1(911-1323)	GT1	GT1_e24	N	3
NIG_004711	3.2.1.58|3.2.1.21|3.2.1.75	GH5_9(95-393)	GH5_9	GH5_e297	Y (1-25)	3
NIG_004726	-	CE2(133-344)	CE2	CE2_e17	Y (1-23)	3
NIG_004734	-	AA12(275-672)	AA12+AA8	AA12_e6	N	3
NIG_004742	3.2.1.-|3.2.1.21	GH3(100-320)	GH3	GH3_e147	Y (1-21)	3
NIG_004813	3.2.1.-|3.2.1.63	GH95(34-817)	GH95	GH95_e1	N	3
NIG_004823	-	AA3_2(35-613)	AA3_2	AA3_e19	Y (1-27)	3
NIG_004826	1.1.3.-	AA7(94-533)	AA7	AA7_e5	N	3
NIG_004832	-	GH131(31-292)	GH131	GH131_e4	Y (1-23)	3
NIG_004835	3.2.1.78	GH5_7(73-315)	GH5_7	GH5_e89	Y (1-17)	3
NIG_004873	3.2.1.20	GH31_1(425-972)	GH31_1	GH31_e82	N	3
NIG_004892	1.1.3.38	AA4(89-342)	GT31	AA4_e0	N	3
NIG_004976	-	GT90(2183-2456)	GT90	GT90_e15	N	3
NIG_005029	3.2.1.-|-	GH35(224-373)	GH35	GH35_e18+CBM67_e19	N	3
NIG_005060	-	AA3_2(72-668)	AA3_2	AA3_e1	N	3
NIG_005063	3.2.1.55|-	GH43_22(80-296)+GH43_34(362-642)	GH43_22+GH43_34	GH43_e135+GH43_e120	N	3
NIG_005074	2.4.1.-	GT50(168-364)	GT50	GT50_e0	N	3
NIG_005093	4.2.2.10	PL1_4(112-295)	PL1_4	PL1_e16	Y (1-19)	3
NIG_005185	3.2.1.101	GH76(31-404)	GH76	GH76_e8	Y (1-21)	3
NIG_005234	-	GH76(82-509)	GH76	GH76_e26	Y (1-21)	3
NIG_005252	-	PL4_1(1720-2237)	PL4_1	PL4_e6	N	3
NIG_005281	3.2.1.21	GH3(35-247)	GH3	GH3_e116	N	3
NIG_005311	3.2.1.75	GH5_15(72-387)	GH5_15	GH5_e206	Y (1-50)	3
NIG_005339	3.2.1.55|3.2.1.-	GH62(27-298)	CBM1+GH62	GH62_e0	Y (1-21)	3
NIG_005374	1.1.3.13	AA3_3(12-603)	AA3_3	AA3_e3	N	3
NIG_005413	-	AA3_1(22-556)	AA3_1+AA8	AA3_e61	Y (1-25)	3
NIG_005509	3.2.1.3|3.2.1.1	GH15(76-487)+CBM20(566-657)	CBM20+GH15	GH15_e31+CBM20_e10	N	3
NIG_005539	2.4.1.109	GT39(62-300)	GT39	GT39_e30	N	3
NIG_005571	-	GH92(249-751)	GH92	GH92_e32	N	3
NIG_005572	3.2.1.-|3.2.1.63	GH95(30-775)	GH95	GH95_e1	N	3
NIG_005607	3.2.1.37|3.2.1.55|3.2.1.-|-	GH43_11(4-295)+CBM91(321-529)	GH43_11	GH43_e285+CBM91_e24	N	3
NIG_005640	-	GH76(65-431)	GH76	GH76_e9	N	3
NIG_005757	3.2.1.8	GH10(98-394)	GH10	GH10_e64	Y (1-18)	3
NIG_005827	1.1.99.18	AA8(31-207)+AA3_1(238-788)	AA3_1+AA8+CBM1	AA8_e5+AA3_e46	Y (1-24)	3
NIG_005835	-	GT90(347-619)	GT90	GT90_e11	N	3
NIG_005847	2.4.1.16	GT2(1055-1563)	GT2	GT2	N	3
NIG_005848	2.4.1.16	GT2(1206-1713)	GT2	GT2	N	3
NIG_005875	2.4.1.16	GT2(255-542)	GT2	GT2	N	3
NIG_005890	-	AA9(6-225)	AA9+CBM18	AA9_e11	N	3
NIG_005918	-	GT2(110-260)	GT2	GT2	N	3
NIG_005951	-	GT62(86-348)	GT62	GT62_e5	N	3
NIG_005965	5.4.99.11|3.2.1.20|3.2.1.10|3.2.1.-|3.2.1.70	GH13_40(265-625)	GH13_40	GH13_e122	N	3
NIG_005967	-	AA3_2(63-642)	AA3_2	AA3_e59	N	3
NIG_005971	-	GT61(361-439)	GT61	GT61_e19	N	3
NIG_006002	5.4.99.11|3.2.1.20|3.2.1.10|3.2.1.-|3.2.1.70	GH13_40(80-441)	GH13_40	GH13_e122	Y (1-33)	3
NIG_006016	2.4.1.258	GT58(33-397)	GT58	GT58_e1	N	3
NIG_006188	-	AA3_2(4-575)	AA3_2	AA3_e48	N	3
NIG_006230	3.2.1.131	GH115(36-654)	GH115	GH115_e0	N	3
NIG_006265	2.4.1.131|2.4.1.-	GT15(118-388)	GT15	GT15_e0	N	3
NIG_006272	-	AA3_2(53-713)	AA3	AA3_e44	Y (1-19)	3
NIG_006285	1.1.3.9|1.1.3.13|1.1.3.-|1.1.3.7|1.1.3.47	AA5_2(36-611)	AA5_2	AA5_e12	Y (1-38)	3
NIG_006288	3.2.1.67	GH28(75-425)	GH28	GH28_e29	Y (1-19)	3
NIG_006302	2.4.1.259|2.4.1.261	GT22(42-473)	GT22	GT22_e1	N	3
NIG_006304	3.2.1.59	GH71(24-413)+CBM24(485-559)	GH71	GH71_e11+CBM24_e0	Y (1-22)	3
NIG_006306	-	CE8(246-572)	CE8	CE8_e26	N	3
NIG_006320	3.2.1.58	GH55_2(522-1265)	GH55	GH55_e8	Y (1-25)	3
NIG_006327	3.2.1.14	GH18(504-840)	CBM18+CBM50+GH18	CBM18_e13+GH18_e72	N	3
NIG_006353	-	GT1(200-509)	GT1	GT1_e475	N	3
NIG_006381	-	GT59(64-542)	GT59	GT59_e2	N	3
NIG_006413	2.4.1.142|2.4.1.-	GT33(43-452)	GT33	GT33_e1	N	3
NIG_006421	3.2.1.39	GH55_2(39-771)	GH55	GH55_e14	Y (1-21)	3
NIG_006427	-	GH93(88-396)	GH93	GH93_e20	Y (1-25)	3
NIG_006443	3.2.1.21	GH1(162-615)	GH1	GH1_e4	Y (1-24)	3
NIG_006536	-	CE3(49-287)	CE0	CE3_e17	Y (1-40)	3
NIG_006562	3.2.1.58	GH55_2(121-857)	GH55_2	GH55_e8	N	3
NIG_006573	-	GH79(1-410)	GH79	GH79_e8	N	3
NIG_006672	2.4.1.131	GT4(351-511)	GT4	GT4_e1364	N	3
NIG_006696	3.2.1.177	GH31_4(210-670)	GH31	GH31_e0	N	3
NIG_006698	-	AA5(486-993)	AA5_1	AA5_e9	N	3
NIG_006785	3.2.1.4	GH5_5(40-319)	GH5_5	GH5_e137	Y (1-19)	3
NIG_006803	-	PL1_6(158-345)	PL1	PL1_e34	Y (1-21)	3
NIG_006820	-	AA3_2(9-606)	AA3_2	AA3_e38	N	3
NIG_006832	3.2.1.91|3.2.1.4	GH6(62-350)	GH6	GH6_e20	Y (1-18)	3
NIG_006945	3.2.1.39	GH16_3(31-297)	GH16_3	GH16_e303	Y (1-20)	3
NIG_006949	2.4.1.1	GT35(156-871)	GT35	GT35_e0	N	3
NIG_006965	-	AA1(2-466)	AA1	AA1_e4	N	3
NIG_007003	-	GH76(133-506)	GH76	GH76_e17	N	3
NIG_007105	-	GT90(350-628)	GT90	GT90_e11	N	3
NIG_007121	3.2.1.55	GH51_1(15-498)	GH51	GH51_e31	N	3
NIG_007126	-	GH72(19-296)	GH72	GH72_e10	N	3
NIG_007129	-	GH5_16(63-425)	GH5_16	GH5_e318	Y (1-18)	3
NIG_007205	-	GT32(93-172)	GT32	GT32_e62	N	3
NIG_007235	3.2.1.21|3.2.1.-	GH3(599-808)	GH3	GH3_e223	N	3
NIG_007255	3.1.1.72	CE1(41-241)	CE1	CE1_e4	Y (1-20)	3
NIG_007359	3.2.1.37|3.2.1.55|3.2.1.8	GH43_29(37-316)+CBM6(338-459)	CBM1+CBM6+GH43_29	GH43_e59+CBM6_e0	Y (1-36)	3
NIG_007374	-	GH128(44-277)	GH128	GH128_e2	N	3
NIG_007380	-	GT4(242-395)	GT4	GT4_e4041	N	3
NIG_007411	-	GH43_26(37-316)	GH43_26	GH43_e66	N	3
NIG_007457	2.4.1.198	GT4(213-353)	GT4	GT4_e954	N	3
NIG_007462	-	AA3_2(4-557)	AA3_2	AA3_e7	N	3
NIG_007475	3.2.1.1|3.2.1.116|2.4.1.-	GH13_5(38-380)	GH13_5	GH13_e173	N	3
NIG_007494	-	AA3(41-591)	AA3	AA3_e36	N	3
NIG_007546	2.4.1.257|2.4.1.132	GT4(231-398)	GT4	GT4_e2823	N	3
NIG_007557	2.4.1.16	GT2(480-642)+GT2(620-826)	GT2	GT2+GT2	N	3
NIG_007593	-	AA3_2(24-643)	AA3	AA3_e44	Y (1-20)	3
NIG_007641	2.4.1.-	GH72(21-338)	GH72	GH72_e9	N	3
NIG_007703	-	GH125(88-524)	GH125	GH125_e2	N	3
NIG_007764	-	AA3_1(19-561)	AA3_1	AA3_e58	Y (1-22)	3
NIG_007846	2.4.1.18	GH13_8(247-540)	CBM48+GH13_8	CBM48_e32+GH13_e20	N	3
NIG_007880	1.10.3.2	AA1_2(216-433)	AA1_2	AA1_e26	N	3
NIG_007902	-	AA3_2(98-671)	AA3_2	AA3_e11	Y (1-25)	3
NIG_007904	3.2.1.8	GH10(38-336)	CBM1+GH10	GH10_e64	Y (1-20)	3
NIG_007917	3.2.1.37	GH3(70-319)	GH3	GH3_e21	Y (1-19)	3
NIG_007983	3.2.1.28|-	GH65(413-760)	CBM32+GH65	GH65_e25+CBM32_e187	Y (1-21)	3
NIG_007994	3.2.1.131	GH115(49-721)	GH115	GH115_e0	Y (1-25)	3
NIG_007999	-	GT2(58-296)	GT2	GT2	N	3
NIG_008008	-	GH43_26(51-381)	GH43_26	GH43_e181	Y (1-23)	3
NIG_008009	3.2.1.26|3.2.1.80|2.4.1.-	GH32(50-359)	GH32	GH32_e108	Y (1-21)	3
NIG_008013	-	PL42(21-338)	PL42	PL42_e10	N	3
NIG_008024	3.2.1.101	GH76(30-404)	GH76	GH76_e8	Y (1-21)	3
NIG_008127	-	GH154(1-180)	GH154	GH154_e10	N	3
NIG_008142	3.2.1.113	GH47(105-600)	GH47	GH47_e5	N	3
NIG_008145	2.4.1.186	GT8(42-234)	GT8	GT8_e149	N	3
NIG_008240	-	GH16_1(263-494)	GH16_1	GH16_e91	N	3
NIG_008255	3.2.1.106|3.2.1.-	GH63(592-803)	GH63	GH63_e12	Y (1-22)	3
NIG_008299	-	AA3_2(36-664)	AA3	AA3_e36	Y (1-26)	3
NIG_008328	3.2.1.20|3.2.1.84	GH31_1(388-835)	GH31	GH31_e39	Y (1-24)	3
NIG_008334	2.4.1.173|2.4.1.-	GT1(352-656)	GT1	GT1_e153	N	3
NIG_008344	3.2.1.58	GH55_2(285-1029)	GH55	GH55_e8	Y (1-30)	3
NIG_008378	3.1.1.72	CE1(129-322)	CBM1+CE1	CE1_e4	N	3
NIG_008437	3.2.1.15	GH28(41-362)	GH28	GH28_e75	Y (1-21)	3
NIG_008444	-	GT90(273-534)	GT90	GT90_e6	Y (1-46)	3
NIG_008460	3.2.1.25	GH2(6-731)	GH2	GH2_e138	N	3
NIG_008463	1.10.3.2	AA1_3(79-384)	AA1_3	AA1_e18	Y (1-26)	3
NIG_008473	3.2.1.91|3.2.1.4	GH6(67-358)	CBM1+GH6	GH6_e20	Y (1-18)	3
NIG_008475	3.2.1.22	GH36(42-731)	GH36	GH36_e36	Y (1-27)	3
NIG_008511	2.4.1.11	GT3(19-655)	GT3	GT3_e0	N	3
NIG_008571	2.4.1.-	GH72(20-329)+CBM43(381-467)	CBM43+GH72	GH72_e5+CBM43_e30	Y (1-21)	3
NIG_008605	-	AA3(223-739)	AA3	AA3_e4	N	3
NIG_008609	-	GT90(326-610)	GT90	GT90_e11	N	3
NIG_008626	3.2.1.146|-	GH43_34(40-328)+CBM66(383-529)	CBM32+CBM66+GH43_34	GH43_e147+CBM66_e8	N	3
NIG_008662	3.1.1.6	CE3(22-214)	CBM1+CE3	CE3_e12	N	3
NIG_008668	1.1.3.-	AA7(51-487)	AA7	AA7_e5	N	3
NIG_008678	-	GT32(98-183)	GT32	GT32_e76	Y (1-55)	3
NIG_008774	-	PL9_3(27-373)	PL9_3	PL9_e35	Y (1-34)	3
NIG_008782	-	AA3_2(58-632)	AA3_2	AA3_e19	Y (1-29)	3
NIG_008805	-	GH17(122-358)	GH17	GH17_e7	Y (1-18)	3
NIG_008824	3.2.1.21	GH3(180-392)	GH3	GH3_e180	N	3
NIG_008828	3.2.1.39	GH16_4(168-485)	GH16_4	GH16_e102	N	3
NIG_008841	-	GH105(47-370)	GH105	GH105_e57	N	3
NIG_008845	2.4.1.257	GT32(116-197)	GT32	GT32_e68	Y (1-30)	3
NIG_008866	-	AA3_2(34-661)	AA3_2	AA3_e44	N	3
NIG_008872	3.2.1.113	GH47(67-550)	GH47	GH47_e16	Y (1-25)	3
NIG_008921	1.10.3.2|-	AA1_3(49-364)	AA1_3	AA1_e18+AA1_e41	N	3
NIG_008943	-	GH16_18(73-229)	GH16_18	GH16_e153	Y (1-25)	3
NIG_008963	3.2.1.26|2.4.1.100|2.4.1.-	GH32(53-404)	GH32	GH32_e34	Y (1-24)	3
NIG_008969	3.2.1.8	GH10(26-340)	GH10	GH10_e67	Y (1-27)	3
NIG_009016	-	GH43_36(89-354)+CBM91(382-563)	CBM1+GH43_36	GH43_e274+CBM91_e7	Y (1-21)	3
NIG_009032	4.2.2.2	PL3_2(43-228)	PL3_2	PL3_e16	Y (1-21)	3
NIG_009047	3.2.1.164	GH30_5(26-478)	GH30_5	GH30_e22	Y (1-21)	3
NIG_009113	3.2.1.113	GH47(588-1052)	GH47	GH47_e5	N	3
NIG_009118	-	GH152(77-343)	GH152	GH152_e10	Y (1-37)	3
NIG_009131	3.2.1.113	GH47(174-662)	GH47	GH47_e5	N	3
NIG_009155	-	GH47(59-598)	GH47	GH47_e19	N	3
NIG_009246	3.2.1.58	GH55_2(33-776)	GH55	GH55_e8	Y (1-23)	3
NIG_009261	-	GH20(169-497)	GH20	GH20_e17	N	3
NIG_009299	3.2.1.25	GH2(30-781)	GH2	GH2_e138	N	3
NIG_009311	-	AA3_2(20-586)	AA3_2	AA3_e34	N	3
NIG_009344	3.2.1.23	GH2(113-962)	GH2	GH2_e61	N	3
NIG_009374	-	CE1(33-201)	CE1	CE1_e34	Y (1-28)	3
NIG_009382	3.2.1.-	GH131(23-262)	GH131	GH131_e5	Y (1-21)	3
NIG_009437	-	GH92(276-783)	GH92	GH92_e32	Y (1-20)	3
NIG_009449	3.2.1.113	GH47(50-515)	GH47	GH47_e16	Y (1-34)	3
NIG_009472	-	GH139(515-1284)	GH139	GH139_e1	N	3
NIG_009482	-	AA3_2(11-576)	AA3_2	AA3_e25	N	3
NIG_009512	1.10.3.2|1.10.3.-	AA1_3(58-367)	AA1_3	AA1_e46	Y (1-23)	3
NIG_009521	3.2.1.4|3.2.1.73	GH7(23-204)+GH7(209-379)	CBM1+GH7	GH7_e1+GH7_e1	Y (1-29)	3
NIG_009543	3.2.1.174	GH78(99-661)	GH78	GH78_e52	N	3
NIG_009564	3.2.1.176|3.2.1.132|3.2.1.4	GH7(19-451)	GH7	GH7_e0	Y (1-20)	3
NIG_009580	-	CE9(37-426)	CE9	CE9_e4	N	3
NIG_009581	-	GH3(77-302)	GH3	GH3_e188	N	3
NIG_009587	3.2.1.177	GH31_3(323-763)	GH31	GH31_e31	N	3
NIG_009588	3.2.1.120|3.2.1.21	GH3(114-339)	GH3	GH3_e139	Y (1-21)	3
NIG_009597	-	GH125(1-378)	GH125	GH125_e2	N	3
NIG_009598	-	GH92(288-800)	GH92	GH92_e35	N	3
NIG_009603	3.2.1.58	GH55_2(18-763)	GH55	GH55_e8	Y (1-20)	3
NIG_009633	-	GT76(15-429)	GT76	GT76_e8	N	3
NIG_009662	3.2.1.78	GH5_7(58-363)	GH5_7	GH5_e260	Y (1-18)	3
NIG_009663	-	GH18(43-408)	GH18	GH18_e58	Y (1-27)	3
NIG_009665	3.2.1.58	GH5_9(475-798)	GH5_9	GH5_e261	N	3
NIG_009679	3.2.1.39	GH81(39-706)	GH81	GH81_e0	N	3
NIG_009707	3.2.1.51	GH29(352-713)	GH29	GH29_e76	N	3
NIG_009741	-	AA12(45-429)	AA12	AA12_e5	N	3
NIG_009828	-	AA3_2(167-739)	AA3_2	AA3_e11	N	3
NIG_009858	3.2.1.-	GH131(21-262)	CBM1+GH131	GH131_e5	Y (1-18)	3
NIG_009859	1.10.3.2|1.10.3.-	AA1_3(82-391)	AA1_3	AA1_e46	Y (1-24)	3
NIG_009867	-	GH78(434-834)	GH78	GH78_e20	Y (1-41)	3
NIG_009874	3.2.1.91|3.2.1.4	GH6(63-359)	GH6	GH6_e20	Y (1-26)	3
NIG_009901	-	GH55_2(119-880)	GH55	GH55_e11	Y (1-22)	3
NIG_009927	3.2.1.23	GH2(43-918)	GH2	GH2_e61	N	3
NIG_009985	2.4.1.16	GT2(653-1176)	GT2	GT2	N	3
NIG_010058	3.2.1.113	GH47(161-654)	GH47	GH47_e17	N	3
NIG_010099	-	AA3_2(80-592)	AA3_2	AA3_e52+AA3_e52	N	3
NIG_010110	2.4.1.15	GT20(166-617)	GT20	GT20_e24	N	3
NIG_010121	3.2.1.8	GH10(29-325)	GH10	GH10_e64	Y (1-17)	3
NIG_010316	1.10.3.2	AA1_2(41-382)	AA1_2	AA1_e26	Y (1-21)	3
NIG_010337	-	GH92(272-780)	GH92	GH92_e35	Y (1-22)	3
NIG_010350	-	GT62(100-362)	GT62	GT62_e2	N	3
NIG_010367	3.2.1.4	GH7(24-412)	GH7	GH7_e5	N	3
NIG_010384	-	GH33(22-325)	GH33	GH33_e13	N	3
NIG_010397	-	GT15(63-351)	GT15	GT15_e3	N	3
NIG_010406	3.2.1.23	GH2(38-654)	GH2	GH2_e127	Y (1-28)	3
NIG_010461	-	AA3_2(47-675)	AA3_2	AA3_e44	N	3
NIG_010464	-	GH92(262-772)	GH92	GH92_e35	Y (1-58)	3
NIG_010472	3.1.1.72	CE5(28-226)	CE5	CE5_e24	N	3
NIG_010501	3.2.1.176|3.2.1.132|3.2.1.4	GH7(21-456)	GH7	GH7_e0	Y (1-20)	3
NIG_010654	-	GT34(271-533)	GT34	GT34_e13	N	3
NIG_010717	2.4.1.267	GT57(64-295)+GT57(336-565)	GT57	GT57_e0	N	3
NIG_010767	-	GH16_18(73-228)	GH16_18	GH16_e274	Y (1-27)	3
NIG_010794	1.10.3.2	AA1(33-575)	AA1	AA1_e8	N	3
NIG_010795	2.4.1.109	GT39(61-305)	GT39	GT39_e12	N	3
NIG_010841	-	AA5(479-999)	AA5_1	AA5_e9	N	3
NIG_010842	3.2.1.101	GH76(209-582)	GH76	GH76_e44	N	3
NIG_010885	-	AA1(54-571)	AA1	AA1_e4	Y (1-25)	3
NIG_010910	-	GH5_24(87-400)	GH5_24	GH5_e56	N	3
NIG_010911	-	GH15(284-645)	GH15	GH15_e38	N	3
NIG_010925	3.2.1.52	GH20(209-552)	GH20	GH20_e10	Y (1-18)	3
NIG_010954	2.4.1.321	GH94(56-793)	GH94	GH94_e4	N	3
NIG_010965	-	GT22(26-405)	GT22	GT22_e27	N	3
NIG_010996	-	GT90(587-858)	GT90	GT90_e6	N	3
NIG_011007	2.4.1.-	GH72(16-340)	GH72	GH72_e9	N	3
NIG_011021	3.2.1.14	GH18(73-423)	GH18	GH18_e20	N	3
NIG_011044	-	GH18(33-379)	CBM18+GH18	GH18_e61	N	3
NIG_011071	3.2.1.21|3.2.1.37	GH3(82-289)	GH3	GH3_e32	Y (1-24)	3
NIG_011092	-	GT90(349-641)	GT90	GT90_e11	N	3
NIG_011110	3.2.1.58	GH55_2(23-315)	GH55_2	GH55_e8	N	3
NIG_011115	1.10.3.2	AA1(52-596)	AA1	AA1_e8	N	3
NIG_011146	3.2.1.14	GH18(38-391)	GH18	GH18_e272	N	3
NIG_011147	-	GT69(127-404)	GT69	GT69_e6	N	3
NIG_011161	-	GH74(75-183)	CBM1+GH74	GH74_e4+GH74_e8	Y (1-21)	3
NIG_011270	-	AA3_2(32-650)	AA3_2	AA3_e44	N	3
NIG_000092	2.4.1.-	GH72(25-321)	N	GH72_e0	N	2
NIG_000151	-	AA2(72-220)	N	AA2_e8	Y (1-18)	2
NIG_000276	3.2.1.6	GH16_3(32-281)	N	GH16_e87	Y (1-54)	2
NIG_000346	-	CE5(31-235)	N	CE5_e42	Y (1-27)	2
NIG_000448	-	CE3(30-224)	N	CE3_e20	N	2
NIG_000483	1.1.99.18	AA8(73-231)	N	AA8_e1	N	2
NIG_000625	3.2.1.8	GH11(35-194)	N	GH11_e8	Y (1-21)	2
NIG_000649	N	GT2(525-739)	GT0	N	N	2
NIG_000659	3.2.1.149|3.2.1.-	GH5_23(1-178)	N	GH5_e62	N	2
NIG_000840	3.1.1.-	CE12(34-249)	N	CE12_e43	Y (1-26)	2
NIG_000884	1.1.3.-	AA7(36-475)	N	AA7_e0	N	2
NIG_000958	-	GH71(475-869)	N	GH71_e14	N	2
NIG_000968	1.14.99.54|1.14.99.56	AA9(43-247)	N	AA9_e7	N	2
NIG_000994	1.14.99.56|1.14.99.54	AA9(6-224)	N	AA9_e31	Y (1-20)	2
NIG_001106	1.1.3.-	AA7(33-212)	N	AA7_e5	N	2
NIG_001248	-	GH64(40-451)	N	GH64_e11	Y (1-33)	2
NIG_001283	-	CE4(50-177)	N	CE4_e263	Y (1-28)	2
NIG_001366	1.1.3.-	AA7(68-499)	N	AA7_e0	Y (1-32)	2
NIG_001497	-	CE3(74-272)	N	CE3_e14	N	2
NIG_001502	-	CE5(41-217)	N	CE5_e41	Y (1-22)	2
NIG_001551	1.1.3.-	AA7(138-340)	N	AA7_e0	N	2
NIG_001604	3.2.1.8	GH11(53-228)	N	GH11_e11	Y (1-18)	2
NIG_001684	1.1.3.-	AA7(106-528)	N	AA7_e0	N	2
NIG_001757	-	GT32(71-152)	N	GT32_e172	Y (1-32)	2
NIG_001765	1.1.3.-	AA7(53-261)	N	AA7_e5	Y (1-27)	2
NIG_001772	3.2.1.8	GH11(47-222)	N	GH11_e11	Y (1-27)	2
NIG_001858	1.1.3.-	AA7(124-570)	N	AA7_e0	N	2
NIG_001907	-	GH16_23(97-276)	N	GH16_e100	Y (1-39)	2
NIG_001922	-	GH16_22(90-311)	N	GH16_e291	Y (1-22)	2
NIG_001973	-	GH17(158-390)	N	GH17_e14	N	2
NIG_001988	1.1.3.-	AA7(57-497)	N	AA7_e0	N	2
NIG_002053	1.14.99.53	AA11(21-231)	N	AA11_e7	Y (1-23)	2
NIG_002258	-	CE5(34-239)	N	CE5_e42	Y (1-21)	2
NIG_002263	-	AA9(7-216)	N	AA9_e4	Y (1-20)	2
NIG_002298	-	CE4(160-262)	N	CE4_e60	N	2
NIG_002439	1.14.99.53	AA11(21-217)	N	AA11_e7	Y (1-29)	2
NIG_002451	2.4.1.-	GH72(16-340)	N	GH72_e9	N	2
NIG_002473	1.14.99.54|1.14.99.56	AA9(10-230)	N	AA9_e46	N	2
NIG_002531	N	AA1(110-514)	AA1	N	Y (1-21)	2
NIG_002564	3.2.1.55	GH43_26(34-332)	N	GH43_e197	Y (1-29)	2
NIG_002865	3.2.1.4|3.2.1.151	GH12(101-248)	N	GH12_e34	Y (1-29)	2
NIG_003150	-	CE4(65-195)	N	CE4_e357	N	2
NIG_003293	3.2.1.4	GH45(27-224)	N	GH45_e0	Y (1-23)	2
NIG_003334	-	GH18(26-274)	N	GH18_e161	Y (1-20)	2
NIG_003354	-	GH128(45-282)	N	GH128_e26	Y (1-22)	2
NIG_003515	N	AA3_1(216-726)	AA3	N	N	2
NIG_003717	1.14.99.54	AA9(5-219)	N	AA9_e16	Y (1-17)	2
NIG_003797	3.1.1.6	CE16(31-341)	N	CE16_e10	Y (1-21)	2
NIG_003863	1.10.3.2	AA1_2(1-271)	N	AA1_e26	N	2
NIG_003864	1.1.3.-	AA7(3-265)	N	AA7_e5	N	2
NIG_003946	-	GT109(25-469)	N	GT109_e8	N	2
NIG_003952	-	GT32(79-160)	N	GT32_e64	N	2
NIG_003963	-	CE12(40-232)	N	CE12_e61	Y (1-19)	2
NIG_003975	1.1.3.-	AA7(132-344)	N	AA7_e0	Y (1-31)	2
NIG_004201	2.4.1.186	GT8(7-297)	N	GT8_e26	N	2
NIG_004344	1.1.3.-	AA7(181-369)	N	AA7_e0	N	2
NIG_004437	-	GH128(42-276)	N	GH128_e26	N	2
NIG_004496	-	CE4(43-166)	N	CE4_e294	Y (1-19)	2
NIG_004717	-	AA2(92-312)	N	AA2_e17	Y (1-19)	2
NIG_004807	1.10.3.2|1.10.3.-	AA1(41-599)	N	AA1_e46	Y (1-22)	2
NIG_004828	1.1.3.-	AA7(2-308)	N	AA7_e0	N	2
NIG_005023	1.6.5.6	AA6(4-200)	N	AA6_e0	N	2
NIG_005056	-	GH64(254-619)	N	GH64_e11	N	2
NIG_005062	-	CE1(34-232)	N	CE1_e11	Y (1-21)	2
NIG_005094	-	CE3(83-281)	N	CE3_e14	N	2
NIG_005103	1.1.3.-	AA7(150-341)	N	AA7_e4	N	2
NIG_005181	-	GH93(53-323)	N	GH93_e12	N	2
NIG_005220	-	GH43_26(14-310)	N	GH43_e181	N	2
NIG_005280	1.1.3.-	AA7(137-342)	N	AA7_e0	Y (1-23)	2
NIG_005336	-	AA8(39-215)	N	AA8_e2	Y (1-26)	2
NIG_005372	-	AA9(8-229)	N	AA9_e12	Y (1-22)	2
NIG_005378	-	CE3(149-346)	N	CE3_e20	N	2
NIG_005451	-	CBM63(139-209)	N	CBM63_e9	Y (1-24)	2
NIG_005474	1.1.3.-	AA7(130-552)	N	AA7_e0	Y (1-33)	2
NIG_005495	1.1.3.-	AA7(63-495)	N	AA7_e0	Y (1-35)	2
NIG_005500	1.14.99.54|1.14.99.56	AA9(10-236)	N	AA9_e15	Y (1-24)	2
NIG_005811	-	AA16(19-185)	N	AA16_e1	Y (1-18)	2
NIG_005825	-	GT62(133-323)	N	GT62_e3	N	2
NIG_005837	3.1.1.74	CE5(62-231)	N	CE5_e39	N	2
NIG_005926	-	GH16_1(41-256)	N	GH16_e68	N	2
NIG_006003	1.1.3.-	AA7(36-289)	N	AA7_e5	N	2
NIG_006050	-	GH17(55-304)	N	GH17_e7	Y (1-18)	2
NIG_006158	-	CE5(132-335)	N	CE5_e42	N	2
NIG_006164	3.1.1.72	CE5(35-233)	N	CE5_e24	Y (1-21)	2
NIG_006191	3.2.1.8|3.2.1.4|-	GH10(31-289)+CE3(385-578)	N	GH10_e97+CE3_e1	Y (1-20)	2
NIG_006242	-	CE12(30-222)	N	CE12_e61	Y (1-22)	2
NIG_006244	1.14.99.54	AA9(10-212)	N	AA9_e36	Y (1-22)	2
NIG_006509	-	GH64(51-415)	N	GH64_e11	N	2
NIG_006648	1.14.99.54|1.14.99.56	AA9(8-223)	N	AA9_e46	Y (1-20)	2
NIG_006699	-	CE8(28-303)	N	CE8_e40	Y (1-44)	2
NIG_006755	-	AA11(32-163)	N	AA11_e8	Y (1-17)	2
NIG_006813	3.2.1.101	GH76(29-399)	N	GH76_e8	N	2
NIG_006821	-	CE3(55-219)	N	CE3_e8	N	2
NIG_006837	1.14.99.54|1.14.99.56	AA9(9-233)	N	AA9_e15	N	2
NIG_006891	-	GH131(24-281)	N	GH131_e4	N	2
NIG_006897	-	AA7(80-320)	N	AA7_e3	Y (1-32)	2
NIG_006913	-	AA16(21-130)	N	AA16_e3	Y (1-23)	2
NIG_006990	-	GT28(151-256)	N	GT28_e10	N	2
NIG_007025	-	GH132(29-310)	N	GH132_e1	Y (1-25)	2
NIG_007041	-	GH128(208-422)	N	GH128_e34	Y (1-22)	2
NIG_007081	-	GT34(420-646)	N	GT34_e9	N	2
NIG_007238	-	GT2(78-331)	N	GT2	N	2
NIG_007448	-	GH43_30(55-334)	N	GH43_e158	N	2
NIG_007459	4.2.2.2	PL3_2(69-250)	N	PL3_e9	Y (1-19)	2
NIG_007471	1.14.99.54|1.14.99.56	AA9(4-209)	N	AA9_e7	Y (1-25)	2
NIG_007481	-	AA9(7-198)	N	AA9_e41	N	2
NIG_007596	N	GH63(558-1010)	GH0	N	N	2
NIG_007662	-	GH16_18(84-239)	N	GH16_e200	Y (1-19)	2
NIG_007681	-	CE3(112-311)	N	CE3_e14	N	2
NIG_007875	-	CE1(210-425)	N	CE1_e22	Y (1-21)	2
NIG_007905	1.1.3.-	AA7(1-379)	N	AA7_e5	N	2
NIG_007973	1.1.3.-	AA7(127-328)	N	AA7_e0	Y (1-23)	2
NIG_007992	-	AA7(228-420)	N	AA4_e1	N	2
NIG_008060	-	GH93(55-325)	N	GH93_e12	Y (1-30)	2
NIG_008103	-	CE5(30-243)	N	CE5_e42	N	2
NIG_008126	-	GH154(24-156)	N	GH154_e10	N	2
NIG_008305	-	GH43_30(177-451)	N	GH43_e158	Y (1-47)	2
NIG_008356	1.1.3.-	AA7(183-390)	N	AA7_e0	N	2
NIG_008411	3.2.1.101	GH76(62-438)	N	GH76_e44	N	2
NIG_008476	-	GT71(155-390)	N	GT71_e18	N	2
NIG_008498	1.14.99.54	AA9(10-221)	N	AA9_e9	Y (1-21)	2
NIG_008515	1.14.99.53	AA11(17-222)	N	AA11_e7	Y (1-28)	2
NIG_008580	-	AA9(7-220)	N	AA9_e0	N	2
NIG_008826	N	GT2(504-710)	GT0	N	N	2
NIG_008849	-	AA14(19-289)	N	AA14_e0	Y (1-19)	2
NIG_008859	1.1.3.-	AA7(467-664)	N	AA7_e0	N	2
NIG_008864	1.1.3.-	AA7(124-568)	N	AA7_e0	Y (1-24)	2
NIG_008992	-	AA11(23-231)	N	AA11_e5	Y (1-23)	2
NIG_009240	-	CE3(69-268)	N	CE3_e20	N	2
NIG_009267	3.1.1.74	CE5(33-226)	N	CE5_e27	Y (1-20)	2
NIG_009276	1.1.99.18	AA8(28-188)	N	AA8_e1	Y (1-24)	2
NIG_009310	1.1.3.-	AA7(31-252)	N	AA7_e0	N	2
NIG_009317	-	CE5(56-229)	N	CE5_e10	Y (1-23)	2
NIG_009323	1.14.99.54|1.14.99.56	AA9(8-232)	N	AA9_e15	Y (1-25)	2
NIG_009338	-	CE8(32-304)	N	CE8_e40	Y (1-24)	2
NIG_009414	-	CE16(42-333)	N	CE16_e2	Y (1-24)	2
NIG_009522	-	GH105(56-378)	N	GH105_e34	Y (1-26)	2
NIG_009563	-	CE3(80-278)	N	CE3_e20	Y (1-38)	2
NIG_009631	-	GH16_18(69-225)	N	GH16_e149	Y (1-22)	2
NIG_009641	-	CE3(104-301)	N	CE3_e20	N	2
NIG_009654	1.1.3.-	AA7(56-267)	N	AA7_e0	Y (1-33)	2
NIG_009809	3.1.1.74	CE5(45-220)	N	CE5_e22	Y (1-21)	2
NIG_009822	4.2.2.2	PL1_7(82-263)	N	PL1_e18	Y (1-24)	2
NIG_009842	-	AA2(107-335)	N	AA2_e12	N	2
NIG_009851	-	CE5(266-433)	N	CE5_e26	N	2
NIG_009943	3.2.1.21|3.2.1.37	GH3(153-298)	N	GH3_e32	N	2
NIG_009987	3.2.1.-	GH17(322-563)	N	GH17_e33	N	2
NIG_010105	3.2.1.8	GH11(41-218)	N	GH11_e11	Y (1-20)	2
NIG_010176	-	GT71(159-410)	N	GT71_e12	N	2
NIG_010284	-	CE4(44-149)	N	CE4_e234	N	2
NIG_010445	3.2.1.181	GH16_10(31-224)	N	GH16_e289	Y (1-20)	2
NIG_010456	-	GH105(350-589)	N	GH105_e50	N	2
NIG_010496	3.2.1.-	GH132(118-425)	N	GH132_e3	Y (1-26)	2
NIG_010653	-	GH16_1(75-293)	N	GH16_e109	Y (1-25)	2
NIG_010708	-	GT32(94-173)	N	GT32_e172	N	2
NIG_010709	-	CE4(500-615)	N	CE4_e209	N	2
NIG_010721	1.1.3.-	AA7(225-547)	N	AA7_e0	N	2
NIG_010744	2.4.1.-	GT69(53-310)	N	GT69_e1	N	2
NIG_010845	3.2.1.4|3.2.1.151|3.2.1.73	GH12(91-238)	N	GH12_e41	Y (1-20)	2
NIG_010943	-	GT1(113-462)	N	GT1_e555	N	2
NIG_010952	1.1.3.-	AA7(51-262)	N	AA7_e0	Y (1-20)	2
NIG_010989	3.2.1.8	GH11(44-220)	N	GH11_e11	Y (1-23)	2
NIG_010990	-	GT32(76-158)	N	GT32_e64	N	2
NIG_011100	-	CE1(46-208)	N	CE1_e37	Y (1-25)	2
NIG_011114	-	AA9(10-235)	N	AA9_e28	Y (1-38)	2
NIG_011134	2.4.1.131|2.4.1.-	GT15(96-388)	N	GT15_e0	N	2
NIG_011154	-	AA8(35-215)	N	AA8_e0	Y (1-27)	2
NIG_011201	3.2.1.39	GH16_3(29-290)	N	GH16_e303	Y (1-18)	2
NIG_001405	-	N	GH39	GH39_e87	Y (1-28)	2
NIG_001474	-	N	GT31	GT31_e78	N	2
NIG_001741	2.4.1.173|2.4.1.-	N	GT1	GT1_e153	N	2
NIG_002791	-	N	GT31	GT31_e65	N	2
NIG_005186	-	N	GH36	GH36_e13	N	2
NIG_000149	-	N	GT2	GT2	N	2
NIG_005653	-	N	CBM50	CBM50_e307	N	2
NIG_007632	-	N	GH17	GH17_e57	Y (1-24)	2
NIG_008792	-	N	GH55	GH55_e6	N	2
NIG_006793	-	N	GT31	GT31_e60	N	2
NIG_008270	-	N	GT41	GT41_e74	N	2
NIG_002211	-	N	GT31	GT31_e75	Y (1-29)	2
NIG_007857	-	N	GT31	GT31_e89	N	2
NIG_010291	-	N	AA0	AA2_e1+AA2_e1	N	2
NIG_000984	N	AA8(47-207)	N	N	Y (1-28)	1
NIG_003486	N	CE1(23-281)	N	N	N	1
NIG_004100	N	AA3(149-736)	N	N	N	1
NIG_006400	N	CE1(60-227)	N	N	Y (1-24)	1
NIG_006898	N	CE1(35-208)	N	N	Y (1-18)	1
NIG_007036	N	GH109(7-164)	N	N	N	1
NIG_008481	N	GH179(51-200)	N	N	N	1
NIG_010913	N	GT2(278-541)	N	N	N	1
NIG_007204	-	N	N	GT32_e172	N	1
NIG_008568	-	N	N	GT25_e173	N	1
NIG_009639	-	N	N	GT2	N	1
NIG_002492	-	N	N	AA3_e60	Y (1-26)	1
NIG_003673	-	N	N	CBM50_e516	Y (1-19)	1
NIG_004694	3.2.1.132	N	N	GH75_e8	N	1
NIG_004659	3.2.1.17	N	N	GH25_e226	Y (1-19)	1
NIG_006613	-	N	N	GT31_e78	Y (1-29)	1
NIG_000026	-	N	N	CBM63_e10	Y (1-30)	1
NIG_000593	-	N	N	CBM48_e62	N	1
NIG_000745	-	N	N	GT31_e37	N	1
NIG_010772	-	N	N	CBM50_e1018	N	1
NIG_000147	-	N	N	GT31_e34	N	1
NIG_001539	-	N	N	CBM50_e516	Y (1-26)	1
NIG_005388	-	N	N	GT25_e168	N	1
NIG_006520	-	N	N	GT31_e78	Y (1-29)	1
NIG_008277	-	N	N	GT25_e173	N	1
NIG_010333	-	N	N	GT1_e51	N	1
NIG_006556	-	N	N	GT31_e78	Y (1-29)	1
NIG_007305	-	N	N	CBM50_e659	N	1
NIG_000010	N	N	CBM48+GH13_8	N	N	1
NIG_000017	N	N	GH42	N	N	1
NIG_000042	N	N	GH3	N	N	1
NIG_000112	N	N	GH128	N	N	1
NIG_000148	N	N	GT0	N	N	1
NIG_000275	N	N	GH28	N	N	1
NIG_000290	N	N	GT7	N	N	1
NIG_000366	N	N	GH32	N	N	1
NIG_000378	N	N	CBM12	N	N	1
NIG_000406	N	N	GT71	N	N	1
NIG_000413	N	N	GH3	N	N	1
NIG_000427	N	N	GT31	N	N	1
NIG_000462	N	N	GH32	N	N	1
NIG_000463	N	N	GH27	N	N	1
NIG_000585	N	N	AA3_2	N	N	1
NIG_000698	N	N	GT2	N	N	1
NIG_000785	N	N	GT2	N	N	1
NIG_000807	N	N	GH78	N	N	1
NIG_000816	N	N	GH7	N	N	1
NIG_000864	N	N	AA4	N	N	1
NIG_000879	N	N	AA5_2	N	N	1
NIG_000957	N	N	GT2	N	N	1
NIG_000999	N	N	CBM18+GH18	N	N	1
NIG_001025	N	N	GH43_29	N	N	1
NIG_001104	N	N	GT31	N	N	1
NIG_001247	N	N	GT2	N	N	1
NIG_001315	N	N	CBM48+GH13_8	N	N	1
NIG_001347	N	N	GH36	N	N	1
NIG_001401	N	N	GT3	N	N	1
NIG_001404	N	N	GH55	N	N	1
NIG_001413	N	N	GT57	N	N	1
NIG_001506	N	N	GH0	N	N	1
NIG_001532	N	N	CBM18+GH18	N	N	1
NIG_001553	N	N	CBM18+GH18	N	N	1
NIG_001578	N	N	AA3_2	N	N	1
NIG_001594	N	N	CE8	N	N	1
NIG_001717	N	N	GT0	N	N	1
NIG_001747	N	N	GH0	N	N	1
NIG_001770	N	N	CBM48+GH13_8	N	N	1
NIG_001771	N	N	AA3_2	N	N	1
NIG_001774	N	N	GH32	N	N	1
NIG_001851	N	N	GH36	N	N	1
NIG_001891	N	N	GH154	N	N	1
NIG_001919	N	N	GT2	N	N	1
NIG_001930	N	N	CE4	N	Y (1-23)	1
NIG_001971	N	N	CBM24	N	N	1
NIG_001974	N	N	GH17+GT48	N	N	1
NIG_002025	N	N	GT57	N	N	1
NIG_002062	N	N	CBM18+GH16_19	N	N	1
NIG_002071	N	N	GT8	N	N	1
NIG_002079	N	N	GT20	N	Y (1-22)	1
NIG_002185	N	N	CE8	N	N	1
NIG_002189	N	N	GT22	N	N	1
NIG_002228	N	N	GH78	N	N	1
NIG_002235	N	N	GT8	N	N	1
NIG_002255	N	N	AA2	N	N	1
NIG_002264	N	N	GT3	N	N	1
NIG_002268	N	N	GH2	N	N	1
NIG_002407	N	N	CBM18+GH18	N	N	1
NIG_002464	N	N	CBM18+GH18	N	N	1
NIG_002483	N	N	GH128	N	N	1
NIG_002486	N	N	GT3	N	N	1
NIG_002522	N	N	CBM48+GH13_8	N	N	1
NIG_002558	N	N	CE1	N	N	1
NIG_002567	N	N	GH63	N	N	1
NIG_002572	N	N	GT90	N	N	1
NIG_002666	N	N	AA9	N	N	1
NIG_002731	N	N	GH32	N	N	1
NIG_002736	N	N	GH131	N	N	1
NIG_002801	N	N	GT1	N	N	1
NIG_002856	N	N	GH3	N	N	1
NIG_002869	N	N	GH128	N	N	1
NIG_002962	N	N	GT4	N	N	1
NIG_003025	N	N	GH12	N	N	1
NIG_003060	N	N	CE8	N	N	1
NIG_003101	N	N	CBM13	N	Y (1-20)	1
NIG_003102	N	N	GT31	N	N	1
NIG_003143	N	N	GH5_12	N	N	1
NIG_003151	N	N	CE4	N	N	1
NIG_003248	N	N	GH37	N	N	1
NIG_003266	N	N	AA3_2	N	N	1
NIG_003309	N	N	CBM5+GH18	N	N	1
NIG_003332	N	N	GH76	N	N	1
NIG_003349	N	N	AA1_3	N	N	1
NIG_003353	N	N	CE3	N	N	1
NIG_003398	N	N	GH12	N	N	1
NIG_003408	N	N	AA9	N	N	1
NIG_003416	N	N	GH13_17	N	N	1
NIG_003423	N	N	GT22	N	N	1
NIG_003424	N	N	GH13_31	N	N	1
NIG_003449	N	N	CE8	N	N	1
NIG_003644	N	N	GH5	N	N	1
NIG_003654	N	N	GT4	N	N	1
NIG_003682	N	N	CE8	N	N	1
NIG_003779	N	N	GT47	N	N	1
NIG_003796	N	N	GH30_7	N	N	1
NIG_003812	N	N	AA3_2	N	N	1
NIG_003846	N	N	AA3_2	N	N	1
NIG_003855	N	N	CBM48+GH13_8	N	N	1
NIG_003913	N	N	CE5	N	N	1
NIG_003935	N	N	AA3_2	N	N	1
NIG_003940	N	N	AA9	N	N	1
NIG_003947	N	N	GT98	N	N	1
NIG_003990	N	N	GH18	N	N	1
NIG_004016	N	N	GT22	N	N	1
NIG_004020	N	N	CE3	N	N	1
NIG_004034	N	N	CBM48+GH13	N	N	1
NIG_004051	N	N	GT0	N	N	1
NIG_004054	N	N	GT4	N	Y (1-46)	1
NIG_004096	N	N	CE8	N	N	1
NIG_004105	N	N	GT1	N	N	1
NIG_004116	N	N	GH5	N	N	1
NIG_004129	N	N	GT2	N	N	1
NIG_004138	N	N	GH79	N	N	1
NIG_004267	N	N	GT3	N	N	1
NIG_004288	N	N	GH78	N	N	1
NIG_004359	N	N	CE5	N	N	1
NIG_004418	N	N	GH78+GH79	N	N	1
NIG_004493	N	N	GH47	N	N	1
NIG_004532	N	N	CBM18+GH16_19	N	N	1
NIG_004593	N	N	GH43_26	N	N	1
NIG_004617	N	N	GT1	N	N	1
NIG_004637	N	N	GH17+GT48	N	N	1
NIG_004679	N	N	GT57	N	N	1
NIG_004882	N	N	GH18	N	N	1
NIG_004887	N	N	GT4	N	N	1
NIG_004923	N	N	GH18	N	N	1
NIG_004924	N	N	GH18	N	N	1
NIG_004925	N	N	GH76	N	N	1
NIG_004931	N	N	GT2	N	Y (1-49)	1
NIG_004945	N	N	GH18	N	N	1
NIG_004978	N	N	GH79	N	N	1
NIG_005028	N	N	GT18	N	N	1
NIG_005032	N	N	GH31	N	N	1
NIG_005065	N	N	GH93	N	N	1
NIG_005131	N	N	GH18	N	N	1
NIG_005142	N	N	GT50	N	N	1
NIG_005156	N	N	GT2	N	N	1
NIG_005195	N	N	GT91	N	N	1
NIG_005223	N	N	AA1	N	N	1
NIG_005273	N	N	GT2	N	N	1
NIG_005283	N	N	AA9	N	Y (1-21)	1
NIG_005333	N	N	CE0	N	N	1
NIG_005397	N	N	GH43_26	N	N	1
NIG_005422	N	N	GT2	N	N	1
NIG_005433	N	N	CE1	N	N	1
NIG_005436	N	N	CBM18+GH16_19	N	N	1
NIG_005552	N	N	GT2	N	N	1
NIG_005568	N	N	GT0	N	N	1
NIG_005609	N	N	GT1	N	N	1
NIG_005624	N	N	GH47	N	N	1
NIG_005730	N	N	CBM48	N	N	1
NIG_005773	N	N	GT0	N	N	1
NIG_005885	N	N	GH27	N	N	1
NIG_005907	N	N	CBM18	N	N	1
NIG_005908	N	N	GT4	N	N	1
NIG_005955	N	N	GT47+GT64	N	N	1
NIG_005969	N	N	AA9+CBM1	N	N	1
NIG_005974	N	N	CBM91+GH43_14	N	N	1
NIG_006001	N	N	GH32	N	N	1
NIG_006014	N	N	GT58	N	N	1
NIG_006044	N	N	CE0	N	Y (1-19)	1
NIG_006059	N	N	GH32	N	N	1
NIG_006082	N	N	CBM43	N	N	1
NIG_006085	N	N	GT58	N	N	1
NIG_006135	N	N	GH10	N	N	1
NIG_006185	N	N	GH31	N	N	1
NIG_006186	N	N	GH71	N	N	1
NIG_006189	N	N	GT2	N	N	1
NIG_006223	N	N	GH23	N	N	1
NIG_006229	N	N	GH88	N	N	1
NIG_006286	N	N	GT34	N	N	1
NIG_006296	N	N	GT8	N	N	1
NIG_006311	N	N	GH85	N	N	1
NIG_006351	N	N	GH12	N	N	1
NIG_006357	N	N	CBM1	N	Y (1-20)	1
NIG_006391	N	N	AA3_2	N	N	1
NIG_006433	N	N	GH32	N	Y (1-28)	1
NIG_006460	N	N	AA9	N	N	1
NIG_006489	N	N	CE8	N	N	1
NIG_006565	N	N	GH36	N	N	1
NIG_006568	N	N	GH3	N	N	1
NIG_006592	N	N	GH3	N	N	1
NIG_006635	N	N	CE1	N	N	1
NIG_006684	N	N	GT22	N	N	1
NIG_006708	N	N	AA9	N	N	1
NIG_006736	N	N	GH127	N	N	1
NIG_006790	N	N	GH36	N	N	1
NIG_006819	N	N	CBM20+GH15	N	Y (1-22)	1
NIG_006839	N	N	GT7	N	N	1
NIG_006858	N	N	GT22	N	N	1
NIG_006864	N	N	GT35	N	N	1
NIG_006871	N	N	GT47	N	N	1
NIG_006899	N	N	CE8	N	N	1
NIG_006923	N	N	GH5_12	N	N	1
NIG_006946	N	N	GH16_1	N	N	1
NIG_006969	N	N	GT2	N	N	1
NIG_006988	N	N	CBM18+GH18	N	N	1
NIG_006989	N	N	GH18	N	N	1
NIG_006997	N	N	AA9	N	N	1
NIG_007006	N	N	PL4_3	N	N	1
NIG_007080	N	N	GT2	N	N	1
NIG_007097	N	N	GH27	N	N	1
NIG_007123	N	N	GH1	N	N	1
NIG_007131	N	N	CBM18+CE4	N	N	1
NIG_007142	N	N	CBM12	N	Y (1-27)	1
NIG_007151	N	N	GH72	N	N	1
NIG_007158	N	N	GT22	N	N	1
NIG_007162	N	N	GH5_12	N	N	1
NIG_007237	N	N	CE3	N	N	1
NIG_007265	N	N	GH12	N	N	1
NIG_007357	N	N	CE16	N	N	1
NIG_007370	N	N	GH18	N	N	1
NIG_007408	N	N	GH130	N	N	1
NIG_007416	N	N	GT0	N	N	1
NIG_007478	N	N	CBM13	N	N	1
NIG_007576	N	N	GH5_12	N	N	1
NIG_007635	N	N	GT2	N	N	1
NIG_007654	N	N	GH5_12	N	N	1
NIG_007665	N	N	GH16_2	N	N	1
NIG_007702	N	N	GH125	N	N	1
NIG_007760	N	N	GH1+GH95	N	Y (1-37)	1
NIG_007777	N	N	GT2	N	N	1
NIG_007811	N	N	GH3	N	N	1
NIG_007858	N	N	GT31	N	N	1
NIG_007868	N	N	GT58	N	N	1
NIG_007884	N	N	GT2	N	N	1
NIG_007934	N	N	AA3_2	N	N	1
NIG_008063	N	N	GH16_4	N	N	1
NIG_008107	N	N	GT4	N	N	1
NIG_008116	N	N	GH43_26	N	N	1
NIG_008154	N	N	GH28	N	N	1
NIG_008199	N	N	GT1	N	N	1
NIG_008201	N	N	GH47	N	N	1
NIG_008237	N	N	GH18	N	N	1
NIG_008239	N	N	GT8	N	N	1
NIG_008246	N	N	GT47+GT64	N	N	1
NIG_008306	N	N	GH43_30	N	N	1
NIG_008367	N	N	GH71	N	N	1
NIG_008385	N	N	GH114	N	N	1
NIG_008391	N	N	GT90	N	N	1
NIG_008405	N	N	AA9	N	N	1
NIG_008538	N	N	CBM18+GH16_19	N	N	1
NIG_008540	N	N	CBM1+GH5_5	N	N	1
NIG_008543	N	N	GT13	N	N	1
NIG_008554	N	N	GT0	N	N	1
NIG_008558	N	N	GH32	N	N	1
NIG_008594	N	N	GH152	N	N	1
NIG_008631	N	N	GH42	N	N	1
NIG_008694	N	N	GH10	N	N	1
NIG_008732	N	N	GH0	N	N	1
NIG_008740	N	N	GT2	N	N	1
NIG_008752	N	N	GT22	N	N	1
NIG_008793	N	N	GH55	N	N	1
NIG_008803	N	N	CBM1+GH74	N	N	1
NIG_008840	N	N	GH88	N	N	1
NIG_008844	N	N	GH105	N	N	1
NIG_008846	N	N	GT32	N	N	1
NIG_008886	N	N	AA5_1	N	N	1
NIG_008942	N	N	PL1_7	N	N	1
NIG_008968	N	N	AA3_2	N	N	1
NIG_008973	N	N	GH53	N	N	1
NIG_009039	N	N	GH76	N	N	1
NIG_009089	N	N	GH16_20	N	N	1
NIG_009106	N	N	CBM12	N	Y (1-25)	1
NIG_009119	N	N	GH152	N	N	1
NIG_009213	N	N	GT1	N	Y (1-20)	1
NIG_009380	N	N	GH78+GH79	N	N	1
NIG_009396	N	N	GH71	N	Y (1-34)	1
NIG_009568	N	N	CBM48	N	Y (1-22)	1
NIG_009586	N	N	GT31	N	N	1
NIG_009619	N	N	AA9+CBM1	N	N	1
NIG_009622	N	N	GH47	N	N	1
NIG_009634	N	N	GH13_22+GT5	N	N	1
NIG_009657	N	N	CE5	N	N	1
NIG_009678	N	N	GH81	N	N	1
NIG_009740	N	N	GH146	N	N	1
NIG_009748	N	N	AA12	N	N	1
NIG_009778	N	N	GH47	N	N	1
NIG_009801	N	N	GH18	N	N	1
NIG_009827	N	N	CBM48+GH13_8	N	N	1
NIG_009885	N	N	GT1	N	N	1
NIG_009891	N	N	GT1	N	N	1
NIG_009944	N	N	GH3	N	N	1
NIG_009955	N	N	GH132	N	N	1
NIG_009977	N	N	CBM50	N	N	1
NIG_010007	N	N	AA2	N	N	1
NIG_010019	N	N	CBM48	N	N	1
NIG_010107	N	N	GH13_25+GH133	N	Y (1-27)	1
NIG_010111	N	N	GT20	N	N	1
NIG_010204	N	N	GT90	N	N	1
NIG_010257	N	N	GH20	N	N	1
NIG_010260	N	N	CBM18+GH16_19	N	N	1
NIG_010315	N	N	AA3_2	N	N	1
NIG_010365	N	N	GH5_12	N	N	1
NIG_010422	N	N	GT31	N	N	1
NIG_010439	N	N	GH28	N	N	1
NIG_010440	N	N	GH93	N	N	1
NIG_010494	N	N	GH114	N	N	1
NIG_010551	N	N	CE5	N	N	1
NIG_010556	N	N	GT2	N	N	1
NIG_010605	N	N	GT30	N	N	1
NIG_010693	N	N	GH28	N	N	1
NIG_010722	N	N	AA1	N	N	1
NIG_010757	N	N	GH47	N	N	1
NIG_010781	N	N	GH37	N	N	1
NIG_010788	N	N	CBM50	N	N	1
NIG_010792	N	N	GT31	N	N	1
NIG_010814	N	N	GH47	N	N	1
NIG_010860	N	N	GT4	N	Y (1-38)	1
NIG_010866	N	N	GH51	N	N	1
NIG_010874	N	N	GH27	N	N	1
NIG_010895	N	N	GT31	N	N	1
NIG_010897	N	N	GT13	N	N	1
NIG_010938	N	N	CE8	N	N	1
NIG_010986	N	N	GH16_2	N	N	1
NIG_011014	N	N	GH18	N	N	1
NIG_011043	N	N	CBM50	N	Y (1-27)	1
NIG_011054	N	N	GH17+GT48	N	N	1
NIG_011058	N	N	GH37	N	N	1
NIG_011135	N	N	GT15	N	N	1
NIG_011214	N	N	CBM48+GH13_8	N	N	1
