# Supplementary material for: Comparative genomics of endophytic fungi Apiospora malaysiana with related ascomycetes indicates adaptation attuned to lifestyle choices with potential sustainable cellulolytic activity
Source: DNA Res. 2025 May 10;32(3):dsaf011. doi: 10.1093/dnares/dsaf011 (PMC12202052; doi:10.1093/dnares/dsaf011)
Supplement: dsaf011_suppl_Supplementary_Table_S5 [file dsaf011_suppl_supplementary_table_s5.xlsx]

## Sheet: Glycoside hydrolase
GeneID	EC#	HMMER	DIAMOND	dbCAN	Signal Peptide	# of Tools
APM_000018	3.2.1.8	GH10(30-326)	GH10	GH10_e64	Y (1-18)	3
APM_000085	3.2.1.20	GH31_1(304-858)	GH31_1	GH31_e82	Y (1-24)	3
APM_000114	3.2.1.-	GH18(49-403)	GH18	GH18_e227	Y (1-28)	3
APM_000185	-	GH31_15(173-616)	GH31	GH31_e77	N	3
APM_000196	3.2.1.111|3.2.1.51|-	GH29(23-367)	GH29	GH29_e30+CBM32_e126	Y (1-22)	3
APM_000220	-	N	GH17	GH17_e7	Y (1-17)	2
APM_000263	5.4.99.11|3.2.1.20|3.2.1.10|3.2.1.-|3.2.1.70	GH13_40(156-371)	GH13_40	GH13_e122	N	3
APM_000277	-	GH16_18(72-228)	GH16_18	GH16_e153	Y (1-24)	3
APM_000324	-	GH64(58-427)	GH64	GH64_e11	Y (1-22)	3
APM_000326	3.2.1.31|3.2.1.-	GH79(57-474)	GH79	GH79_e21	N	3
APM_000345	-	GH93(48-328)	N	GH93_e12	N	2
APM_000350	3.2.1.8	GH10(25-337)	CBM1+GH10	GH10_e40	Y (1-24)	3
APM_000355	3.2.1.-|-	GH35(43-352)	GH35	GH35_e18+CBM67_e19	Y (1-23)	3
APM_000389	-	GH43_26(12-320)	N	GH43_e181	N	2
APM_000445	-	N	GH36	GH36_e13	N	2
APM_000458	3.2.1.113	GH47(101-567)	GH47	GH47_e5	N	3
APM_000462	3.2.1.4	GH45(28-229)	GH45	GH45_e0	Y (1-22)	3
APM_000534	-	GH152(77-343)	GH152	GH152_e10	N	3
APM_000589	3.2.1.37	GH3(68-341)	GH3	GH3_e21	Y (1-21)	3
APM_000609	-	GH43_36(80-346)+CBM91(374-555)	CBM1+GH43_36	GH43_e274+CBM91_e7	Y (1-21)	3
APM_000634	3.2.1.164	GH30_5(26-477)	GH30_5	GH30_e22	Y (1-21)	3
APM_000657	3.2.1.91|3.2.1.4	GH6(57-349)	GH6	GH6_e20	Y (1-24)	3
APM_000676	3.2.1.6	GH16_3(30-279)	GH16_3	GH16_e87	Y (1-20)	3
APM_000720	3.2.1.4	GH5_5(89-377)	CBM1+GH5_5	GH5_e65	Y (1-22)	3
APM_000722	3.2.1.21|3.2.1.37	GH3(26-234)	GH3	GH3_e32	N	3
APM_000804	3.2.1.4|3.2.1.37	GH5_22(55-356)	GH5_22	GH5_e288	N	3
APM_000852	2.4.1.321	GH94(51-808)	GH94	GH94_e4	N	3
APM_000854	-	GH16_18(49-204)	GH16_18	GH16_e274	N	3
APM_000859	-	GH141(19-561)	GH141	GH141_e5	N	3
APM_000876	-	GH92(245-746)	GH92	GH92_e35	Y (1-24)	3
APM_001124	3.2.1.89	GH53(21-335)	GH53	GH53_e5	Y (1-19)	3
APM_001130	3.2.1.113	GH47(123-593)	GH47	GH47_e5	N	3
APM_001140	3.2.1.14	GH18(23-286)	N	GH18_e94	N	2
APM_001145	3.2.1.113	GH47(5-431)	GH47	GH47_e17	N	3
APM_001151	-	GH131(30-283)	N	GH131_e0	Y (1-19)	2
APM_001192	3.2.1.21|3.2.1.37	GH3(88-302)	GH3	GH3_e32	N	3
APM_001385	3.2.1.3|3.2.1.1	GH15(64-461)+CBM20(542-632)	CBM20+GH15	GH15_e31+CBM20_e10	N	3
APM_001450	-	GH128(187-401)	N	GH128_e34	Y (1-22)	2
APM_001519	3.2.1.55	GH51_1(15-502)	GH51	GH51_e31	N	3
APM_001531	-	GH72(19-297)	GH72	GH72_e10	Y (1-20)	3
APM_001539	-	GH5_16(56-421)	GH5_16	GH5_e318	Y (1-25)	3
APM_001544	3.2.1.1|3.2.1.116|2.4.1.-	GH13_5(38-380)	GH13_5	GH13_e173	N	3
APM_001553	3.2.1.145	GH43_25(2-201)	CBM35+GH43_25	GH43_e60	N	3
APM_001585	-	GH43_30(115-396)	N	GH43_e297	N	2
APM_001623	2.4.1.18	GH13_8(248-521)	CBM48+GH13_8	CBM48_e32+GH13_e20	N	3
APM_001825	3.2.1.28|-	GH65(392-735)	GH65	GH65_e25+CBM32_e187	Y (1-20)	3
APM_001842	-	GH128(46-278)	N	GH128_e26	Y (1-25)	2
APM_001890	N	GH63(454-903)	GH0	N	N	2
APM_001978	-	GH78(423-826)	GH78	GH78_e20	Y (1-22)	3
APM_002121	3.2.1.113	GH47(119-620)	GH47	GH47_e5	Y (1-31)	3
APM_002125	-	GH76(28-365)	N	GH76_e26	Y (1-36)	2
APM_002145	3.2.1.177	GH31_4(210-655)	GH31	GH31_e0	N	3
APM_002275	3.2.1.24	GH38(287-544)	GH38	GH38_e20	N	3
APM_002304	3.2.1.113	GH47(170-663)	GH47	GH47_e17	N	3
APM_002375	3.2.1.75	GH5_15(90-402)	GH5_15	GH5_e57	N	3
APM_002383	3.2.1.14	GH18(179-532)	GH18	GH18_e20	N	3
APM_002408	-	GH5_41(91-351)	N	GH5_e291	Y (1-26)	2
APM_002437	-	GH33(27-329)	GH33	GH33_e13	N	3
APM_002455	3.2.1.4	GH7(23-412)	GH7	GH7_e5	Y (1-18)	3
APM_002518	-	GH92(265-773)	GH92	GH92_e35	Y (1-33)	3
APM_002538	3.2.1.55|3.2.1.37	GH54(28-342)+CBM42(361-505)	CBM42+GH54	GH54_e0+CBM42_e0	Y (1-26)	3
APM_002571	3.2.1.8	GH10(90-386)	CBM1+GH10	GH10_e64	Y (1-19)	3
APM_002619	3.2.1.21|3.2.1.45|3.2.1.104	GH5_12(5-616)	GH5_12	GH5_e145	N	3
APM_002661	3.2.1.-|2.4.1.-	GH17(314-582)	GH17	GH17_e67	N	3
APM_002799	3.2.1.101	GH76(29-399)	N	GH76_e8	Y (1-22)	2
APM_002890	2.4.1.-	GH72(18-335)	GH72	GH72_e9	Y (1-20)	3
APM_002901	-	N	GH17	GH17_e57	Y (1-19)	2
APM_003039	3.2.1.23	GH2(99-956)	GH2	GH2_e61	N	3
APM_003048	3.2.1.23	GH42(49-435)	CBM18+GH42	GH42_e1	Y (1-29)	3
APM_003112	3.2.1.4|3.2.1.73	GH7(26-398)	CBM1+GH7	GH7_e1	Y (1-23)	3
APM_003133	3.2.1.55	GH51_2(207-648)	GH51_2	GH51_e35	Y (1-21)	3
APM_003155	-	GH3(51-258)	GH3	GH3_e132	N	3
APM_003170	3.2.1.22	GH27(120-403)	GH27	GH27_e18	N	3
APM_003243	3.2.1.146	GH2(51-483)	GH2	GH2_e74	N	3
APM_003290	3.2.1.39	GH81(38-710)	GH81	GH81_e0	N	3
APM_003436	-	GH28(58-412)	GH28	GH28_e79	Y (1-21)	3
APM_003521	3.2.1.58	GH5_9(430-753)	GH5_9	GH5_e261	N	3
APM_003556	3.2.1.51	GH29(331-699)	GH29	GH29_e76	Y (1-27)	3
APM_003601	3.2.1.176|3.2.1.132|3.2.1.4	GH7(20-452)	GH7	GH7_e0	Y (1-19)	3
APM_003640	3.2.1.17	GH25(28-209)	N	GH25_e226	Y (1-23)	2
APM_003778	-	GH16_1(117-261)	N	GH16_e68	N	2
APM_003885	2.4.1.-	GH72(28-352)	CBM43+GH72	GH72_e5+CBM43_e30	Y (1-25)	3
APM_003910	3.2.1.113	GH47(234-1035)	GH47	GH47_e5	N	3
APM_003952	3.2.1.45	GH5_12(36-625)	GH5_12	GH5_e298	N	3
APM_003981	3.2.1.21|3.2.1.45|3.2.1.104	GH5_12(16-549)	GH5_12	GH5_e145	N	3
APM_003989	3.2.1.6	GH16_3(31-307)	N	GH16_e87	Y (1-21)	2
APM_003990	3.2.1.176|3.2.1.132|3.2.1.4	GH7(20-451)	GH7	GH7_e0	Y (1-59)	3
APM_004088	3.2.1.14	GH18(30-278)	CBM1+GH18	GH18_e94	Y (1-24)	3
APM_004097	-	GH76(94-425)	N	GH76_e17	Y (1-19)	2
APM_004127	3.2.1.67	GH28(1500-1704)	GH28	GH28_e61	N	3
APM_004194	3.2.1.8|3.2.1.-	GH30_7(30-504)	N	GH30_e48	N	2
APM_004232	3.2.1.-	GH18(27-431)	CBM18+GH18	GH18_e227	N	3
APM_004362	3.2.1.26|3.2.1.80|2.4.1.-	GH32(49-354)	GH32	GH32_e108	Y (1-20)	3
APM_004363	-	GH43_26(49-380)	GH43_26	GH43_e181	Y (1-22)	3
APM_004403	-	GH93(53-314)	N	GH93_e12	Y (1-27)	2
APM_004421	3.2.1.55|-	GH43_22(87-305)+GH43_34(369-648)	GH43_22+GH43_34	GH43_e135+GH43_e298	Y (1-38)	3
APM_004435	2.4.1.-	GH72(16-349)	GH72	GH72_e9	N	3
APM_004444	-	GH18(18-354)	GH18	GH18_e143	N	3
APM_004474	3.2.1.14|3.2.1.17	GH18(24-222)	N	GH18_e81	N	2
APM_004515	3.2.1.-|3.2.1.63	GH95(29-767)	GH95	GH95_e1	Y (1-23)	3
APM_004543	3.2.1.37|3.2.1.55|3.2.1.-|-	GH43_11(4-295)+CBM91(323-529)	CBM91+GH43_11	GH43_e285+CBM91_e24	N	3
APM_004605	-	GH76(37-403)	GH76	GH76_e9	Y (1-38)	3
APM_004626	-	GH132(36-309)	N	GH132_e1	Y (1-26)	2
APM_004651	-	GH76(39-400)	GH76	GH76_e17	Y (1-24)	3
APM_004711	3.2.1.106|3.2.1.-	GH63(558-749)	GH63	GH63_e12	Y (1-23)	3
APM_004749	-	GH92(253-755)	GH92	GH92_e32	Y (1-21)	3
APM_004837	3.2.1.21|3.2.1.-	GH3(64-271)	GH3	GH3_e223	N	3
APM_004877	3.2.1.14	GH18(37-370)	CBM18+GH18	GH18_e232	Y (1-21)	3
APM_004896	-	GH131(27-285)	N	GH131_e4	N	2
APM_004935	-	GH128(45-277)	N	GH128_e2	Y (1-20)	2
APM_005013	-	GH125(88-524)	GH125	GH125_e2	Y (1-24)	3
APM_005127	3.2.1.31|3.2.1.-	GH79(41-532)	GH79	GH79_e21	N	3
APM_005147	-	GH47(1-538)	GH47	GH47_e19	N	3
APM_005220	3.2.1.99	GH43_6(35-322)	GH43_6	GH43_e141	Y (1-18)	3
APM_005283	-	N	GH17	GH17_e7	Y (1-19)	2
APM_005423	3.2.1.21|3.2.1.-	GH3(85-300)	GH3	GH3_e16	Y (1-19)	3
APM_005501	-	GH17(194-418)	N	GH17_e14	N	2
APM_005520	2.4.1.-	GH72(16-330)	CBM43+GH72	GH72_e5+CBM43_e30	Y (1-18)	3
APM_005545	-	GH64(3-380)	GH64	GH64_e2	N	3
APM_005611	3.2.1.21	GH1(2-474)	GH1	GH1_e105	N	3
APM_005710	3.2.1.164	GH5_16(1440-1779)	GH5_16	GH5_e102	N	3
APM_005805	-	GH16_22(90-305)	N	GH16_e291	Y (1-29)	2
APM_005900	3.2.1.96	GH18(22-246)	N	GH18_e169	N	2
APM_005912	3.2.1.21	GH3(34-245)	GH3	GH3_e51	N	3
APM_005968	3.2.1.21	GH1(163-617)	GH1	GH1_e4	Y (1-25)	3
APM_005982	3.2.1.21|3.2.1.37	GH3(64-259)	GH3	GH3_e32	Y (1-21)	3
APM_006028	3.2.1.151|3.2.1.150|-	GH74(78-186)	CBM1+GH74	GH74_e1+GH74_e8+GH74_e1	Y (1-22)	3
APM_006099	3.2.1.75	GH30_3(70-487)	GH30_3	GH30_e57	N	3
APM_006148	2.4.1.25|3.2.1.33	GH13_25(1081-1533)	GH13_25+GH133	GH13_e153+GH133_e0	N	3
APM_006159	3.2.1.78	GH5_7(121-360)	CBM1+GH5_7	GH5_e89	N	3
APM_006165	-	GH92(193-701)	GH92	GH92_e35	N	3
APM_006241	3.2.1.55|3.2.1.-	GH62(105-375)	CBM1+GH62	GH62_e0	N	3
APM_006252	3.2.1.8	GH11(45-223)	GH11	GH11_e11	Y (1-20)	3
APM_006264	3.2.1.113	GH47(66-550)	GH47	GH47_e16	Y (1-27)	3
APM_006293	3.2.1.14	GH18(9-364)	GH18	GH18_e20	N	3
APM_006323	3.2.1.14	GH18(505-841)	CBM18+CBM50+GH18	CBM18_e13+GH18_e72	Y (1-29)	3
APM_006392	3.2.1.39	GH16_4(157-480)	GH16_4	GH16_e102	N	3
APM_006470	-	GH43_30(44-318)	N	GH43_e158	Y (1-22)	2
APM_006482	3.2.1.22	GH36(45-735)	GH36	GH36_e36	Y (1-29)	3
APM_006487	3.2.1.91|3.2.1.4	GH6(152-441)	CBM1+GH6	GH6_e20	Y (1-18)	3
APM_006516	3.2.1.6	GH16_3(30-278)	N	GH16_e87	Y (1-20)	2
APM_006537	3.2.1.25	GH2(37-793)	GH2	GH2_e23	N	3
APM_006629	3.2.1.14	GH18(978-1315)	CBM18+CBM50+GH18	CBM50_e1036+CBM18_e13+GH18_e72	N	3
APM_006634	3.2.1.14	GH18(121-315)	CBM18+GH18	GH18_e253	N	3
APM_006695	3.2.1.14	GH18(42-400)	GH18	GH18_e272	Y (1-25)	3
APM_006718	3.2.1.91|3.2.1.4	GH6(65-362)	GH6	GH6_e20	Y (1-30)	3
APM_006719	3.2.1.91|3.2.1.4	GH6(62-351)	GH6	GH6_e20	Y (1-28)	3
APM_006725	3.2.1.26	GH32(435-756)	GH32	GH32_e120	N	3
APM_006850	3.2.1.-	GH55_1(276-565)	CBM56+GH55	GH55_e10	N	3
APM_006914	3.2.1.21|3.2.1.37	GH3(141-355)	GH3	GH3_e32	N	3
APM_006922	-	GH92(274-799)	GH92	GH92_e42	Y (1-24)	3
APM_006934	3.2.1.146|-	GH43_34(36-328)+CBM66(357-512)	CBM66+GH43_34	GH43_e147+CBM66_e8	N	3
APM_006964	3.2.1.40|3.1.1.73	CBM67(123-303)+GH78(347-872)	GH78	CBM67_e28+GH78_e80	N	3
APM_006980	3.2.1.99	GH43_5(43-321)	GH43_5	GH43_e109	Y (1-21)	3
APM_007129	3.2.1.37	GH3(240-488)	GH3	GH3_e21	Y (1-25)	3
APM_007130	3.2.1.-|3.2.1.63	GH95(1-766)	GH95	GH95_e1	N	3
APM_007134	3.2.1.14|-	CBM24(169-236)	CBM18+CBM24+CBM50+GH18	GH18_e72+CBM24_e2	N	3
APM_007135	3.2.1.14	GH18(542-726)	CBM18+CBM24+CBM50+GH18	CBM50_e1036+CBM18_e13+GH18_e72	Y (1-15)	3
APM_007174	3.2.1.1	GH13_1(55-356)	CBM20+GH13_1	GH13_e124	N	3
APM_007206	3.2.1.176|3.2.1.132|3.2.1.4	GH7(21-453)	CBM1+GH7	GH7_e0	Y (1-25)	3
APM_007224	3.2.1.101	GH76(27-406)	GH76	GH76_e8	Y (1-22)	3
APM_007257	3.2.1.101	GH76(30-407)	GH76	GH76_e8	Y (1-23)	3
APM_007258	3.2.1.-|3.2.1.21	GH3(103-323)	GH3	GH3_e147	Y (1-22)	3
APM_007296	3.2.1.58|3.2.1.21|3.2.1.75	GH5_9(94-392)	GH5_9	GH5_e297	Y (1-24)	3
APM_007299	3.2.1.39	GH16_3(34-293)	N	GH16_e303	Y (1-23)	2
APM_007307	-	GH128(38-246)	GH128	GH128_e16	N	3
APM_007318	3.2.1.25	GH2(29-726)	GH2	GH2_e138	N	3
APM_007327	3.2.1.8	GH11(46-214)	N	GH11_e16	Y (1-20)	2
APM_007461	3.2.1.23	GH35(73-395)	GH35	GH35_e28	Y (1-18)	3
APM_007482	3.2.1.113	GH47(40-514)	GH47	GH47_e16	N	3
APM_007494	3.2.1.120|3.2.1.21	GH3(117-341)	GH3	GH3_e139	Y (1-20)	3
APM_007495	3.2.1.177	GH31_3(259-699)	GH31	GH31_e31	N	3
APM_007501	-	GH3(78-304)	GH3	GH3_e188	N	3
APM_007520	-	GH139(7-778)	GH139	GH139_e1	Y (1-21)	3
APM_007528	3.2.1.-	GH131(23-263)	GH131	GH131_e5	Y (1-21)	3
APM_007619	-	GH105(55-304)	N	GH105_e34	Y (1-23)	2
APM_007635	3.2.1.59	GH71(24-409)+CBM24(473-547)	CBM24+GH71	GH71_e11+CBM24_e0	Y (1-22)	3
APM_007711	3.2.1.28	GH37(162-719)	GH37	GH37_e7	N	3
APM_007755	3.2.1.22|3.2.1.88	GH27(121-368)	CBM35+GH27	GH27_e5+CBM35_e6	N	3
APM_007789	3.2.1.-	GH93(60-358)	GH93	GH93_e5	Y (1-24)	3
APM_007839	-	GH78(320-734)	GH78	GH78_e44	N	3
APM_007844	-	GH43_21(568-771)	N	GH43_e58	N	2
APM_007874	3.2.1.23	GH2(32-926)	GH2	GH2_e61	N	3
APM_007879	3.2.1.132	GH75(28-252)	N	GH75_e8	Y (1-69)	2
APM_007981	3.2.1.25	GH2(6-723)	GH2	GH2_e138	N	3
APM_007988	3.2.1.55|3.2.1.-	GH62(38-309)	GH62	GH62_e0	Y (1-23)	3
APM_008005	-	GH27(128-381)	GH27	GH27_e20	N	3
APM_008031	-	GH64(5-372)	GH64	GH64_e16	N	3
APM_008032	-	GH16_23(130-314)	N	GH16_e100	Y (1-36)	2
APM_008110	3.2.1.8	GH10(80-374)	N	GH10_e64	Y (1-25)	2
APM_008215	-	GH92(308-840)	GH92	GH92_e32	Y (1-23)	3
APM_008229	3.2.1.37|3.2.1.55|3.2.1.8	GH43_29(29-308)+CBM6(332-452)	CBM1+CBM6+GH43_29	GH43_e59+CBM6_e0	Y (1-28)	3
APM_008236	3.2.1.58	GH55_2(7-747)	GH55	GH55_e8	N	3
APM_008273	-	GH154(24-269)	GH154	GH154_e10	N	3
APM_008316	3.2.1.113	GH47(101-598)	GH47	GH47_e5	N	3
APM_008406	3.2.1.149|3.2.1.-	GH5_23(86-366)	GH5_23	GH5_e62	Y (1-20)	3
APM_008419	3.2.1.23|2.4.1.-	GH35(55-389)	GH35	GH35_e4	N	3
APM_008426	3.2.1.15	GH28(34-353)	GH28	GH28_e75	N	3
APM_008440	3.2.1.37	GH3(70-322)	GH3	GH3_e21	Y (1-20)	3
APM_008445	-	GH18(31-327)	GH18	GH18_e384	Y (1-24)	3
APM_008469	3.2.1.106|3.2.1.-	GH63(601-812)	GH63	GH63_e12	Y (1-31)	3
APM_008485	-	GH16_1(139-370)	GH16_1	GH16_e91	N	3
APM_008597	3.2.1.101	GH76(29-399)	N	GH76_e44	Y (1-26)	2
APM_008625	-	GH5_31(49-187)	GH5	GH5_e13+GH5_e13	Y (1-24)	3
APM_008634	-	GH78(89-317)	GH78	GH78_e17	Y (1-24)	3
APM_008635	-	GH78(12-302)	N	GH78_e17	N	2
APM_008700	3.2.1.8	GH10(81-376)	GH10	GH10_e64	Y (1-18)	3
APM_008742	3.2.1.14	GH18(211-557)	CBM18+GH18	GH18_e232	Y (1-35)	3
APM_008761	3.2.1.20|3.2.1.84	GH31_1(570-1144)	GH31	GH31_e7	N	3
APM_008789	2.4.1.-	GH72(20-333)+CBM43(386-473)	CBM43+GH72	GH72_e5+CBM43_e30	Y (1-21)	3
APM_008798	3.2.1.20|3.2.1.84	GH31_1(400-847)	GH31	GH31_e39	N	3
APM_008925	3.2.1.-	GH93(41-356)	GH93	GH93_e5	Y (1-28)	3
APM_008952	-	GH31_15(169-463)	GH31	GH31_e77	N	3
APM_008999	-	GH132(114-421)	N	GH132_e2	Y (1-18)	2
APM_009077	-	GH5_24(355-667)	GH5_24	GH5_e56	N	3
APM_009079	-	GH15(290-494)+GH15(492-643)	GH15	GH15_e38+GH15_e38	N	3
APM_009105	-	GH2(86-648)	GH2	GH2_e76	N	3
APM_009157	3.2.1.8	GH11(38-215)	N	GH11_e11	Y (1-20)	2
APM_009179	-	GH16_22(81-288)	N	GH16_e179	N	2
APM_009371	3.2.1.101	GH76(2-375)	GH76	GH76_e8	N	3
APM_009447	3.2.1.145	GH43_24(768-999)	CBM35+GH43_24	GH43_e150+CBM35_e44	N	3
APM_009482	-	GH72(22-319)	N	GH72_e10	Y (1-20)	2
APM_009521	-	GH79(45-404)	GH79	GH79_e16	N	3
APM_009574	3.2.1.67|3.2.1.-	GH28(75-426)	GH28	GH28_e58	Y (1-22)	3
APM_009581	3.2.1.78	GH5_7(75-348)	GH5_7	GH5_e89	Y (1-30)	3
APM_009586	3.2.1.4|3.2.1.73	GH7(21-422)	GH7	GH7_e1	Y (1-21)	3
APM_009587	-	GH125(92-503)	GH125	GH125_e2	Y (1-27)	3
APM_009615	3.2.1.37|3.2.1.55	GH43_1(4-328)	GH43_1	GH43_e53	N	3
APM_009621	3.2.1.37|-	GH43_14(27-306)+CBM91(350-568)	CBM91+GH43_14	GH43_e51+CBM91_e33	Y (1-23)	3
APM_009645	-	GH146(44-563)	GH146	GH146_e5	Y (1-22)	3
APM_009726	3.2.1.37|-	GH43_14(36-331)	GH43_14	GH43_e51+CBM91_e33	Y (1-26)	3
APM_009776	3.2.1.8	GH10(20-341)	GH10	GH10_e67	N	3
APM_009863	-	GH36(82-627)	GH36	GH36_e14	N	3
APM_009865	3.2.1.8	GH11(44-220)	N	GH11_e8	Y (1-18)	2
APM_009871	3.2.1.8	GH11(35-203)	N	GH11_e11	Y (1-33)	2
APM_009882	3.2.1.101	GH76(1-326)	GH76	GH76_e8	N	3
APM_009931	3.2.1.75	GH5_15(76-387)	GH5_15	GH5_e206	Y (1-24)	3
APM_009933	3.2.1.14	GH18(606-951)	CBM18+CBM50+GH18	CBM18_e13+GH18_e72	Y (1-29)	3
APM_009973	-	GH35(29-325)	GH35	GH35_e22+CBM67_e19	N	3
APM_009994	3.2.1.21|3.2.1.38|3.2.1.-	GH3(131-380)	GH3	GH3_e94	Y (1-31)	3
APM_010001	3.2.1.20|3.2.1.84	GH31_1(48-219)	N	GH31_e7	N	2
APM_010002	N	GH31_1(1572-1742)	GH31_1	N	N	2
APM_010030	3.2.1.31|3.2.1.-	GH79(54-484)	GH79	GH79_e21	Y (1-19)	3
APM_010129	3.2.1.58	GH55_2(33-777)	GH55	GH55_e8	Y (1-23)	3
APM_010150	-	GH20(173-504)	GH20	GH20_e17	N	3
APM_010235	-	GH18(52-410)	GH18	GH18_e58	Y (1-30)	3
APM_010237	3.2.1.21	GH3(183-397)	GH3	GH3_e180	N	3
APM_010241	3.2.1.113	GH47(105-577)	GH47	GH47_e5	Y (1-37)	3
APM_010293	-	GH105(47-372)	GH105	GH105_e57	N	3
APM_010375	3.2.1.8	GH10(30-325)	GH10	GH10_e64	Y (1-17)	3
APM_010394	-	GH128(60-314)	N	GH128_e26	Y (1-20)	2
APM_010444	-	GH16_10(54-234)	N	GH16_e29	Y (1-20)	2
APM_010536	3.2.1.52	GH20(192-537)	GH20	GH20_e10	Y (1-28)	3
APM_010562	3.2.1.131|3.2.1.139	GH67(19-693)	GH67	GH67_e2	N	3
APM_010576	3.2.1.132	GH75(15-254)	GH75	GH75_e8	Y (1-23)	3
APM_010580	3.2.1.101	GH76(1-329)	GH76	GH76_e44	N	3
APM_010583	3.2.1.4|3.2.1.151|3.2.1.73	GH12(91-236)	N	GH12_e41	Y (1-20)	2
APM_010611	3.2.1.165	GH2(106-700)	GH2	GH2_e60	Y (1-19)	3
APM_010674	3.2.1.21	GH3(3-196)	GH3	GH3_e116	N	3
APM_010785	-	GH5_23(112-391)	GH5_23	GH5_e30	Y (1-19)	3
APM_010800	-	GH76(167-536)	GH0	GH76_e26	N	3
APM_011004	3.2.1.101	GH76(28-402)	GH76	GH76_e44	Y (1-21)	3
APM_011205	3.2.1.4	GH5_5(92-368)	CBM1+GH5_5	GH5_e137	Y (1-24)	3
APM_011212	-	GH93(475-791)	GH93	GH93_e20	N	3
APM_011263	2.4.1.-	GH72(42-304)	N	GH72_e0	N	2
APM_011356	3.2.1.101	GH76(31-405)	GH76	GH76_e8	Y (1-22)	3
APM_011362	3.2.1.131	GH115(48-713)	GH115	GH115_e0	Y (1-24)	3
APM_011379	-	GH146(401-852)	GH146	GH146_e4	N	3
APM_011404	3.2.1.55|3.2.1.-	GH62(21-289)	CBM2+GH62	GH62_e0	N	3
APM_011407	-	GH71(22-410)	N	GH71_e14	Y (1-25)	2
APM_011412	-	N	GH39	GH39_e87	N	2
APM_011426	3.2.1.96	GH18(40-235)	GH18	GH18_e169	N	3
APM_011459	-	GH79(40-495)	GH79	GH79_e7	Y (1-20)	3
APM_011526	3.2.1.8	GH10(24-336)	CBM1+GH10	GH10_e40	Y (1-31)	3
APM_011548	-	GH16_1(68-296)	N	GH16_e142	N	2
APM_011552	-	GH16_19(106-275)	CBM18+GH16_19	CBM18_e25+GH16_e15	Y (1-21)	3
APM_011579	3.2.1.8	GH11(45-220)	N	GH11_e11	Y (1-18)	2
APM_011623	3.2.1.109	GH114(28-203)	N	GH114_e25	N	2
APM_011661	-	GH135(8-279)	N	GH135_e10	N	2
APM_011675	3.2.1.164	GH5_16(80-417)	GH5_16	GH5_e102	N	3
APM_011716	3.2.1.21	GH3(98-311)	GH3	GH3_e180	Y (1-31)	3
APM_011724	-	GH125(72-480)	GH125	GH125_e2	N	3
APM_011788	-	GH78(307-709)	GH78	GH78_e25	Y (1-22)	3
APM_011812	-	GH43_24(50-279)	CBM35+GH43_24	GH43_e114+CBM35_e31	Y (1-19)	3
APM_011814	-	GH128(605-855)	N	GH128_e26	N	2
APM_011817	-	GH31_2(242-722)	GH31	GH31_e95	N	3
APM_011947	3.2.1.174	GH78(88-648)	GH78	GH78_e52	Y (1-30)	3
APM_011967	3.2.1.58	GH55_2(239-732)	GH55	GH55_e8	N	3
APM_011971	-	GH92(292-802)	GH92	GH92_e35	N	3
APM_011972	-	GH125(28-451)	GH125	GH125_e2	N	3
APM_011994	-	GH16_18(69-225)	N	GH16_e149	Y (1-22)	2
APM_012143	-	N	GH17	GH17_e7	N	2
APM_012185	3.2.1.8|3.2.1.-	GH30_7(372-817)	GH30_7	GH30_e48	N	3
APM_012212	3.2.1.67	GH28(74-427)	GH28	GH28_e29	Y (1-19)	3
APM_012251	-	GH55_2(122-878)	GH55	GH55_e11	Y (1-24)	3
APM_012316	3.2.1.37|3.2.1.55|3.2.1.21	GH3(22-243)	GH3	GH3_e88	N	3
APM_012341	-	GH128(40-273)	N	GH128_e16	N	2
APM_012344	-	GH43_26(38-330)	GH43_26	GH43_e66	N	3
APM_012345	3.2.1.8	GH11(52-180)	N	GH11_e11	N	2
APM_012382	3.2.1.40|-	CBM67(164-332)+GH78(373-896)	GH78	CBM67_e28+GH78_e16	N	3
APM_012427	3.2.1.-	GH131(16-255)	GH131	GH131_e5	N	3
APM_012467	-	GH5_11(40-378)	GH5_11	GH5_e82	Y (1-20)	3
APM_012477	2.4.1.-	GH16_18(75-242)	N	GH16_e300	N	2
APM_012507	3.2.1.4	GH5_5(33-318)	GH5_5	GH5_e131	Y (1-18)	3
APM_012675	3.2.1.23	GH2(208-1103)	GH2	GH2_e61	N	3
APM_012696	3.2.1.28	GH37(53-627)	GH37	GH37_e4	Y (1-31)	3
APM_012752	-	GH20(168-504)	GH20	GH20_e43	N	3
APM_012790	3.2.1.23	GH2(31-670)	GH2	GH2_e127	N	3
APM_012870	5.4.99.11|3.2.1.20|3.2.1.10|3.2.1.-|3.2.1.70	GH13_40(59-420)	GH13_40	GH13_e122	N	3
APM_012949	-	GH16_1(70-288)	N	GH16_e109	Y (1-23)	2
APM_012982	3.2.1.4	GH45(23-217)	N	GH45_e0	Y (1-30)	2
APM_013013	3.2.1.21|3.2.1.37	GH3(161-374)	GH3	GH3_e32	N	3
APM_013020	2.4.1.-	GH72(32-331)	GH72	GH72_e0	N	3
APM_013033	3.2.1.4	GH5_5(27-283)	GH5_5	GH5_e65	N	3
APM_013047	-	GH16_1(65-296)	N	GH16_e207	N	2
APM_013186	5.4.99.11|3.2.1.20|3.2.1.10|3.2.1.-|3.2.1.70	GH13_40(41-401)	GH13_40	GH13_e122	N	3
APM_013349	3.2.1.39	GH55(42-768)	GH55	GH55_e14	Y (1-21)	3
APM_013355	-	GH93(51-358)	GH93	GH93_e20	Y (1-24)	3
APM_013411	3.2.1.113	GH47(138-645)	GH47	GH47_e5	N	3

## Sheet: GlycosylTransferase
GeneID	EC#	HMMER	DIAMOND	dbCAN	Signal Peptide	# of Tools
APM_000144	2.4.1.-	GT50(165-444)	GT50	GT50_e0	N	3
APM_000163	-	GT25(60-260)	N	GT25_e168	Y (1-21)	2
APM_000183	-	GT32(13-95)	N	GT32_e172	N	2
APM_000959	2.4.1.267	GT57(61-292)+GT57(330-502)	GT57	GT57_e0	N	3
APM_001143	3.1.3.12	GT20(146-674)	GT20	GT20_e19	N	3
APM_001196	-	N	GT31	GT31_e65	N	2
APM_001432	2.4.1.109	GT39(68-306)	GT39	GT39_e30	N	3
APM_001483	-	GT34(57-250)	N	GT34_e9	N	2
APM_001506	-	GT90(285-560)	GT90	GT90_e11	N	3
APM_001595	2.4.1.198	GT4(218-356)	GT4	GT4_e954	N	3
APM_001603	-	N	GT31	GT31_e89	N	2
APM_001801	-	GT32(92-177)	GT32	GT32_e62	N	3
APM_001994	2.4.1.34	GT48(870-1647)	GT48	GT48_e0	N	3
APM_002266	-	GT22(150-395)	N	GT22_e3	N	2
APM_002384	2.4.1.109	GT39(59-304)	GT39	GT39_e12	N	3
APM_002476	-	GT62(99-363)	GT62	GT62_e2	N	3
APM_002669	-	GT109(16-455)	N	GT109_e9	N	2
APM_002726	2.4.1.109	GT39(55-300)	GT39	GT39_e9	N	3
APM_002741	-	N	GT31	GT31_e65	N	2
APM_002745	-	N	GT31	GT31_e84	N	2
APM_002750	-	GT8(8-288)	GT8	GT8_e188	N	3
APM_002770	2.4.1.131	GT4(354-505)	GT4	GT4_e1364	N	3
APM_003498	-	GT32(11-93)	N	GT32_e64	N	2
APM_003748	-	GT62(367-629)	GT62	GT62_e5	N	3
APM_003770	-	GT2(112-277)	GT2	GT2	N	3
APM_003949	-	N	GT31	GT31_e75	N	2
APM_003955	-	GT90(533-807)	GT90	GT90_e3	N	3
APM_004041	2.4.1.231	GT4(445-615)	GT4	GT4_e3141	N	3
APM_004185	-	GT32(16-95)	N	GT32_e172	N	2
APM_004197	2.4.1.257|2.4.1.132	GT4(320-488)	GT4	GT4_e2823	N	3
APM_004204	-	GT32(79-158)	N	GT32_e172	N	2
APM_004676	2.4.1.1	GT35(164-878)	GT35	GT35_e0	N	3
APM_004800	-	GT32(37-113)	N	GT32_e54	N	2
APM_004846	-	GT2(87-321)	N	GT2	N	2
APM_004869	-	GT4(239-390)	GT4	GT4_e4041	N	3
APM_004998	-	GT1(104-514)	GT1	GT1_e607	N	3
APM_005129	-	GT90(1999-2290)	GT90	GT90_e15	N	3
APM_005208	2.4.1.16	GT2(472-634)+GT2(612-862)	GT2	GT2+GT2	N	3
APM_005261	-	GT90(250-423)	N	GT90_e1	N	2
APM_005343	-	GT25(40-300)	N	GT25_e168	N	2
APM_005449	2.4.1.-	GT24(1174-1421)	GT24	GT24_e1	Y (1-29)	3
APM_005650	-	GT90(331-596)	GT90	GT90_e20	Y (1-32)	3
APM_005984	-	GT25(153-292)	N	GT25_e173	N	2
APM_006071	2.4.1.131|2.4.1.-	GT15(144-437)	GT15	GT15_e0	N	3
APM_006222	-	GT8(5-278)	GT8	GT8_e176	N	3
APM_006246	-	GT90(339-630)	GT90	GT90_e11	N	3
APM_006315	2.4.1.-	GT22(6-405)	GT22	GT22_e21	N	3
APM_006389	2.4.1.257	GT32(128-207)	GT32	GT32_e68	Y (1-30)	3
APM_006391	N	GT2(508-714)	GT0	N	N	2
APM_006413	-	GT76(101-263)	N	GT76_e8	N	2
APM_006696	-	GT69(130-411)	GT69	GT69_e6	N	3
APM_006784	2.4.1.-	GT1(170-469)	GT1	GT1_e34	N	3
APM_006896	-	GT32(102-186)	GT32	GT32_e76	N	3
APM_007047	-	GT2(86-347)	N	GT2	N	2
APM_007072	2.4.1.-	GT1(112-420)	GT1	GT1_e34	Y (1-32)	3
APM_007193	2.4.1.16	GT2(225-393)	GT2	GT2+GT2	N	3
APM_007227	-	GT8(122-360)	GT8	GT8_e219	N	3
APM_007230	2.4.1.173	GT1(993-1418)	GT1	GT1_e24	N	3
APM_007382	-	GT2(336-580)	N	GT2	N	2
APM_007435	-	GT90(98-369)	GT90	GT90_e6	N	3
APM_007675	-	GT1(5-386)	GT1	GT1_e89	N	3
APM_007712	N	GT2(524-742)	GT0	N	N	2
APM_007919	2.4.1.15	GT20(10-475)	GT20	GT20_e0	N	3
APM_007998	2.4.1.265|2.4.1.-	GT57(16-493)	GT57	GT57_e1	N	3
APM_008333	2.4.1.11	GT3(19-658)	GT3	GT3_e0	N	3
APM_008442	2.4.1.173|2.4.1.-	GT1(275-554)	GT1	GT1_e153	N	3
APM_008451	2.4.1.255|-	N	GT41	GT41_e34+GT41_e74	N	2
APM_008517	2.4.1.186	GT8(12-223)	GT8	GT8_e149	N	3
APM_008826	-	GT34(162-423)	GT34	GT34_e13	N	3
APM_008845	2.4.1.16	GT2(655-1178)	GT2	GT2	N	3
APM_008864	2.4.1.83	GT2(13-182)	GT2	GT2	N	3
APM_008963	-	GT69(11-208)	N	GT69_e0	N	2
APM_009150	2.4.1.15	GT20(172-623)	GT20	GT20_e24	N	3
APM_009362	-	N	GT31	GT31_e66	N	2
APM_009627	-	GT32(98-181)	GT32	GT32_e64	Y (1-61)	3
APM_009639	-	GT1(167-449)	N	GT1_e39	N	2
APM_009730	2.4.1.16	GT2(232-394)	GT2	GT2+GT2	N	3
APM_009815	2.4.1.173|2.4.1.-	GT1(460-660)	GT1	GT1_e153	N	3
APM_010040	-	GT15(61-349)	GT15	GT15_e3	N	3
APM_010083	2.4.1.-|2.4.1.257	GT62(65-327)	GT62	GT62_e0	N	3
APM_010275	-	GT25(8-267)	N	GT25_e43	N	2
APM_010477	-	GT1(115-483)	N	GT1_e555	N	2
APM_010494	-	GT69(115-358)	N	GT69_e0	N	2
APM_010524	-	GT22(14-385)	GT22	GT22_e27+GT22_e27	N	3
APM_010610	-	GT32(90-169)	N	GT32_e172	N	2
APM_010637	2.4.1.-	GT69(57-315)	N	GT69_e1	N	2
APM_010817	-	GT109(30-475)	N	GT109_e8	N	2
APM_010884	-	GT61(280-370)	N	GT61_e19	N	2
APM_010898	2.4.1.131|2.4.1.-	GT15(73-351)	GT15	GT15_e0	N	3
APM_011243	2.4.1.80	GT21(52-355)	GT21	GT21_e38	N	3
APM_011271	-	GT32(1803-1882)	N	GT32_e62	N	2
APM_011354	-	GT2(45-282)	GT2	GT2	N	3
APM_011449	-	GT1(145-510)	GT1	GT1_e475	Y (1-30)	3
APM_011554	-	GT15(118-426)	GT15	GT15_e5	N	3
APM_012081	2.4.1.16	GT2(255-543)	GT2	GT2	N	3
APM_012145	2.4.1.16	GT2(1058-1566)	GT2	GT2	N	3
APM_012146	2.4.1.16	GT2(1207-1714)	GT2	GT2	N	3
APM_012169	2.4.1.131|2.4.1.-	GT15(133-403)	GT15	GT15_e0	N	3
APM_012233	-	GT59(70-588)	GT59	GT59_e2	N	3
APM_012348	-	GT1(163-535)	GT1	GT1_e475	Y (1-29)	3
APM_012505	2.4.1.173|2.4.1.-	GT1(396-707)	GT1	GT1_e153	N	3
APM_012585	-	N	GT31	GT31_e34	N	2
APM_012586	-	N	GT2	GT2	N	2
APM_012588	-	GT61(175-275)	GT61	GT61_e19	N	3
APM_012698	-	GT17(56-353)	GT17	GT17_e5	N	3
APM_012710	2.4.99.18	GT66(28-675)	GT66	GT66_e1	N	3
APM_013214	-	GT90(659-835)	N	GT90_e1	N	2
APM_013347	2.4.1.142|2.4.1.-	GT33(45-428)	GT33	GT33_e1	N	3
APM_013396	2.4.1.259|2.4.1.261	GT22(19-450)	GT22	GT22_e1	N	3

## Sheet: Carbohydrate esterases
GeneID	EC#	HMMER	DIAMOND	dbCAN	Signal Peptide	# of Tools
APM_000210	3.1.1.74	CE5(28-221)	N	CE5_e27	Y (1-20)	2
APM_000910	3.1.1.72	CE5(30-227)	N	CE5_e24	Y (1-18)	2
APM_001105	-	CE4(69-201)	N	CE4_e357	N	2
APM_001246	-	CE5(64-254)	N	CE5_e17	Y (1-22)	2
APM_001684	-	CE3(25-220)	N	CE3_e8	Y (1-25)	2
APM_001724	-	CE8(28-303)	N	CE8_e40	Y (1-41)	2
APM_002166	-	CE2(135-346)	CE2	CE2_e17	Y (1-24)	3
APM_002984	3.1.1.74	CE5(38-202)	N	CE5_e39	Y (1-24)	2
APM_003055	-	CE3(99-296)	N	CE3_e20	N	2
APM_003121	-	CE1(38-237)	CBM1+CE1	CE1_e39	Y (1-24)	3
APM_003177	-	CE3(56-244)	CE0	CE3_e14	Y (1-26)	3
APM_003366	-	CE3(38-232)	N	CE3_e14	N	2
APM_003457	-	CE5(35-239)	N	CE5_e42	Y (1-21)	2
APM_003464	-	CE1(47-194)	N	CE1_e37	Y (1-25)	2
APM_003594	-	CE1(32-228)	CE1	CE1_e34	Y (1-29)	3
APM_003602	-	CE3(47-282)	N	CE3_e30	N	2
APM_003944	3.1.1.6	CE3(29-222)	CBM1+CE3	CE3_e12	Y (1-24)	3
APM_004149	-	CE1(211-426)	N	CE1_e22	N	2
APM_004370	-	CE1(36-245)	CE1	CE1_e39	N	3
APM_004422	-	CE1(35-244)	CE1	CE1_e11	Y (1-22)	3
APM_004479	-	CE3(115-313)	N	CE3_e20	N	2
APM_004707	-	CE4(655-770)	N	CE4_e263	N	2
APM_004798	-	CE3(168-343)	N	CE3_e14	N	2
APM_004856	-	CE5(28-234)	N	CE5_e42	Y (1-28)	2
APM_004921	-	CE1(118-319)	CBM1+CE1	CE1_e11	N	3
APM_005317	3.1.1.-	CE15(49-373)	CE15	CE15_e22	Y (1-24)	3
APM_005541	-	CE3(473-671)	N	CE3_e14	N	2
APM_005667	3.5.1.41	CE4(158-285)	CBM18+CE4	CE4_e46	Y (1-30)	3
APM_005774	3.5.1.41	N	CE4	CE4_e177	N	2
APM_006875	-	CE5(230-402)	N	CE5_e57	N	2
APM_007108	3.1.1.74	CE5(45-220)	N	CE5_e22	Y (1-20)	2
APM_007344	-	CE8(299-573)	CE8	CE8_e40	N	3
APM_007388	-	CE5(62-235)	N	CE5_e10	Y (1-24)	2
APM_007465	-	CE16(14-280)	N	CE16_e2	N	2
APM_007502	-	CE9(26-415)	CE9	CE9_e4	N	3
APM_007811	-	CE1(46-196)	N	CE1_e37	Y (1-25)	2
APM_007987	-	CE1(48-208)	CBM1+CE1	CE1_e7	Y (1-21)	3
APM_008343	-	CE4(43-166)	CE4	CE4_e294	Y (1-19)	3
APM_008402	3.5.1.41	N	CE4	CE4_e177	N	2
APM_008690	-	CE12(34-230)	N	CE12_e61	Y (1-46)	2
APM_009684	3.1.1.6	CE16(27-338)	CE16	CE16_e10	Y (1-23)	3
APM_009873	-	CE4(68-195)	N	CE4_e263	Y (1-21)	2
APM_010126	-	CE3(69-270)	N	CE3_e20	N	2
APM_010351	-	CE4(172-302)	CBM18+CE4	CE4_e161	Y (1-21)	3
APM_010406	-	CE5(34-238)	N	CE5_e42	Y (1-20)	2
APM_010615	-	CE4(564-680)	N	CE4_e263	Y (1-23)	2
APM_010904	3.1.1.-	CE12(21-236)	N	CE12_e43	Y (1-20)	2
APM_010911	-	CE5(29-240)	N	CE5_e42	Y (1-22)	2
APM_010953	-	CE3(82-264)	CE3+GH43_30	CE3_e30	Y (1-26)	3
APM_011184	-	CE1(40-168)	CBM1+CE0	CE1_e37	Y (1-21)	3
APM_011374	3.1.1.72	CE1(47-233)	CBM1+CE1	CE1_e4	Y (1-22)	3
APM_011902	-	CE3(164-352)	N	CE3_e30	Y (1-25)	2
APM_011936	-	CE1(55-187)+GH92(505-1011)	GH92	CE1_e37+GH92_e32	Y (1-19)	3
APM_012105	-	CE3(41-235)	N	CE3_e1	Y (1-18)	2
APM_012114	3.1.1.72	CE5(48-250)	N	CE5_e24	Y (1-26)	2
APM_012916	-	CE5(43-253)	N	CE5_e42	Y (1-25)	2
APM_013335	3.5.1.41	CE4(552-677)	N	CE4_e46	N	2
APM_013382	3.1.1.74	CE5(88-260)	N	CE5_e39	Y (1-20)	2
APM_013402	-	CE8(65-395)	CE8	CE8_e26	Y (1-21)	3

## Sheet: Polysaccharide Lyases
GeneID	EC#	HMMER	DIAMOND	dbCAN	Signal Peptide	# of Tools
APM_000515	4.2.2.10	PL1_4(115-299)	PL1_4	PL1_e16	Y (1-28)	3
APM_000631	4.2.2.2	PL3_2(33-218)	PL3_2	PL3_e16	Y (1-23)	3
APM_001600	4.2.2.2	PL3_2(41-110)+PL3_2(112-207)	N	PL3_e9+PL3_e9	N	2
APM_003284	4.2.2.2	PL1_7(82-263)	N	PL1_e18	Y (1-29)	2
APM_004358	-	PL42(21-422)	PL42	PL42_e10	N	3
APM_006675	3.2.1.4|4.2.2.23	PL4_1(572-1077)	PL4_1	PL4_e12+CBM1_e16	N	3
APM_006739	4.2.2.14	PL20(25-264)	N	PL20_e1	Y (1-22)	2
APM_007810	-	PL1_2(72-244)	PL1	PL1_e17	Y (1-22)	3
APM_009262	-	PL4_5(1-525)	PL4_5	PL4_e2	N	3
APM_012349	4.2.2.23	PL4_3(22-607)	PL4_3	PL4_e1	N	3

## Sheet: Auxiliary Activities
GeneID	EC#	HMMER	DIAMOND	dbCAN	Signal Peptide	# of Tools
APM_000069	1.1.3.-	AA7(384-610)	N	AA7_e0	N	2
APM_000071	1.1.3.-	AA7(46-472)	N	AA7_e5	N	2
APM_000080	-	AA3_2(2-290)	N	AA3_e1	N	2
APM_000171	-	AA3_2(123-523)	AA3_2	AA3_e19	N	3
APM_000195	1.1.3.-	AA7(71-501)	N	AA7_e0	N	2
APM_000323	1.14.99.54|1.14.99.56	AA9(12-231)	N	AA9_e46	Y (1-25)	2
APM_000341	-	AA9(11-221)	AA9+CBM1	AA9_e47	Y (1-22)	3
APM_000343	-	AA3_2(8-576)	AA3_2	AA3_e28	N	3
APM_000359	-	AA3_2(37-286)+AA3_2(287-541)	AA3_2	AA3_e60+AA3_e60	Y (1-30)	3
APM_000362	1.6.5.6	AA6(4-200)	N	AA6_e0	N	2
APM_000395	-	AA3_2(7-577)	AA3_2	AA3_e27	N	3
APM_000492	1.1.3.-	AA7(155-580)	N	AA7_e0	N	2
APM_000552	N	AA1(81-479)	AA1	N	Y (1-24)	2
APM_000614	1.10.3.2|-	AA1_3(57-376)	AA1_3	AA1_e18+AA1_e41	N	3
APM_000828	-	AA3_2(55-687)	AA3	AA3_e36	Y (1-23)	3
APM_000839	1.1.3.-	AA7(55-260)	N	AA7_e0	Y (1-18)	2
APM_000851	1.1.3.-	AA7(66-272)	N	AA7_e0	N	2
APM_000882	-	AA3_2(47-672)	AA3_2	AA3_e44	N	3
APM_001218	1.14.99.54|1.14.99.56	AA9(6-215)	N	AA9_e6	N	2
APM_001339	-	AA3_1(28-564)	AA3_1	AA3_e58	Y (1-22)	3
APM_001543	1.14.99.56|1.14.99.54	AA9(5-194)	N	AA9_e20	N	2
APM_001751	-	AA11(21-216)	N	AA11_e8	Y (1-15)	2
APM_001776	1.1.3.-	AA7(98-334)	N	AA7_e0	Y (1-24)	2
APM_001888	-	AA3_2(25-641)	AA3	AA3_e44	Y (1-20)	3
APM_001990	-	AA3_2(37-613)	AA3_2	AA3_e19	N	3
APM_002026	-	AA3_2(2-561)	AA3_2	AA3_e27	N	3
APM_002136	-	AA3_2(4-436)	AA3_2	AA3_e60	N	3
APM_002556	1.14.99.54|1.14.99.56	AA9(6-209)	N	AA9_e7	N	2
APM_002563	1.14.99.54	AA9(7-220)	N	AA9_e16	Y (1-19)	2
APM_002565	-	AA8(28-211)	N	AA8_e3	Y (1-23)	2
APM_002613	-	AA3_2(13-542)	AA3_2	AA3_e4	N	3
APM_002625	1.1.99.18|-	AA8(24-199)+AA3_1(227-761)	AA3_1+AA8	AA8_e5+AA3_e61	Y (1-21)	3
APM_002678	-	AA9(9-218)	AA9+CBM1	AA9_e47	Y (1-20)	3
APM_002757	1.14.99.54|1.14.99.56	AA9(9-233)	N	AA9_e46	N	2
APM_002813	-	AA8(21-212)	N	AA8_e6	Y (1-25)	2
APM_002830	-	AA5(473-988)	AA5_1	AA5_e9	Y (1-22)	3
APM_002848	1.1.3.-	AA7(75-494)	N	AA7_e0	Y (1-28)	2
APM_002970	1.14.99.54|1.14.99.56	AA9(5-213)	N	AA9_e7	Y (1-25)	2
APM_002973	-	AA9(7-209)	N	AA9_e41	N	2
APM_002985	-	AA3(19-605)	AA3	AA3_e36	Y (1-24)	3
APM_003131	-	AA3_2(59-638)	AA3_2	AA3_e11	N	3
APM_003187	-	AA9(7-222)	N	AA9_e30	Y (1-20)	2
APM_003265	1.1.3.-	AA7(66-535)	N	AA7_e0	N	2
APM_003268	1.1.3.-	AA7(2-425)	N	AA7_e0	N	2
APM_003310	1.1.3.-	AA7(148-358)	N	AA7_e4	N	2
APM_003311	1.10.3.2|1.10.3.-	AA1_3(58-372)	AA1_3	AA1_e46	Y (1-28)	3
APM_003335	1.-.-.-	AA12(34-439)	AA12	AA12_e4	Y (1-24)	3
APM_003465	1.14.99.54|1.14.99.56	AA9(16-244)	N	AA9_e46	Y (1-25)	2
APM_003473	1.1.3.-	AA7(45-490)	N	AA7_e0	N	2
APM_003610	-	AA3_2(3-539)	AA3	AA3_e27	N	3
APM_003682	-	AA2(102-341)	AA2	AA2_e1	N	3
APM_003757	-	AA9(12-232)	N	AA9_e5	N	2
APM_003878	1.14.99.53	AA11(22-236)	N	AA11_e7	Y (1-22)	2
APM_003881	N	AA1(120-523)	AA1	N	Y (1-21)	2
APM_003895	-	AA3_2(17-574)	AA3_2	AA3_e15	N	3
APM_003898	1.1.3.-	AA7(57-243)	N	AA7_e0	Y (1-22)	2
APM_003960	1.14.99.53	AA11(22-218)	N	AA11_e7	Y (1-20)	2
APM_004029	1.1.3.-	AA7(102-530)	N	AA7_e0	Y (1-32)	2
APM_004047	1.1.3.-	AA7(122-570)	N	AA7_e0	Y (1-53)	2
APM_004144	1.10.3.2	AA1_2(48-384)	AA1_2	AA1_e26	Y (1-28)	3
APM_004186	1.1.3.-	AA7(40-245)	N	AA7_e0	N	2
APM_004374	1.10.3.2	AA1_3(65-370)	AA1_3	AA1_e18	N	3
APM_004414	1.1.3.-	AA7(58-495)	N	AA7_e0	Y (1-23)	2
APM_004462	1.14.99.54|1.14.99.56	AA9(262-456)	N	AA9_e7	N	2
APM_004465	-	AA9(13-231)	N	AA9_e12	Y (1-22)	2
APM_004632	-	AA1(182-703)	AA1	AA1_e34	N	3
APM_004880	1.1.3.-	AA7(80-520)	N	AA7_e0	Y (1-24)	2
APM_004940	-	AA3_2(41-630)	AA3_2	AA3_e60	Y (1-22)	3
APM_004967	-	AA3_2(48-622)	AA3_2	AA3_e60	Y (1-29)	3
APM_004975	1.1.3.13	AA3_3(178-790)	AA3_3	AA3_e3	N	3
APM_005097	-	N	AA0	AA2_e1+AA2_e1	N	2
APM_005153	1.1.3.-	AA7(138-331)	N	AA7_e0	Y (1-25)	2
APM_005186	-	AA4(89-327)	GT31	AA4_e1	N	3
APM_005231	1.14.99.54	AA9(9-232)	N	AA9_e25	Y (1-19)	2
APM_005316	-	AA9(8-234)	N	AA9_e48	Y (1-20)	2
APM_005365	1.1.3.13	AA3_3(12-606)	AA3_3	AA3_e3	N	3
APM_005390	-	AA3_1(28-561)	AA3_1+AA8+CBM1	AA3_e61	Y (1-31)	3
APM_005392	1.1.3.10	AA3_4(1-226)	N	AA3_e53	N	2
APM_005457	1.1.3.-	AA7(318-755)	N	AA7_e0	Y (1-31)	2
APM_005467	1.1.3.-	AA7(38-470)	N	AA7_e5	N	2
APM_005495	-	AA3_2(11-397)	AA3_2	AA3_e39	N	3
APM_005502	-	AA3_2(9-635)	AA3_2	AA3_e38	N	3
APM_005635	-	AA9(7-219)	N	AA9_e4	Y (1-66)	2
APM_005885	-	AA16(18-193)	N	AA16_e2	N	2
APM_006017	-	AA8(33-224)	N	AA8_e0	Y (1-26)	2
APM_006120	-	AA8(26-205)	N	AA8_e3	Y (1-22)	2
APM_006134	1.1.3.-	AA7(49-490)	AA7	AA7_e5	N	3
APM_006286	1.1.3.-	AA7(133-313)	N	AA7_e0	Y (1-31)	2
APM_006290	1.1.3.-	AA7(107-289)	N	AA7_e0	N	2
APM_006304	-	AA3_2(33-607)	AA3_2	AA3_e15	N	3
APM_006332	-	AA7(1200-1410)	N	AA7_e3	Y (1-40)	2
APM_006367	-	AA9(9-227)	N	AA9_e28	Y (1-21)	2
APM_006491	-	AA7(32-224)	AA7+CBM18	AA7_e3	N	3
APM_006581	-	AA9(10-235)	N	AA9_e12	N	2
APM_006596	1.10.3.2|1.10.3.-	AA1_3(54-366)	AA1_3	AA1_e46	Y (1-36)	3
APM_006636	1.1.3.-	AA7(308-583)	N	AA7_e0	N	2
APM_006723	-	AA3_2(718-1379)	AA3	AA3_e36	N	3
APM_006745	1.1.3.-	AA7(38-462)	N	AA7_e0	N	2
APM_006795	1.1.3.-	AA7(58-490)	N	AA7_e0	Y (1-33)	2
APM_006887	N	AA3(208-784)	AA3	N	N	2
APM_007001	1.1.3.-	AA7(61-488)	N	AA7_e0	N	2
APM_007126	1.10.3.2|-	AA1_2(35-291)	N	AA1_e26+AA1_e20	N	2
APM_007157	-	AA2(33-286)	AA2	AA2_e1	N	3
APM_007176	-	AA1(159-688)	AA1	AA1_e22	N	3
APM_007213	1.1.3.-	AA7(188-392)	N	AA7_e0	Y (1-24)	2
APM_007237	-	AA2(35-254)	N	AA2_e17	Y (1-33)	2
APM_007283	-	AA3_2(33-635)	AA3_2	AA3_e60	N	3
APM_007306	-	AA12(24-422)	AA12+AA8	AA12_e6	Y (1-21)	3
APM_007332	1.14.99.55	AA13(18-251)	AA13+CBM20	AA13_e0	Y (1-18)	3
APM_007374	-	AA3_2(3-561)	AA3_2	AA3_e7	N	3
APM_007380	1.1.3.-	AA7(31-467)	N	AA7_e0	N	2
APM_007381	-	AA3_2(513-1110)	AA3_2	AA3_e34	N	3
APM_007555	-	AA3_2(10-576)	AA3_2	AA3_e25	N	3
APM_007603	-	AA12(26-428)	AA12	AA12_e5	N	3
APM_008016	1.1.3.-	AA7(48-483)	N	AA7_e0	N	2
APM_008043	1.1.3.-	AA7(69-494)	N	AA7_e0	Y (1-29)	2
APM_008214	-	AA9(9-221)	N	AA9_e0	N	2
APM_008230	-	AA3_2(32-654)	AA3	AA3_e44	N	3
APM_008329	1.14.99.53	AA11(19-216)	N	AA11_e7	Y (1-24)	2
APM_008401	1.1.99.18	AA3_1(37-578)	AA3_1	AA3_e46	Y (1-25)	3
APM_008571	1.1.3.-	AA7(178-372)	N	AA7_e0	N	2
APM_008628	-	AA2(57-245)	AA0	AA2_e8	N	3
APM_008706	-	AA3_2(46-365)	AA3_2	AA3_e17	Y (1-24)	3
APM_008707	-	AA3_2(5-234)	N	AA3_e17	N	2
APM_008769	1.1.3.-	AA7(49-484)	AA7	AA7_e5	N	3
APM_009167	-	AA3_2(5-507)	AA3_2	AA3_e33	N	3
APM_009443	1.14.99.56|1.14.99.54	AA9(6-224)	N	AA9_e31	Y (1-23)	2
APM_009514	1.10.3.2|1.10.3.-	AA1_3(534-844)	AA1_3	AA1_e46	N	3
APM_009537	1.14.99.56	AA9(9-222)	N	AA9_e23	Y (1-20)	2
APM_009565	-	AA3_2(2-601)	AA3_2	AA3_e38	N	3
APM_009632	1.1.3.-	AA7(95-271)	N	AA7_e0	Y (1-65)	2
APM_009653	1.1.3.-	AA7(128-301)	N	AA7_e0	N	2
APM_009685	1.1.3.-	AA7(138-337)	N	AA7_e0	N	2
APM_009796	1.1.3.-	AA7(101-524)	N	AA7_e0	N	2
APM_009912	-	AA3_2(14-606)	AA3_2	AA3_e59	N	3
APM_010045	-	AA5(614-1124)	AA5_1	AA5_e9	Y (1-28)	3
APM_010163	1.1.3.-	AA7(46-475)	N	AA7_e0	N	2
APM_010166	1.1.3.-	AA7(58-496)	N	AA7_e0	N	2
APM_010205	-	AA11(24-242)	N	AA11_e5	Y (1-29)	2
APM_010276	1.1.3.-	AA7(34-246)	N	AA7_e0	N	2
APM_010411	-	AA2(50-212)	N	AA2_e8	N	2
APM_010428	-	AA1(40-561)	AA1	AA1_e4	N	3
APM_010474	-	AA2(123-223)	AA0	AA2_e1+AA2_e1	Y (1-21)	3
APM_010504	1.10.3.2	AA1(45-591)	AA1	AA1_e8	Y (1-34)	3
APM_010820	1.1.3.-	AA7(174-370)	N	AA7_e0	Y (1-21)	2
APM_011146	-	AA3_2(71-663)	AA3_2	AA3_e11	Y (1-24)	3
APM_011272	1.14.99.56|1.14.99.54	AA9(7-225)	AA9+CBM1	AA9_e20	N	3
APM_011308	1.1.3.-	AA7(137-330)	N	AA7_e0	Y (1-29)	2
APM_011313	1.14.99.54|1.14.99.56	AA9(5-213)	N	AA9_e6	Y (1-19)	2
APM_011348	-	AA4(127-315)	N	AA4_e1	Y (1-16)	2
APM_011406	1.1.3.13	AA3_3(6-642)	AA3_3	AA3_e3	N	3
APM_011490	1.1.3.-	AA7(322-701)	N	AA7_e0	N	2
APM_011522	1.10.3.2	AA1_2(37-381)	AA1_2	AA1_e26	N	3
APM_011527	1.1.3.-	AA7(62-495)	N	AA7_e0	Y (1-30)	2
APM_011544	1.10.3.2|1.10.3.-	AA1_3(53-365)	AA1_3	AA1_e46	Y (1-21)	3
APM_011664	-	AA2(101-350)	AA2	AA2_e12	N	3
APM_011786	-	AA2(61-241)	AA0	AA2_e8	Y (1-19)	3
APM_011865	1.10.3.2|1.10.3.-	AA1_3(118-404)	AA1_3	AA1_e46	N	3
APM_011935	1.1.3.-	AA7(72-266)	N	AA7_e0	Y (1-18)	2
APM_011941	1.14.99.56|1.14.99.54	AA9(7-226)	N	AA9_e31	Y (1-23)	2
APM_012108	1.1.3.-	AA7(66-499)	N	AA7_e0	Y (1-31)	2
APM_012215	1.1.3.9|1.1.3.13|1.1.3.-|1.1.3.7|1.1.3.47	AA5_2(50-611)	AA5_2	AA5_e12	Y (1-21)	3
APM_012255	1.1.99.18	AA8(31-216)+AA3_1(246-800)	AA3_1+AA8+CBM1	AA8_e5+AA3_e46	Y (1-24)	3
APM_012280	-	AA9(7-220)	N	AA9_e24	Y (1-20)	2
APM_012383	-	AA3_2(33-661)	AA3	AA3_e44	Y (1-22)	3
APM_012386	-	AA3_2(51-630)	AA3_2	AA3_e19	N	3
APM_012401	-	AA16(20-143)	N	AA16_e3	Y (1-22)	2
APM_012405	1.1.3.-	AA7(755-987)	N	AA7_e0	Y (1-25)	2
APM_012575	1.1.3.-	AA7(39-467)	AA7	AA7_e0	N	3
APM_012703	1.1.3.-	AA7(30-236)	N	AA7_e0	N	2
APM_012814	-	AA16(19-184)	N	AA16_e1	Y (1-36)	2
APM_012877	1.1.3.-	AA7(126-332)	N	AA7_e0	N	2
APM_013032	1.1.99.18	AA8(26-206)+AA3_1(238-788)	AA3_1+AA8	AA8_e5+AA3_e46	Y (1-23)	3
APM_013102	N	AA3(215-738)	AA3	N	N	2
APM_013176	-	AA3_2(38-633)	AA3_2	AA3_e59	N	3
APM_013313	-	AA3(50-712)	AA3	AA3_e44	Y (1-18)	3
APM_013315	1.1.3.-	AA7(202-391)	N	AA7_e0	N	2
APM_013318	-	AA1(16-462)	AA1	AA1_e5	N	3
APM_013319	-	AA1(39-480)	AA1	AA1_e10	N	3
APM_013367	1.14.99.54	AA9(7-208)	AA9+CBM1	AA9_e36	N	3

## Sheet: Crbogydrate Binding Module
GeneID	EC#	HMMER	DIAMOND	dbCAN	Signal Peptide	# of Tools
APM_000609	-	GH43_36(80-346)+CBM91(374-555)	CBM1+GH43_36	GH43_e274+CBM91_e7	Y (1-21)	3
APM_001385	3.2.1.3|3.2.1.1	GH15(64-461)+CBM20(542-632)	CBM20+GH15	GH15_e31+CBM20_e10	N	3
APM_001623	2.4.1.18	GH13_8(248-521)	CBM48+GH13_8	CBM48_e32+GH13_e20	N	3
APM_002061	-	CBM63(203-273)	N	CBM63_e9	Y (1-19)	2
APM_002538	3.2.1.55|3.2.1.37	GH54(28-342)+CBM42(361-505)	CBM42+GH54	GH54_e0+CBM42_e0	Y (1-26)	3
APM_003045	-	CBM63(158-226)	N	CBM63_e9	Y (1-39)	2
APM_003885	2.4.1.-	GH72(28-352)	CBM43+GH72	GH72_e5+CBM43_e30	Y (1-25)	3
APM_004421	3.2.1.55|-	GH43_22(87-305)+GH43_34(369-648)	GH43_22+GH43_34	GH43_e135+GH43_e298	Y (1-38)	3
APM_004543	3.2.1.37|3.2.1.55|3.2.1.-|-	GH43_11(4-295)+CBM91(323-529)	CBM91+GH43_11	GH43_e285+CBM91_e24	N	3
APM_005520	2.4.1.-	GH72(16-330)	CBM43+GH72	GH72_e5+CBM43_e30	Y (1-18)	3
APM_006323	3.2.1.14	GH18(505-841)	CBM18+CBM50+GH18	CBM18_e13+GH18_e72	Y (1-29)	3
APM_006629	3.2.1.14	GH18(978-1315)	CBM18+CBM50+GH18	CBM50_e1036+CBM18_e13+GH18_e72	N	3
APM_006631	-	N	CBM50	CBM50_e566	Y (1-22)	2
APM_006934	3.2.1.146|-	GH43_34(36-328)+CBM66(357-512)	CBM66+GH43_34	GH43_e147+CBM66_e8	N	3
APM_006964	3.2.1.40|3.1.1.73	CBM67(123-303)+GH78(347-872)	GH78	CBM67_e28+GH78_e80	N	3
APM_006973	-	CBM13(83-212)	N	CBM13_e82	N	2
APM_007134	3.2.1.14|-	CBM24(169-236)	CBM18+CBM24+CBM50+GH18	GH18_e72+CBM24_e2	N	3
APM_007135	3.2.1.14	GH18(542-726)	CBM18+CBM24+CBM50+GH18	CBM50_e1036+CBM18_e13+GH18_e72	Y (1-15)	3
APM_007635	3.2.1.59	GH71(24-409)+CBM24(473-547)	CBM24+GH71	GH71_e11+CBM24_e0	Y (1-22)	3
APM_007755	3.2.1.22|3.2.1.88	GH27(121-368)	CBM35+GH27	GH27_e5+CBM35_e6	N	3
APM_008229	3.2.1.37|3.2.1.55|3.2.1.8	GH43_29(29-308)+CBM6(332-452)	CBM1+CBM6+GH43_29	GH43_e59+CBM6_e0	Y (1-28)	3
APM_008743	-	N	CBM50	CBM50_e1048	N	2
APM_008789	2.4.1.-	GH72(20-333)+CBM43(386-473)	CBM43+GH72	GH72_e5+CBM43_e30	Y (1-21)	3
APM_009447	3.2.1.145	GH43_24(768-999)	CBM35+GH43_24	GH43_e150+CBM35_e44	N	3
APM_009621	3.2.1.37|-	GH43_14(27-306)+CBM91(350-568)	CBM91+GH43_14	GH43_e51+CBM91_e33	Y (1-23)	3
APM_009933	3.2.1.14	GH18(606-951)	CBM18+CBM50+GH18	CBM18_e13+GH18_e72	Y (1-29)	3
APM_011552	-	GH16_19(106-275)	CBM18+GH16_19	CBM18_e25+GH16_e15	Y (1-21)	3
APM_011812	-	GH43_24(50-279)	CBM35+GH43_24	GH43_e114+CBM35_e31	Y (1-19)	3
APM_012029	-	N	CBM50	CBM50_e307	N	2
APM_012382	3.2.1.40|-	CBM67(164-332)+GH78(373-896)	GH78	CBM67_e28+GH78_e16	N	3
APM_012609	-	CBM21(431-539)	CBM21	CBM21_e9	N	3

## Sheet: Cazyme families with gene count
Cazyme Families	Gene counts per 10000 genes
Glycoside Hydrolases	A. malaysiana	A. KUC21332	A. pterosperma	A. rasikravindrae	A. saccharicola	A. phaeospermum	A. puccinioides	N. oryzae
GH 5	17.4225	19.83	17.31	18.4874	17.7744	16.4384	16.7688	16.3296
GH 18	15.9075	19.83	17.31	16.076	21.4774	15.6912	27.948	11.7936
GH 3	15.15	15.864	18.1755	16.076	16.2932	15.6912	15.8372	15.4224
GH 16	14.3925	15.0708	13.848	16.076	14.0714	14.1968	13.0424	13.608
GH 43	14.3925	13.4844	18.1755	15.2722	15.5526	13.4496	17.7004	16.3296
GH 76	10.605	11.1048	10.386	11.2532	9.6278	10.4608	10.2476	10.8864
GH 47	9.09	9.5184	11.2515	8.8418	8.1466	8.2192	9.316	9.072
GH 2	7.575	7.932	8.655	8.038	7.406	6.7248	8.3844	8.1648
GH 31	7.575	7.1388	6.0585	8.038	7.406	6.7248	6.5212	7.2576
GH 72	6.8175	7.1388	7.7895	7.2342	6.6654	6.7248	6.5212	7.2576
GH 10	6.06	6.3456	6.924	6.4304	5.9248	5.9776	6.5212	7.2576
GH 78	6.06	5.5524	5.193	4.8228	4.4436	5.2304	3.7264	3.6288
GH 11	5.3025	6.3456	6.0585	4.8228	4.4436	4.4832	7.4528	4.536
GH 128	5.3025	5.5524	5.193	5.6266	4.4436	5.2304	3.7264	3.6288
GH 13	5.3025	5.5524	5.193	5.6266	4.4436	4.4832	6.5212	5.4432
GH 92	5.3025	6.3456	6.0585	5.6266	5.9248	5.9776	2.7948	6.3504
GH 17	4.545	1.5864	5.193	5.6266	4.4436	3.736	4.658	5.4432
GH 55	4.545	4.7592	6.0585	7.2342	7.406	5.9776	8.3844	9.9792
GH 7	4.545	4.7592	5.193	4.8228	4.4436	4.4832	4.658	5.4432
GH 93	4.545	4.7592	4.3275	4.019	3.703	3.736	4.658	4.536
GH 28	3.7875	3.966	4.3275	4.019	3.703	3.736	3.7264	4.536
GH 79	3.7875	3.966	4.3275	4.019	2.9624	2.9888	2.7948	2.7216
GH 125	3.03	3.1728	3.462	3.2152	2.9624	2.9888	1.8632	3.6288
GH 131	3.03	3.966	4.3275	4.019	4.4436	3.736	2.7948	3.6288
GH 30	3.03	3.1728	3.462	3.2152	3.703	2.9888	5.5896	1.8144
GH 35	3.03	3.1728	1.731	2.4114	2.2218	1.4944	2.7948	0.9072
GH 6	3.03	3.1728	3.462	3.2152	2.9624	2.9888	2.7948	3.6288
GH 20	2.2725	2.3796	2.5965	2.4114	2.2218	1.4944	2.7948	2.7216
GH 27	2.2725	2.3796	1.731	2.4114	2.2218	2.9888	2.7948	2.7216
GH 36	2.2725	1.5864	1.731	2.4114	2.2218	2.2416	1.8632	1.8144
GH 62	2.2725	2.3796	1.731	2.4114	2.2218	2.2416	2.7948	2.7216
GH 63	2.2725	1.5864	2.5965	1.6076	2.2218	1.4944	0.9316	1.8144
GH 64	2.2725	2.3796	2.5965	2.4114	2.2218	2.2416	1.8632	3.6288
GH 1	1.515	1.5864	1.731	1.6076	1.4812	1.4944	0.9316	1.8144
GH 105	1.515	1.5864	1.731	1.6076	1.4812	1.4944	2.7948	3.6288
GH 132	1.515	1.5864	1.731	1.6076	1.4812	1.4944	1.8632	1.8144
GH 146	1.515	1.5864	1.731	1.6076	1.4812	1.4944	0.9316	0.9072
GH 15	1.515	1.5864	1.731	1.6076	1.4812	1.4944	1.8632	1.8144
GH 29	1.515	1.5864	2.5965	2.4114	2.2218	1.4944	2.7948	0.9072
GH 32	1.515	2.3796	0.8655	1.6076	1.4812	0.7472	0.9316	1.8144
GH 37	1.515	0.7932	1.731	0.8038	0.7406	0.7472	1.8632	1.8144
GH 45	1.515	1.5864	1.731	1.6076	1.4812	1.4944	1.8632	0.9072
GH 51	1.515	1.5864	1.731	1.6076	1.4812	1.4944	1.8632	1.8144
GH 71	1.515	2.3796	1.731	3.2152	1.4812	2.2416	1.8632	1.8144
GH 75	1.515	1.5864	1.731	0.8038	1.4812	1.4944	0	0
GH 95	1.515	1.5864	0.8655	0.8038	0.7406	0.7472	0.9316	1.8144
GH 114	0.7575	0.7932	0	0.8038	0.7406	0.7472	0.9316	0
GH 115	0.7575	0.7932	0.8655	0.8038	0.7406	0.7472	1.8632	1.8144
GH 12	0.7575	0.7932	0.8655	0.8038	1.4812	1.4944	0.9316	2.7216
GH 135	0.7575	0.7932	0.8655	0	0	0	0	0
GH 139	0.7575	0.7932	0	0.8038	0.7406	0.7472	0	0.9072
GH 141	0.7575	0.7932	0.8655	0.8038	0.7406	0.7472	0.9316	0
GH 152	0.7575	0.7932	0.8655	0.8038	0.7406	0.7472	0.9316	0.9072
GH 154	0.7575	0.7932	0.8655	0.8038	0.7406	0.7472	0.9316	1.8144
GH 25	0.7575	0.7932	0.8655	0.8038	0.7406	0.7472	0	0
GH 33	0.7575	0.7932	0	0.8038	0	0.7472	0	0.9072
GH 38	0.7575	0.7932	0.8655	0.8038	0.7406	0.7472	0.9316	0.9072
GH 39	0.7575	0	0	0.8038	0	0.7472	0	0.9072
GH 42	0.7575	0.7932	0	0.8038	0	0.7472	0	0
GH 53	0.7575	0.7932	0.8655	0.8038	0.7406	0.7472	0.9316	0.9072
GH 54	0.7575	0.7932	0.8655	0.8038	0.7406	0.7472	0.9316	0.9072
GH 65	0.7575	0.7932	0.8655	0.8038	0.7406	0.7472	0.9316	0.9072
GH 67	0.7575	0.7932	0.8655	1.6076	0.7406	0.7472	0.9316	0
GH 74	0.7575	0.7932	0.8655	0.8038	0.7406	0.7472	0.9316	0.9072
GH 81	0.7575	0.7932	0.8655	0.8038	0.7406	0.7472	0.9316	0.9072
GH 94	0.7575	0.7932	0.8655	0.8038	0.7406	0.7472	0.9316	0.9072
GH 26	0	0.7932	0.8655	0.8038	0.7406	0.7472	0	0
GH 88	0	0	0	0.8038	0	0	0	0
GH 89	0	0	0	0	0	0	0.9316	0
Glycosyl Transferases	A. malaysiana	A. KUC21332	A. pterosperma	A. rasikravindrae	A. saccharicola	A. phaeospermum	A. puccinioides	N. oryzae
GT 2	12.12	13.4844	11.2515	11.2532	11.109	11.9552	15.8372	12.7008
GT 1	9.09	6.3456	11.2515	8.038	10.3684	5.9776	11.1792	5.4432
GT 32	8.3325	7.932	7.7895	7.2342	7.406	6.7248	10.2476	6.3504
GT 90	6.06	5.5524	5.193	6.4304	5.9248	5.9776	8.3844	9.072
GT 31	5.3025	0	3.462	4.019	3.703	2.9888	3.7264	4.536
GT 15	3.7875	3.966	4.3275	4.8228	3.703	3.736	5.5896	4.536
GT 4	3.7875	3.966	4.3275	4.019	3.703	3.736	5.5896	3.6288
GT 22	3.03	3.1728	2.5965	3.2152	2.9624	1.4944	3.7264	3.6288
GT 25	3.03	2.3796	1.731	2.4114	2.9624	2.9888	3.7264	0
GT 69	3.03	2.3796	2.5965	3.2152	2.9624	2.9888	1.8632	2.7216
GT 8	3.03	3.1728	1.731	3.2152	2.9624	2.9888	5.5896	2.7216
GT 20	2.2725	2.3796	2.5965	2.4114	2.2218	2.2416	2.7948	1.8144
GT 39	2.2725	2.3796	2.5965	2.4114	2.2218	2.2416	2.7948	2.7216
GT 62	2.2725	2.3796	2.5965	2.4114	2.2218	2.2416	3.7264	3.6288
GT 109	1.515	1.5864	1.731	1.6076	1.4812	1.4944	1.8632	0.9072
GT 34	1.515	1.5864	1.731	1.6076	1.4812	1.4944	1.8632	1.8144
GT 57	1.515	1.5864	1.731	1.6076	1.4812	1.4944	1.8632	1.8144
GT 61	1.515	1.5864	0.8655	0.8038	1.4812	0	0	2.7216
GT 17	0.7575	0.7932	0.8655	0.8038	0.7406	0.7472	0.9316	0.9072
GT 21	0.7575	0.7932	0.8655	0.8038	0.7406	0.7472	0.9316	0.9072
GT 24	0.7575	0.7932	0.8655	0.8038	0.7406	0.7472	0.9316	0.9072
GT 3	0.7575	0.7932	1.731	0.8038	0.7406	0.7472	0.9316	0.9072
GT 33	0.7575	0.7932	0.8655	0.8038	0.7406	0.7472	0.9316	0.9072
GT 35	0.7575	0	0.8655	0.8038	0.7406	0.7472	0.9316	0.9072
GT 41	0.7575	0	0.8655	0.8038	0.7406	0.7472	0.9316	0.9072
GT 48	0.7575	0.7932	0.8655	0.8038	0.7406	0.7472	0.9316	0.9072
GT 50	0.7575	0.7932	0.8655	0.8038	0.7406	0.7472	0.9316	0.9072
GT 59	0.7575	0.7932	0	0.8038	0.7406	0.7472	0.9316	0.9072
GT 66	0.7575	0.7932	0.8655	0.8038	0.7406	0.7472	0.9316	0.9072
GT 76	0.7575	0.7932	0.8655	0.8038	0.7406	0.7472	0.9316	0.9072
GT 28	0	0	0	0	0	0	0	0.9072
GT 58	0	0.7932	0.8655	0.8038	0.7406	0.7472	0.9316	0.9072
GT 71	0	0	0	0.8038	0.7406	0.7472	1.8632	1.8144
Auxiliary Activities	A. malaysiana	A. KUC21332	A. pterosperma	A. rasikravindrae	A. saccharicola	A. phaeospermum	A. puccinioides	N. oryzae
AA 1	13.635	15.0708	17.31	14.4684	14.0714	14.944	16.7688	15.4224
AA 2	6.8175	6.3456	8.655	7.2342	6.6654	7.472	8.3844	8.1648
AA 3	34.845	36.4872	34.62	34.5634	32.5864	37.36	32.606	29.9376
AA 4	1.515	0.7932	1.731	1.6076	1.4812	1.4944	0.9316	1.8144
AA 5	2.2725	3.1728	2.5965	2.4114	2.2218	2.9888	3.7264	2.7216
AA 6	0.7575	0.7932	0.8655	0.8038	0.7406	0.7472	0.9316	0.9072
AA 7	40.905	50.7648	31.158	53.8546	47.3984	50.8096	25.1532	27.216
AA 8	5.3025	5.5524	5.193	5.6266	5.9248	5.9776	7.4528	6.3504
AA 9	21.21	23.0028	19.041	23.3102	21.4774	21.6688	20.4952	19.9584
AA 11	3.7875	3.966	4.3275	4.019	3.703	3.736	3.7264	4.536
AA 12	2.2725	2.3796	2.5965	2.4114	2.2218	1.4944	2.7948	1.8144
AA 13	0.7575	0.7932	0.8655	0.8038	0.7406	0.7472	0	0.9072
AA 14	0	0	0	0	0	0	0	0.9072
AA 16	2.2725	2.3796	2.5965	2.4114	2.2218	1.4944	8.3844	1.8144
Carbohydrate Esterases	A. malaysiana	A. KUC21332	A. pterosperma	A. rasikravindrae	A. saccharicola	A. phaeospermum	A. puccinioides	N. oryzae
CE 5	10.605	11.1048	11.2515	11.2532	10.3684	9.7136	9.316	10.8864
CE 3	9.8475	11.898	12.9825	12.057	10.3684	10.4608	9.316	10.8864
CE 1	9.09	10.3116	9.5205	10.4494	9.6278	9.7136	7.4528	8.1648
CE 4	7.575	6.3456	7.7895	8.038	5.9248	6.7248	10.2476	6.3504
CE 8	2.2725	2.3796	1.731	2.4114	2.2218	2.2416	2.7948	2.7216
CE 12	1.515	1.5864	1.731	1.6076	1.4812	1.4944	4.658	2.7216
CE 16	1.515	1.5864	1.731	1.6076	1.4812	1.4944	2.7948	1.8144
CE 15	0.7575	0.7932	0.8655	0.8038	0.7406	0.7472	0.9316	0
CE 2	0.7575	0.7932	0	0.8038	0.7406	0.7472	0	0.9072
CE 9	0.7575	0.7932	0.8655	0.8038	0.7406	0.7472	0.9316	0.9072
Polysaccharide Lyases	A. malaysiana	A. KUC21332	A. pterosperma	A. rasikravindrae	A. saccharicola	A. phaeospermum	A. puccinioides	N. oryzae
PL 1	2.2725	2.3796	2.5965	2.4114	2.2218	2.2416	2.7948	2.7216
PL 20	0.7575	0	0.8655	0.8038	0.7406	0.7472	0.9316	0
PL 3	1.515	1.5864	0.8655	0.8038	0.7406	0.7472	0.9316	1.8144
PL 35	0	0	0	0	0	0	0.9316	0
PL 4	2.2725	3.966	4.3275	4.019	3.703	3.736	2.7948	2.7216
PL 42	0.7575	0.7932	0.8655	0.8038	0.7406	0.7472	0.9316	0.9072
PL 9	0	0	0	0	0	0	0	0.9072
Carbohydrate-Binding Modules	A. malaysiana	A. KUC21332	A. pterosperma	A. rasikravindrae	A. saccharicola	A. phaeospermum	A. puccinioides	N. oryzae
CBM 18	3.7875	4.7592	3.462	3.2152	4.4436	2.2416	4.658	4.536
CBM 35	2.2725	2.3796	2.5965	2.4114	2.2218	2.2416	2.7948	2.7216
CBM 43	2.2725	2.3796	1.731	2.4114	2.2218	2.2416	2.7948	2.7216
CBM 50	2.2725	0.7932	0.8655	0.8038	0.7406	0.7472	0.9316	1.8144
CBM 91	2.2725	2.3796	5.193	4.019	2.2218	2.9888	3.7264	2.7216
CBM 24	1.515	0.7932	0.8655	1.6076	1.4812	0.7472	1.8632	0.9072
CBM 63	1.515	1.5864	0.8655	0.8038	1.4812	1.4944	0.9316	0.9072
CBM 67	1.515	1.5864	1.731	1.6076	0.7406	1.4944	0.9316	0
CBM 13	0.7575	0.7932	0	0.8038	0.7406	0.7472	0.9316	0
CBM 20	0.7575	0.7932	0.8655	0.8038	0.7406	0.7472	0.9316	0.9072
CBM 21	0.7575	0.7932	0.8655	0.8038	0.7406	0.7472	0.9316	0.9072
CBM 42	0.7575	0.7932	0.8655	0.8038	0.7406	0.7472	0.9316	0.9072
CBM 48	0.7575	0.7932	0.8655	0.8038	0.7406	0.7472	0.9316	0.9072
CBM 6	0.7575	0.7932	0.8655	0.8038	0.7406	0.7472	0.9316	0.9072
CBM 66	0.7575	0.7932	0.8655	0.8038	0.7406	0.7472	0.9316	0.9072
CBM 1	0	0	0	0.8038	0	0	0.9316	1.8144
CBM 32	0	0	0.8655	0	0.7406	0	0	0.9072
