# Supplementary material for: Comparative genomics of endophytic fungi Apiospora malaysiana with related ascomycetes indicates adaptation attuned to lifestyle choices with potential sustainable cellulolytic activity
Source: DNA Res. 2025 May 10;32(3):dsaf011. doi: 10.1093/dnares/dsaf011 (PMC12202052; doi:10.1093/dnares/dsaf011)
Supplement: dsaf011_suppl_Supplementary_Table_S6 [file dsaf011_suppl_supplementary_table_s6.xlsx]

## Sheet: Average of FIRs distances
Org. Name	All 5’	All 3’	Uniq 5’	Uniq 3’	Effector 5’	Effector 3’	Cazyme 5’	Cazyme 3’
APM	1710	1714	1638	1655	2329	2215	1656	1697
KUC	1947	1955	1876	1876	2483	2483	1912	2074
NIG	2045	2022	1967	1962	2925	2689	2061	2058
PHE	1811	1800	1721	1724	2547	2425	1852	1809
PUC	1804	1807	1727	1705	2436	2656	1782	1753
PTE	1992	1997	1917	1920	2732	2853	1736	1509
RAS	1841	1848	1790	1775	2291	2409	1730	1865
SAC	2227	2219	2168	2176	2704	2685	2248	1929

## Sheet: Apiospora malaysiana
geneid	strand	fiveprime	threeprime
APM_008187;	+	500	1
APM_006031;	+	483	3
APM_010146;	+	474	6
effector_apio_m40_863_[476091_-_476267]	+	1534	6
APM_007063;	+	21	8
APM_008372;	+	1283	8
APM_007942;	+	75	9
APM_007056;	+	499	10
APM_007291;	+	1291	10
APM_004924;	+	1599	11
effector_apio_m1_27724_[1044054_-_1043905]_(REVERSE_SENSE)	+	917	12
APM_012156;	+	50	13
effector_apio_m6_298_[158058_-_158291]	+	3130	13
APM_009214;	+	5078	13
APM_001412;	+	566	14
APM_007583;	+	1607	16
APM_007748;	+	8670	17
effector_apio_m41_8941_[97771_-_97601]_(REVERSE_SENSE)	+	1534	18
APM_003293;	+	2602	19
APM_005149;	+	2907	19
APM_007050;	+	352	20
effector_apio_m16_866_[255087_-_254932]_(REVERSE_SENSE)	+	59	21
APM_013250;	+	533	21
APM_007062;	+	10048	21
APM_009046;	+	462	22
APM_004484;	+	533	22
APM_004831;	+	956	22
APM_003101;	+	1113	22
effector_apio_m2_5286_[936012_-_935737]_(REVERSE_SENSE)	+	1327	22
APM_012396;	+	1630	22
APM_001983;	+	2298	22
APM_001124;	+	4142	23
APM_012921;	+	918	24
APM_010624;	+	422	25
APM_007035;	+	711	25
APM_009780;	+	1421	25
APM_009549;	+	1707	25
APM_008350;	+	5137	25
APM_003156;	+	387	26
APM_008776;	+	154	27
APM_005959;	+	637	28
APM_007098;	+	819	28
APM_002935;	+	876	28
APM_007161;	+	3760	28
effector_apio_m4_1650_[842106_-_842282]	+	791	29
APM_007052;	+	5439	29
APM_007080;	+	10759	29
APM_003120;	+	607	30
effector_apio_m34_4491_[2326449_-_2326640]	+	17	31
effector_apio_m34_1740_[880990_-_881157]	+	145	31
APM_010616;	+	668	31
APM_012768;	+	721	31
APM_010314;	+	1322	31
APM_007053;	+	716	32
effector_apio_m22_240_[130050_-_130247]	+	1390	32
effector_apio_m1_26460_[1723670_-_1723464]_(REVERSE_SENSE)	+	152	33
effector_apio_m34_2686_[1357101_-_1357379]	+	301	33
APM_003151;	+	325	33
effector_apio_m14_1708_[35456_-_35301]_(REVERSE_SENSE)	+	563	34
APM_003074;	+	756	34
APM_009355;	+	1158	34
APM_003954;	+	1350	34
APM_011298;	+	1473	34
APM_004897;	+	2181	34
effector_apio_m12_6633_[2579851_-_2579645]_(REVERSE_SENSE)	+	54	35
APM_006233;	+	549	35
APM_000722;	+	1201	35
APM_003079;	+	1827	35
APM_004101;	+	2385	35
APM_002897;	+	1543	36
APM_007922;	+	372	37
APM_010451;	+	471	37
effector_apio_m43_7466_[689362_-_689183]_(REVERSE_SENSE)	+	1634	37
APM_012530;	+	3188	37
APM_005621;	+	418	38
APM_010712;	+	487	38
APM_001986;	+	1279	39
APM_009356;	+	34	40
APM_006700;	+	195	40
APM_007778;	+	1101	40
APM_012216;	+	1814	40
APM_009788;	+	2605	40
APM_005806;	+	1054	41
APM_001637;	+	1900	41
effector_apio_m1_6049_[3183246_-_3183437]	+	370	42
APM_005585;	+	568	42
APM_003870;	+	1726	42
APM_004793;	+	1744	42
APM_007940;	+	2270	42
APM_013022;	+	3080	42
effector_apio_m40_3607_[1880270_-_1880446]	+	404	43
APM_003154;	+	611	43
APM_009777;	+	728	43
APM_004823;	+	1184	43
APM_002210;	+	2365	43
APM_002114;	+	1566	46
APM_004257;	+	2195	46
APM_004862;	+	5330	46
APM_008749;	+	459	47
APM_001543;	+	4486	47
APM_006814;	+	356	48
effector_apio_m1_29077_[323940_-_323668]_(REVERSE_SENSE)	+	380	48
effector_apio_m1_8433_[4427413_-_4427592]	+	525	48
APM_004337;	+	1370	48
APM_006922;	+	629	49
APM_010542;	+	369	50
APM_012155;	+	908	50
APM_002616;	+	1990	50
APM_005854;	+	440	52
APM_006798;	+	535	52
APM_001106;	+	1855	52
APM_009041;	+	2257	52
APM_011690;	+	1036	54
APM_006777;	+	1094	54
APM_003544;	+	7512	54
APM_002717;	+	341	55
APM_011581;	+	403	55
APM_000133;	+	645	55
APM_008722;	+	593	56
APM_002856;	+	617	56
APM_003703;	+	616	57
APM_009857;	+	719	57
effector_apio_m12_9164_[1237084_-_1236791]_(REVERSE_SENSE)	+	854	57
APM_004404;	+	1706	58
APM_004146;	+	3875	58
APM_004191;	+	379	59
APM_002710;	+	396	59
APM_010485;	+	678	59
APM_006613;	+	1282	59
APM_006952;	+	1555	59
APM_004894;	+	775	61
APM_007822;	+	1027	61
effector_apio_m7_213_[115103_-_115405]	+	1844	61
APM_011651;	+	2286	61
APM_004436;	+	259	62
APM_007330;	+	838	62
APM_002988;	+	3423	62
APM_002015;	+	858	63
APM_004075;	+	950	63
APM_003452;	+	1818	63
APM_000987;	+	881	64
effector_apio_m23_10304_[559175_-_558987]_(REVERSE_SENSE)	+	1686	65
APM_011763;	+	1923	65
APM_003738;	+	323	66
APM_004745;	+	546	66
APM_002143;	+	391	67
APM_013299;	+	486	67
APM_012669;	+	797	67
APM_003535;	+	1235	67
APM_007870;	+	260	68
APM_012733;	+	1208	68
APM_008769;	+	2507	68
APM_005400;	+	2518	68
APM_013424;	+	8538	69
APM_002507;	+	792	70
APM_008575;	+	1437	70
APM_011262;	+	2613	70
APM_012518;	+	3787	70
effector_apio_m4_5973_[93921_-_93043]_(REVERSE_SENSE)	+	1036	72
APM_012780;	+	421	73
effector_apio_m41_6859_[1210570_-_1210325]_(REVERSE_SENSE)	+	778	74
APM_007941;	+	42	75
APM_002846;	+	255	75
APM_009199;	+	359	75
APM_010422;	+	476	75
APM_002609;	+	1357	75
effector_apio_m1_14537_[7661438_-_7661737]	+	3492	75
APM_003495;	+	442	76
effector_apio_m1_11196_[5856310_-_5856624]	+	802	76
effector_apio_m16_1018_[182844_-_182125]_(REVERSE_SENSE)	+	3684	76
APM_013007;	+	6112	76
APM_003426;	+	522	78
APM_009939;	+	1117	78
effector_apio_m1_5637_[2984008_-_2984298]	+	2471	78
APM_007776;	+	594	79
APM_005937;	+	1670	79
APM_011645;	+	2953	79
APM_007007;	+	617	80
APM_010610;	+	1288	80
effector_apio_m20_212_[113318_-_113551]	+	1640	80
APM_004476;	+	196	81
APM_012693;	+	518	81
APM_010207;	+	1126	81
APM_001376;	+	1545	81
APM_009445;	+	777	82
APM_006073;	+	1278	82
APM_009276;	+	4341	82
APM_013105;	+	785	83
APM_012643;	+	142	84
APM_007476;	+	1181	84
APM_009601;	+	1985	84
effector_apio_m1_12247_[6420427_-_6420585]	+	422	85
APM_001481;	+	534	85
APM_006623;	+	699	85
APM_011970;	+	770	85
APM_003416;	+	778	85
APM_000889;	+	778	85
APM_004498;	+	795	85
APM_003570;	+	867	85
APM_005647;	+	3465	85
APM_012478;	+	941	86
APM_003204;	+	1659	86
APM_011251;	+	109	87
APM_002205;	+	755	87
APM_000960;	+	751	88
APM_002519;	+	948	88
APM_003862;	+	472	89
APM_007003;	+	898	90
APM_006673;	+	1461	90
APM_007105;	+	5729	91
effector_apio_m13_742_[401290_-_401493]	+	438	92
APM_010861;	+	1014	92
APM_009929;	+	2811	93
APM_004027;	+	4251	93
APM_009185;	+	1501	94
APM_003956;	+	2156	94
APM_004573;	+	2371	94
APM_013398;	+	2430	94
APM_011336;	+	2880	94
APM_000767;	+	537	95
APM_011858;	+	628	95
APM_003355;	+	809	95
APM_003082;	+	970	95
APM_006279;	+	1631	95
APM_008254;	+	2377	95
APM_003076;	+	3032	95
APM_011647;	+	4492	95
effector_apio_m14_1445_[161568_-_161398]_(REVERSE_SENSE)	+	5913	95
APM_009322;	+	316	97
APM_011775;	+	842	97
APM_005455;	+	1960	97
APM_009495;	+	969	99
APM_001129;	+	1525	99
APM_012542;	+	418	100
APM_011401;	+	463	100
APM_000543;	+	1963	100
APM_012914;	+	1322	101
APM_013173;	+	2424	101
APM_004127;	+	2421	102
APM_008395;	+	302	103
APM_006393;	+	6607	103
effector_apio_m27_155_[68933_-_69157]	+	127	104
APM_002808;	+	654	104
APM_007587;	+	1522	105
APM_007635;	+	1749	105
APM_003957;	+	94	106
APM_011920;	+	702	106
APM_012771;	+	1103	106
APM_008153;	+	331	107
APM_000026;	+	1781	107
APM_006368;	+	2714	107
APM_011491;	+	460	108
APM_008150;	+	558	108
APM_004044;	+	641	108
APM_000307;	+	1286	108
effector_apio_m11_2239_[338770_-_338567]_(REVERSE_SENSE)	+	540	109
APM_008443;	+	616	109
effector_apio_m5_2010_[1057160_-_1057453]	+	1225	109
APM_011250;	+	1306	109
APM_009681;	+	3646	109
APM_007823;	+	61	110
effector_apio_m2_1834_[989347_-_989658]	+	220	110
APM_009504;	+	648	110
APM_002823;	+	746	110
APM_008207;	+	837	110
effector_apio_m40_5430_[2283730_-_2283569]_(REVERSE_SENSE)	+	918	110
APM_007180;	+	1036	110
APM_009656;	+	577	111
effector_apio_m4_533_[293697_-_293879]	+	1436	111
APM_004718;	+	3947	111
APM_007531;	+	716	112
APM_010678;	+	1975	112
APM_005788;	+	2301	112
APM_010153;	+	2648	112
APM_000576;	+	1765	113
APM_004386;	+	314	114
APM_011825;	+	1534	114
APM_003897;	+	2658	114
APM_000093;	+	751	115
APM_007966;	+	1110	115
APM_002779;	+	2620	115
APM_003925;	+	4599	115
APM_001059;	+	586	116
APM_005493;	+	804	116
APM_004398;	+	2593	116
APM_007945;	+	319	117
APM_011743;	+	622	117
effector_apio_m5_4140_[287155_-_286988]_(REVERSE_SENSE)	+	655	117
APM_008629;	+	751	117
APM_008821;	+	1558	117
APM_005429;	+	2232	117
APM_000035;	+	2282	117
APM_008746;	+	5366	117
APM_006460;	+	198	118
effector_apio_m19_1166_[10676_-_10389]_(REVERSE_SENSE)	+	311	118
effector_apio_m23_5890_[2916730_-_2916545]_(REVERSE_SENSE)	+	2649	118
APM_002296;	+	397	119
APM_013189;	+	1503	119
APM_013005;	+	16928	119
APM_005269;	+	283	120
APM_009636;	+	1294	120
APM_000304;	+	4577	120
APM_005775;	+	620	121
APM_005029;	+	640	121
APM_003476;	+	654	121
APM_004628;	+	932	121
APM_000298;	+	1124	121
APM_008586;	+	508	122
APM_012666;	+	784	122
APM_007495;	+	895	122
APM_007976;	+	1278	122
APM_002173;	+	1415	122
APM_003225;	+	431	123
APM_011868;	+	2335	123
APM_001818;	+	2798	123
APM_001787;	+	2999	123
effector_apio_m9_3100_[148831_-_148637]_(REVERSE_SENSE)	+	170	124
APM_002567;	+	1580	124
APM_011215;	+	2323	124
APM_009102;	+	688	125
APM_002368;	+	816	125
APM_006006;	+	1184	125
APM_011756;	+	1592	125
APM_005565;	+	410	126
APM_006360;	+	423	126
APM_013371;	+	611	126
APM_002305;	+	1560	126
APM_009966;	+	1775	126
APM_006361;	+	126	127
APM_006290;	+	468	127
APM_001020;	+	541	127
APM_000955;	+	931	127
APM_007408;	+	1031	127
APM_010730;	+	1186	127
APM_000691;	+	1594	127
APM_010850;	+	1429	128
APM_000079;	+	1696	128
APM_012568;	+	1994	128
APM_007496;	+	122	129
APM_002439;	+	667	129
APM_000798;	+	1193	129
APM_004556;	+	1303	129
effector_apio_m6_1566_[802594_-_802839]	+	6186	129
APM_011344;	+	724	130
APM_011413;	+	1406	130
APM_002632;	+	979	131
APM_002649;	+	569	133
APM_007881;	+	643	133
APM_008774;	+	834	133
APM_002861;	+	2021	133
APM_004762;	+	669	134
effector_apio_m39_1109_[591003_-_591398]	+	1198	134
APM_013147;	+	1428	134
APM_004871;	+	2074	134
APM_002787;	+	913	135
APM_011500;	+	1766	136
effector_apio_m41_3375_[1822119_-_1822307]	+	2668	136
APM_003099;	+	57	137
effector_apio_m11_2064_[427674_-_427483]_(REVERSE_SENSE)	+	131	137
APM_011606;	+	422	137
APM_013260;	+	1741	137
APM_000288;	+	2883	137
effector_apio_m5_4596_[43102_-_42929]_(REVERSE_SENSE)	+	3653	137
effector_apio_m34_3748_[1918283_-_1918663]	+	321	138
APM_000281;	+	1448	138
APM_002215;	+	1669	138
effector_apio_m23_10836_[282345_-_282166]_(REVERSE_SENSE)	+	557	139
APM_010870;	+	613	139
APM_000815;	+	1591	139
APM_004548;	+	2292	139
effector_apio_m43_3951_[2061838_-_2062035]	+	302	140
APM_010824;	+	516	140
effector_apio_m3_455_[235783_-_235989]	+	688	140
APM_012537;	+	1474	140
APM_003619;	+	1502	140
effector_apio_m11_582_[312070_-_312303]	+	427	141
APM_012647;	+	1854	141
APM_008340;	+	3105	141
APM_002568;	+	124	142
effector_apio_m6_2145_[979217_-_978870]_(REVERSE_SENSE)	+	702	142
APM_004520;	+	817	142
APM_001318;	+	1525	142
APM_000730;	+	1661	142
APM_008559;	+	2918	142
APM_006790;	+	4492	142
APM_012354;	+	707	143
effector_apio_m18_40_[20687_-_21148]	+	2709	143
APM_011934;	+	929	144
APM_002899;	+	1153	144
APM_001766;	+	1155	144
APM_002126;	+	1209	144
APM_013245;	+	2363	144
APM_003087;	+	670	145
APM_012675;	+	984	145
APM_007358;	+	1718	145
effector_apio_m12_649_[359189_-_359713]	+	1879	145
APM_003473;	+	3164	145
APM_012063;	+	1002	146
APM_004836;	+	1285	146
APM_002408;	+	1329	146
APM_009154;	+	4481	146
APM_004558;	+	738	147
APM_010351;	+	4580	147
APM_009134;	+	5777	147
APM_013108;	+	638	148
APM_001525;	+	900	148
APM_011371;	+	1121	148
effector_apio_m36_50_[16251_-_15970]_(REVERSE_SENSE)	+	1273	148
APM_008772;	+	337	149
APM_000410;	+	468	149
APM_010279;	+	1307	149
effector_apio_m12_856_[470895_-_471476]	+	2071	149
APM_011481;	+	4250	149
APM_002572;	+	2520	150
APM_005196;	+	5798	150
APM_004895;	+	521	151
APM_002745;	+	829	151
APM_007078;	+	890	151
APM_007336;	+	1272	151
APM_006540;	+	1929	151
APM_000768;	+	95	152
APM_003538;	+	774	152
APM_002224;	+	830	152
APM_011839;	+	1442	152
effector_apio_m1_26462_[1723312_-_1723133]_(REVERSE_SENSE)	+	5104	152
APM_006762;	+	607	153
effector_apio_m12_9762_[955656_-_955501]_(REVERSE_SENSE)	+	1215	153
APM_009664;	+	2425	153
APM_012275;	+	6531	153
APM_008775;	+	133	154
APM_002634;	+	458	154
APM_000184;	+	899	154
effector_apio_m1_11333_[5926792_-_5926959]	+	2276	154
effector_apio_m39_5335_[2573259_-_2573032]_(REVERSE_SENSE)	+	56	155
APM_008108;	+	558	155
effector_apio_m11_1943_[492158_-_491946]_(REVERSE_SENSE)	+	845	155
APM_010248;	+	1297	155
APM_006838;	+	2828	155
APM_012560;	+	3348	155
APM_004008;	+	700	156
APM_003789;	+	4283	156
APM_000379;	+	706	157
APM_000354;	+	1387	157
APM_009022;	+	1471	157
APM_005768;	+	3869	157
APM_002133;	+	232	158
APM_002081;	+	505	158
APM_001062;	+	1151	158
APM_009203;	+	7659	158
APM_003926;	+	115	159
APM_003140;	+	930	159
APM_000199;	+	1367	159
effector_apio_m5_1542_[792637_-_792891]	+	729	160
APM_010028;	+	781	161
APM_012815;	+	2017	161
APM_010361;	+	2284	161
effector_apio_m2_756_[403494_-_403682]	+	9247	161
APM_008208;	+	110	162
APM_005487;	+	260	162
APM_000279;	+	410	162
APM_008634;	+	1212	162
APM_011907;	+	2331	162
effector_apio_m20_962_[97776_-_97252]_(REVERSE_SENSE)	+	3197	162
effector_apio_m41_6453_[1419995_-_1419807]_(REVERSE_SENSE)	+	147	163
APM_009899;	+	592	163
APM_008143;	+	973	163
APM_005771;	+	1349	163
APM_012519;	+	70	164
APM_004313;	+	357	164
APM_002435;	+	584	164
APM_000688;	+	1385	164
APM_006156;	+	1772	164
APM_004691;	+	166	165
APM_000475;	+	371	165
APM_008442;	+	1219	165
APM_000264;	+	1425	165
APM_010235;	+	2422	165
APM_006614;	+	59	166
effector_apio_m9_605_[309556_-_309735]	+	753	166
effector_apio_m2_5768_[686831_-_686664]_(REVERSE_SENSE)	+	832	166
APM_000049;	+	966	166
APM_004540;	+	1381	166
APM_001652;	+	1961	166
APM_005727;	+	2149	166
effector_apio_m34_9065_[994553_-_994317]_(REVERSE_SENSE)	+	533	167
APM_011378;	+	579	167
APM_007089;	+	1086	167
APM_005929;	+	437	168
APM_013140;	+	1400	168
APM_001227;	+	297	169
APM_008994;	+	622	169
APM_011158;	+	821	169
APM_007392;	+	1221	169
APM_011051;	+	2990	169
APM_006085;	+	199	170
APM_013226;	+	806	170
APM_011594;	+	842	170
effector_apio_m5_3421_[654470_-_654225]_(REVERSE_SENSE)	+	1132	170
APM_009977;	+	1718	170
APM_011179;	+	4315	170
APM_004103;	+	695	171
APM_008546;	+	832	171
APM_005453;	+	2116	171
APM_002351;	+	2330	171
effector_apio_m23_1868_[1025996_-_1026223]	+	3381	171
effector_apio_m12_3647_[1916776_-_1916988]	+	208	172
APM_000737;	+	212	172
APM_003391;	+	697	172
APM_004439;	+	707	172
APM_002826;	+	715	172
APM_002753;	+	2473	172
APM_012808;	+	3670	172
APM_003065;	+	433	173
APM_010273;	+	1416	173
APM_013367;	+	4903	173
APM_003980;	+	6203	173
APM_009386;	+	388	174
APM_009578;	+	1010	174
APM_000626;	+	1182	174
APM_006784;	+	1198	174
APM_003017;	+	1870	174
APM_010935;	+	631	175
APM_005326;	+	776	175
APM_007502;	+	1534	175
APM_012227;	+	4042	175
effector_apio_m34_10899_[22426_-_22199]_(REVERSE_SENSE)	+	429	176
APM_003457;	+	1009	176
APM_010410;	+	2022	176
APM_007362;	+	2759	176
effector_apio_m9_1163_[609154_-_609495]	+	173	177
APM_007700;	+	663	177
APM_010502;	+	1123	177
APM_000801;	+	1137	177
APM_012866;	+	4994	177
APM_008931;	+	1554	178
APM_003171;	+	947	179
APM_006194;	+	1931	179
APM_008802;	+	622	180
effector_apio_m1_20177_[5080257_-_5080102]_(REVERSE_SENSE)	+	728	181
effector_apio_m39_16_[20740_-_20952]	+	117	182
APM_000572;	+	318	182
APM_008877;	+	526	182
APM_009226;	+	649	182
APM_009480;	+	735	182
effector_apio_m34_9738_[615428_-_615192]_(REVERSE_SENSE)	+	194	183
APM_005947;	+	2544	183
effector_apio_m43_1276_[656098_-_656253]	+	2960	183
APM_004314;	+	164	184
APM_006436;	+	205	184
APM_010176;	+	258	185
APM_006662;	+	382	185
APM_007074;	+	383	185
APM_011103;	+	462	185
APM_011374;	+	977	186
APM_007908;	+	1037	186
APM_000165;	+	1557	186
APM_011485;	+	1721	186
APM_004618;	+	2283	186
APM_006394;	+	261	187
APM_006625;	+	1367	187
APM_008264;	+	1419	187
APM_010370;	+	2543	187
APM_009304;	+	745	188
APM_010223;	+	826	188
APM_005530;	+	888	188
APM_003639;	+	1253	188
APM_008237;	+	1560	188
APM_003922;	+	1569	188
APM_010578;	+	2894	188
APM_003433;	+	487	189
APM_007096;	+	790	189
APM_000629;	+	2145	189
APM_009464;	+	276	190
effector_apio_m12_9077_[1281723_-_1281529]_(REVERSE_SENSE)	+	1749	190
effector_apio_m3_2928_[1520677_-_1520952]	+	2170	190
APM_006208;	+	370	191
APM_012625;	+	573	191
APM_010544;	+	2123	191
APM_008936;	+	2758	191
APM_000101;	+	48	192
APM_009182;	+	805	192
APM_000053;	+	1880	192
APM_005973;	+	2513	192
APM_007643;	+	3041	192
APM_001828;	+	267	193
APM_005738;	+	702	193
APM_000613;	+	2162	193
APM_008924;	+	2459	193
effector_apio_m43_1846_[961799_-_961954]	+	2497	193
effector_apio_m6_3630_[209750_-_209598]_(REVERSE_SENSE)	+	3217	193
APM_002831;	+	6057	193
APM_009611;	+	254	194
APM_010263;	+	503	194
APM_007266;	+	529	194
APM_010210;	+	894	194
APM_004741;	+	8518	194
APM_003067;	+	838	195
effector_apio_m3_5578_[774487_-_774104]_(REVERSE_SENSE)	+	2982	195
APM_004736;	+	497	196
APM_003422;	+	798	196
APM_004194;	+	817	196
APM_004475;	+	888	196
APM_013384;	+	941	196
APM_005462;	+	1528	196
APM_009452;	+	2567	196
APM_009484;	+	3344	196
APM_008307;	+	3745	196
APM_005882;	+	4232	196
APM_005983;	+	492	197
APM_007128;	+	647	197
APM_003699;	+	663	197
APM_000928;	+	1506	197
APM_010394;	+	1863	197
APM_002024;	+	3277	197
APM_011608;	+	4498	197
effector_apio_m9_845_[437652_-_438059]	+	619	198
effector_apio_m27_71_[31358_-_31591]	+	1689	198
APM_006459;	+	2481	198
APM_007065;	+	2510	198
APM_006872;	+	560	199
effector_apio_m23_5271_[2840151_-_2840963]	+	1703	199
APM_008817;	+	2992	199
APM_007300;	+	3311	199
APM_002714;	+	5942	199
APM_004455;	+	685	200
APM_009161;	+	1343	200
APM_003610;	+	2356	200
APM_008151;	+	108	201
APM_002217;	+	556	201
APM_004418;	+	750	201
APM_005963;	+	840	201
APM_000344;	+	2150	201
APM_010434;	+	2381	201
effector_apio_m40_6220_[1887098_-_1886886]_(REVERSE_SENSE)	+	2692	201
APM_013433;	+	5731	201
effector_apio_m7_1484_[761205_-_761498]	+	6147	201
APM_010337;	+	463	202
APM_012640;	+	492	202
APM_010396;	+	594	202
APM_009290;	+	600	202
APM_004660;	+	861	202
APM_001179;	+	1733	202
APM_005915;	+	1785	202
APM_007016;	+	7984	202
APM_000111;	+	593	203
APM_003022;	+	759	203
APM_011702;	+	825	203
APM_009773;	+	881	203
APM_005059;	+	1207	203
APM_008197;	+	1906	203
APM_002768;	+	2811	203
APM_012458;	+	11084	203
APM_011710;	+	244	204
APM_011696;	+	675	204
effector_apio_m12_960_[532773_-_533033]	+	1053	204
APM_003410;	+	2226	204
APM_011504;	+	2564	204
APM_007490;	+	3051	204
APM_005745;	+	3509	204
APM_011022;	+	890	205
APM_009172;	+	1316	205
APM_007131;	+	1473	205
APM_006435;	+	1641	205
APM_010352;	+	163	206
APM_012926;	+	509	206
APM_002021;	+	535	206
effector_apio_m3_1666_[866866_-_867270]	+	1153	206
APM_012584;	+	2151	206
APM_002332;	+	2342	206
effector_apio_m5_2912_[935104_-_934955]_(REVERSE_SENSE)	+	153	207
APM_004260;	+	979	207
APM_011624;	+	1145	207
APM_002805;	+	2381	207
APM_004805;	+	291	208
APM_003333;	+	504	208
APM_000454;	+	554	208
APM_006037;	+	651	208
APM_011035;	+	842	208
APM_002353;	+	723	209
APM_004468;	+	2317	209
APM_012019;	+	4068	209
APM_012406;	+	264	210
APM_009073;	+	676	210
APM_006537;	+	685	210
APM_005675;	+	848	210
APM_003345;	+	2123	210
APM_003886;	+	819	211
APM_004995;	+	3657	211
effector_apio_m23_6228_[2739960_-_2739748]_(REVERSE_SENSE)	+	306	212
APM_000736;	+	807	212
APM_004908;	+	1284	212
APM_009110;	+	1491	212
APM_001656;	+	3869	212
effector_apio_m2_1361_[719174_-_719374]	+	637	213
APM_009902;	+	937	213
APM_000022;	+	953	213
APM_009107;	+	1159	213
APM_003049;	+	1701	213
APM_008231;	+	2755	213
APM_010191;	+	452	214
APM_001398;	+	4685	214
APM_007477;	+	84	215
APM_000167;	+	507	215
APM_010883;	+	984	215
APM_004332;	+	1381	215
APM_003819;	+	2047	215
APM_011107;	+	2071	215
APM_001212;	+	2459	215
APM_001981;	+	658	216
APM_006634;	+	692	216
APM_008044;	+	777	216
APM_010717;	+	1082	216
APM_009759;	+	1297	216
APM_005905;	+	3390	216
APM_012769;	+	31	217
effector_apio_m1_18340_[6043360_-_6043127]_(REVERSE_SENSE)	+	2465	217
APM_006584;	+	300	218
APM_010092;	+	564	218
APM_000837;	+	648	218
APM_000477;	+	1122	218
APM_008793;	+	2112	218
APM_003172;	+	179	219
APM_000705;	+	1012	219
APM_003314;	+	1210	219
effector_apio_m1_26396_[1756802_-_1756500]_(REVERSE_SENSE)	+	100	220
APM_005917;	+	1167	220
APM_010706;	+	1219	220
APM_004782;	+	1613	220
APM_004375;	+	1862	220
APM_008513;	+	2617	220
APM_012069;	+	1176	221
effector_apio_m1_14441_[7615072_-_7615227]	+	446	222
APM_010487;	+	856	222
APM_010880;	+	930	222
APM_000334;	+	1011	222
APM_011987;	+	1105	222
APM_006889;	+	1228	222
APM_013305;	+	2880	222
APM_008895;	+	463	223
APM_009164;	+	576	223
APM_006760;	+	697	223
APM_004954;	+	1572	223
APM_006785;	+	174	224
effector_apio_m1_4657_[2483175_-_2483369]	+	762	224
APM_009520;	+	884	224
APM_001041;	+	2003	224
effector_apio_m43_3005_[1573971_-_1574126]	+	6621	224
APM_012340;	+	686	225
APM_001277;	+	1272	225
APM_013117;	+	1962	225
APM_002038;	+	1978	225
APM_006979;	+	2513	225
APM_009817;	+	3328	225
APM_003077;	+	95	226
APM_012382;	+	483	226
APM_005119;	+	1007	226
APM_000859;	+	1638	226
APM_013223;	+	2150	226
effector_apio_m1_11678_[6113955_-_6114500]	+	4538	226
APM_003996;	+	640	227
APM_004542;	+	2279	227
APM_012664;	+	7444	227
APM_004279;	+	630	228
APM_008397;	+	803	228
APM_006023;	+	812	228
APM_007134;	+	3227	228
APM_007559;	+	575	229
APM_011777;	+	592	229
APM_012944;	+	704	229
APM_001966;	+	857	229
APM_005868;	+	960	229
APM_006260;	+	1096	229
APM_005414;	+	1158	229
APM_001162;	+	1546	229
APM_001457;	+	181	230
APM_007264;	+	1740	230
effector_apio_m43_269_[146567_-_146869]	+	167	231
APM_007554;	+	258	231
APM_006764;	+	866	231
APM_004621;	+	1348	231
APM_013320;	+	1385	231
APM_006206;	+	1537	231
APM_012751;	+	1887	231
APM_004315;	+	184	232
APM_001759;	+	386	232
APM_002132;	+	741	232
APM_012359;	+	894	232
APM_004357;	+	927	232
APM_008476;	+	3989	232
APM_006589;	+	631	233
APM_000963;	+	1875	233
APM_013082;	+	3515	233
APM_004906;	+	583	234
APM_011516;	+	1557	234
APM_000816;	+	139	235
APM_009502;	+	423	235
APM_003105;	+	839	235
APM_003300;	+	885	235
APM_007221;	+	1780	235
APM_007429;	+	354	236
APM_006026;	+	599	236
APM_008863;	+	754	236
APM_003540;	+	801	236
APM_012342;	+	918	236
APM_005940;	+	979	236
APM_013016;	+	610	237
APM_007516;	+	969	237
APM_005172;	+	4164	237
APM_003205;	+	86	238
APM_004167;	+	420	238
APM_010322;	+	543	238
effector_apio_m15_265_[135067_-_135225]	+	601	238
APM_010144;	+	745	238
APM_003826;	+	950	238
APM_001307;	+	1057	238
APM_005926;	+	1135	238
APM_011997;	+	1281	238
APM_006801;	+	3253	238
effector_apio_m1_9247_[4865262_-_4865438]	+	14	239
APM_006641;	+	395	239
APM_001856;	+	404	239
APM_012292;	+	463	239
APM_002338;	+	1760	239
APM_000645;	+	1995	239
APM_003514;	+	841	240
APM_007537;	+	1298	240
APM_004213;	+	2450	240
APM_002096;	+	600	241
APM_012714;	+	1822	241
APM_013399;	+	94	242
APM_009465;	+	190	242
effector_apio_m1_5034_[2670508_-_2670687]	+	235	242
APM_004523;	+	641	242
APM_009943;	+	1077	242
APM_003266;	+	1088	242
APM_010327;	+	3019	242
APM_002031;	+	845	243
APM_007832;	+	288	244
APM_011709;	+	455	244
APM_007852;	+	496	244
APM_000566;	+	688	244
APM_002534;	+	1133	244
APM_010103;	+	3456	244
APM_012641;	+	202	245
APM_005690;	+	990	245
APM_002523;	+	1081	245
APM_004017;	+	1250	245
APM_002866;	+	1268	245
APM_011513;	+	3289	245
APM_003486;	+	516	246
APM_010293;	+	1120	246
APM_000158;	+	2092	246
APM_011875;	+	2867	246
APM_007018;	+	468	247
APM_002019;	+	731	247
APM_009833;	+	982	247
APM_003757;	+	1536	247
APM_001514;	+	6074	247
APM_001639;	+	16678	247
APM_007399;	+	337	248
APM_010847;	+	540	248
APM_010608;	+	1047	248
APM_006692;	+	1826	248
APM_009866;	+	2137	248
APM_003874;	+	4022	248
APM_001076;	+	412	249
APM_006212;	+	1581	249
APM_010260;	+	1660	249
effector_apio_m39_4139_[2161614_-_2161892]	+	2322	249
APM_004109;	+	2720	249
APM_003305;	+	3936	249
APM_012023;	+	137	250
APM_002300;	+	362	250
APM_003774;	+	750	250
APM_011620;	+	1229	250
APM_007144;	+	1420	250
APM_003103;	+	2091	250
APM_012329;	+	2641	250
APM_004807;	+	2747	250
effector_apio_m40_1196_[648493_-_648681]	+	2826	250
APM_003656;	+	4023	250
APM_010613;	+	4641	250
APM_002569;	+	142	251
APM_010055;	+	402	251
APM_007812;	+	764	251
APM_010250;	+	2173	251
APM_009316;	+	5897	251
APM_007040;	+	368	252
APM_010051;	+	412	252
APM_001740;	+	2662	252
APM_013438;	+	3217	252
APM_006809;	+	3890	252
APM_008167;	+	4055	252
APM_005124;	+	370	253
effector_apio_m42_1889_[973571_-_973726]	+	403	253
APM_010637;	+	1262	253
APM_009610;	+	1328	254
APM_008183;	+	1379	254
APM_010573;	+	2543	254
APM_006243;	+	3511	254
APM_009384;	+	3534	254
effector_apio_m11_2568_[173700_-_173479]_(REVERSE_SENSE)	+	11507	254
APM_013300;	+	67	255
APM_007629;	+	567	255
APM_009783;	+	750	255
APM_008529;	+	1957	255
APM_013293;	+	3143	255
APM_002845;	+	3794	255
APM_003395;	+	16175	255
APM_004853;	+	707	256
APM_006295;	+	822	256
APM_002994;	+	6001	256
APM_011073;	+	305	257
APM_013079;	+	2458	257
APM_012183;	+	6434	257
APM_003288;	+	502	258
APM_008261;	+	653	258
APM_001708;	+	707	258
APM_007553;	+	1635	258
APM_008072;	+	1837	258
APM_010175;	+	2461	258
APM_005575;	+	553	259
APM_008360;	+	1429	259
APM_004435;	+	2366	259
effector_apio_m12_4532_[2350710_-_2351822]	+	2427	259
APM_010289;	+	2937	259
APM_008413;	+	362	260
APM_004379;	+	367	260
APM_007058;	+	427	260
APM_001508;	+	935	260
APM_004649;	+	1244	260
APM_011843;	+	1567	260
APM_005486;	+	1672	260
APM_007869;	+	2647	260
APM_004489;	+	747	261
APM_002961;	+	1316	261
APM_001014;	+	2868	261
APM_009165;	+	223	262
APM_005279;	+	406	262
APM_008132;	+	612	262
APM_010185;	+	879	262
APM_009095;	+	1412	262
APM_013043;	+	9595	262
APM_007253;	+	680	263
APM_011380;	+	1744	263
APM_009099;	+	1902	263
APM_010606;	+	1948	263
APM_005267;	+	2220	263
APM_008060;	+	334	264
APM_009529;	+	513	264
effector_apio_m12_3008_[1575560_-_1576009]	+	705	264
APM_006987;	+	1594	264
effector_apio_m19_215_[108592_-_108774]	+	2160	264
APM_012405;	+	3751	264
APM_009216;	+	6042	264
APM_006975;	+	623	265
APM_000550;	+	973	265
effector_apio_m34_4431_[2295599_-_2296321]	+	1152	265
APM_003199;	+	1833	265
APM_011244;	+	3005	265
APM_006786;	+	224	266
APM_001956;	+	486	266
APM_011057;	+	1080	266
APM_009807;	+	3705	266
APM_008553;	+	482	267
APM_013205;	+	867	267
APM_012998;	+	906	267
APM_001827;	+	1031	267
APM_006967;	+	1354	267
APM_002098;	+	443	268
APM_004956;	+	759	268
APM_007521;	+	919	268
APM_011520;	+	1157	268
APM_009545;	+	1478	268
APM_006600;	+	1829	268
APM_008302;	+	1888	268
APM_002138;	+	4677	268
APM_013289;	+	480	269
APM_003847;	+	611	269
APM_000650;	+	619	269
APM_010067;	+	905	269
APM_004875;	+	950	269
APM_009880;	+	1072	269
APM_009230;	+	9478	269
APM_010449;	+	447	270
APM_003109;	+	1335	270
APM_011924;	+	1536	270
APM_010329;	+	2014	270
APM_012775;	+	14123	270
APM_005567;	+	766	271
APM_003236;	+	768	271
APM_003720;	+	1012	271
APM_003810;	+	1278	271
APM_011192;	+	2034	271
APM_000728;	+	697	272
APM_008716;	+	864	272
APM_012539;	+	1152	272
APM_003342;	+	1165	272
APM_006479;	+	1376	272
APM_003186;	+	3582	272
APM_006937;	+	190	273
APM_009399;	+	688	273
APM_003524;	+	691	273
APM_003285;	+	2268	273
APM_003434;	+	189	274
APM_001349;	+	472	274
APM_013073;	+	754	274
APM_009627;	+	1211	274
effector_apio_m23_11185_[94593_-_94372]_(REVERSE_SENSE)	+	175	275
APM_005330;	+	899	275
APM_000319;	+	1234	275
APM_005082;	+	2136	275
APM_000117;	+	1090	276
APM_005561;	+	1315	276
APM_002525;	+	1418	276
APM_010172;	+	2003	276
APM_006338;	+	2129	276
APM_003975;	+	2142	276
APM_009463;	+	2755	276
APM_012627;	+	3632	276
APM_000222;	+	417	277
APM_004071;	+	590	277
APM_009794;	+	989	277
APM_002179;	+	3497	277
effector_apio_m6_3164_[456607_-_456380]_(REVERSE_SENSE)	+	455	278
APM_010634;	+	729	278
APM_007295;	+	1508	278
APM_009167;	+	1632	278
effector_apio_m1_11257_[5889751_-_5890104]	+	3332	278
APM_009660;	+	459	279
APM_008709;	+	737	279
APM_012065;	+	780	279
APM_002420;	+	736	280
effector_apio_m1_8579_[4515794_-_4516141]	+	1038	280
APM_001029;	+	1396	280
APM_008014;	+	1435	280
APM_008738;	+	1670	280
effector_apio_m39_5742_[2366077_-_2365766]_(REVERSE_SENSE)	+	2355	280
APM_009235;	+	480	281
APM_002202;	+	500	281
APM_003430;	+	723	281
APM_002873;	+	1599	281
APM_008701;	+	2397	281
APM_006181;	+	1355	282
APM_010866;	+	1508	282
APM_002386;	+	2768	282
APM_000952;	+	42	283
APM_005268;	+	263	283
APM_004366;	+	512	283
APM_000296;	+	536	283
APM_007707;	+	564	283
APM_006381;	+	923	283
APM_006984;	+	1172	283
APM_010217;	+	1204	283
APM_012785;	+	1591	283
APM_011632;	+	2768	283
APM_009267;	+	3016	283
APM_004009;	+	156	284
APM_009387;	+	174	284
APM_013347;	+	1723	284
APM_009493;	+	3557	284
APM_003107;	+	394	285
APM_002432;	+	791	285
APM_002293;	+	3775	285
APM_012124;	+	870	286
APM_003264;	+	1275	286
APM_009455;	+	508	287
APM_001393;	+	1182	287
APM_007831;	+	417	288
APM_000975;	+	588	288
APM_007990;	+	702	288
APM_012663;	+	794	288
APM_011147;	+	1430	288
APM_013045;	+	607	289
APM_004431;	+	708	289
APM_004518;	+	736	289
APM_005924;	+	893	289
APM_012752;	+	3243	289
APM_002813;	+	5459	289
APM_011303;	+	1040	290
APM_002194;	+	1137	290
APM_003427;	+	78	291
APM_004632;	+	545	291
APM_009824;	+	795	291
APM_009300;	+	1142	291
APM_007556;	+	1615	291
APM_000220;	+	2340	291
effector_apio_m2_5013_[1061026_-_1060844]_(REVERSE_SENSE)	+	3547	291
APM_011529;	+	769	292
APM_012411;	+	1171	292
APM_012959;	+	1382	292
APM_006093;	+	1533	292
APM_012270;	+	1976	292
APM_009910;	+	2209	292
APM_007314;	+	3090	292
APM_000487;	+	571	293
APM_011473;	+	905	293
APM_009725;	+	1753	293
APM_011291;	+	711	294
APM_010856;	+	736	294
APM_009652;	+	754	294
APM_001899;	+	821	294
APM_000169;	+	1071	294
APM_006592;	+	1108	294
APM_008960;	+	1708	294
APM_005232;	+	1886	294
APM_005900;	+	2220	294
APM_006209;	+	191	295
APM_010495;	+	897	295
APM_013428;	+	1290	295
APM_002852;	+	1809	295
APM_012658;	+	2795	295
APM_008637;	+	340	296
APM_010266;	+	551	296
APM_012783;	+	609	296
APM_000399;	+	1272	296
APM_011663;	+	1632	296
APM_010445;	+	1811	296
effector_apio_m23_3185_[1722972_-_1723157]	+	121	297
APM_001226;	+	378	297
APM_001916;	+	451	297
APM_009120;	+	1855	297
APM_002356;	+	533	298
APM_009634;	+	550	298
APM_006297;	+	571	298
APM_004427;	+	659	298
APM_001016;	+	860	298
effector_apio_m11_461_[238642_-_238956]	+	984	298
APM_011577;	+	1219	298
APM_010056;	+	251	299
effector_apio_m2_6006_[542423_-_542121]_(REVERSE_SENSE)	+	631	299
APM_004014;	+	846	299
APM_011475;	+	963	299
APM_005168;	+	584	300
APM_004710;	+	603	300
APM_004345;	+	763	300
APM_003245;	+	810	300
APM_003000;	+	1083	300
APM_006583;	+	1238	300
APM_001858;	+	1857	300
APM_009766;	+	3118	300
effector_apio_m40_8205_[856799_-_856629]_(REVERSE_SENSE)	+	5621	300
APM_005164;	+	431	301
APM_004712;	+	633	301
APM_006376;	+	1619	301
APM_011653;	+	1723	301
APM_007493;	+	2058	301
APM_009473;	+	316	302
effector_apio_m14_682_[342123_-_342338]	+	388	302
APM_003201;	+	428	302
APM_004449;	+	513	302
APM_010897;	+	638	302
APM_008394;	+	746	302
APM_011952;	+	987	302
APM_002642;	+	993	302
APM_005510;	+	1055	302
APM_012651;	+	1786	302
APM_009280;	+	4394	302
APM_007779;	+	40	303
APM_001914;	+	1912	303
APM_011766;	+	1962	303
APM_001424;	+	2232	303
APM_003920;	+	2783	303
APM_004788;	+	7364	303
APM_007470;	+	530	304
APM_012311;	+	606	304
APM_010499;	+	667	304
APM_005409;	+	829	304
APM_005154;	+	3894	304
APM_000964;	+	233	305
APM_011072;	+	649	305
APM_012372;	+	665	305
APM_011118;	+	763	305
APM_008259;	+	874	305
APM_013112;	+	974	305
APM_009921;	+	1222	305
APM_001623;	+	1794	305
APM_005287;	+	363	306
APM_010477;	+	406	306
APM_006677;	+	695	306
APM_006335;	+	914	306
APM_006058;	+	1108	306
APM_012956;	+	1977	306
APM_004569;	+	628	307
APM_012090;	+	1099	307
APM_000501;	+	1135	307
APM_010357;	+	2336	307
effector_apio_m1_7735_[4059198_-_4059443]	+	433	308
APM_008268;	+	487	308
APM_003046;	+	1323	308
APM_011188;	+	1436	308
APM_000520;	+	3016	308
APM_000578;	+	4114	308
APM_006778;	+	54	309
APM_010947;	+	622	309
APM_006551;	+	850	309
APM_010688;	+	980	309
APM_000460;	+	1028	309
APM_012111;	+	1062	309
APM_010640;	+	1246	309
APM_002814;	+	289	310
APM_007960;	+	442	310
effector_apio_m43_2190_[1157443_-_1157967]	+	700	310
APM_003116;	+	2002	310
APM_004412;	+	445	311
APM_011478;	+	2142	311
APM_004778;	+	2779	311
APM_004311;	+	672	312
effector_apio_m39_8283_[1012779_-_1012318]_(REVERSE_SENSE)	+	693	312
APM_008227;	+	725	312
APM_002598;	+	853	312
APM_003831;	+	907	312
effector_apio_m12_10900_[336416_-_336060]_(REVERSE_SENSE)	+	977	312
APM_003440;	+	328	313
APM_002158;	+	482	313
APM_003164;	+	589	313
APM_008608;	+	950	313
APM_013219;	+	1009	313
APM_000921;	+	2793	313
APM_012720;	+	2949	313
effector_apio_m43_4629_[2193641_-_2193354]_(REVERSE_SENSE)	+	4329	313
APM_010018;	+	5194	313
APM_002502;	+	477	314
APM_002286;	+	738	314
effector_apio_m1_1867_[1000096_-_1000278]	+	1240	314
APM_004530;	+	1286	314
APM_009068;	+	2197	314
APM_000841;	+	2776	314
APM_004385;	+	3216	314
APM_012332;	+	12025	314
APM_004876;	+	269	315
APM_002789;	+	808	315
APM_006441;	+	5533	315
APM_010887;	+	640	316
APM_009489;	+	821	316
APM_009472;	+	1863	316
APM_009321;	+	1977	316
APM_011578;	+	298	317
APM_010392;	+	783	317
APM_011121;	+	967	317
APM_000386;	+	1250	317
APM_010149;	+	1683	317
APM_001847;	+	2159	317
APM_012912;	+	3982	317
effector_apio_m2_1893_[1025164_-_1025394]	+	42	318
APM_005244;	+	476	318
APM_011741;	+	497	318
APM_000571;	+	560	318
APM_006842;	+	977	318
APM_003450;	+	1160	318
APM_004604;	+	1204	318
APM_006628;	+	1366	318
APM_000782;	+	2231	318
APM_008725;	+	4402	318
effector_apio_m12_8492_[1571363_-_1571160]_(REVERSE_SENSE)	+	123	319
APM_001042;	+	224	319
effector_apio_m1_9668_[5081717_-_5081929]	+	230	319
APM_002009;	+	471	319
APM_005251;	+	557	319
APM_005020;	+	1243	319
APM_007944;	+	1457	319
APM_005466;	+	1477	319
APM_003820;	+	215	320
APM_009867;	+	248	320
APM_002503;	+	314	320
APM_001964;	+	327	320
APM_005003;	+	490	320
APM_001844;	+	608	320
APM_011093;	+	1831	320
APM_004077;	+	2689	320
APM_001570;	+	453	321
APM_007639;	+	3726	321
APM_003071;	+	1465	322
APM_000863;	+	2184	322
APM_003660;	+	619	323
APM_003737;	+	647	323
APM_000622;	+	851	323
APM_007164;	+	2077	323
APM_005262;	+	2348	323
APM_003739;	+	66	324
APM_012410;	+	778	324
APM_013186;	+	895	324
APM_008193;	+	953	324
APM_006902;	+	2286	324
APM_011815;	+	2471	324
APM_000971;	+	2549	324
APM_001633;	+	2840	324
APM_009676;	+	3366	324
APM_009744;	+	461	325
APM_002696;	+	747	325
APM_008086;	+	755	325
APM_003150;	+	953	325
APM_008631;	+	963	325
APM_001199;	+	1153	325
APM_010826;	+	1517	325
APM_003138;	+	2624	325
APM_008653;	+	280	326
APM_006216;	+	669	326
APM_008555;	+	844	326
APM_006577;	+	3612	326
APM_010057;	+	568	327
effector_apio_m42_7021_[1208573_-_1208409]_(REVERSE_SENSE)	+	634	327
APM_009551;	+	1084	327
APM_001963;	+	1332	327
APM_012848;	+	1394	327
APM_004709;	+	1746	327
APM_003379;	+	1907	327
APM_000601;	+	3096	327
APM_005817;	+	3485	327
APM_013425;	+	69	328
APM_007021;	+	330	328
APM_007835;	+	382	328
APM_001746;	+	491	328
APM_012480;	+	573	328
APM_000676;	+	858	328
APM_007807;	+	1122	328
APM_003439;	+	1344	328
APM_005833;	+	1560	328
effector_apio_m5_3340_[699470_-_698172]_(REVERSE_SENSE)	+	3356	328
APM_008351;	+	25	329
APM_009263;	+	508	329
APM_002646;	+	548	329
APM_013120;	+	727	329
APM_004035;	+	765	329
APM_004426;	+	1326	329
APM_007621;	+	1441	329
APM_012993;	+	2042	329
APM_012493;	+	2412	329
APM_003343;	+	272	330
APM_003250;	+	1523	330
effector_apio_m3_3631_[1765862_-_1765326]_(REVERSE_SENSE)	+	4223	330
APM_000835;	+	4297	330
APM_008152;	+	201	331
APM_000619;	+	1123	331
APM_010721;	+	1318	331
APM_005274;	+	3640	331
APM_006387;	+	560	332
APM_010200;	+	821	332
APM_003532;	+	1947	332
APM_002053;	+	4218	332
APM_000443;	+	355	333
APM_007087;	+	512	333
APM_006618;	+	1291	333
APM_006865;	+	1656	333
APM_006950;	+	430	334
APM_008059;	+	590	334
APM_001763;	+	682	334
APM_007120;	+	783	334
APM_013262;	+	890	334
APM_009411;	+	951	334
APM_002347;	+	544	335
APM_008078;	+	665	335
APM_006920;	+	671	335
APM_008122;	+	955	335
APM_003807;	+	962	335
APM_002003;	+	1041	335
APM_010835;	+	4921	335
APM_011002;	+	376	336
APM_010168;	+	426	336
APM_007342;	+	826	336
APM_011525;	+	1093	336
APM_005716;	+	1324	336
APM_006743;	+	1961	336
APM_009649;	+	2096	336
APM_009555;	+	3704	336
APM_013416;	+	11602	336
APM_013311;	+	655	337
APM_007398;	+	770	337
APM_011745;	+	878	337
APM_012827;	+	1564	337
APM_000418;	+	1714	337
APM_008771;	+	1765	337
APM_013209;	+	3099	337
APM_012217;	+	40	338
APM_004333;	+	215	338
APM_010821;	+	370	338
APM_012936;	+	703	338
APM_005672;	+	1099	338
APM_010141;	+	1260	338
APM_008398;	+	228	339
APM_000290;	+	1333	339
APM_005694;	+	379	340
APM_011462;	+	463	340
APM_006462;	+	600	340
APM_008636;	+	782	340
APM_012163;	+	1300	340
APM_012811;	+	1401	340
APM_010133;	+	1679	340
APM_008250;	+	461	341
APM_006052;	+	1073	341
APM_002716;	+	1247	341
APM_003662;	+	1327	341
APM_007856;	+	1482	341
APM_003687;	+	1489	341
effector_apio_m41_8076_[570122_-_569919]_(REVERSE_SENSE)	+	4546	341
APM_008684;	+	475	342
APM_003003;	+	825	342
APM_008162;	+	982	342
APM_009070;	+	1101	342
APM_005483;	+	2257	342
APM_010037;	+	2677	342
APM_008837;	+	4648	342
APM_008008;	+	7246	342
APM_007159;	+	396	343
APM_012152;	+	607	343
effector_apio_m34_5119_[2674760_-_2675353]	+	1210	343
APM_011661;	+	1419	343
effector_apio_m23_4272_[2323007_-_2323558]	+	2440	343
APM_006309;	+	632	344
APM_006555;	+	801	344
APM_007310;	+	817	344
APM_002771;	+	1128	344
APM_010320;	+	1236	344
APM_001281;	+	1729	344
APM_009539;	+	1859	344
APM_006915;	+	2513	344
APM_004469;	+	209	345
APM_004789;	+	303	345
APM_010690;	+	960	345
APM_002855;	+	967	345
APM_010390;	+	1217	345
APM_006899;	+	2042	345
APM_003507;	+	3323	345
APM_010256;	+	545	346
APM_000081;	+	698	346
APM_012832;	+	1866	346
APM_001718;	+	562	348
APM_008548;	+	569	348
APM_011508;	+	600	348
effector_apio_m9_1477_[782000_-_782158]	+	1120	348
APM_008977;	+	2120	348
APM_003221;	+	2378	348
APM_007954;	+	2387	348
APM_010924;	+	253	349
APM_004605;	+	318	349
APM_005255;	+	1087	349
effector_apio_m39_9907_[196933_-_196748]_(REVERSE_SENSE)	+	2150	349
APM_009435;	+	3155	349
APM_008010;	+	498	350
APM_012204;	+	588	350
APM_013171;	+	796	350
APM_008752;	+	806	350
APM_006708;	+	906	350
APM_002050;	+	1104	350
APM_011746;	+	337	351
APM_001493;	+	503	351
APM_011246;	+	1147	351
effector_apio_m9_2541_[446566_-_446408]_(REVERSE_SENSE)	+	1378	351
APM_005471;	+	1435	351
APM_000757;	+	579	352
APM_008418;	+	863	352
APM_001256;	+	873	352
APM_007049;	+	1291	352
APM_011896;	+	1898	352
APM_006472;	+	2089	352
APM_004319;	+	2672	352
APM_006615;	+	166	353
APM_004261;	+	207	353
APM_005288;	+	306	353
APM_006683;	+	518	353
APM_008156;	+	634	353
APM_005474;	+	858	353
APM_000639;	+	1140	353
APM_012313;	+	1195	353
APM_011089;	+	1279	353
APM_009566;	+	1386	353
APM_006848;	+	1511	353
APM_001363;	+	2596	353
APM_007428;	+	374	354
APM_006046;	+	388	354
APM_006587;	+	850	354
APM_010590;	+	1805	354
APM_007439;	+	453	355
APM_010053;	+	721	355
APM_001975;	+	892	355
APM_000442;	+	900	355
APM_001557;	+	1426	355
APM_008914;	+	1632	355
APM_004587;	+	1997	355
APM_004235;	+	3551	355
APM_005108;	+	4363	355
APM_002245;	+	4628	355
APM_010527;	+	4912	355
APM_000200;	+	159	356
APM_005324;	+	362	356
effector_apio_m39_6284_[2065792_-_2065445]_(REVERSE_SENSE)	+	391	356
APM_009124;	+	839	356
APM_003330;	+	841	356
APM_004834;	+	1190	356
APM_006813;	+	1227	356
APM_011280;	+	2242	356
APM_004312;	+	312	357
APM_001567;	+	7713	357
effector_apio_m39_6205_[2101900_-_2101676]_(REVERSE_SENSE)	+	70	358
effector_apio_m11_808_[427811_-_428044]	+	137	358
APM_009673;	+	415	358
APM_011658;	+	489	358
APM_004512;	+	900	358
APM_004067;	+	1377	358
APM_009425;	+	1432	358
APM_006977;	+	1562	358
APM_007306;	+	1654	358
effector_apio_m7_2272_[697499_-_697320]_(REVERSE_SENSE)	+	1657	358
APM_000013;	+	2364	358
effector_apio_m1_14066_[7423442_-_7423603]	+	5310	358
APM_012460;	+	517	359
APM_009198;	+	622	359
APM_004983;	+	802	359
APM_012447;	+	1009	359
APM_000919;	+	3220	359
effector_apio_m1_17707_[6373906_-_6373460]_(REVERSE_SENSE)	+	8876	359
APM_010723;	+	561	360
APM_004406;	+	669	360
APM_000589;	+	725	360
APM_012364;	+	866	360
APM_012109;	+	949	360
APM_005550;	+	1561	360
APM_002262;	+	1839	360
APM_011318;	+	2250	360
APM_004005;	+	2319	360
APM_011716;	+	4357	360
APM_001552;	+	11837	360
APM_009007;	+	581	361
APM_011927;	+	1313	361
APM_008310;	+	2411	361
APM_008832;	+	2656	361
APM_004485;	+	22	362
APM_009552;	+	327	362
APM_006274;	+	456	362
APM_005323;	+	812	362
effector_apio_m39_2865_[1499267_-_1499524]	+	839	362
APM_009039;	+	1032	362
APM_003358;	+	1146	362
APM_002326;	+	1314	362
APM_010482;	+	1437	362
APM_002299;	+	1456	362
APM_010950;	+	1813	362
APM_007032;	+	19749	362
effector_apio_m10_1037_[550532_-_550798]	+	280	363
APM_000512;	+	621	363
APM_008390;	+	888	363
APM_008964;	+	1393	363
APM_005286;	+	1587	363
APM_005777;	+	3107	363
APM_012316;	+	109	364
effector_apio_m42_2763_[1425176_-_1425343]	+	169	364
APM_003286;	+	273	364
APM_003338;	+	616	364
APM_004271;	+	1264	364
APM_008363;	+	1268	364
APM_006893;	+	6443	364
APM_010305;	+	562	365
APM_005328;	+	1334	365
APM_002514;	+	1638	365
APM_004059;	+	554	366
APM_001169;	+	643	366
APM_003483;	+	648	366
APM_012300;	+	731	366
APM_007289;	+	1215	366
APM_006077;	+	1335	366
APM_010788;	+	1445	366
APM_002672;	+	450	367
APM_004378;	+	703	367
APM_008892;	+	789	367
effector_apio_m1_9852_[5176847_-_5177053]	+	994	367
APM_009004;	+	1681	367
APM_000681;	+	3259	367
APM_006182;	+	282	368
APM_008893;	+	367	368
APM_006741;	+	679	368
APM_006108;	+	1204	368
APM_000002;	+	1565	368
APM_001784;	+	1647	368
APM_004181;	+	1979	368
APM_005150;	+	3630	368
APM_007039;	+	8675	368
APM_010284;	+	476	369
APM_003607;	+	507	369
APM_000209;	+	564	369
APM_004373;	+	594	369
APM_000445;	+	621	369
APM_010541;	+	826	369
APM_000071;	+	898	369
APM_001003;	+	1514	369
APM_006207;	+	231	370
APM_005123;	+	589	370
APM_000951;	+	967	370
APM_007595;	+	2170	370
APM_010820;	+	2443	370
APM_005026;	+	3430	370
APM_001635;	+	539	371
APM_002147;	+	581	371
APM_000474;	+	1195	371
APM_002135;	+	1261	371
effector_apio_m10_519_[278571_-_278792]	+	239	372
APM_000620;	+	331	372
APM_007921;	+	745	372
APM_001596;	+	775	372
APM_009511;	+	1101	372
APM_010585;	+	1130	372
APM_007380;	+	1954	372
APM_011293;	+	1968	372
APM_007756;	+	2006	372
APM_011544;	+	2422	372
APM_013340;	+	1266	373
APM_012401;	+	1629	373
APM_009034;	+	1689	373
APM_007430;	+	236	374
APM_002085;	+	432	374
APM_006013;	+	637	374
APM_007427;	+	848	374
APM_002793;	+	944	374
APM_004421;	+	1122	374
APM_000770;	+	1641	374
APM_011887;	+	7196	374
APM_010006;	+	8320	374
APM_012421;	+	13	375
APM_012667;	+	122	375
APM_006678;	+	306	375
APM_000257;	+	566	375
APM_007877;	+	950	375
APM_007386;	+	1033	375
APM_007142;	+	1099	375
APM_001381;	+	1261	375
APM_008790;	+	1878	375
APM_011393;	+	2082	375
APM_011817;	+	3391	375
APM_000934;	+	4214	375
APM_008541;	+	5130	375
APM_009789;	+	40	376
APM_011001;	+	530	376
APM_006839;	+	1252	376
APM_006731;	+	1528	376
APM_009508;	+	2564	376
effector_apio_m40_948_[517834_-_518091]	+	97	377
APM_003722;	+	459	377
APM_001989;	+	765	377
APM_003132;	+	1152	377
APM_012611;	+	1279	377
effector_apio_m23_1514_[838555_-_838764]	+	1577	377
APM_002028;	+	2322	377
APM_001694;	+	2491	377
APM_011039;	+	593	378
APM_001225;	+	1315	378
APM_009802;	+	1520	378
APM_013329;	+	1681	378
APM_008070;	+	3544	378
APM_006042;	+	419	379
APM_008755;	+	420	379
APM_010197;	+	493	379
APM_012038;	+	1398	379
APM_005693;	+	1458	379
APM_004190;	+	1995	379
APM_005824;	+	2057	379
APM_003063;	+	2186	379
APM_001544;	+	659	380
APM_002760;	+	745	380
APM_004743;	+	901	380
APM_000100;	+	1217	380
APM_006669;	+	1270	380
APM_000744;	+	2124	380
APM_009632;	+	2395	380
APM_013401;	+	2777	380
APM_001388;	+	4427	380
APM_008240;	+	500	381
APM_011150;	+	596	381
APM_011916;	+	711	381
effector_apio_m10_901_[486319_-_486516]	+	1561	381
APM_010225;	+	1649	381
APM_011013;	+	402	382
APM_012803;	+	1127	382
APM_007834;	+	1424	382
APM_006661;	+	1800	382
APM_009433;	+	1871	382
APM_006907;	+	578	383
APM_004335;	+	1008	383
APM_009905;	+	1184	383
APM_004383;	+	1360	383
APM_001808;	+	1395	383
APM_007073;	+	2101	383
APM_005008;	+	3261	383
APM_008556;	+	326	384
APM_004323;	+	450	384
APM_003424;	+	833	384
APM_010620;	+	996	384
APM_008046;	+	1462	384
APM_011609;	+	197	385
APM_002086;	+	374	385
APM_011359;	+	434	385
APM_004913;	+	523	385
APM_000762;	+	571	385
APM_012837;	+	588	385
APM_005159;	+	1460	385
effector_apio_m41_6919_[1174449_-_1174282]_(REVERSE_SENSE)	+	1858	385
APM_011671;	+	2143	385
APM_009302;	+	3238	385
APM_000872;	+	1449	386
APM_011115;	+	1691	386
APM_001758;	+	1699	386
effector_apio_m14_81_[43308_-_43694]	+	2430	386
APM_003155;	+	43	387
effector_apio_m12_354_[188391_-_188645]	+	1166	387
APM_008805;	+	2265	387
APM_005964;	+	201	388
APM_009385;	+	254	388
APM_008710;	+	279	388
APM_011151;	+	381	388
APM_006045;	+	552	388
effector_apio_m39_5986_[2232209_-_2231763]_(REVERSE_SENSE)	+	852	388
APM_003968;	+	1076	388
APM_005362;	+	1913	388
APM_011190;	+	2349	388
APM_009394;	+	3290	388
effector_apio_m40_9657_[96907_-_96719]_(REVERSE_SENSE)	+	13	389
APM_008144;	+	163	389
APM_000861;	+	493	389
APM_005290;	+	929	389
APM_010162;	+	949	389
APM_001205;	+	990	389
APM_003188;	+	1727	389
APM_003223;	+	4326	389
APM_003529;	+	453	390
APM_009687;	+	1276	390
APM_013025;	+	1456	390
APM_008076;	+	2805	390
APM_007980;	+	4396	390
APM_006210;	+	295	391
APM_002790;	+	315	391
APM_002142;	+	627	391
APM_008566;	+	701	391
APM_013252;	+	763	391
APM_012113;	+	1230	391
APM_004936;	+	1277	391
APM_010698;	+	2603	391
APM_003157;	+	26	392
APM_010900;	+	441	392
APM_000186;	+	460	392
APM_006010;	+	547	392
APM_003695;	+	632	392
APM_004325;	+	1182	392
APM_007809;	+	1295	392
APM_006507;	+	1360	392
effector_apio_m12_4597_[2394787_-_2395017]	+	8285	392
APM_004110;	+	1038	393
APM_004892;	+	1415	393
APM_000107;	+	1525	393
APM_009575;	+	1727	393
APM_004528;	+	3397	393
effector_apio_m2_5759_[690551_-_690396]_(REVERSE_SENSE)	+	165	394
APM_003106;	+	235	394
APM_006336;	+	306	394
APM_012348;	+	604	394
APM_003759;	+	796	394
APM_004726;	+	1101	394
APM_008674;	+	2196	394
APM_013405;	+	3887	394
APM_002562;	+	5236	394
APM_001855;	+	5356	394
APM_005292;	+	572	395
APM_001768;	+	651	395
APM_006640;	+	703	395
APM_003258;	+	714	395
APM_000811;	+	1752	395
APM_012910;	+	2899	395
APM_011247;	+	351	396
APM_007158;	+	533	396
APM_013060;	+	547	396
APM_007233;	+	917	396
APM_002709;	+	1332	396
effector_apio_m39_3102_[1619290_-_1619442]	+	6002	396
APM_004458;	+	452	397
APM_004707;	+	665	397
APM_002295;	+	743	397
APM_010751;	+	509	398
APM_005721;	+	524	398
APM_010864;	+	785	398
APM_011929;	+	885	398
APM_001071;	+	1013	398
APM_012042;	+	1091	398
APM_006397;	+	1346	398
APM_007375;	+	1762	398
APM_009606;	+	1784	398
APM_003837;	+	3185	398
APM_001600;	+	3294	398
APM_002076;	+	4778	398
APM_002926;	+	29512	398
APM_006794;	+	782	399
APM_009475;	+	916	399
APM_011369;	+	953	399
APM_007411;	+	969	399
APM_004473;	+	1542	399
effector_apio_m3_1578_[825004_-_825258]	+	1852	399
APM_004689;	+	1954	399
APM_009718;	+	5563	399
APM_008488;	+	819	400
APM_007464;	+	1212	400
APM_004297;	+	1248	400
APM_000156;	+	1716	400
APM_010416;	+	1775	400
APM_008099;	+	2639	400
APM_000561;	+	6388	400
APM_009795;	+	277	401
APM_005036;	+	484	401
APM_012320;	+	1490	401
APM_012169;	+	5264	401
APM_009778;	+	43	402
APM_009456;	+	287	402
APM_010054;	+	355	402
APM_007245;	+	565	402
APM_003386;	+	1094	402
effector_apio_m23_1052_[572447_-_572599]	+	1132	402
APM_006003;	+	1296	402
APM_003918;	+	1296	402
APM_004664;	+	2228	402
APM_011012;	+	2906	402
APM_000828;	+	9545	402
APM_003158;	+	392	403
APM_004609;	+	688	403
APM_009654;	+	842	403
APM_006609;	+	1136	403
APM_007486;	+	1227	403
APM_011941;	+	1230	403
APM_011287;	+	1286	403
APM_007768;	+	1377	403
APM_005481;	+	1664	403
APM_011580;	+	1862	403
APM_010923;	+	2268	403
effector_apio_m1_17559_[6442062_-_6441877]_(REVERSE_SENSE)	+	394	404
APM_010441;	+	432	404
APM_011171;	+	482	404
APM_000059;	+	622	404
APM_008613;	+	709	404
APM_002112;	+	748	404
APM_009223;	+	1240	404
APM_008103;	+	1293	404
APM_009037;	+	1351	404
APM_009735;	+	2072	404
APM_000478;	+	218	405
APM_005818;	+	327	405
APM_000481;	+	406	405
APM_002498;	+	885	405
effector_apio_m7_3472_[59234_-_59052]_(REVERSE_SENSE)	+	950	405
APM_012489;	+	951	405
APM_012498;	+	952	405
APM_002463;	+	1386	405
APM_002871;	+	2099	405
APM_006768;	+	2142	405
APM_011288;	+	403	406
APM_010651;	+	410	406
APM_006040;	+	422	406
APM_007891;	+	611	406
APM_004178;	+	612	406
APM_003219;	+	788	406
APM_008897;	+	1240	406
APM_005278;	+	1418	406
APM_009863;	+	1489	406
APM_010476;	+	1537	406
APM_003234;	+	1920	406
effector_apio_m43_3345_[1745009_-_1745311]	+	2357	406
APM_013376;	+	2376	406
APM_000480;	+	3739	406
APM_013109;	+	148	407
APM_003302;	+	691	407
APM_009988;	+	699	407
APM_000135;	+	746	407
APM_012014;	+	752	407
APM_012887;	+	817	407
APM_002192;	+	858	407
APM_012601;	+	5027	407
APM_013053;	+	5519	407
APM_002653;	+	5601	407
APM_008569;	+	5638	407
APM_011152;	+	388	408
effector_apio_m6_1396_[726964_-_727263]	+	455	408
APM_012934;	+	511	408
APM_004496;	+	512	408
effector_apio_m23_1676_[929395_-_929706]	+	786	408
APM_013114;	+	1751	408
APM_006746;	+	1928	408
APM_010629;	+	1997	408
APM_003567;	+	2811	408
effector_apio_m41_4792_[2319350_-_2319150]_(REVERSE_SENSE)	+	769	409
APM_006655;	+	859	409
APM_011424;	+	971	409
APM_009470;	+	1280	409
APM_006281;	+	1281	409
APM_007333;	+	2505	409
APM_005769;	+	157	410
APM_000278;	+	519	410
APM_007972;	+	1211	410
APM_003169;	+	1212	410
APM_010650;	+	1518	410
APM_001879;	+	1708	410
APM_005564;	+	2289	410
effector_apio_m2_3714_[1736773_-_1736606]_(REVERSE_SENSE)	+	2334	410
effector_apio_m39_5540_[2468719_-_2468567]_(REVERSE_SENSE)	+	2614	410
APM_010545;	+	191	411
APM_002122;	+	474	411
APM_004304;	+	555	411
effector_apio_m1_3486_[1849151_-_1849306]	+	1389	411
APM_010346;	+	1503	411
APM_013287;	+	1539	412
APM_007355;	+	2073	412
APM_001075;	+	2931	412
APM_013420;	+	3194	412
APM_010050;	+	5380	412
APM_012734;	+	68	413
APM_012321;	+	401	413
APM_012098;	+	532	413
APM_004791;	+	592	413
APM_008902;	+	4004	413
APM_004720;	+	1118	414
APM_009670;	+	2229	414
effector_apio_m1_15367_[7612786_-_7612625]_(REVERSE_SENSE)	+	87	415
APM_001315;	+	280	415
APM_005111;	+	495	415
APM_012527;	+	995	415
APM_009672;	+	1054	415
APM_005023;	+	1305	415
APM_007569;	+	1424	415
APM_013357;	+	1485	415
APM_000076;	+	1901	415
APM_009763;	+	2669	415
APM_011159;	+	169	416
APM_008163;	+	342	416
APM_000494;	+	572	416
APM_012107;	+	593	416
APM_011571;	+	610	416
APM_012032;	+	686	416
APM_001022;	+	1911	416
APM_000221;	+	291	417
effector_apio_m39_5024_[2636446_-_2636619]	+	601	417
APM_000382;	+	2132	417
APM_007830;	+	2207	417
APM_012576;	+	3122	417
APM_007709;	+	3204	417
effector_apio_m23_10126_[654445_-_654260]_(REVERSE_SENSE)	+	116	418
APM_010574;	+	254	418
APM_005620;	+	454	418
APM_012509;	+	615	418
APM_012541;	+	681	418
APM_000843;	+	1126	418
APM_004072;	+	277	419
APM_006041;	+	406	419
APM_004938;	+	588	419
APM_011025;	+	594	419
APM_009710;	+	787	419
APM_001032;	+	1254	419
APM_009210;	+	2302	419
APM_012867;	+	177	420
APM_008754;	+	874	420
APM_006637;	+	899	420
APM_007453;	+	902	420
APM_002414;	+	1039	420
effector_apio_m11_2422_[243181_-_242606]_(REVERSE_SENSE)	+	1081	420
APM_008278;	+	1115	420
APM_004166;	+	1468	420
APM_000338;	+	1958	420
APM_000695;	+	2223	420
APM_010604;	+	3088	420
APM_004872;	+	134	421
APM_004700;	+	213	421
APM_011673;	+	556	421
APM_012779;	+	928	421
APM_000193;	+	1409	421
APM_008872;	+	2556	421
effector_apio_m1_18262_[6082604_-_6082146]_(REVERSE_SENSE)	+	3349	421
APM_009861;	+	581	422
APM_005913;	+	870	422
APM_010841;	+	973	422
APM_011605;	+	1067	422
APM_008473;	+	1112	422
APM_002947;	+	1150	422
APM_006039;	+	1351	422
APM_001849;	+	1429	422
APM_010623;	+	1905	422
APM_006410;	+	2462	422
effector_apio_m39_10013_[141700_-_141539]_(REVERSE_SENSE)	+	2486	422
APM_008904;	+	3182	422
APM_004015;	+	299	423
APM_008833;	+	361	423
APM_006359;	+	472	423
APM_008928;	+	517	423
APM_009501;	+	1005	423
APM_011465;	+	5600	423
effector_apio_m4_150_[87629_-_87889]	+	598	424
APM_006255;	+	706	424
effector_apio_m40_189_[107401_-_107553]	+	1082	424
APM_003011;	+	1545	424
APM_011547;	+	1828	424
APM_004887;	+	5441	424
APM_004054;	+	434	425
APM_008918;	+	465	425
APM_012645;	+	571	425
APM_006466;	+	572	425
APM_006426;	+	597	425
APM_002684;	+	717	425
APM_005156;	+	880	425
APM_012134;	+	1347	425
[truncated: 12,065 more rows]

## Sheet: Apiospora pterosperma
geneid	strand	fiveprime	threeprime
effector_ptero_apio1_8_[15201_-_15491]__1	+	15201	25563
PTE_000001;	+	25563	105
PTE_000002;	+	105	2910
PTE_000003;	+	2910	295
PTE_000004;	+	295	676
PTE_000005;	+	676	103
PTE_000006;	+	103	13308
PTE_000007;	+	13308	4833
PTE_000008;	+	4833	183
PTE_000009;	+	183	165
PTE_000010;	+	165	10
PTE_000011;	+	10	520
PTE_000012;	+	520	43204
PTE_002471;	+	9505	854
effector_ptero_apio13_3900_[12591_-_12394]_(REVERSE_SENSE)__1	+	854	5082
PTE_002472;	+	5082	10725
PTE_002473;	+	10725	2421
PTE_002474;	+	2421	599
PTE_002475;	+	599	2676
PTE_002476;	+	2676	155
PTE_002477;	+	155	2889
effector_ptero_apio13_81_[49637_-_50128]__1	+	2889	1151
PTE_002479;	+	1151	2020
PTE_002480;	+	2020	142
PTE_002481;	+	142	491
PTE_002482;	+	491	700
effector_ptero_apio13_113_[62294_-_62542]__1	+	700	5411
PTE_002484;	+	5411	675
PTE_002485;	+	675	561
PTE_002486;	+	561	853
PTE_002487;	+	853	3629
PTE_002488;	+	3629	2480
PTE_002489;	+	2480	404
PTE_002490;	+	404	2157
PTE_002491;	+	2157	1474
PTE_002492;	+	1474	691
PTE_002493;	+	691	2043
PTE_002494;	+	2043	1473
PTE_002495;	+	1473	727
PTE_002496;	+	727	1089
PTE_002497;	+	1089	691
PTE_002498;	+	691	606
PTE_002499;	+	606	1332
PTE_002500;	+	1332	1175
PTE_002501;	+	1175	1035
PTE_002502;	+	1035	1381
PTE_002503;	+	1381	638
PTE_002504;	+	638	2020
PTE_002505;	+	2020	1328
PTE_002506;	+	1328	176
PTE_002507;	+	176	10943
PTE_002508;	+	10943	1245
PTE_002509;	+	1245	187
PTE_002510;	+	187	1894
effector_ptero_apio13_289_[151084_-_151500]__1	+	1894	2037
PTE_002512;	+	2037	2124
PTE_002513;	+	2124	2929
effector_ptero_apio13_307_[162740_-_163039]__1	+	2929	3943
effector_ptero_apio13_318_[166982_-_167194]__1	+	3943	1664
PTE_002516;	+	1664	2092
PTE_002517;	+	2092	521
effector_ptero_apio13_339_[174182_-_174490]__1	+	521	1301
PTE_002519;	+	1301	257
PTE_002520;	+	257	1873
PTE_002521;	+	1873	1028
PTE_002522;	+	1028	2439
PTE_002523;	+	2439	1035
PTE_002524;	+	1035	1932
effector_ptero_apio13_382_[196707_-_197081]__1	+	1932	1982
PTE_002526;	+	1982	2275
PTE_002527;	+	2275	1263
PTE_002528;	+	1263	1031
PTE_002529;	+	1031	1158
PTE_002530;	+	1158	3188
PTE_002531;	+	3188	4081
PTE_002532;	+	4081	118
effector_ptero_apio13_3510_[226920_-_226663]_(REVERSE_SENSE)__1	+	118	255
PTE_002533;	+	255	465
PTE_002534;	+	465	773
PTE_002535;	+	773	432
PTE_002536;	+	432	2031
effector_ptero_apio13_3488_[235900_-_235613]_(REVERSE_SENSE)__1	+	2031	1226
PTE_002538;	+	1226	4692
effector_ptero_apio13_478_[244610_-_244978]__1	+	4692	1773
PTE_002540;	+	1773	1053
PTE_002541;	+	1053	4046
effector_ptero_apio13_503_[255970_-_256380]__1	+	4046	2365
PTE_002543;	+	2365	2692
PTE_002544;	+	2692	1005
PTE_002545;	+	1005	200
PTE_002546;	+	200	673
PTE_002547;	+	673	2383
PTE_002548;	+	2383	2575
PTE_002549;	+	2575	731
PTE_002550;	+	731	2659
effector_ptero_apio13_3395_[289070_-_288798]_(REVERSE_SENSE)__1	+	2659	2287
PTE_002552;	+	2287	648
PTE_002553;	+	648	1275
PTE_002554;	+	1275	531
PTE_002555;	+	531	877
effector_ptero_apio13_592_[301002_-_301373]__1	+	877	1051
PTE_002557;	+	1051	7903
PTE_002558;	+	7903	1426
PTE_002559;	+	1426	5424
PTE_002560;	+	5424	9752
PTE_002561;	+	9752	7619
PTE_002562;	+	7619	996
PTE_002563;	+	996	1141
PTE_002564;	+	1141	576
PTE_002565;	+	576	1415
PTE_002566;	+	1415	42889
PTE_002567;	+	42889	1148
effector_ptero_apio13_711_[399980_-_400351]__1	+	1148	3124
PTE_002568;	+	3124	2005
PTE_002569;	+	2005	6594
PTE_002570;	+	6594	3024
PTE_002571;	+	3024	2303
PTE_002572;	+	2303	915
PTE_002573;	+	915	472
PTE_002574;	+	472	967
PTE_002575;	+	967	97
PTE_002576;	+	97	693
PTE_002577;	+	693	3008
PTE_002578;	+	3008	605
PTE_002579;	+	605	541
PTE_002580;	+	541	2712
PTE_002581;	+	2712	98
effector_ptero_apio13_3184_[449702_-_449460]_(REVERSE_SENSE)__1	+	98	1808
PTE_002582;	+	1808	1690
effector_ptero_apio13_802_[455926_-_457266]__1	+	1690	1666
PTE_002584;	+	1666	2025
effector_ptero_apio13_810_[462276_-_462545]__1	+	2025	944
PTE_002586;	+	944	1442
effector_ptero_apio13_817_[465393_-_466004]__1	+	1442	962
PTE_002588;	+	962	1047
effector_ptero_apio13_827_[469595_-_469744]__1	+	1047	1346
PTE_002589;	+	1346	624
PTE_002590;	+	624	556
PTE_002591;	+	556	774
PTE_002592;	+	774	23
PTE_002593;	+	23	4563
PTE_002594;	+	4563	623
PTE_002595;	+	623	1098
PTE_002596;	+	1098	3747
PTE_002597;	+	3747	1658
PTE_002598;	+	1658	772
PTE_002599;	+	772	338
PTE_002600;	+	338	1190
PTE_002601;	+	1190	397
PTE_002602;	+	397	779
PTE_002603;	+	779	625
PTE_002604;	+	625	1571
PTE_002605;	+	1571	3711
PTE_002606;	+	3711	728
PTE_002607;	+	728	1251
effector_ptero_apio13_3037_[521711_-_521436]_(REVERSE_SENSE)__1	+	1251	410
PTE_002608;	+	410	3826
effector_ptero_apio13_3030_[526231_-_526043]_(REVERSE_SENSE)__1	+	3826	1031
PTE_002610;	+	1031	3270
PTE_002611;	+	3270	895
PTE_002612;	+	895	1406
PTE_002613;	+	1406	2162
PTE_002614;	+	2162	246
PTE_002615;	+	246	302
PTE_002616;	+	302	1640
effector_ptero_apio13_980_[546223_-_546528]__1	+	1640	2888
PTE_002618;	+	2888	700
PTE_002619;	+	700	541
PTE_002620;	+	541	2100
PTE_002621;	+	2100	185
PTE_002622;	+	185	3968
PTE_002623;	+	3968	827
PTE_002624;	+	827	2683
PTE_002625;	+	2683	2146
effector_ptero_apio13_2937_[577360_-_577085]_(REVERSE_SENSE)__1	+	2146	1199
PTE_002627;	+	1199	1707
PTE_002628;	+	1707	42748
PTE_002629;	+	42748	886
PTE_002630;	+	886	3365
PTE_002631;	+	3365	3392
PTE_002632;	+	3392	2445
PTE_002633;	+	2445	606
PTE_002634;	+	606	680
PTE_002635;	+	680	3917
PTE_002636;	+	3917	1586
PTE_002637;	+	1586	626
PTE_002638;	+	626	415
PTE_002639;	+	415	1685
effector_ptero_apio13_1148_[662262_-_662519]__1	+	1685	2283
PTE_002641;	+	2283	554
PTE_002642;	+	554	2074
PTE_002643;	+	2074	1082
PTE_002644;	+	1082	534
PTE_002645;	+	534	936
PTE_002646;	+	936	324
PTE_002647;	+	324	558
PTE_002648;	+	558	496
PTE_002649;	+	496	680
PTE_002650;	+	680	2222
effector_ptero_apio13_1212_[695353_-_695721]__1	+	2222	2654
PTE_002651;	+	2654	3130
PTE_002652;	+	3130	951
PTE_002653;	+	951	36
PTE_002654;	+	36	1919
PTE_002655;	+	1919	958
PTE_002656;	+	958	316
PTE_002657;	+	316	2043
PTE_002658;	+	2043	513
PTE_002659;	+	513	1386
PTE_002660;	+	1386	313
PTE_002661;	+	313	3253
effector_ptero_apio13_2708_[728875_-_728681]_(REVERSE_SENSE)__1	+	3253	898
PTE_002663;	+	898	3878
effector_ptero_apio13_2686_[737728_-_737330]_(REVERSE_SENSE)__1	+	3878	1824
PTE_002665;	+	1824	461
effector_ptero_apio13_2680_[741425_-_741093]_(REVERSE_SENSE)__1	+	461	1902
PTE_002667;	+	1902	314
PTE_002668;	+	314	1280
PTE_002669;	+	1280	447
PTE_002670;	+	447	985
PTE_002671;	+	985	1770
PTE_002672;	+	1770	594
PTE_002673;	+	594	244
PTE_002674;	+	244	1674
PTE_002675;	+	1674	2390
PTE_002676;	+	2390	850
PTE_002677;	+	850	771
PTE_002678;	+	771	1136
PTE_002679;	+	1136	1804
PTE_002680;	+	1804	1589
PTE_002681;	+	1589	2452
PTE_002682;	+	2452	124
PTE_002683;	+	124	677
PTE_002684;	+	677	227
PTE_002685;	+	227	1051
PTE_002686;	+	1051	442
PTE_002687;	+	442	987
PTE_002688;	+	987	1420
PTE_002689;	+	1420	813
PTE_002690;	+	813	401
PTE_002691;	+	401	670
PTE_002692;	+	670	663
PTE_002693;	+	663	3630
PTE_002694;	+	3630	157
PTE_002695;	+	157	2391
PTE_002696;	+	2391	450
PTE_002697;	+	450	141
PTE_002698;	+	141	632
PTE_002699;	+	632	463
PTE_002700;	+	463	1755
PTE_002701;	+	1755	1500
PTE_002702;	+	1500	6756
PTE_002703;	+	6756	1722
PTE_002704;	+	1722	5171
PTE_002705;	+	5171	640
PTE_002706;	+	640	787
PTE_002707;	+	787	411
PTE_002708;	+	411	548
PTE_002709;	+	548	76
PTE_002710;	+	76	202
PTE_002711;	+	202	920
PTE_002712;	+	920	403
PTE_002713;	+	403	313
PTE_002714;	+	313	1170
PTE_002715;	+	1170	1768
PTE_002716;	+	1768	2812
PTE_002717;	+	2812	1880
PTE_002718;	+	1880	31
PTE_002719;	+	31	633
PTE_002720;	+	633	359
PTE_002721;	+	359	408
PTE_002722;	+	408	547
PTE_002723;	+	547	1535
PTE_002724;	+	1535	1099
PTE_002725;	+	1099	997
PTE_002726;	+	997	156
PTE_002727;	+	156	347
PTE_002728;	+	347	937
PTE_002729;	+	937	782
PTE_002730;	+	782	58
PTE_002731;	+	58	487
PTE_002732;	+	487	334
PTE_002733;	+	334	1472
effector_ptero_apio13_2303_[934221_-_933577]_(REVERSE_SENSE)__1	+	1472	846
PTE_002735;	+	846	645
PTE_002736;	+	645	724
PTE_002737;	+	724	907
PTE_002738;	+	907	260
PTE_002739;	+	260	400
PTE_002740;	+	400	652
PTE_002741;	+	652	1161
effector_ptero_apio13_1717_[948637_-_948897]__1	+	1161	1836
PTE_002743;	+	1836	452
PTE_002744;	+	452	444
PTE_002745;	+	444	56
PTE_002746;	+	56	74
PTE_002747;	+	74	308
PTE_002748;	+	308	469
PTE_002749;	+	469	905
PTE_002750;	+	905	333
PTE_002751;	+	333	806
PTE_002752;	+	806	701
effector_ptero_apio13_1803_[984731_-_984946]__1	+	701	1460
PTE_002754;	+	1460	80
PTE_002755;	+	80	784
PTE_002756;	+	784	1044
PTE_002757;	+	1044	248
PTE_002758;	+	248	15
PTE_002759;	+	15	648
PTE_002760;	+	648	20
PTE_002761;	+	20	2378
PTE_002762;	+	2378	126
PTE_002763;	+	126	1059
PTE_002764;	+	1059	1906
PTE_002765;	+	1906	589
PTE_002766;	+	589	580
PTE_002767;	+	580	369
PTE_002768;	+	369	925
PTE_002769;	+	925	483
PTE_002770;	+	483	464
PTE_002771;	+	464	51
PTE_002772;	+	51	300
PTE_002773;	+	300	715
PTE_002774;	+	715	929
PTE_002775;	+	929	495
PTE_002776;	+	495	1212
PTE_002777;	+	1212	421
PTE_002778;	+	421	5687
effector_ptero_apio13_2043_[1062157_-_1061987]_(REVERSE_SENSE)__1	+	5687	3114
PTE_002780;	+	3114	7623
PTE_002781;	+	7623	3658
PTE_002782;	+	3658	634
PTE_003750;	+	711	3650
PTE_003751;	+	3650	8032
PTE_003752;	+	8032	196
PTE_003753;	+	196	287
PTE_003754;	+	287	480
PTE_003755;	+	480	640
PTE_003756;	+	640	208
PTE_003757;	+	208	1577
PTE_003758;	+	1577	595
PTE_003759;	+	595	2013
PTE_003760;	+	2013	429
PTE_003761;	+	429	497
PTE_003762;	+	497	253
PTE_003763;	+	253	516
PTE_003764;	+	516	563
PTE_003765;	+	563	595
PTE_003766;	+	595	644
PTE_003767;	+	644	1945
PTE_003768;	+	1945	1723
PTE_003769;	+	1723	799
PTE_003770;	+	799	707
PTE_003771;	+	707	496
PTE_003772;	+	496	1392
PTE_003773;	+	1392	474
PTE_003774;	+	474	1730
PTE_003775;	+	1730	255
PTE_003776;	+	255	1298
effector_ptero_apio4_171_[87718_-_88152]__1	+	1298	4767
PTE_003778;	+	4767	374
PTE_003779;	+	374	1234
effector_ptero_apio4_25057_[96494_-_96216]_(REVERSE_SENSE)__1	+	1234	407
PTE_003780;	+	407	1762
PTE_003781;	+	1762	1973
PTE_003782;	+	1973	1540
PTE_003783;	+	1540	1198
PTE_003784;	+	1198	570
PTE_003785;	+	570	1025
effector_ptero_apio4_225_[115783_-_116007]__1	+	1025	2598
PTE_003787;	+	2598	684
PTE_003788;	+	684	1529
PTE_003789;	+	1529	509
PTE_003790;	+	509	414
PTE_003791;	+	414	3772
PTE_003792;	+	3772	1588
PTE_003793;	+	1588	479
PTE_003794;	+	479	2985
PTE_003795;	+	2985	1232
PTE_003796;	+	1232	1296
PTE_003797;	+	1296	77
PTE_003798;	+	77	2017
PTE_003799;	+	2017	281
PTE_003800;	+	281	3924
PTE_003801;	+	3924	353
PTE_003802;	+	353	1379
PTE_003803;	+	1379	808
effector_ptero_apio4_24910_[165303_-_165142]_(REVERSE_SENSE)__1	+	808	1988
PTE_003805;	+	1988	1545
PTE_003806;	+	1545	1648
PTE_003807;	+	1648	857
PTE_003808;	+	857	2077
PTE_003809;	+	2077	877
PTE_003810;	+	877	1009
effector_ptero_apio4_352_[182639_-_182950]__1	+	1009	2491
PTE_003812;	+	2491	1137
PTE_003813;	+	1137	1891
PTE_003814;	+	1891	705
PTE_003815;	+	705	679
PTE_003816;	+	679	484
PTE_003817;	+	484	2130
PTE_003818;	+	2130	1963
PTE_003819;	+	1963	591
PTE_003820;	+	591	688
PTE_003821;	+	688	87
PTE_003822;	+	87	820
PTE_003823;	+	820	1608
PTE_003824;	+	1608	517
PTE_003825;	+	517	727
PTE_003826;	+	727	1185
PTE_003827;	+	1185	218
PTE_003828;	+	218	179
PTE_003829;	+	179	2846
PTE_003830;	+	2846	817
PTE_003831;	+	817	3062
PTE_003832;	+	3062	1199
PTE_003833;	+	1199	2027
effector_ptero_apio4_491_[261629_-_262195]__1	+	2027	1634
PTE_003835;	+	1634	2181
PTE_003836;	+	2181	1989
PTE_003837;	+	1989	1667
PTE_003838;	+	1667	1257
effector_ptero_apio4_24667_[277223_-_276759]_(REVERSE_SENSE)__1	+	1257	1251
effector_ptero_apio4_530_[278474_-_279001]__1	+	1251	572
PTE_003841;	+	572	484
PTE_003842;	+	484	796
PTE_003843;	+	796	874
PTE_003844;	+	874	1997
PTE_003845;	+	1997	630
effector_ptero_apio4_24640_[293602_-_293105]_(REVERSE_SENSE)__1	+	630	609
PTE_003847;	+	609	858
PTE_003848;	+	858	894
PTE_003849;	+	894	4106
PTE_003850;	+	4106	1076
PTE_003851;	+	1076	485
PTE_003852;	+	485	476
PTE_003853;	+	476	331
PTE_003854;	+	331	388
PTE_003855;	+	388	8495
PTE_003856;	+	8495	1185
PTE_003857;	+	1185	2084
PTE_003858;	+	2084	524
PTE_003859;	+	524	929
PTE_003860;	+	929	261
PTE_003861;	+	261	298
effector_ptero_apio4_691_[372823_-_373428]__1	+	298	566
PTE_003862;	+	566	1783
PTE_003863;	+	1783	5520
effector_ptero_apio4_722_[388323_-_388487]__1	+	5520	11993
PTE_003864;	+	11993	8090
PTE_003865;	+	8090	69
effector_ptero_apio4_759_[410285_-_410506]__1	+	69	3403
PTE_003866;	+	3403	260
PTE_003867;	+	260	550
PTE_003868;	+	550	427
PTE_003869;	+	427	932
effector_ptero_apio4_794_[428427_-_428777]__1	+	932	4791
effector_ptero_apio4_803_[433568_-_433717]__1	+	4791	7034
PTE_003872;	+	7034	8193
PTE_003873;	+	8193	2498
PTE_003874;	+	2498	2268
PTE_003875;	+	2268	10563
PTE_003876;	+	10563	2136
PTE_003877;	+	2136	674
PTE_003878;	+	674	3270
PTE_003879;	+	3270	3263
PTE_003880;	+	3263	5805
PTE_003881;	+	5805	831
PTE_003882;	+	831	2014
PTE_003883;	+	2014	671
PTE_003884;	+	671	607
PTE_003885;	+	607	247
PTE_003886;	+	247	473
PTE_003887;	+	473	318
PTE_003888;	+	318	946
PTE_003889;	+	946	56
PTE_003890;	+	56	361
PTE_003891;	+	361	593
PTE_003892;	+	593	2635
PTE_003893;	+	2635	3558
PTE_003894;	+	3558	2219
PTE_003895;	+	2219	1107
PTE_003896;	+	1107	467
PTE_003897;	+	467	893
PTE_003898;	+	893	540
PTE_003899;	+	540	296
PTE_003900;	+	296	671
PTE_003901;	+	671	46
PTE_003902;	+	46	385
PTE_003903;	+	385	262
effector_ptero_apio4_1027_[553569_-_553799]__1	+	262	686
PTE_003904;	+	686	1858
effector_ptero_apio4_24119_[558049_-_557810]_(REVERSE_SENSE)__1	+	1858	5112
PTE_003906;	+	5112	1306
PTE_003907;	+	1306	953
PTE_003908;	+	953	2876
PTE_003909;	+	2876	1890
PTE_003910;	+	1890	200
PTE_003911;	+	200	1122
PTE_003912;	+	1122	743
PTE_003913;	+	743	1460
PTE_003914;	+	1460	199
PTE_003915;	+	199	71
effector_ptero_apio4_24071_[592477_-_592190]_(REVERSE_SENSE)__1	+	71	84
PTE_003916;	+	84	880
PTE_003917;	+	880	1158
PTE_003918;	+	1158	281
PTE_003919;	+	281	684
PTE_003920;	+	684	453
PTE_003921;	+	453	1493
PTE_003922;	+	1493	233
PTE_003923;	+	233	1678
PTE_003924;	+	1678	1548
effector_ptero_apio4_1159_[624596_-_624796]__1	+	1548	1940
PTE_003925;	+	1940	2876
PTE_003926;	+	2876	62
PTE_003927;	+	62	975
PTE_003928;	+	975	2170
PTE_003929;	+	2170	3589
PTE_003930;	+	3589	1003
PTE_003931;	+	1003	2207
PTE_003932;	+	2207	967
PTE_003933;	+	967	689
PTE_003934;	+	689	784
PTE_003935;	+	784	626
PTE_003936;	+	626	894
PTE_003937;	+	894	2579
PTE_003938;	+	2579	42
PTE_003939;	+	42	1371
PTE_003940;	+	1371	326
PTE_003941;	+	326	4914
PTE_003942;	+	4914	1944
PTE_003943;	+	1944	585
PTE_003944;	+	585	746
PTE_003945;	+	746	1122
PTE_003946;	+	1122	2238
PTE_003947;	+	2238	298
effector_ptero_apio4_1299_[697647_-_698060]__1	+	298	2279
PTE_003948;	+	2279	642
PTE_003949;	+	642	1632
PTE_003950;	+	1632	652
PTE_003951;	+	652	1426
PTE_003952;	+	1426	930
PTE_003953;	+	930	217
PTE_003954;	+	217	914
PTE_003955;	+	914	3135
PTE_003956;	+	3135	1238
PTE_003957;	+	1238	2078
PTE_003958;	+	2078	329
PTE_003959;	+	329	57
PTE_003960;	+	57	2672
PTE_003961;	+	2672	4680
PTE_003962;	+	4680	971
PTE_003963;	+	971	2520
PTE_003964;	+	2520	961
PTE_003965;	+	961	721
PTE_003966;	+	721	3522
PTE_003967;	+	3522	333
effector_ptero_apio4_23749_[766452_-_766294]_(REVERSE_SENSE)__1	+	333	220
PTE_003968;	+	220	428
PTE_003969;	+	428	284
PTE_003970;	+	284	567
PTE_003971;	+	567	792
PTE_003972;	+	792	717
PTE_003973;	+	717	251
PTE_003974;	+	251	467
PTE_003975;	+	467	457
PTE_003976;	+	457	434
PTE_003977;	+	434	2131
PTE_003978;	+	2131	1016
PTE_003979;	+	1016	638
PTE_003980;	+	638	945
PTE_003981;	+	945	3886
PTE_003982;	+	3886	421
PTE_003983;	+	421	522
PTE_003984;	+	522	701
PTE_003985;	+	701	1687
PTE_003986;	+	1687	1261
PTE_003987;	+	1261	2661
effector_ptero_apio4_23635_[821830_-_821654]_(REVERSE_SENSE)__1	+	2661	5187
PTE_003989;	+	5187	3004
PTE_003990;	+	3004	780
PTE_003991;	+	780	363
PTE_003992;	+	363	437
PTE_003993;	+	437	480
effector_ptero_apio4_1547_[837786_-_837938]__1	+	480	1716
PTE_003994;	+	1716	10455
PTE_003995;	+	10455	6676
PTE_003996;	+	6676	507
PTE_003997;	+	507	1248
PTE_003998;	+	1248	4153
effector_ptero_apio4_23530_[875340_-_875176]_(REVERSE_SENSE)__1	+	4153	1775
PTE_004000;	+	1775	730
PTE_004001;	+	730	1637
PTE_004002;	+	1637	2763
PTE_004003;	+	2763	5990
PTE_004004;	+	5990	1033
PTE_004005;	+	1033	984
PTE_004006;	+	984	5239
PTE_004007;	+	5239	1547
PTE_004008;	+	1547	5243
PTE_004009;	+	5243	4846
PTE_004010;	+	4846	1776
PTE_004011;	+	1776	1165
effector_ptero_apio4_23442_[927106_-_926909]_(REVERSE_SENSE)__1	+	1165	5904
effector_ptero_apio4_23432_[933291_-_933010]_(REVERSE_SENSE)__1	+	5904	5279
effector_ptero_apio4_1738_[938570_-_938797]__1	+	5279	1724
PTE_004013;	+	1724	8380
PTE_004014;	+	8380	2117
PTE_004015;	+	2117	1918
PTE_004016;	+	1918	1702
effector_ptero_apio4_23387_[961603_-_960974]_(REVERSE_SENSE)__1	+	1702	1380
PTE_004018;	+	1380	1988
PTE_004019;	+	1988	1855
PTE_004020;	+	1855	112
PTE_004021;	+	112	3084
PTE_004022;	+	3084	1639
PTE_004023;	+	1639	1312
PTE_004024;	+	1312	416
PTE_004025;	+	416	1200
PTE_004026;	+	1200	403
PTE_004027;	+	403	610
PTE_004028;	+	610	1864
PTE_004029;	+	1864	752
PTE_004030;	+	752	5036
PTE_004031;	+	5036	1167
PTE_004032;	+	1167	772
PTE_004033;	+	772	426
PTE_004034;	+	426	981
PTE_004035;	+	981	629
PTE_004036;	+	629	712
PTE_004037;	+	712	2460
PTE_004038;	+	2460	9091
PTE_004039;	+	9091	401
PTE_004040;	+	401	6430
PTE_004041;	+	6430	1249
PTE_004042;	+	1249	196
PTE_004043;	+	196	759
PTE_004044;	+	759	510
PTE_004045;	+	510	497
PTE_004046;	+	497	456
PTE_004047;	+	456	315
PTE_004048;	+	315	594
PTE_004049;	+	594	2222
PTE_004050;	+	2222	146
PTE_004051;	+	146	566
PTE_004052;	+	566	1033
PTE_004053;	+	1033	1032
PTE_004054;	+	1032	1769
PTE_004055;	+	1769	102
PTE_004056;	+	102	645
PTE_004057;	+	645	1179
PTE_004058;	+	1179	168
PTE_004059;	+	168	312
PTE_004060;	+	312	1359
PTE_004061;	+	1359	357
PTE_004062;	+	357	527
PTE_004063;	+	527	2678
effector_ptero_apio4_2057_[1097621_-_1097860]__1	+	2678	455
effector_ptero_apio4_2059_[1098315_-_1098626]__1	+	455	2334
PTE_004064;	+	2334	7252
effector_ptero_apio4_23094_[1108982_-_1108779]_(REVERSE_SENSE)__1	+	7252	172
PTE_004065;	+	172	496
PTE_004066;	+	496	438
PTE_004067;	+	438	424
PTE_004068;	+	424	248
PTE_004069;	+	248	780
effector_ptero_apio4_2108_[1121978_-_1122145]__1	+	780	169
PTE_004070;	+	169	821
PTE_004071;	+	821	855
PTE_004072;	+	855	1931
effector_ptero_apio4_23049_[1129963_-_1129691]_(REVERSE_SENSE)__1	+	1931	409
PTE_004074;	+	409	9621
PTE_004075;	+	9621	3371
effector_ptero_apio4_22993_[1156065_-_1155850]_(REVERSE_SENSE)__1	+	3371	7587
PTE_004077;	+	7587	2260
PTE_004078;	+	2260	914
PTE_004079;	+	914	650
PTE_004080;	+	650	422
PTE_004081;	+	422	4719
PTE_004082;	+	4719	523
PTE_004083;	+	523	2179
PTE_004084;	+	2179	10122
PTE_004085;	+	10122	878
PTE_004086;	+	878	6422
PTE_004087;	+	6422	511
PTE_004088;	+	511	298
PTE_004089;	+	298	854
PTE_004090;	+	854	291
PTE_004091;	+	291	631
PTE_004092;	+	631	55
PTE_004093;	+	55	520
PTE_004094;	+	520	1355
PTE_004095;	+	1355	231
PTE_004096;	+	231	5184
PTE_004097;	+	5184	4519
PTE_004098;	+	4519	569
PTE_004099;	+	569	744
PTE_004100;	+	744	2345
PTE_004101;	+	2345	725
PTE_004102;	+	725	343
PTE_004103;	+	343	585
PTE_004104;	+	585	390
PTE_004105;	+	390	414
PTE_004106;	+	414	1135
PTE_004107;	+	1135	646
PTE_004108;	+	646	692
PTE_004109;	+	692	763
PTE_004110;	+	763	1304
PTE_004111;	+	1304	1049
PTE_004112;	+	1049	930
PTE_004113;	+	930	659
PTE_004114;	+	659	1082
PTE_004115;	+	1082	1768
effector_ptero_apio4_22718_[1294452_-_1294234]_(REVERSE_SENSE)__1	+	1768	676
PTE_004116;	+	676	163
PTE_004117;	+	163	263
effector_ptero_apio4_2461_[1304229_-_1304441]__1	+	263	1100
PTE_004118;	+	1100	6149
PTE_004119;	+	6149	1490
PTE_004120;	+	1490	1627
PTE_004121;	+	1627	1009
PTE_004122;	+	1009	581
PTE_004123;	+	581	2003
effector_ptero_apio4_2505_[1325754_-_1326158]__1	+	2003	61
PTE_004125;	+	61	1156
PTE_004126;	+	1156	3137
PTE_004127;	+	3137	957
PTE_004128;	+	957	630
PTE_004129;	+	630	1168
PTE_004130;	+	1168	103
PTE_004131;	+	103	4827
PTE_004132;	+	4827	3101
effector_ptero_apio4_2565_[1358883_-_1359248]__1	+	3101	726
PTE_004134;	+	726	1875
PTE_004135;	+	1875	1968
PTE_004136;	+	1968	415
PTE_004137;	+	415	426
PTE_004138;	+	426	2886
PTE_004139;	+	2886	1815
PTE_004140;	+	1815	2414
PTE_004141;	+	2414	3202
PTE_004142;	+	3202	1820
PTE_004143;	+	1820	434
PTE_004144;	+	434	91
PTE_004145;	+	91	676
PTE_004146;	+	676	2035
PTE_004147;	+	2035	6304
PTE_004148;	+	6304	1551
PTE_004149;	+	1551	188
PTE_004150;	+	188	213
PTE_004151;	+	213	783
PTE_004152;	+	783	971
PTE_004153;	+	971	1248
PTE_004154;	+	1248	654
PTE_004155;	+	654	501
PTE_004156;	+	501	867
PTE_004157;	+	867	1888
PTE_004158;	+	1888	224
PTE_004159;	+	224	1135
PTE_004160;	+	1135	3855
effector_ptero_apio4_22445_[1437868_-_1437155]_(REVERSE_SENSE)__1	+	3855	1283
PTE_004162;	+	1283	699
effector_ptero_apio4_2708_[1440671_-_1440916]__1	+	699	154
PTE_004163;	+	154	104
PTE_004164;	+	104	3243
effector_ptero_apio4_22423_[1447882_-_1447679]_(REVERSE_SENSE)__1	+	3243	1742
effector_ptero_apio4_2723_[1449624_-_1449827]__1	+	1742	452
PTE_004166;	+	452	889
PTE_004167;	+	889	1375
effector_ptero_apio4_22394_[1459516_-_1459142]_(REVERSE_SENSE)__1	+	1375	60193
effector_ptero_apio4_2752_[1519709_-_1519978]__1	+	60193	2945
effector_ptero_apio4_22376_[1523300_-_1522923]_(REVERSE_SENSE)__1	+	2945	1195
PTE_004171;	+	1195	3619
PTE_004172;	+	3619	180
PTE_004173;	+	180	1487
PTE_004174;	+	1487	597
PTE_004175;	+	597	704
PTE_004176;	+	704	622
PTE_004177;	+	622	667
PTE_004178;	+	667	839
PTE_004179;	+	839	1550
PTE_004180;	+	1550	290
PTE_004181;	+	290	2953
PTE_004182;	+	2953	490
PTE_004183;	+	490	507
PTE_004184;	+	507	683
effector_ptero_apio4_2830_[1562929_-_1563186]__1	+	683	52
PTE_004185;	+	52	1735
effector_ptero_apio4_2837_[1565659_-_1565832]__1	+	1735	2456
PTE_004186;	+	2456	4220
PTE_004187;	+	4220	407
PTE_004188;	+	407	849
PTE_004189;	+	849	2218
PTE_004190;	+	2218	1828
PTE_004191;	+	1828	1452
PTE_004192;	+	1452	656
PTE_004193;	+	656	2672
PTE_004194;	+	2672	959
PTE_004195;	+	959	4139
PTE_004196;	+	4139	2476
PTE_004197;	+	2476	1358
effector_ptero_apio4_2925_[1606630_-_1607004]__1	+	1358	2109
PTE_004199;	+	2109	443
PTE_004200;	+	443	667
PTE_004201;	+	667	670
PTE_004202;	+	670	300
PTE_004203;	+	300	508
effector_ptero_apio4_22182_[1619647_-_1619369]_(REVERSE_SENSE)__1	+	508	1648
PTE_004204;	+	1648	333
effector_ptero_apio4_2959_[1623849_-_1624079]__1	+	333	1068
PTE_004206;	+	1068	692
PTE_004207;	+	692	1147
PTE_004208;	+	1147	575
PTE_004209;	+	575	1022
PTE_004210;	+	1022	197
PTE_004211;	+	197	1178
PTE_004212;	+	1178	655
PTE_004213;	+	655	54
PTE_004214;	+	54	965
PTE_004215;	+	965	297
PTE_004216;	+	297	72
PTE_004217;	+	72	662
PTE_004218;	+	662	161
PTE_004219;	+	161	608
PTE_004220;	+	608	600
PTE_004221;	+	600	885
PTE_004222;	+	885	383
PTE_004223;	+	383	3282
PTE_004224;	+	3282	5100
PTE_004225;	+	5100	21115
PTE_004226;	+	21115	528
PTE_004227;	+	528	793
effector_ptero_apio4_3060_[1693383_-_1693610]__1	+	793	1488
effector_ptero_apio4_3063_[1695098_-_1695481]__1	+	1488	1787
PTE_004230;	+	1787	956
PTE_004231;	+	956	388
PTE_004232;	+	388	859
PTE_004233;	+	859	1912
PTE_004234;	+	1912	1220
PTE_004235;	+	1220	280
PTE_004236;	+	280	359
PTE_004237;	+	359	2646
effector_ptero_apio4_22017_[1719132_-_1718896]_(REVERSE_SENSE)__1	+	2646	3301
PTE_004239;	+	3301	861
PTE_004240;	+	861	605
PTE_004241;	+	605	457
PTE_004242;	+	457	219
PTE_004243;	+	219	466
effector_ptero_apio4_3136_[1732364_-_1732540]__1	+	466	1184
PTE_004244;	+	1184	1849
PTE_004245;	+	1849	856
PTE_004246;	+	856	2789
PTE_004247;	+	2789	522
PTE_004248;	+	522	2190
PTE_004249;	+	2190	522
PTE_004250;	+	522	3266
PTE_004251;	+	3266	989
PTE_004252;	+	989	3482
effector_ptero_apio4_3198_[1761378_-_1761782]__1	+	3482	1996
PTE_004254;	+	1996	3312
PTE_004255;	+	3312	2498
PTE_004256;	+	2498	1433
PTE_004257;	+	1433	179
PTE_004258;	+	179	832
PTE_004259;	+	832	1315
PTE_004260;	+	1315	3260
PTE_004261;	+	3260	2139
PTE_004262;	+	2139	1995
PTE_004263;	+	1995	2642
PTE_004264;	+	2642	1676
PTE_004265;	+	1676	4713
PTE_004266;	+	4713	476
PTE_004267;	+	476	587
PTE_004268;	+	587	1808
PTE_004269;	+	1808	823
PTE_004270;	+	823	389
PTE_004271;	+	389	535
PTE_004272;	+	535	1360
PTE_004273;	+	1360	771
PTE_004274;	+	771	1028
PTE_004275;	+	1028	1989
PTE_004276;	+	1989	1533
PTE_004277;	+	1533	1408
PTE_004278;	+	1408	1754
effector_ptero_apio4_21768_[1845541_-_1845368]_(REVERSE_SENSE)__1	+	1754	6602
PTE_004279;	+	6602	687
PTE_004280;	+	687	1878
PTE_004281;	+	1878	981
PTE_004282;	+	981	478
PTE_004283;	+	478	740
PTE_004284;	+	740	835
PTE_004285;	+	835	481
PTE_004286;	+	481	844
PTE_004287;	+	844	1249
PTE_004288;	+	1249	6907
PTE_004289;	+	6907	10387
PTE_004290;	+	10387	123
PTE_004291;	+	123	519
PTE_004292;	+	519	1761
effector_ptero_apio4_3511_[1921097_-_1921303]__1	+	1761	194
PTE_004293;	+	194	1383
effector_ptero_apio4_21627_[1924927_-_1924730]_(REVERSE_SENSE)__1	+	1383	1931
PTE_004294;	+	1931	3205
PTE_004295;	+	3205	9878
PTE_004296;	+	9878	2769
effector_ptero_apio4_3557_[1946858_-_1947253]__1	+	2769	1965
PTE_004298;	+	1965	1798
PTE_004299;	+	1798	738
effector_ptero_apio4_3566_[1953462_-_1953689]__1	+	738	1899
PTE_004301;	+	1899	1856
PTE_004302;	+	1856	290
PTE_004303;	+	290	1206
effector_ptero_apio4_21558_[1961235_-_1961083]_(REVERSE_SENSE)__1	+	1206	1058
PTE_004304;	+	1058	2132
PTE_004305;	+	2132	498
PTE_004306;	+	498	1227
PTE_004307;	+	1227	1400
PTE_004308;	+	1400	2495
PTE_004309;	+	2495	682
PTE_004310;	+	682	262
PTE_004311;	+	262	1620
effector_ptero_apio4_21504_[1990483_-_1990166]_(REVERSE_SENSE)__1	+	1620	3274
PTE_004313;	+	3274	1399
PTE_004314;	+	1399	1319
effector_ptero_apio4_21482_[2000424_-_2000152]_(REVERSE_SENSE)__1	+	1319	1345
PTE_004316;	+	1345	3294
PTE_004317;	+	3294	352
PTE_004318;	+	352	4630
effector_ptero_apio4_3679_[2015598_-_2015792]__1	+	4630	457
effector_ptero_apio4_3682_[2016249_-_2016488]__1	+	457	9340
PTE_004320;	+	9340	5406
PTE_004321;	+	5406	1484
PTE_004322;	+	1484	745
effector_ptero_apio4_21425_[2037267_-_2037049]_(REVERSE_SENSE)__1	+	745	934
PTE_004323;	+	934	701
PTE_004324;	+	701	593
PTE_004325;	+	593	1635
PTE_004326;	+	1635	540
PTE_004327;	+	540	5471
PTE_004328;	+	5471	2080
PTE_004329;	+	2080	3652
PTE_004330;	+	3652	800
PTE_004331;	+	800	881
PTE_004332;	+	881	742
PTE_004333;	+	742	595
PTE_004334;	+	595	1133
PTE_004335;	+	1133	508
PTE_004336;	+	508	434
PTE_004337;	+	434	3021
PTE_004338;	+	3021	503
PTE_004339;	+	503	658
PTE_004340;	+	658	504
PTE_004341;	+	504	2099
PTE_004342;	+	2099	89
PTE_004343;	+	89	1545
PTE_004344;	+	1545	1979
effector_ptero_apio4_3846_[2107621_-_2107929]__1	+	1979	8547
PTE_004346;	+	8547	1006
PTE_004347;	+	1006	1694
PTE_004348;	+	1694	1963
PTE_004349;	+	1963	205
PTE_004350;	+	205	3087
PTE_004351;	+	3087	1606
PTE_004352;	+	1606	5854
PTE_004353;	+	5854	1994
effector_ptero_apio4_21188_[2152461_-_2152213]_(REVERSE_SENSE)__1	+	1994	1210
PTE_004355;	+	1210	123
PTE_004356;	+	123	1140
PTE_004357;	+	1140	2037
PTE_004358;	+	2037	171
PTE_004359;	+	171	1090
PTE_004360;	+	1090	5260
PTE_004361;	+	5260	707
PTE_004362;	+	707	582
PTE_004363;	+	582	3387
effector_ptero_apio4_21116_[2183666_-_2183487]_(REVERSE_SENSE)__1	+	3387	2451
PTE_004365;	+	2451	819
PTE_004366;	+	819	1006
effector_ptero_apio4_4002_[2193235_-_2193735]__1	+	1006	10370
PTE_004367;	+	10370	2051
PTE_004368;	+	2051	2836
PTE_004369;	+	2836	468
PTE_004370;	+	468	2645
PTE_004371;	+	2645	1115
PTE_004372;	+	1115	602
PTE_004373;	+	602	701
PTE_004374;	+	701	936
PTE_004375;	+	936	3504
effector_ptero_apio4_4064_[2228868_-_2229068]__1	+	3504	2995
effector_ptero_apio4_4072_[2232063_-_2232233]__1	+	2995	2551
effector_ptero_apio4_21015_[2235170_-_2234784]_(REVERSE_SENSE)__1	+	2551	1313
PTE_004378;	+	1313	883
PTE_004379;	+	883	695
PTE_004380;	+	695	3278
PTE_004381;	+	3278	622
PTE_004382;	+	622	1337
PTE_004383;	+	1337	266
PTE_004384;	+	266	693
PTE_004385;	+	693	984
PTE_004386;	+	984	759
effector_ptero_apio4_20956_[2261898_-_2261671]_(REVERSE_SENSE)__1	+	759	8569
PTE_004388;	+	8569	1797
PTE_004389;	+	1797	756
PTE_004390;	+	756	1063
PTE_004391;	+	1063	624
PTE_004392;	+	624	228
PTE_004393;	+	228	80
PTE_004394;	+	80	1016
PTE_004395;	+	1016	1228
PTE_004396;	+	1228	3419
PTE_004397;	+	3419	2676
effector_ptero_apio4_4213_[2302083_-_2302505]__1	+	2676	7514
PTE_004398;	+	7514	203
effector_ptero_apio4_4236_[2314330_-_2314521]__1	+	203	4021
PTE_004399;	+	4021	1948
effector_ptero_apio4_4255_[2325339_-_2325500]__1	+	1948	5338
PTE_004400;	+	5338	5977
PTE_004401;	+	5977	1019
PTE_004402;	+	1019	1176
PTE_004403;	+	1176	624
PTE_004404;	+	624	415
PTE_004405;	+	415	6210
PTE_004406;	+	6210	700
PTE_004407;	+	700	5148
PTE_004408;	+	5148	966
PTE_004409;	+	966	3494
PTE_004410;	+	3494	171
PTE_004411;	+	171	1494
PTE_004412;	+	1494	579
PTE_004413;	+	579	494
PTE_004414;	+	494	374
PTE_004415;	+	374	533
PTE_004416;	+	533	967
PTE_004417;	+	967	794
PTE_004418;	+	794	667
PTE_004419;	+	667	466
PTE_004420;	+	466	898
effector_ptero_apio4_20713_[2399370_-_2399206]_(REVERSE_SENSE)__1	+	898	3351
PTE_004421;	+	3351	343
PTE_004422;	+	343	3272
PTE_004423;	+	3272	439
PTE_004424;	+	439	827
PTE_004425;	+	827	1582
PTE_004426;	+	1582	659
PTE_004427;	+	659	264
PTE_004428;	+	264	703
PTE_004429;	+	703	2033
PTE_004430;	+	2033	614
PTE_004431;	+	614	629
PTE_004432;	+	629	381
PTE_004433;	+	381	1226
PTE_004434;	+	1226	1527
PTE_004435;	+	1527	328
PTE_004436;	+	328	2478
PTE_004437;	+	2478	677
PTE_004438;	+	677	2447
PTE_004439;	+	2447	1093
PTE_004440;	+	1093	1148
PTE_004441;	+	1148	559
PTE_004442;	+	559	125
effector_ptero_apio4_20577_[2477313_-_2477110]_(REVERSE_SENSE)__1	+	125	2562
effector_ptero_apio4_4536_[2479875_-_2480135]__1	+	2562	832
PTE_004443;	+	832	1740
PTE_004444;	+	1740	742
effector_ptero_apio4_20561_[2485859_-_2485530]_(REVERSE_SENSE)__1	+	742	2443
effector_ptero_apio4_4557_[2488302_-_2488556]__1	+	2443	8238
PTE_004446;	+	8238	1714
PTE_004447;	+	1714	741
PTE_004448;	+	741	691
PTE_004449;	+	691	3819
PTE_004450;	+	3819	4330
PTE_004451;	+	4330	2531
PTE_004452;	+	2531	6409
effector_ptero_apio4_4625_[2527910_-_2528083]__1	+	6409	1675
PTE_004453;	+	1675	2350
PTE_004454;	+	2350	443
PTE_004455;	+	443	10218
effector_ptero_apio4_20443_[2547312_-_2547136]_(REVERSE_SENSE)__1	+	10218	2659
PTE_004456;	+	2659	1956
PTE_004457;	+	1956	1473
PTE_004458;	+	1473	1289
PTE_004459;	+	1289	211
PTE_004460;	+	211	360
PTE_004461;	+	360	10817
PTE_004462;	+	10817	3285
effector_ptero_apio4_20355_[2582544_-_2582353]_(REVERSE_SENSE)__1	+	3285	1656
PTE_004463;	+	1656	2988
PTE_004464;	+	2988	556
PTE_004465;	+	556	476
PTE_004466;	+	476	3435
PTE_004467;	+	3435	894
PTE_004468;	+	894	1440
PTE_004469;	+	1440	400
effector_ptero_apio4_20322_[2609485_-_2609318]_(REVERSE_SENSE)__1	+	400	3063
PTE_004470;	+	3063	232
PTE_004471;	+	232	689
PTE_004472;	+	689	967
PTE_004473;	+	967	918
PTE_004474;	+	918	731
PTE_004475;	+	731	486
PTE_004476;	+	486	1141
PTE_004477;	+	1141	2267
PTE_004478;	+	2267	4364
PTE_004479;	+	4364	393
effector_ptero_apio4_4860_[2640775_-_2640969]__1	+	393	204
PTE_004480;	+	204	4953
PTE_004481;	+	4953	350
PTE_004482;	+	350	809
PTE_004483;	+	809	228
PTE_004484;	+	228	450
PTE_004485;	+	450	1277
PTE_004486;	+	1277	568
PTE_004487;	+	568	380
PTE_004488;	+	380	1975
PTE_004489;	+	1975	1248
PTE_004490;	+	1248	228
PTE_004491;	+	228	987
PTE_004492;	+	987	277
PTE_004493;	+	277	447
PTE_004494;	+	447	3762
PTE_004495;	+	3762	141
PTE_004496;	+	141	512
PTE_004497;	+	512	466
PTE_004498;	+	466	1342
PTE_004499;	+	1342	994
PTE_004500;	+	994	1314
PTE_004501;	+	1314	661
PTE_004502;	+	661	2413
PTE_004503;	+	2413	563
PTE_004504;	+	563	2314
PTE_004505;	+	2314	908
PTE_004506;	+	908	1287
PTE_004507;	+	1287	1463
PTE_004508;	+	1463	2832
PTE_004509;	+	2832	1639
PTE_004510;	+	1639	525
PTE_004511;	+	525	176
effector_ptero_apio4_5041_[2734193_-_2734357]__1	+	176	160
PTE_004512;	+	160	749
PTE_004513;	+	749	1641
PTE_004514;	+	1641	741
PTE_004515;	+	741	2690
PTE_004516;	+	2690	699
PTE_004517;	+	699	2044
PTE_004518;	+	2044	253
PTE_004519;	+	253	185
PTE_004520;	+	185	1327
PTE_004521;	+	1327	441
PTE_004522;	+	441	4076
PTE_004523;	+	4076	2730
PTE_004524;	+	2730	1333
effector_ptero_apio4_5147_[2781583_-_2781750]__1	+	1333	3916
PTE_004525;	+	3916	1897
effector_ptero_apio4_19961_[2790004_-_2789618]_(REVERSE_SENSE)__1	+	1897	2699
PTE_004527;	+	2699	769
PTE_004528;	+	769	2305
PTE_004529;	+	2305	704
PTE_004530;	+	704	442
PTE_004531;	+	442	1139
PTE_004532;	+	1139	865
PTE_004533;	+	865	1108
PTE_004534;	+	1108	1053
PTE_004535;	+	1053	2406
PTE_004536;	+	2406	861
PTE_004537;	+	861	560
PTE_004538;	+	560	1322
PTE_004539;	+	1322	213
effector_ptero_apio4_5216_[2823866_-_2824447]__1	+	213	2367
PTE_004541;	+	2367	1421
PTE_004542;	+	1421	4986
PTE_004543;	+	4986	895
effector_ptero_apio4_5244_[2838806_-_2838958]__1	+	895	969
PTE_004545;	+	969	307
PTE_004546;	+	307	449
PTE_004547;	+	449	389
PTE_004548;	+	389	304
PTE_004549;	+	304	1659
PTE_004550;	+	1659	542
PTE_004551;	+	542	639
PTE_004552;	+	639	1375
PTE_004553;	+	1375	2504
effector_ptero_apio4_19823_[2861655_-_2861497]_(REVERSE_SENSE)__1	+	2504	1042
PTE_004554;	+	1042	3262
PTE_004555;	+	3262	2950
effector_ptero_apio4_5316_[2872689_-_2872865]__1	+	2950	3614
PTE_004557;	+	3614	248
PTE_004558;	+	248	1131
PTE_004559;	+	1131	709
PTE_004560;	+	709	1007
effector_ptero_apio4_5335_[2883581_-_2884027]__1	+	1007	1615
PTE_004562;	+	1615	2483
PTE_004563;	+	2483	546
PTE_004564;	+	546	1250
PTE_004565;	+	1250	2839
PTE_004566;	+	2839	237
PTE_004567;	+	237	1205
PTE_004568;	+	1205	377
PTE_004569;	+	377	850
PTE_004570;	+	850	478
PTE_004571;	+	478	314
effector_ptero_apio4_5402_[2915006_-_2915488]__1	+	314	1162
PTE_004573;	+	1162	347
PTE_004574;	+	347	2154
PTE_004575;	+	2154	670
PTE_004576;	+	670	1361
PTE_004577;	+	1361	1630
PTE_004578;	+	1630	8732
PTE_004579;	+	8732	856
PTE_004580;	+	856	2241
PTE_004581;	+	2241	1199
effector_ptero_apio4_5470_[2950982_-_2951341]__1	+	1199	626
PTE_004583;	+	626	2173
effector_ptero_apio4_19652_[2955742_-_2955467]_(REVERSE_SENSE)__1	+	2173	1211
PTE_004585;	+	1211	2216
effector_ptero_apio4_19643_[2960558_-_2960250]_(REVERSE_SENSE)__1	+	2216	1370
PTE_004586;	+	1370	4822
PTE_004587;	+	4822	867
PTE_004588;	+	867	938
PTE_004589;	+	938	530
PTE_004590;	+	530	367
PTE_004591;	+	367	1328
PTE_004592;	+	1328	2506
PTE_004593;	+	2506	1293
PTE_004594;	+	1293	782
PTE_004595;	+	782	1072
PTE_004596;	+	1072	3341
PTE_004597;	+	3341	2607
PTE_004598;	+	2607	871
PTE_004599;	+	871	263
PTE_004600;	+	263	330
PTE_004601;	+	330	615
PTE_004602;	+	615	494
PTE_004603;	+	494	858
PTE_004604;	+	858	1513
PTE_004605;	+	1513	1137
PTE_004606;	+	1137	829
PTE_004607;	+	829	1675
PTE_004608;	+	1675	1177
PTE_004609;	+	1177	510
PTE_004610;	+	510	4965
PTE_004611;	+	4965	1181
PTE_004612;	+	1181	647
PTE_004613;	+	647	230
PTE_004614;	+	230	454
effector_ptero_apio4_19461_[3046987_-_3046751]_(REVERSE_SENSE)__1	+	454	13
PTE_004615;	+	13	1028
effector_ptero_apio4_5661_[3050032_-_3050652]__1	+	1028	422
PTE_004617;	+	422	4085
PTE_004618;	+	4085	1274
PTE_004619;	+	1274	387
PTE_004620;	+	387	1413
PTE_004621;	+	1413	10742
PTE_004622;	+	10742	2602
PTE_004623;	+	2602	859
PTE_004624;	+	859	354
PTE_004625;	+	354	578
PTE_004626;	+	578	112
effector_ptero_apio4_19354_[3093600_-_3093268]_(REVERSE_SENSE)__1	+	112	1475
PTE_004627;	+	1475	2039
PTE_004628;	+	2039	1467
PTE_004629;	+	1467	1145
PTE_004630;	+	1145	1512
PTE_004631;	+	1512	2838
effector_ptero_apio4_5780_[3111587_-_3111763]__1	+	2838	475
PTE_004633;	+	475	655
PTE_004634;	+	655	1237
PTE_004635;	+	1237	2107
effector_ptero_apio4_5802_[3120810_-_3120980]__1	+	2107	3433
PTE_004637;	+	3433	1430
PTE_004638;	+	1430	751
PTE_004639;	+	751	1879
PTE_004640;	+	1879	907
PTE_004641;	+	907	337
PTE_004642;	+	337	422
PTE_004643;	+	422	165
PTE_004644;	+	165	6370
PTE_004645;	+	6370	1994
PTE_004646;	+	1994	2989
effector_ptero_apio4_5893_[3164332_-_3164481]__1	+	2989	3009
PTE_004648;	+	3009	414
PTE_004649;	+	414	2088
PTE_004650;	+	2088	1712
PTE_004651;	+	1712	1405
PTE_004652;	+	1405	365
PTE_004653;	+	365	3609
PTE_004654;	+	3609	862
PTE_004655;	+	862	639
PTE_004656;	+	639	282
PTE_004657;	+	282	511
PTE_004658;	+	511	1001
PTE_004659;	+	1001	1839
PTE_004660;	+	1839	294
PTE_004661;	+	294	649
PTE_004662;	+	649	1605
PTE_004663;	+	1605	2477
PTE_004664;	+	2477	1211
PTE_004665;	+	1211	856
PTE_004666;	+	856	544
PTE_004667;	+	544	1535
PTE_004668;	+	1535	399
PTE_004669;	+	399	858
PTE_004670;	+	858	658
PTE_004671;	+	658	336
PTE_004672;	+	336	660
PTE_004673;	+	660	482
PTE_004674;	+	482	1846
PTE_004675;	+	1846	2716
PTE_004676;	+	2716	455
PTE_004677;	+	455	657
PTE_004678;	+	657	620
PTE_004679;	+	620	622
effector_ptero_apio4_6067_[3253446_-_3253853]__1	+	622	1238
PTE_004681;	+	1238	455
PTE_004682;	+	455	1124
PTE_004683;	+	1124	1771
PTE_004684;	+	1771	317
PTE_004685;	+	317	411
PTE_004686;	+	411	2147
PTE_004687;	+	2147	1515
PTE_004688;	+	1515	469
PTE_004689;	+	469	684
PTE_004690;	+	684	678
PTE_004691;	+	678	2387
PTE_004692;	+	2387	1625
effector_ptero_apio4_18993_[3284706_-_3284542]_(REVERSE_SENSE)__1	+	1625	96930
PTE_004694;	+	96930	1614
PTE_004695;	+	1614	921
PTE_004696;	+	921	10974
PTE_004697;	+	10974	1822
PTE_004698;	+	1822	604
PTE_004699;	+	604	2440
PTE_004700;	+	2440	1664
PTE_004701;	+	1664	917
PTE_004702;	+	917	276
PTE_004703;	+	276	1341
PTE_004704;	+	1341	2599
PTE_004705;	+	2599	1013
PTE_004706;	+	1013	948
PTE_004707;	+	948	1435
PTE_004708;	+	1435	3353
PTE_004709;	+	3353	917
PTE_004710;	+	917	1480
effector_ptero_apio4_6314_[3451885_-_3452100]__1	+	1480	2965
PTE_004712;	+	2965	771
PTE_004713;	+	771	636
PTE_004714;	+	636	4542
PTE_004715;	+	4542	425
PTE_004716;	+	425	885
PTE_004717;	+	885	631
PTE_004718;	+	631	898
PTE_004719;	+	898	3170
PTE_004720;	+	3170	866
PTE_004721;	+	866	509
PTE_004722;	+	509	1027
PTE_004723;	+	1027	3943
PTE_004724;	+	3943	30
PTE_004725;	+	30	132
PTE_004726;	+	132	459
PTE_004727;	+	459	683
PTE_004728;	+	683	3542
PTE_004729;	+	3542	254
PTE_004730;	+	254	313
PTE_004731;	+	313	493
PTE_004732;	+	493	522
PTE_004733;	+	522	4732
PTE_004734;	+	4732	766
PTE_004735;	+	766	978
PTE_004736;	+	978	5059
effector_ptero_apio4_18650_[3556602_-_3556330]_(REVERSE_SENSE)__1	+	5059	189
PTE_004737;	+	189	2220
effector_ptero_apio4_6548_[3561076_-_3561402]__1	+	2220	2792
effector_ptero_apio4_18643_[3564427_-_3564194]_(REVERSE_SENSE)__1	+	2792	1066
PTE_004740;	+	1066	3188
PTE_004741;	+	3188	877
PTE_004742;	+	877	478
PTE_004743;	+	478	1337
PTE_004744;	+	1337	807
PTE_004745;	+	807	528
PTE_004746;	+	528	1315
PTE_004747;	+	1315	1813
PTE_004748;	+	1813	2601
PTE_004749;	+	2601	194
PTE_004750;	+	194	349
PTE_004751;	+	349	976
PTE_004752;	+	976	1214
PTE_004753;	+	1214	371
PTE_004754;	+	371	3344
effector_ptero_apio4_6650_[3618778_-_3618972]__1	+	3344	1532
effector_ptero_apio4_18518_[3620707_-_3620504]_(REVERSE_SENSE)__1	+	1532	2083
PTE_004757;	+	2083	694
PTE_004758;	+	694	630
PTE_004759;	+	630	1283
PTE_004760;	+	1283	682
PTE_004761;	+	682	478
PTE_004762;	+	478	3228
PTE_004763;	+	3228	1601
PTE_004764;	+	1601	4451
PTE_004765;	+	4451	1316
PTE_004766;	+	1316	377
PTE_004767;	+	377	377
PTE_004768;	+	377	873
PTE_004769;	+	873	845
PTE_004770;	+	845	1502
PTE_004771;	+	1502	399
PTE_004772;	+	399	460
PTE_004773;	+	460	484
PTE_004774;	+	484	690
PTE_004775;	+	690	600
PTE_004776;	+	600	1720
PTE_004777;	+	1720	1970
PTE_004778;	+	1970	957
PTE_004779;	+	957	573
effector_ptero_apio4_18398_[3691304_-_3690912]_(REVERSE_SENSE)__1	+	573	704
PTE_004780;	+	704	521
PTE_004781;	+	521	889
PTE_004782;	+	889	625
PTE_004783;	+	625	2245
PTE_004784;	+	2245	533
PTE_004785;	+	533	413
PTE_004786;	+	413	313
PTE_004787;	+	313	2270
PTE_004788;	+	2270	10132
PTE_004789;	+	10132	1429
PTE_004790;	+	1429	699
PTE_004791;	+	699	1763
effector_ptero_apio4_6847_[3728206_-_3729066]__1	+	1763	2091
PTE_004794;	+	2091	1147
PTE_004795;	+	1147	457
PTE_004796;	+	457	802
PTE_004797;	+	802	542
PTE_004798;	+	542	648
PTE_004799;	+	648	1504
PTE_004800;	+	1504	2594
PTE_004801;	+	2594	1046
PTE_004802;	+	1046	464
PTE_004803;	+	464	945
PTE_004804;	+	945	540
PTE_004805;	+	540	368
PTE_004806;	+	368	7028
effector_ptero_apio4_6927_[3771934_-_3772143]__1	+	7028	878
PTE_004807;	+	878	569
PTE_004808;	+	569	945
PTE_004809;	+	945	758
PTE_004810;	+	758	409
PTE_004811;	+	409	4565
effector_ptero_apio4_18230_[3790202_-_3790017]_(REVERSE_SENSE)__1	+	4565	795
PTE_004813;	+	795	1483
PTE_004814;	+	1483	790
PTE_004815;	+	790	1056
PTE_004816;	+	1056	411
effector_ptero_apio4_18202_[3806220_-_3805999]_(REVERSE_SENSE)__1	+	411	607
effector_ptero_apio4_6988_[3806827_-_3807087]__1	+	607	1176
PTE_004817;	+	1176	395
PTE_004818;	+	395	875
PTE_004819;	+	875	731
PTE_004820;	+	731	8024
effector_ptero_apio4_18170_[3824185_-_3824018]_(REVERSE_SENSE)__1	+	8024	3301
PTE_004822;	+	3301	1414
effector_ptero_apio4_18157_[3829582_-_3829427]_(REVERSE_SENSE)__1	+	1414	560
PTE_004824;	+	560	3471
PTE_004825;	+	3471	678
PTE_004826;	+	678	1212
PTE_004827;	+	1212	583
effector_ptero_apio4_7047_[3843552_-_3843881]__1	+	583	1921
PTE_004829;	+	1921	1430
PTE_004830;	+	1430	2201
PTE_004831;	+	2201	1479
PTE_004832;	+	1479	743
PTE_004833;	+	743	734
PTE_004834;	+	734	2858
PTE_004835;	+	2858	1836
PTE_004836;	+	1836	2445
effector_ptero_apio4_18087_[3871990_-_3871820]_(REVERSE_SENSE)__1	+	2445	211
effector_ptero_apio4_18086_[3872389_-_3872201]_(REVERSE_SENSE)__1	+	211	692
PTE_004838;	+	692	413
PTE_004839;	+	413	611
PTE_004840;	+	611	1310
PTE_004841;	+	1310	2033
PTE_004842;	+	2033	750
effector_ptero_apio4_7126_[3885678_-_3885827]__1	+	750	8539
PTE_004843;	+	8539	13416
PTE_004844;	+	13416	1366
PTE_004845;	+	1366	3901
PTE_004846;	+	3901	869
PTE_004847;	+	869	577
PTE_004848;	+	577	966
PTE_004849;	+	966	1348
PTE_004850;	+	1348	908
PTE_004851;	+	908	1195
PTE_004852;	+	1195	325
PTE_004853;	+	325	2696
PTE_004854;	+	2696	745
PTE_004855;	+	745	1321
PTE_004856;	+	1321	1168
PTE_004857;	+	1168	223
PTE_004858;	+	223	807
PTE_004859;	+	807	100
PTE_004860;	+	100	587
PTE_004861;	+	587	2890
PTE_004862;	+	2890	7484
PTE_004863;	+	7484	749
PTE_004864;	+	749	280
PTE_004865;	+	280	2285
PTE_004866;	+	2285	5299
effector_ptero_apio4_7343_[3992849_-_3993406]__1	+	5299	1518
PTE_004868;	+	1518	1096
PTE_004869;	+	1096	450
PTE_004870;	+	450	640
PTE_004871;	+	640	743
PTE_004872;	+	743	1000
PTE_004873;	+	1000	156
PTE_004874;	+	156	404
PTE_004875;	+	404	1200
PTE_004876;	+	1200	1528
PTE_004877;	+	1528	261
PTE_004878;	+	261	1045
PTE_004879;	+	1045	935
PTE_004880;	+	935	1022
PTE_004881;	+	1022	2521
PTE_004882;	+	2521	5996
PTE_004883;	+	5996	2930
PTE_004884;	+	2930	1954
PTE_004885;	+	1954	3460
effector_ptero_apio4_17726_[4056167_-_4055706]_(REVERSE_SENSE)__1	+	3460	2558
PTE_004887;	+	2558	484
PTE_004888;	+	484	1637
PTE_004889;	+	1637	980
PTE_004890;	+	980	632
PTE_004891;	+	632	634
PTE_004892;	+	634	601
PTE_004893;	+	601	1367
PTE_004894;	+	1367	570
effector_ptero_apio4_17664_[4083363_-_4083211]_(REVERSE_SENSE)__1	+	570	374
PTE_004895;	+	374	4452
effector_ptero_apio4_17646_[4091128_-_4090769]_(REVERSE_SENSE)__1	+	4452	4467
PTE_004897;	+	4467	616
PTE_004898;	+	616	770
PTE_004899;	+	770	1293
PTE_004900;	+	1293	8786
PTE_004901;	+	8786	1854
PTE_004902;	+	1854	13034
PTE_004903;	+	13034	574
effector_ptero_apio4_17560_[4134195_-_4134043]_(REVERSE_SENSE)__1	+	574	2988
PTE_004904;	+	2988	1041
PTE_004905;	+	1041	271
PTE_004906;	+	271	568
PTE_004907;	+	568	91
PTE_004908;	+	91	597
PTE_004909;	+	597	982
PTE_004910;	+	982	2371
PTE_004911;	+	2371	540
PTE_004912;	+	540	401
PTE_004913;	+	401	1956
PTE_004914;	+	1956	3592
effector_ptero_apio4_7665_[4164903_-_4165079]__1	+	3592	3015
PTE_004916;	+	3015	581
PTE_004917;	+	581	1569
PTE_004918;	+	1569	845
PTE_004919;	+	845	2344
PTE_004920;	+	2344	10639
PTE_004921;	+	10639	1468
PTE_004922;	+	1468	2169
PTE_004923;	+	2169	860
PTE_004924;	+	860	2774
PTE_004925;	+	2774	351
effector_ptero_apio4_7752_[4210906_-_4211205]__1	+	351	1543
PTE_004926;	+	1543	521
PTE_004927;	+	521	316
effector_ptero_apio4_7758_[4215590_-_4215757]__1	+	316	311
PTE_004928;	+	311	726
PTE_004929;	+	726	460
PTE_004930;	+	460	245
PTE_004931;	+	245	531
PTE_004932;	+	531	170
PTE_004933;	+	170	372
PTE_004934;	+	372	798
PTE_004935;	+	798	1188
PTE_004936;	+	1188	338
effector_ptero_apio4_17370_[4237506_-_4237348]_(REVERSE_SENSE)__1	+	338	626
PTE_004937;	+	626	421
PTE_004938;	+	421	1574
PTE_004939;	+	1574	1093
PTE_004940;	+	1093	634
PTE_004941;	+	634	8598
effector_ptero_apio4_7835_[4256261_-_4256437]__1	+	8598	2288
PTE_004942;	+	2288	3223
PTE_004943;	+	3223	536
PTE_004944;	+	536	875
PTE_004945;	+	875	1841
PTE_004946;	+	1841	1329
PTE_004947;	+	1329	1770
effector_ptero_apio4_17307_[4274721_-_4274440]_(REVERSE_SENSE)__1	+	1770	774
effector_ptero_apio4_17305_[4276208_-_4275495]_(REVERSE_SENSE)__1	+	774	1047
effector_ptero_apio4_17302_[4277803_-_4277255]_(REVERSE_SENSE)__1	+	1047	953
PTE_004950;	+	953	1128
PTE_004951;	+	1128	1784
PTE_004952;	+	1784	1054
PTE_004953;	+	1054	834
PTE_004954;	+	834	1744
PTE_004955;	+	1744	1556
PTE_004956;	+	1556	73
PTE_004957;	+	73	534
PTE_004958;	+	534	5284
PTE_004959;	+	5284	3171
effector_ptero_apio4_17221_[4315044_-_4314850]_(REVERSE_SENSE)__1	+	3171	420
PTE_004960;	+	420	705
PTE_004961;	+	705	447
PTE_004962;	+	447	537
PTE_004963;	+	537	879
PTE_004964;	+	879	1504
effector_ptero_apio4_17205_[4323788_-_4323294]_(REVERSE_SENSE)__1	+	1504	1067
PTE_004966;	+	1067	1633
PTE_004967;	+	1633	768
PTE_004968;	+	768	528
PTE_004969;	+	528	1167
PTE_004970;	+	1167	1485
PTE_004971;	+	1485	763
PTE_004972;	+	763	1419
PTE_004973;	+	1419	639
PTE_004974;	+	639	2515
PTE_004975;	+	2515	903
PTE_004976;	+	903	3834
PTE_004977;	+	3834	2679
PTE_004978;	+	2679	566
PTE_004979;	+	566	649
PTE_004980;	+	649	309
PTE_004981;	+	309	877
PTE_004982;	+	877	684
PTE_004983;	+	684	645
effector_ptero_apio4_17100_[4379298_-_4378996]_(REVERSE_SENSE)__1	+	645	1788
effector_ptero_apio4_8067_[4381086_-_4381292]__1	+	1788	1606
PTE_004984;	+	1606	192
PTE_004985;	+	192	769
PTE_004986;	+	769	4089
PTE_004987;	+	4089	2981
PTE_004988;	+	2981	1451
PTE_004989;	+	1451	1893
PTE_004990;	+	1893	4418
effector_ptero_apio4_8119_[4410069_-_4410227]__1	+	4418	660
PTE_004991;	+	660	488
PTE_004992;	+	488	3809
PTE_004993;	+	3809	4779
effector_ptero_apio4_17004_[4430220_-_4430062]_(REVERSE_SENSE)__1	+	4779	15
PTE_004994;	+	15	531
PTE_004995;	+	531	1461
PTE_004996;	+	1461	801
effector_ptero_apio4_16980_[4445175_-_4444987]_(REVERSE_SENSE)__1	+	801	902
PTE_004997;	+	902	870
PTE_004998;	+	870	502
PTE_004999;	+	502	271
PTE_005000;	+	271	1155
PTE_005001;	+	1155	1299
PTE_005002;	+	1299	4394
PTE_005003;	+	4394	13928
effector_ptero_apio4_8260_[4479860_-_4480249]__1	+	13928	1548
PTE_005005;	+	1548	509
PTE_005006;	+	509	1656
PTE_005007;	+	1656	835
PTE_005008;	+	835	829
effector_ptero_apio4_16897_[4493301_-_4493134]_(REVERSE_SENSE)__1	+	829	514
PTE_005010;	+	514	3134
effector_ptero_apio4_8315_[4504955_-_4505338]__1	+	3134	4063
PTE_005012;	+	4063	406
PTE_005013;	+	406	923
effector_ptero_apio4_8337_[4516167_-_4516370]__1	+	923	2060
PTE_005014;	+	2060	1507
PTE_005015;	+	1507	785
PTE_005016;	+	785	828
PTE_005017;	+	828	866
PTE_005018;	+	866	2393
PTE_005019;	+	2393	2044
effector_ptero_apio4_16832_[4536246_-_4535956]_(REVERSE_SENSE)__1	+	2044	1653
PTE_005021;	+	1653	377
PTE_005022;	+	377	6016
effector_ptero_apio4_8399_[4547651_-_4547842]__1	+	6016	1947
PTE_005023;	+	1947	1620
PTE_005024;	+	1620	983
effector_ptero_apio4_8411_[4555283_-_4555528]__1	+	983	4392
effector_ptero_apio4_16779_[4560081_-_4559920]_(REVERSE_SENSE)__1	+	4392	920
PTE_005025;	+	920	3048
PTE_005026;	+	3048	1911
effector_ptero_apio4_8444_[4570866_-_4571174]__1	+	1911	3238
PTE_005027;	+	3238	1133
PTE_005028;	+	1133	367
PTE_005029;	+	367	1439
PTE_005030;	+	1439	4154
PTE_005031;	+	4154	4257
PTE_005032;	+	4257	3587
PTE_005033;	+	3587	662
PTE_005034;	+	662	781
PTE_005035;	+	781	444
PTE_005036;	+	444	635
PTE_005037;	+	635	141
PTE_005038;	+	141	357
PTE_005039;	+	357	205
PTE_005040;	+	205	1985
PTE_005041;	+	1985	1150
effector_ptero_apio4_16665_[4618974_-_4618783]_(REVERSE_SENSE)__1	+	1150	1429
effector_ptero_apio4_8537_[4620403_-_4620657]__1	+	1429	6890
effector_ptero_apio4_8558_[4627547_-_4627753]__1	+	6890	5402
PTE_005044;	+	5402	172
PTE_005045;	+	172	821
PTE_005046;	+	821	528
PTE_005047;	+	528	308
PTE_005048;	+	308	1258
effector_ptero_apio4_16615_[4640941_-_4640555]_(REVERSE_SENSE)__1	+	1258	1010
PTE_005050;	+	1010	1162
PTE_005051;	+	1162	716
PTE_005052;	+	716	664
PTE_005053;	+	664	1505
PTE_005054;	+	1505	627
PTE_005055;	+	627	1044
PTE_005056;	+	1044	4691
effector_ptero_apio4_8611_[4660750_-_4660926]__1	+	4691	2799
PTE_005058;	+	2799	2966
PTE_005059;	+	2966	3541
PTE_005060;	+	3541	1753
effector_ptero_apio4_16560_[4673726_-_4673490]_(REVERSE_SENSE)__1	+	1753	1066
PTE_005061;	+	1066	396
PTE_005062;	+	396	2206
effector_ptero_apio4_16549_[4679891_-_4679727]_(REVERSE_SENSE)__1	+	2206	2096
PTE_005064;	+	2096	191
PTE_005065;	+	191	843
PTE_005066;	+	843	1773
PTE_005067;	+	1773	3087
PTE_005068;	+	3087	627
PTE_005069;	+	627	452
PTE_005070;	+	452	551
PTE_005071;	+	551	541
PTE_005072;	+	541	391
effector_ptero_apio4_8683_[4704937_-_4705119]__1	+	391	2408
PTE_005074;	+	2408	579
PTE_005075;	+	579	272
PTE_005076;	+	272	614
PTE_005077;	+	614	550
PTE_005078;	+	550	503
PTE_005079;	+	503	1827
PTE_005080;	+	1827	277
PTE_005081;	+	277	555
PTE_005082;	+	555	5147
PTE_005083;	+	5147	461
PTE_005084;	+	461	669
PTE_005085;	+	669	2833
PTE_005086;	+	2833	610
PTE_005087;	+	610	639
PTE_005088;	+	639	602
PTE_005089;	+	602	663
PTE_005090;	+	663	1268
PTE_005091;	+	1268	1050
PTE_005092;	+	1050	4762
PTE_005093;	+	4762	1073
PTE_005094;	+	1073	628
PTE_005095;	+	628	429
PTE_005096;	+	429	534
PTE_005097;	+	534	1633
PTE_005098;	+	1633	1476
PTE_005099;	+	1476	968
PTE_005100;	+	968	3398
PTE_005101;	+	3398	2185
PTE_005102;	+	2185	2308
PTE_005103;	+	2308	655
PTE_005104;	+	655	3773
PTE_005105;	+	3773	820
PTE_005106;	+	820	762
PTE_005107;	+	762	325
PTE_005108;	+	325	583
PTE_005109;	+	583	267
PTE_005110;	+	267	5784
PTE_005111;	+	5784	281
PTE_005112;	+	281	436
effector_ptero_apio4_16242_[4823998_-_4823738]_(REVERSE_SENSE)__1	+	436	2275
PTE_005113;	+	2275	1404
PTE_005114;	+	1404	1677
PTE_005115;	+	1677	338
PTE_005116;	+	338	406
PTE_005117;	+	406	663
PTE_005118;	+	663	349
PTE_005119;	+	349	231
PTE_005120;	+	231	1559
PTE_005121;	+	1559	523
PTE_005122;	+	523	352
PTE_005123;	+	352	2607
PTE_005124;	+	2607	750
PTE_005125;	+	750	1055
PTE_005126;	+	1055	1716
effector_ptero_apio4_16146_[4868292_-_4868143]_(REVERSE_SENSE)__1	+	1716	6186
PTE_005127;	+	6186	8651
effector_ptero_apio4_16101_[4886473_-_4886294]_(REVERSE_SENSE)__1	+	8651	596
PTE_005128;	+	596	4085
PTE_005129;	+	4085	509
PTE_005130;	+	509	996
PTE_005131;	+	996	1131
PTE_005132;	+	1131	4336
PTE_005133;	+	4336	1534
PTE_005134;	+	1534	1320
PTE_005135;	+	1320	1685
PTE_005136;	+	1685	475
PTE_005137;	+	475	1681
PTE_005138;	+	1681	1822
PTE_005139;	+	1822	814
PTE_005140;	+	814	591
PTE_005141;	+	591	1999
PTE_005142;	+	1999	3915
effector_ptero_apio4_15994_[4946746_-_4946591]_(REVERSE_SENSE)__1	+	3915	9715
PTE_005144;	+	9715	563
PTE_005145;	+	563	1595
PTE_005146;	+	1595	27
PTE_005147;	+	27	370
PTE_005148;	+	370	228
PTE_005149;	+	228	285
PTE_005150;	+	285	615
PTE_005151;	+	615	5296
PTE_005152;	+	5296	1082
PTE_005153;	+	1082	1938
effector_ptero_apio4_15921_[4981385_-_4981071]_(REVERSE_SENSE)__1	+	1938	2476
effector_ptero_apio4_9227_[4983861_-_4984034]__1	+	2476	797
PTE_005155;	+	797	507
PTE_005156;	+	507	2683
effector_ptero_apio4_15903_[4992342_-_4992193]_(REVERSE_SENSE)__1	+	2683	139
PTE_005157;	+	139	4962
PTE_005158;	+	4962	1273
PTE_005159;	+	1273	10831
PTE_005160;	+	10831	110
PTE_005161;	+	110	628
PTE_005162;	+	628	997
PTE_005163;	+	997	2183
PTE_005164;	+	2183	1233
PTE_005165;	+	1233	906
PTE_005166;	+	906	1351
PTE_005167;	+	1351	636
PTE_005168;	+	636	1491
PTE_005169;	+	1491	552
PTE_005170;	+	552	601
PTE_005171;	+	601	897
PTE_005172;	+	897	766
PTE_005173;	+	766	1806
PTE_005174;	+	1806	2144
PTE_005175;	+	2144	610
PTE_005176;	+	610	1085
PTE_005177;	+	1085	1233
PTE_005178;	+	1233	500
PTE_005179;	+	500	730
PTE_005180;	+	730	1006
PTE_005181;	+	1006	711
PTE_005182;	+	711	4467
effector_ptero_apio4_15728_[5082273_-_5081977]_(REVERSE_SENSE)__1	+	4467	845
PTE_005184;	+	845	1994
effector_ptero_apio4_9408_[5086577_-_5086744]__1	+	1994	898
PTE_005186;	+	898	693
PTE_005187;	+	693	1065
PTE_005188;	+	1065	988
PTE_005189;	+	988	987
PTE_005190;	+	987	3341
PTE_005191;	+	3341	819
PTE_005192;	+	819	3599
PTE_005193;	+	3599	812
PTE_005194;	+	812	1497
PTE_005195;	+	1497	1373
PTE_005196;	+	1373	494
PTE_005197;	+	494	2123
effector_ptero_apio4_15638_[5126441_-_5125218]_(REVERSE_SENSE)__1	+	2123	5781
PTE_005199;	+	5781	771
PTE_005200;	+	771	7110
PTE_005201;	+	7110	4387
PTE_005202;	+	4387	3568
PTE_005203;	+	3568	664
PTE_005204;	+	664	3858
PTE_005205;	+	3858	623
PTE_005206;	+	623	212
PTE_005207;	+	212	397
PTE_005208;	+	397	690
PTE_005209;	+	690	1385
PTE_005210;	+	1385	1051
PTE_005211;	+	1051	3683
PTE_005212;	+	3683	5197
PTE_005213;	+	5197	318
PTE_005214;	+	318	1295
PTE_005215;	+	1295	2634
PTE_005216;	+	2634	597
PTE_005217;	+	597	1862
PTE_005218;	+	1862	9167
PTE_005219;	+	9167	3758
PTE_005220;	+	3758	889
PTE_005221;	+	889	2351
PTE_005222;	+	2351	2190
effector_ptero_apio4_9681_[5234900_-_5235271]__1	+	2190	4414
PTE_005223;	+	4414	1724
PTE_005224;	+	1724	1794
PTE_005225;	+	1794	119
PTE_005226;	+	119	935
PTE_005227;	+	935	771
PTE_005228;	+	771	5273
PTE_005229;	+	5273	1363
PTE_005230;	+	1363	4642
PTE_005231;	+	4642	2060
PTE_005232;	+	2060	389
PTE_005233;	+	389	636
PTE_005234;	+	636	337
PTE_005235;	+	337	1068
PTE_005236;	+	1068	2517
PTE_005237;	+	2517	217
PTE_005238;	+	217	737
PTE_005239;	+	737	690
PTE_005240;	+	690	406
PTE_005241;	+	406	37
PTE_005242;	+	37	687
PTE_005243;	+	687	349
PTE_005244;	+	349	338
PTE_005245;	+	338	239
PTE_005246;	+	239	527
PTE_005247;	+	527	1104
PTE_005248;	+	1104	419
PTE_005249;	+	419	338
PTE_005250;	+	338	1467
PTE_005251;	+	1467	598
PTE_005252;	+	598	1027
PTE_005253;	+	1027	11598
PTE_005254;	+	11598	370
PTE_005255;	+	370	1725
PTE_005256;	+	1725	1578
PTE_005257;	+	1578	593
PTE_005258;	+	593	2728
effector_ptero_apio4_9935_[5360893_-_5361159]__1	+	2728	659
PTE_005260;	+	659	344
PTE_005261;	+	344	929
PTE_005262;	+	929	475
PTE_005263;	+	475	394
PTE_005264;	+	394	447
PTE_005265;	+	447	159
PTE_005266;	+	159	588
PTE_005267;	+	588	873
PTE_005268;	+	873	269
PTE_005269;	+	269	1290
PTE_005270;	+	1290	4035
effector_ptero_apio4_9984_[5384859_-_5385314]__1	+	4035	4492
PTE_005271;	+	4492	525
PTE_005272;	+	525	933
PTE_005273;	+	933	3514
PTE_005274;	+	3514	3616
PTE_005275;	+	3616	1263
PTE_005276;	+	1263	1338
PTE_005277;	+	1338	6737
PTE_005278;	+	6737	2149
PTE_005279;	+	2149	120
PTE_005280;	+	120	5758
PTE_005281;	+	5758	1619
PTE_005282;	+	1619	772
PTE_005283;	+	772	1304
PTE_005284;	+	1304	1910
PTE_005285;	+	1910	4861
PTE_005286;	+	4861	3186
PTE_005287;	+	3186	1148
PTE_005288;	+	1148	3634
effector_ptero_apio4_10153_[5470871_-_5471182]__1	+	3634	3046
PTE_005290;	+	3046	404
PTE_005291;	+	404	3361
PTE_005292;	+	3361	1052
PTE_005293;	+	1052	1593
PTE_005294;	+	1593	737
PTE_005295;	+	737	623
PTE_005296;	+	623	2995
PTE_005297;	+	2995	4704
effector_ptero_apio4_14910_[5507456_-_5507274]_(REVERSE_SENSE)__1	+	4704	4607
PTE_005298;	+	4607	12413
PTE_005299;	+	12413	3104
PTE_005300;	+	3104	3304
PTE_005301;	+	3304	1550
PTE_005302;	+	1550	1240
effector_ptero_apio4_10291_[5541507_-_5541698]__1	+	1240	1121
PTE_005304;	+	1121	864
PTE_005305;	+	864	702
PTE_005306;	+	702	1677
PTE_005307;	+	1677	4409
effector_ptero_apio4_14812_[5555976_-_5555317]_(REVERSE_SENSE)__1	+	4409	807
PTE_005309;	+	807	2036
PTE_005310;	+	2036	802
PTE_005311;	+	802	1990
PTE_005312;	+	1990	2156
PTE_005313;	+	2156	7000
PTE_005314;	+	7000	536
PTE_005315;	+	536	529
PTE_005316;	+	529	572
PTE_005317;	+	572	939
PTE_005318;	+	939	840
effector_ptero_apio4_14735_[5595472_-_5595104]_(REVERSE_SENSE)__1	+	840	642
PTE_005320;	+	642	1284
effector_ptero_apio4_14730_[5598621_-_5598451]_(REVERSE_SENSE)__1	+	1284	6932
PTE_005322;	+	6932	423
PTE_005323;	+	423	4026
PTE_005324;	+	4026	1198
PTE_005325;	+	1198	296
PTE_005326;	+	296	448
PTE_005327;	+	448	2026
PTE_005328;	+	2026	2066
PTE_005329;	+	2066	2966
PTE_005330;	+	2966	569
PTE_005331;	+	569	693
PTE_005332;	+	693	397
[truncated: 10,280 more rows]

## Sheet: Apiospora rasikravindae
geneid	strand	fiveprime	threeprime
RAS_005526;	+	149	1476
RAS_005527;	+	1476	845
RAS_005528;	+	845	1121
RAS_005529;	+	1121	735
RAS_005530;	+	735	475
RAS_005531;	+	475	201
RAS_005532;	+	201	397
RAS_005533;	+	397	466
RAS_005534;	+	466	256
RAS_005535;	+	256	653
RAS_005536;	+	653	408
RAS_005537;	+	408	3000
RAS_005538;	+	3000	1145
effector_rasik_apio26_100_[35241_-_35029]_(REVERSE_SENSE)__1	+	1145	837
RAS_005540;	+	837	225
RAS_005541;	+	225	347
RAS_005542;	+	347	1479
effector_rasik_apio26_78_[41274_-_41582]__1	+	1479	1212
RAS_005544;	+	753	1035
effector_rasik_apio27_8_[3116_-_3265]__1	+	1035	719
RAS_005545;	+	719	742
RAS_005546;	+	742	4020
effector_rasik_apio27_28_[11740_-_12027]__1	+	4020	3229
effector_rasik_apio27_32_[15256_-_15468]__1	+	3229	498
RAS_005548;	+	498	2875
RAS_005549;	+	2875	5630
RAS_005550;	+	5630	489
RAS_005551;	+	489	1337
RAS_005552;	+	1337	2501
RAS_005553;	+	2501	491
RAS_005554;	+	491	5264
RAS_005555;	+	5264	4432
RAS_005556;	+	4432	528
RAS_005557;	+	528	883
RAS_005558;	+	883	1967
RAS_005559;	+	1967	771
RAS_005560;	+	771	273
RAS_005561;	+	273	559
effector_rasik_apio27_13200_[62055_-_61450]_(REVERSE_SENSE)__1	+	559	558
RAS_005563;	+	558	1908
RAS_005564;	+	1908	2249
RAS_005565;	+	2249	2532
RAS_005566;	+	2532	1303
effector_rasik_apio27_174_[78088_-_78273]__1	+	1303	2257
RAS_005567;	+	2257	2445
RAS_005568;	+	2445	1762
RAS_005569;	+	1762	960
RAS_005570;	+	960	1777
RAS_005571;	+	1777	6718
RAS_005572;	+	6718	1207
RAS_005573;	+	1207	944
RAS_005574;	+	944	11233
RAS_005575;	+	11233	3443
RAS_005576;	+	3443	631
RAS_005577;	+	631	864
RAS_005578;	+	864	1300
RAS_005579;	+	1300	2961
RAS_005580;	+	2961	415
effector_rasik_apio27_13039_[138306_-_138028]_(REVERSE_SENSE)__1	+	415	970
RAS_005581;	+	970	410
RAS_005582;	+	410	1042
RAS_005583;	+	1042	837
effector_rasik_apio27_315_[145195_-_145392]__1	+	837	1451
RAS_005585;	+	1451	677
RAS_005586;	+	677	1824
RAS_005587;	+	1824	1458
RAS_005588;	+	1458	2815
RAS_005589;	+	2815	491
RAS_005590;	+	491	1433
RAS_005591;	+	1433	1246
RAS_005592;	+	1246	1069
RAS_005593;	+	1069	905
RAS_005594;	+	905	415
effector_rasik_apio27_12975_[172272_-_171196]_(REVERSE_SENSE)__1	+	415	1232
RAS_005596;	+	1232	2450
RAS_005597;	+	2450	522
RAS_005598;	+	522	458
RAS_005599;	+	458	4237
RAS_005600;	+	4237	5399
RAS_005601;	+	5399	1312
RAS_005602;	+	1312	390
effector_rasik_apio27_439_[203656_-_203922]__1	+	390	5560
RAS_005604;	+	5560	892
RAS_005605;	+	892	1045
RAS_005606;	+	1045	1688
RAS_005607;	+	1688	1439
RAS_005608;	+	1439	191
RAS_005609;	+	191	634
RAS_005610;	+	634	111
RAS_005611;	+	111	51
effector_rasik_apio27_495_[229150_-_229440]__1	+	51	749
RAS_005612;	+	749	464
RAS_005613;	+	464	963
RAS_005614;	+	963	145
RAS_005615;	+	145	352
RAS_005616;	+	352	423
RAS_005617;	+	423	1703
RAS_005618;	+	1703	1278
RAS_005619;	+	1278	254
RAS_005620;	+	254	1568
RAS_005621;	+	1568	954
RAS_005622;	+	954	838
RAS_005623;	+	838	55
RAS_005624;	+	55	366
RAS_005625;	+	366	72390
RAS_005626;	+	72390	1682
effector_rasik_apio27_12737_[352059_-_351814]_(REVERSE_SENSE)__1	+	1682	504
effector_rasik_apio27_612_[352563_-_353015]__1	+	504	2217
RAS_005628;	+	2217	1238
RAS_005629;	+	1238	2057
RAS_005630;	+	2057	535
RAS_005631;	+	535	799
RAS_005632;	+	799	1300
RAS_005633;	+	1300	676
RAS_005634;	+	676	1689
RAS_005635;	+	1689	3323
RAS_005636;	+	3323	3503
RAS_005637;	+	3503	2778
RAS_005638;	+	2778	6873
RAS_005639;	+	6873	1046
RAS_005640;	+	1046	143
effector_rasik_apio27_12634_[401162_-_400947]_(REVERSE_SENSE)__1	+	143	5592
effector_rasik_apio27_705_[406754_-_407305]__1	+	5592	8281
effector_rasik_apio27_718_[415586_-_415816]__1	+	8281	2928
RAS_005642;	+	2928	2036
RAS_005643;	+	2036	972
RAS_005644;	+	972	5077
RAS_005645;	+	5077	3539
RAS_005646;	+	3539	4638
RAS_005647;	+	4638	5011
RAS_005648;	+	5011	739
RAS_005649;	+	739	1333
RAS_005650;	+	1333	1609
RAS_005651;	+	1609	2554
RAS_005652;	+	2554	4370
RAS_005653;	+	4370	2540
RAS_005654;	+	2540	8212
RAS_005655;	+	8212	2202
effector_rasik_apio27_854_[490893_-_491189]__1	+	2202	1585
RAS_005657;	+	1585	4606
RAS_005658;	+	4606	6358
effector_rasik_apio27_12425_[506483_-_506310]_(REVERSE_SENSE)__1	+	6358	7178
RAS_005660;	+	7178	1299
RAS_005661;	+	1299	1453
RAS_005662;	+	1453	1649
RAS_005663;	+	1649	1494
effector_rasik_apio27_12382_[527220_-_526867]_(REVERSE_SENSE)__1	+	1494	298
RAS_005664;	+	298	2514
RAS_005665;	+	2514	452
RAS_005666;	+	452	884
RAS_005667;	+	884	2979
RAS_005668;	+	2979	1339
effector_rasik_apio27_958_[541621_-_541803]__1	+	1339	141
RAS_005669;	+	141	1302
RAS_005670;	+	1302	1193
RAS_005671;	+	1193	3220
RAS_005672;	+	3220	533
RAS_005673;	+	533	2944
RAS_005674;	+	2944	1468
RAS_005675;	+	1468	1453
RAS_005676;	+	1453	2582
effector_rasik_apio27_999_[564540_-_565532]__1	+	2582	753
RAS_005678;	+	753	1441
RAS_005679;	+	1441	1051
RAS_005680;	+	1051	422
effector_rasik_apio27_12289_[576661_-_576494]_(REVERSE_SENSE)__1	+	422	377
effector_rasik_apio27_1025_[577038_-_577193]__1	+	377	656
RAS_005682;	+	656	835
RAS_005683;	+	835	1033
RAS_005684;	+	1033	933
RAS_005685;	+	933	1475
RAS_005686;	+	1475	715
RAS_005687;	+	715	513
RAS_005688;	+	513	1347
RAS_005689;	+	1347	1688
RAS_005690;	+	1688	1928
RAS_005691;	+	1928	1126
RAS_005692;	+	1126	4974
RAS_005693;	+	4974	32
RAS_005694;	+	32	1383
RAS_005695;	+	1383	1199
RAS_005696;	+	1199	8699
RAS_005697;	+	8699	1190
RAS_005698;	+	1190	4409
RAS_005699;	+	4409	396
RAS_005700;	+	396	4388
RAS_005701;	+	4388	212
RAS_005702;	+	212	2838
RAS_005703;	+	2838	744
RAS_005704;	+	744	958
RAS_005705;	+	958	2270
effector_rasik_apio27_12110_[659131_-_658070]_(REVERSE_SENSE)__1	+	2270	758
RAS_005707;	+	758	1617
RAS_005708;	+	1617	612
RAS_005709;	+	612	837
RAS_005710;	+	837	1758
RAS_005711;	+	1758	544
RAS_005712;	+	544	3951
RAS_005713;	+	3951	1625
RAS_005714;	+	1625	238
RAS_005715;	+	238	609
RAS_005716;	+	609	1042
RAS_005717;	+	1042	2409
RAS_005718;	+	2409	1350
RAS_005719;	+	1350	1225
RAS_005720;	+	1225	2884
RAS_005721;	+	2884	947
RAS_005722;	+	947	567
RAS_005723;	+	567	1986
RAS_005724;	+	1986	643
RAS_005725;	+	643	523
RAS_005726;	+	523	3110
RAS_005727;	+	3110	445
RAS_005728;	+	445	409
RAS_005729;	+	409	8022
effector_rasik_apio27_1343_[733476_-_733739]__1	+	8022	1443
RAS_005731;	+	1443	3803
effector_rasik_apio27_11931_[742150_-_741632]_(REVERSE_SENSE)__1	+	3803	263
RAS_005733;	+	263	496
RAS_005734;	+	496	534
RAS_005735;	+	534	512
RAS_005736;	+	512	4367
RAS_005737;	+	4367	3628
RAS_005738;	+	3628	1675
RAS_005739;	+	1675	1599
RAS_005740;	+	1599	3334
RAS_005741;	+	3334	1507
RAS_005742;	+	1507	1166
RAS_005743;	+	1166	1098
RAS_005744;	+	1098	851
RAS_005745;	+	851	1049
RAS_005746;	+	1049	1836
RAS_005747;	+	1836	2300
RAS_005748;	+	2300	1056
RAS_005749;	+	1056	7632
effector_rasik_apio27_11827_[805777_-_805556]_(REVERSE_SENSE)__1	+	7632	3374
RAS_005751;	+	3374	284
RAS_005752;	+	284	2390
effector_rasik_apio27_11806_[815886_-_815701]_(REVERSE_SENSE)__1	+	2390	133
RAS_005753;	+	133	642
RAS_005754;	+	642	528
RAS_005755;	+	528	702
RAS_005756;	+	702	2026
RAS_005757;	+	2026	251
RAS_005758;	+	251	3462
RAS_005759;	+	3462	1669
RAS_005760;	+	1669	1306
RAS_005761;	+	1306	1315
RAS_005762;	+	1315	718
RAS_005763;	+	718	1490
RAS_005764;	+	1490	918
RAS_005765;	+	918	249
RAS_005766;	+	249	957
RAS_005767;	+	957	866
RAS_005768;	+	866	1280
RAS_005769;	+	1280	2379
RAS_005770;	+	2379	585
RAS_005771;	+	585	294
RAS_005772;	+	294	2418
RAS_005773;	+	2418	355
RAS_005774;	+	355	415
RAS_005775;	+	415	1505
effector_rasik_apio27_11688_[878016_-_877744]_(REVERSE_SENSE)__1	+	1505	1026
RAS_005776;	+	1026	1950
RAS_005777;	+	1950	752
RAS_005778;	+	752	611
RAS_005779;	+	611	486
effector_rasik_apio27_1657_[890165_-_890629]__1	+	486	1554
RAS_005781;	+	1554	288
RAS_005782;	+	288	3153
RAS_005783;	+	3153	3112
RAS_005784;	+	3112	245
RAS_005785;	+	245	866
RAS_005786;	+	866	113
RAS_005787;	+	113	1161
effector_rasik_apio27_1688_[909007_-_909474]__1	+	1161	572
RAS_005789;	+	572	937
RAS_005790;	+	937	534
RAS_005791;	+	534	223
RAS_005792;	+	223	1148
RAS_005793;	+	1148	1118
RAS_005794;	+	1118	1195
RAS_005795;	+	1195	457
RAS_005796;	+	457	948
RAS_005797;	+	948	2496
RAS_005798;	+	2496	474
RAS_005799;	+	474	163
effector_rasik_apio27_1752_[938822_-_939073]__1	+	163	855
RAS_005800;	+	855	716
RAS_005801;	+	716	3275
RAS_005802;	+	3275	3754
RAS_005803;	+	3754	727
RAS_005804;	+	727	2529
RAS_005805;	+	2529	3586
RAS_005806;	+	3586	71
RAS_005807;	+	71	2256
RAS_005808;	+	2256	2050
effector_rasik_apio27_1813_[967274_-_967507]__1	+	2050	3530
effector_rasik_apio27_1820_[971037_-_971384]__1	+	3530	2921
effector_rasik_apio27_11498_[974667_-_974305]_(REVERSE_SENSE)__1	+	2921	5354
effector_rasik_apio27_1840_[980021_-_980188]__1	+	5354	893
RAS_005813;	+	893	1686
effector_rasik_apio27_11482_[984394_-_984167]_(REVERSE_SENSE)__1	+	1686	1273
RAS_005815;	+	1273	683
RAS_005816;	+	683	817
RAS_005817;	+	817	5441
RAS_005818;	+	5441	1101
RAS_005819;	+	1101	1798
RAS_005820;	+	1798	1186
RAS_005821;	+	1186	288
RAS_005822;	+	288	570
RAS_005823;	+	570	1170
RAS_005824;	+	1170	294
RAS_005825;	+	294	160
RAS_005826;	+	160	2035
RAS_005827;	+	2035	450
RAS_005828;	+	450	867
RAS_005829;	+	867	905
RAS_005830;	+	905	1157
RAS_005831;	+	1157	2331
RAS_005832;	+	2331	1215
RAS_005833;	+	1215	851
RAS_005834;	+	851	800
RAS_005835;	+	800	767
RAS_005836;	+	767	2242
RAS_005837;	+	2242	442
RAS_005838;	+	442	1601
effector_rasik_apio27_2026_[1073132_-_1073320]__1	+	1601	641
RAS_005839;	+	641	2927
RAS_005840;	+	2927	802
RAS_005841;	+	802	830
RAS_005842;	+	830	3490
RAS_005843;	+	3490	356
RAS_005844;	+	356	992
RAS_005845;	+	992	390
RAS_005846;	+	390	442
RAS_005847;	+	442	5360
RAS_005848;	+	5360	1401
RAS_005849;	+	1401	1122
RAS_005850;	+	1122	494
RAS_005851;	+	494	481
RAS_005852;	+	481	179
RAS_005853;	+	179	857
RAS_005854;	+	857	1902
RAS_005855;	+	1902	211
RAS_005856;	+	211	2063
RAS_005857;	+	2063	776
RAS_005858;	+	776	1498
effector_rasik_apio27_11172_[1135804_-_1135529]_(REVERSE_SENSE)__1	+	1498	800
RAS_005860;	+	800	1318
RAS_005861;	+	1318	2164
RAS_005862;	+	2164	383
RAS_005863;	+	383	1215
RAS_005864;	+	1215	953
RAS_005865;	+	953	636
RAS_005866;	+	636	1588
RAS_005867;	+	1588	190
RAS_005868;	+	190	3401
effector_rasik_apio27_2229_[1163706_-_1165124]__1	+	3401	3503
RAS_005870;	+	3503	2505
effector_rasik_apio27_11093_[1173694_-_1173524]_(REVERSE_SENSE)__1	+	2505	1396
RAS_005872;	+	1396	500
RAS_005873;	+	500	1070
RAS_005874;	+	1070	585
RAS_005875;	+	585	1751
RAS_005876;	+	1751	484
RAS_005877;	+	484	2040
RAS_005878;	+	2040	1306
RAS_005879;	+	1306	3424
RAS_005880;	+	3424	1152
RAS_005881;	+	1152	802
RAS_005882;	+	802	999
RAS_005883;	+	999	2964
RAS_005884;	+	2964	1292
RAS_005885;	+	1292	2505
RAS_005886;	+	2505	3937
RAS_005887;	+	3937	627
RAS_005888;	+	627	946
RAS_005889;	+	946	2787
RAS_005890;	+	2787	4880
RAS_005891;	+	4880	379
RAS_005892;	+	379	958
RAS_005893;	+	958	1781
effector_rasik_apio27_10937_[1248418_-_1248152]_(REVERSE_SENSE)__1	+	1781	1404
RAS_005894;	+	1404	4106
RAS_005895;	+	4106	1828
RAS_005896;	+	1828	1459
RAS_005897;	+	1459	432
effector_rasik_apio27_10909_[1265395_-_1264925]_(REVERSE_SENSE)__1	+	432	795
RAS_005899;	+	795	2476
effector_rasik_apio27_2435_[1270443_-_1271099]__1	+	2476	5116
effector_rasik_apio27_2449_[1276215_-_1276430]__1	+	5116	7482
RAS_005902;	+	7482	3173
RAS_005903;	+	3173	3525
RAS_005904;	+	3525	547
RAS_005905;	+	547	355
RAS_005906;	+	355	960
RAS_005907;	+	960	5479
RAS_005908;	+	5479	2159
RAS_005909;	+	2159	2431
RAS_005910;	+	2431	1283
RAS_005911;	+	1283	642
RAS_005912;	+	642	2294
RAS_005913;	+	2294	1768
RAS_005914;	+	1768	620
RAS_005915;	+	620	3023
RAS_005916;	+	3023	6811
RAS_005917;	+	6811	614
RAS_005918;	+	614	345
RAS_005919;	+	345	1472
RAS_005920;	+	1472	1475
RAS_005921;	+	1475	358
RAS_005922;	+	358	891
effector_rasik_apio27_2593_[1356379_-_1356651]__1	+	891	12091
RAS_005923;	+	12091	6011
RAS_005924;	+	6011	708
RAS_005925;	+	708	478
RAS_005926;	+	478	3869
RAS_005927;	+	3869	7905
RAS_005928;	+	7905	1355
RAS_005929;	+	1355	1171
effector_rasik_apio27_2693_[1404439_-_1404630]__1	+	1171	3314
RAS_005930;	+	3314	1624
RAS_005931;	+	1624	1229
RAS_005932;	+	1229	4772
RAS_005933;	+	4772	652
RAS_005934;	+	652	3856
RAS_005935;	+	3856	2011
RAS_005936;	+	2011	249
RAS_005937;	+	249	1527
RAS_005938;	+	1527	3218
RAS_005939;	+	3218	810
RAS_005940;	+	810	2648
RAS_005941;	+	2648	635
RAS_005942;	+	635	1197
RAS_005943;	+	1197	395
RAS_005944;	+	395	2654
RAS_005945;	+	2654	590
RAS_005946;	+	590	215
RAS_005947;	+	215	1684
RAS_005948;	+	1684	1812
RAS_005949;	+	1812	2631
effector_rasik_apio27_10508_[1472025_-_1471864]_(REVERSE_SENSE)__1	+	2631	3308
RAS_005951;	+	3308	606
RAS_005952;	+	606	806
RAS_005953;	+	806	425
RAS_005954;	+	425	276
RAS_005955;	+	276	571
RAS_005956;	+	571	3374
effector_rasik_apio27_2853_[1492222_-_1492458]__1	+	3374	59
RAS_005957;	+	59	1228
effector_rasik_apio27_10467_[1495241_-_1495032]_(REVERSE_SENSE)__1	+	1228	2409
RAS_005958;	+	2409	4342
RAS_005959;	+	4342	1921
RAS_005960;	+	1921	3221
RAS_005961;	+	3221	2803
RAS_005962;	+	2803	1199
RAS_005963;	+	1199	3063
RAS_005964;	+	3063	691
RAS_005965;	+	691	1268
RAS_005966;	+	1268	3291
RAS_005967;	+	3291	1954
RAS_005968;	+	1954	9557
RAS_005969;	+	9557	4039
RAS_005970;	+	4039	548
RAS_005971;	+	548	497
RAS_005972;	+	497	980
RAS_005973;	+	980	1478
RAS_005974;	+	1478	48
effector_rasik_apio27_10346_[1562236_-_1561964]_(REVERSE_SENSE)__1	+	48	5892
RAS_005975;	+	5892	6211
RAS_005976;	+	6211	1416
RAS_005977;	+	1416	2006
RAS_005978;	+	2006	649
RAS_005979;	+	649	423
RAS_005980;	+	423	335
RAS_005981;	+	335	411
RAS_005982;	+	411	172
RAS_005983;	+	172	625
RAS_005984;	+	625	993
RAS_005985;	+	993	275
RAS_005986;	+	275	4020
effector_rasik_apio27_10270_[1602228_-_1601986]_(REVERSE_SENSE)__1	+	4020	4423
RAS_005988;	+	4423	2025
RAS_005989;	+	2025	1996
RAS_005990;	+	1996	5080
effector_rasik_apio27_10232_[1622661_-_1622485]_(REVERSE_SENSE)__1	+	5080	1428
RAS_005991;	+	1428	1913
RAS_005992;	+	1913	4659
RAS_005993;	+	4659	11
RAS_005994;	+	11	2561
RAS_005995;	+	2561	2325
RAS_005996;	+	2325	8578
RAS_005997;	+	8578	1531
RAS_005998;	+	1531	372
RAS_005999;	+	372	423
RAS_006000;	+	423	1807
RAS_006001;	+	1807	1260
RAS_006002;	+	1260	15566
RAS_006003;	+	15566	1768
effector_rasik_apio27_10120_[1684594_-_1684445]_(REVERSE_SENSE)__1	+	1768	138
effector_rasik_apio27_3210_[1684732_-_1684965]__1	+	138	11080
RAS_006004;	+	11080	2140
RAS_006005;	+	2140	5019
RAS_006006;	+	5019	1999
effector_rasik_apio27_3258_[1707912_-_1708307]__1	+	1999	585
RAS_006008;	+	585	1692
RAS_006009;	+	1692	1016
RAS_006010;	+	1016	546
RAS_006011;	+	546	3432
RAS_006012;	+	3432	937
RAS_006013;	+	937	2576
RAS_006014;	+	2576	1334
RAS_006015;	+	1334	1303
RAS_006016;	+	1303	6821
RAS_006017;	+	6821	625
RAS_006018;	+	625	490
RAS_006019;	+	490	1046
RAS_006020;	+	1046	402
RAS_006021;	+	402	955
RAS_006022;	+	955	373
RAS_006023;	+	373	336
RAS_006024;	+	336	770
RAS_006025;	+	770	665
RAS_006026;	+	665	1240
RAS_006027;	+	1240	845
RAS_006028;	+	845	843
RAS_006029;	+	843	3228
RAS_006030;	+	3228	1391
RAS_006031;	+	1391	620
RAS_006032;	+	620	979
RAS_006033;	+	979	1507
RAS_006034;	+	1507	852
RAS_006035;	+	852	4823
RAS_006036;	+	4823	1189
effector_rasik_apio27_9857_[1813130_-_1811964]_(REVERSE_SENSE)__1	+	1189	8307
RAS_006038;	+	8307	1305
RAS_006039;	+	1305	696
RAS_006040;	+	696	1599
RAS_006041;	+	1599	3451
RAS_006042;	+	3451	6172
RAS_006043;	+	6172	104
RAS_006044;	+	104	6158
RAS_006045;	+	6158	625
RAS_006046;	+	625	1120
RAS_006047;	+	1120	2156
RAS_006048;	+	2156	475
RAS_006049;	+	475	664
RAS_006050;	+	664	655
RAS_006051;	+	655	1812
RAS_006052;	+	1812	916
RAS_006053;	+	916	3076
RAS_006054;	+	3076	3375
effector_rasik_apio27_3569_[1878819_-_1879268]__1	+	3375	3257
RAS_006055;	+	3257	2899
effector_rasik_apio27_9722_[1886502_-_1886323]_(REVERSE_SENSE)__1	+	2899	611
effector_rasik_apio27_9719_[1887424_-_1887113]_(REVERSE_SENSE)__1	+	611	7517
RAS_006057;	+	7517	10060
RAS_006058;	+	10060	3034
RAS_006059;	+	3034	2096
RAS_006060;	+	2096	1921
RAS_006061;	+	1921	10742
RAS_006062;	+	10742	3787
RAS_006063;	+	3787	2162
RAS_006064;	+	2162	341
RAS_006065;	+	341	3323
RAS_006066;	+	3323	1391
RAS_006067;	+	1391	751
RAS_006068;	+	751	1084
RAS_006069;	+	1084	1101
RAS_006070;	+	1101	2134
RAS_006071;	+	2134	459
RAS_006072;	+	459	4557
RAS_006073;	+	4557	937
RAS_006074;	+	937	2678
RAS_006075;	+	2678	1126
RAS_006076;	+	1126	948
RAS_006077;	+	948	2210
RAS_006078;	+	2210	787
RAS_006079;	+	787	1922
RAS_006080;	+	1922	502
RAS_006081;	+	502	720
RAS_006082;	+	720	7818
RAS_006083;	+	7818	4222
effector_rasik_apio27_9452_[2018921_-_2018661]_(REVERSE_SENSE)__1	+	4222	756
effector_rasik_apio27_3855_[2019677_-_2019856]__1	+	756	7309
effector_rasik_apio27_3875_[2027165_-_2027314]__1	+	7309	6833
RAS_006084;	+	6833	4738
effector_rasik_apio27_9403_[2042001_-_2041816]_(REVERSE_SENSE)__1	+	4738	3242
RAS_006086;	+	3242	1215
RAS_006087;	+	1215	839
RAS_006088;	+	839	5037
effector_rasik_apio27_9366_[2062803_-_2062546]_(REVERSE_SENSE)__1	+	5037	3141
RAS_006089;	+	3141	1754
RAS_006090;	+	1754	398
RAS_006091;	+	398	1321
RAS_006092;	+	1321	2280
RAS_006093;	+	2280	1118
effector_rasik_apio27_3989_[2080731_-_2080907]__1	+	1118	21
effector_rasik_apio27_3991_[2080928_-_2081170]__1	+	21	2952
RAS_006094;	+	2952	2001
RAS_006095;	+	2001	865
RAS_006096;	+	865	1891
effector_rasik_apio27_9299_[2097851_-_2097693]_(REVERSE_SENSE)__1	+	1891	2601
RAS_006098;	+	2601	1718
effector_rasik_apio27_9286_[2104505_-_2104338]_(REVERSE_SENSE)__1	+	1718	1987
RAS_006099;	+	1987	717
RAS_006100;	+	717	603
RAS_006101;	+	603	1653
effector_rasik_apio27_4056_[2113418_-_2113735]__1	+	1653	1130
RAS_006102;	+	1130	1490
RAS_006103;	+	1490	1072
effector_rasik_apio27_4066_[2119552_-_2119815]__1	+	1072	473
effector_rasik_apio27_9253_[2120449_-_2120288]_(REVERSE_SENSE)__1	+	473	3966
effector_rasik_apio27_9241_[2124609_-_2124415]_(REVERSE_SENSE)__1	+	3966	3217
RAS_006106;	+	3217	292
RAS_006107;	+	292	1006
RAS_006108;	+	1006	311
RAS_006109;	+	311	1040
effector_rasik_apio27_9208_[2140590_-_2139757]_(REVERSE_SENSE)__1	+	1040	2800
RAS_006111;	+	2800	9764
RAS_006112;	+	9764	1984
RAS_006113;	+	1984	2239
RAS_006114;	+	2239	1237
RAS_006115;	+	1237	692
RAS_006116;	+	692	298
RAS_006117;	+	298	48
RAS_006118;	+	48	495
RAS_006119;	+	495	538
RAS_006120;	+	538	1074
RAS_006121;	+	1074	531
RAS_006122;	+	531	1310
RAS_006123;	+	1310	7865
effector_rasik_apio27_9110_[2191878_-_2191423]_(REVERSE_SENSE)__1	+	7865	2224
RAS_006124;	+	2224	2410
RAS_006125;	+	2410	405
RAS_006126;	+	405	3312
RAS_006127;	+	3312	944
RAS_006128;	+	944	339
RAS_006129;	+	339	716
RAS_006130;	+	716	984
RAS_006131;	+	984	1113
RAS_006132;	+	1113	1405
effector_rasik_apio27_9057_[2219966_-_2219646]_(REVERSE_SENSE)__1	+	1405	111
effector_rasik_apio27_9056_[2220412_-_2220077]_(REVERSE_SENSE)__1	+	111	2717
RAS_006134;	+	2717	1265
RAS_006135;	+	1265	1402
RAS_006136;	+	1402	2008
RAS_006137;	+	2008	3581
RAS_006138;	+	3581	981
RAS_006139;	+	981	1424
RAS_006140;	+	1424	735
RAS_006141;	+	735	1245
RAS_006142;	+	1245	350
RAS_006143;	+	350	1889
RAS_006144;	+	1889	1856
RAS_006145;	+	1856	916
RAS_006146;	+	916	1663
RAS_006147;	+	1663	1818
RAS_006148;	+	1818	2852
effector_rasik_apio27_4368_[2269076_-_2269309]__1	+	2852	3700
RAS_006149;	+	3700	2147
RAS_006150;	+	2147	5392
RAS_006151;	+	5392	481
RAS_006152;	+	481	433
RAS_006153;	+	433	29
effector_rasik_apio27_4400_[2291661_-_2291834]__1	+	29	532
RAS_006154;	+	532	3949
RAS_006155;	+	3949	786
RAS_006156;	+	786	723
RAS_006157;	+	723	3208
RAS_006158;	+	3208	1031
RAS_006159;	+	1031	2380
effector_rasik_apio27_8879_[2312665_-_2312444]_(REVERSE_SENSE)__1	+	2380	1122
effector_rasik_apio27_8875_[2314356_-_2313787]_(REVERSE_SENSE)__1	+	1122	944
RAS_006162;	+	944	1091
RAS_006163;	+	1091	4567
effector_rasik_apio27_8849_[2326241_-_2325492]_(REVERSE_SENSE)__1	+	4567	2430
RAS_006165;	+	2430	2222
RAS_006166;	+	2222	4483
RAS_006167;	+	4483	1371
RAS_006168;	+	1371	619
RAS_006169;	+	619	955
effector_rasik_apio27_4510_[2346419_-_2346613]__1	+	955	55
RAS_006170;	+	55	1269
RAS_006171;	+	1269	1403
RAS_006172;	+	1403	662
RAS_006173;	+	662	1186
RAS_006174;	+	1186	9405
effector_rasik_apio27_8730_[2376985_-_2376449]_(REVERSE_SENSE)__1	+	9405	1384
RAS_006176;	+	1384	1425
RAS_006177;	+	1425	1133
RAS_006178;	+	1133	1663
RAS_006179;	+	1663	109
RAS_006180;	+	109	1054
RAS_006181;	+	1054	1085
RAS_006182;	+	1085	413
RAS_006183;	+	413	446
RAS_006184;	+	446	1688
RAS_006185;	+	1688	308
RAS_006186;	+	308	880
RAS_006187;	+	880	499
RAS_006188;	+	499	176
effector_rasik_apio27_4611_[2412411_-_2412572]__1	+	176	1819
RAS_006189;	+	1819	4777
RAS_006190;	+	4777	2282
effector_rasik_apio27_8640_[2424385_-_2424164]_(REVERSE_SENSE)__1	+	2282	741
RAS_006192;	+	741	313
RAS_006193;	+	313	1959
RAS_006194;	+	1959	1368
RAS_006195;	+	1368	12549
RAS_006196;	+	12549	6498
RAS_006197;	+	6498	2400
RAS_006198;	+	2400	2721
RAS_006199;	+	2721	1459
RAS_006200;	+	1459	1301
RAS_006201;	+	1301	557
RAS_006202;	+	557	329
RAS_006203;	+	329	565
RAS_006204;	+	565	5066
RAS_006205;	+	5066	560
RAS_006206;	+	560	1018
RAS_006207;	+	1018	6402
RAS_006208;	+	6402	2568
RAS_006209;	+	2568	935
RAS_006210;	+	935	965
RAS_006211;	+	965	737
RAS_006212;	+	737	261
RAS_006213;	+	261	588
RAS_006214;	+	588	6576
RAS_006215;	+	6576	1779
RAS_006216;	+	1779	394
RAS_006217;	+	394	519
RAS_006218;	+	519	2166
RAS_006219;	+	2166	4308
RAS_006220;	+	4308	2049
RAS_006221;	+	2049	77
effector_rasik_apio27_4836_[2541609_-_2541791]__1	+	77	754
RAS_006222;	+	754	424
RAS_006223;	+	424	1134
RAS_006224;	+	1134	582
RAS_006225;	+	582	3074
RAS_006226;	+	3074	1659
RAS_006227;	+	1659	1704
RAS_006228;	+	1704	1076
RAS_006229;	+	1076	816
RAS_006230;	+	816	354
RAS_006231;	+	354	544
RAS_006232;	+	544	3807
RAS_006233;	+	3807	4282
RAS_006234;	+	4282	901
effector_rasik_apio27_8321_[2585307_-_2585077]_(REVERSE_SENSE)__1	+	901	302
RAS_006235;	+	302	4967
RAS_006236;	+	4967	327
RAS_006237;	+	327	789
RAS_006238;	+	789	2094
RAS_006239;	+	2094	3024
RAS_006240;	+	3024	1879
RAS_006241;	+	1879	1680
RAS_006242;	+	1680	1029
RAS_006243;	+	1029	1312
RAS_006244;	+	1312	307
RAS_006245;	+	307	3316
effector_rasik_apio27_5004_[2622846_-_2623214]__1	+	3316	2988
RAS_006247;	+	2988	348
RAS_006248;	+	348	1750
effector_rasik_apio27_8237_[2631892_-_2631674]_(REVERSE_SENSE)__1	+	1750	3617
RAS_006250;	+	3617	940
RAS_006251;	+	940	352
effector_rasik_apio27_8222_[2638762_-_2638514]_(REVERSE_SENSE)__1	+	352	751
RAS_006252;	+	751	655
RAS_006253;	+	655	1443
RAS_006254;	+	1443	10805
RAS_006255;	+	10805	2668
RAS_006256;	+	2668	3019
RAS_006257;	+	3019	4039
RAS_006258;	+	4039	1042
RAS_006259;	+	1042	979
RAS_006260;	+	979	313
RAS_006261;	+	313	304
RAS_006262;	+	304	1173
RAS_006263;	+	1173	3066
RAS_006264;	+	3066	3398
RAS_006265;	+	3398	3953
RAS_006266;	+	3953	1407
RAS_006267;	+	1407	646
RAS_006268;	+	646	2614
effector_rasik_apio27_8089_[2709290_-_2708814]_(REVERSE_SENSE)__1	+	2614	2310
RAS_006270;	+	2310	39
RAS_006271;	+	39	528
RAS_006272;	+	528	644
RAS_006273;	+	644	646
RAS_006274;	+	646	1018
RAS_006275;	+	1018	1264
RAS_006276;	+	1264	1734
RAS_006277;	+	1734	871
RAS_006278;	+	871	5556
RAS_006279;	+	5556	288
RAS_006280;	+	288	3732
RAS_006281;	+	3732	855
RAS_006282;	+	855	8969
effector_rasik_apio27_5247_[2759469_-_2759912]__1	+	8969	207
RAS_006284;	+	207	1604
RAS_006285;	+	1604	3755
RAS_006286;	+	3755	361
RAS_006287;	+	361	458
RAS_006288;	+	458	1586
RAS_006289;	+	1586	190
RAS_006290;	+	190	880
RAS_006291;	+	880	62
RAS_006292;	+	62	667
RAS_006293;	+	667	994
RAS_006294;	+	994	1510
RAS_006295;	+	1510	4301
RAS_006296;	+	4301	1450
RAS_006297;	+	1450	4970
RAS_006298;	+	4970	917
effector_rasik_apio27_7888_[2808652_-_2808275]_(REVERSE_SENSE)__1	+	917	2272
effector_rasik_apio27_5353_[2810924_-_2811181]__1	+	2272	4278
effector_rasik_apio27_7869_[2815827_-_2815459]_(REVERSE_SENSE)__1	+	4278	3981
effector_rasik_apio27_7860_[2820029_-_2819808]_(REVERSE_SENSE)__1	+	3981	55
effector_rasik_apio27_7858_[2820278_-_2820084]_(REVERSE_SENSE)__1	+	55	1533
RAS_006303;	+	1533	584
RAS_006304;	+	584	1598
RAS_006305;	+	1598	1010
RAS_006306;	+	1010	845
RAS_006307;	+	845	783
RAS_006308;	+	783	420
effector_rasik_apio27_5404_[2836274_-_2836441]__1	+	420	14259
RAS_006309;	+	14259	1895
RAS_006310;	+	1895	1204
RAS_006311;	+	1204	92
RAS_006312;	+	92	496
RAS_006313;	+	496	4627
effector_rasik_apio27_5470_[2870670_-_2870867]__1	+	4627	2725
RAS_006315;	+	2725	2358
RAS_006316;	+	2358	1928
RAS_006317;	+	1928	10714
effector_rasik_apio27_5511_[2893374_-_2893631]__1	+	10714	1700
RAS_006319;	+	1700	1833
RAS_006320;	+	1833	2119
RAS_006321;	+	2119	222
RAS_006322;	+	222	541
RAS_006323;	+	541	31
RAS_006324;	+	31	1823
RAS_006325;	+	1823	241
RAS_006326;	+	241	3691
RAS_006327;	+	3691	536
RAS_006328;	+	536	1118
RAS_006329;	+	1118	268
effector_rasik_apio27_5575_[2931064_-_2931249]__1	+	268	276
RAS_006330;	+	276	4274
effector_rasik_apio27_5587_[2936575_-_2936805]__1	+	4274	1686
RAS_006332;	+	1686	385
RAS_006333;	+	385	698
effector_rasik_apio27_5613_[2947628_-_2947930]__1	+	698	759
RAS_006335;	+	759	2209
effector_rasik_apio27_7601_[2952184_-_2951951]_(REVERSE_SENSE)__1	+	2209	6240
effector_rasik_apio27_7587_[2958606_-_2958424]_(REVERSE_SENSE)__1	+	6240	1818
RAS_006338;	+	1818	268
RAS_006339;	+	268	250
effector_rasik_apio27_5661_[2970175_-_2970363]__1	+	250	1509
RAS_006340;	+	1509	3661
RAS_006341;	+	3661	252
RAS_006342;	+	252	76
RAS_006343;	+	76	631
RAS_006344;	+	631	481
RAS_006345;	+	481	2811
RAS_006346;	+	2811	3375
effector_rasik_apio27_5702_[2991988_-_2992392]__1	+	3375	2175
RAS_006348;	+	2175	751
RAS_006349;	+	751	733
RAS_006350;	+	733	931
RAS_006351;	+	931	386
RAS_006352;	+	386	553
RAS_006353;	+	553	2931
RAS_006354;	+	2931	389
RAS_006355;	+	389	632
RAS_006356;	+	632	879
RAS_006357;	+	879	337
RAS_006358;	+	337	842
RAS_006359;	+	842	257
RAS_006360;	+	257	3938
RAS_006361;	+	3938	2032
RAS_006362;	+	2032	1503
RAS_006363;	+	1503	2296
RAS_006364;	+	2296	866
RAS_006365;	+	866	3738
RAS_006366;	+	3738	2222
RAS_006367;	+	2222	1907
RAS_006368;	+	1907	340
RAS_006369;	+	340	991
RAS_006370;	+	991	312
RAS_006371;	+	312	3178
effector_rasik_apio27_5861_[3076840_-_3077031]__1	+	3178	421
effector_rasik_apio27_5863_[3077452_-_3077688]__1	+	421	3201
RAS_006373;	+	3201	192
RAS_006374;	+	192	2386
RAS_006375;	+	2386	2538
RAS_006376;	+	2538	2195
effector_rasik_apio27_7323_[3094531_-_3094367]_(REVERSE_SENSE)__1	+	2195	3447
RAS_006378;	+	3447	135
RAS_006379;	+	135	963
RAS_006380;	+	963	1462
RAS_006381;	+	1462	210
RAS_006382;	+	210	4864
RAS_006383;	+	4864	729
RAS_006384;	+	729	1223
RAS_006385;	+	1223	1696
RAS_006386;	+	1696	1322
RAS_006387;	+	1322	30
RAS_006388;	+	30	2284
RAS_006389;	+	2284	351
RAS_006390;	+	351	530
RAS_006391;	+	530	2708
RAS_006392;	+	2708	2569
RAS_006393;	+	2569	207
RAS_006394;	+	207	415
RAS_006395;	+	415	598
RAS_006396;	+	598	663
RAS_006397;	+	663	259
RAS_006398;	+	259	578
RAS_006399;	+	578	657
RAS_006400;	+	657	711
RAS_006401;	+	711	4104
RAS_006402;	+	4104	1407
RAS_006403;	+	1407	689
RAS_006404;	+	689	1217
RAS_006405;	+	1217	975
RAS_006406;	+	975	475
RAS_006407;	+	475	902
RAS_006408;	+	902	387
RAS_006409;	+	387	1328
RAS_006410;	+	1328	645
RAS_006411;	+	645	476
RAS_006412;	+	476	879
RAS_006413;	+	879	248
RAS_006414;	+	248	1102
RAS_006415;	+	1102	738
RAS_006416;	+	738	985
RAS_006417;	+	985	5169
RAS_006418;	+	5169	232
RAS_006419;	+	232	828
effector_rasik_apio27_7071_[3208192_-_3207866]_(REVERSE_SENSE)__1	+	828	691
RAS_006421;	+	691	738
RAS_006422;	+	738	426
RAS_006423;	+	426	4666
effector_rasik_apio27_7052_[3218132_-_3217923]_(REVERSE_SENSE)__1	+	4666	5361
RAS_006425;	+	5361	2225
effector_rasik_apio27_7030_[3226655_-_3226485]_(REVERSE_SENSE)__1	+	2225	3806
RAS_006427;	+	3806	1697
RAS_006428;	+	1697	1089
RAS_006429;	+	1089	701
RAS_006430;	+	701	942
effector_rasik_apio27_6197_[3243380_-_3243706]__1	+	942	2055
RAS_006431;	+	2055	9129
RAS_006432;	+	9129	6845
RAS_006433;	+	6845	1466
RAS_006434;	+	1466	3252
RAS_006435;	+	3252	984
RAS_006436;	+	984	1757
RAS_006437;	+	1757	2851
RAS_006438;	+	2851	997
RAS_006439;	+	997	1704
RAS_006440;	+	1704	1968
RAS_006441;	+	1968	933
RAS_006442;	+	933	1689
RAS_006443;	+	1689	873
RAS_006444;	+	873	3333
RAS_006445;	+	3333	6936
effector_rasik_apio27_6829_[3312879_-_3312424]_(REVERSE_SENSE)__1	+	6936	156
RAS_006447;	+	156	971
RAS_006448;	+	971	398
RAS_006449;	+	398	2046
RAS_006450;	+	2046	305
RAS_006451;	+	305	1643
RAS_006452;	+	1643	777
RAS_006453;	+	777	1453
RAS_006454;	+	1453	1047
RAS_006455;	+	1047	895
effector_rasik_apio27_6379_[3340743_-_3341054]__1	+	895	1318
RAS_006457;	+	1318	444
effector_rasik_apio27_6758_[3345703_-_3345548]_(REVERSE_SENSE)__1	+	444	324
RAS_006458;	+	324	1553
effector_rasik_apio27_6750_[3348577_-_3348407]_(REVERSE_SENSE)__1	+	1553	349
RAS_006459;	+	349	580
RAS_006460;	+	580	481
RAS_006461;	+	481	495
RAS_006462;	+	495	1924
RAS_006463;	+	1924	3029
RAS_006464;	+	3029	200
RAS_006465;	+	200	663
RAS_006466;	+	663	2119
RAS_006467;	+	2119	835
RAS_006468;	+	835	2865
RAS_006469;	+	2865	404
RAS_006470;	+	404	440
RAS_006471;	+	440	1148
RAS_006472;	+	1148	828
RAS_006473;	+	828	4264
RAS_006474;	+	4264	1252
RAS_006475;	+	1252	324
effector_rasik_apio27_6477_[3391657_-_3391842]__1	+	324	2489
effector_rasik_apio27_6664_[3394504_-_3394331]_(REVERSE_SENSE)__1	+	2489	1024
RAS_006476;	+	1024	1828
RAS_006477;	+	1828	3131
RAS_006478;	+	3131	812
effector_rasik_apio27_6644_[3405752_-_3405078]_(REVERSE_SENSE)__1	+	812	1823
RAS_006480;	+	1823	844
RAS_006481;	+	844	304
RAS_006482;	+	304	436
RAS_006483;	+	436	859
RAS_006484;	+	859	813
effector_rasik_apio27_6620_[3416258_-_3415815]_(REVERSE_SENSE)__1	+	813	976
RAS_006485;	+	976	801
RAS_006486;	+	801	886
RAS_006487;	+	886	425
RAS_006488;	+	425	445
effector_rasik_apio27_6590_[3429984_-_3429313]_(REVERSE_SENSE)__1	+	445	1839
RAS_006490;	+	1839	1028
RAS_006491;	+	1028	259
effector_rasik_apio27_6564_[3441424_-_3441600]__1	+	259	159
RAS_003226;	+	3848	673
RAS_003227;	+	673	550
RAS_003228;	+	550	1778
RAS_003229;	+	1778	2710
RAS_003230;	+	2710	762
RAS_003231;	+	762	857
RAS_003232;	+	857	1959
effector_rasik_apio16_1684_[23708_-_23427]_(REVERSE_SENSE)__1	+	1959	110
RAS_003233;	+	110	1044
RAS_003234;	+	1044	3310
RAS_003235;	+	3310	486
RAS_003236;	+	486	689
RAS_003237;	+	689	1723
RAS_003238;	+	1723	287
RAS_003239;	+	287	784
effector_rasik_apio16_1636_[50470_-_50273]_(REVERSE_SENSE)__1	+	784	3232
RAS_003241;	+	3232	443
RAS_003242;	+	443	1235
RAS_003243;	+	1235	536
RAS_003244;	+	536	3203
effector_rasik_apio16_1608_[66044_-_65712]_(REVERSE_SENSE)__1	+	3203	781
RAS_003246;	+	781	380
RAS_003247;	+	380	677
RAS_003248;	+	677	2160
RAS_003249;	+	2160	2575
RAS_003250;	+	2575	2911
RAS_003251;	+	2911	1542
RAS_003252;	+	1542	1042
RAS_003253;	+	1042	3816
RAS_003254;	+	3816	2202
RAS_003255;	+	2202	1411
RAS_003256;	+	1411	586
RAS_003257;	+	586	849
RAS_003258;	+	849	1048
RAS_003259;	+	1048	3267
RAS_003260;	+	3267	3361
RAS_003261;	+	3361	354
RAS_003262;	+	354	1113
RAS_003263;	+	1113	1012
RAS_003264;	+	1012	1165
RAS_003265;	+	1165	670
RAS_003266;	+	670	519
RAS_003267;	+	519	397
RAS_003268;	+	397	6392
effector_rasik_apio16_1458_[141423_-_141241]_(REVERSE_SENSE)__1	+	6392	429
RAS_003269;	+	429	1321
RAS_003270;	+	1321	1154
RAS_003271;	+	1154	718
effector_rasik_apio16_1441_[148336_-_148157]_(REVERSE_SENSE)__1	+	718	2168
RAS_003273;	+	2168	13
RAS_003274;	+	13	1105
RAS_003275;	+	1105	3084
RAS_003276;	+	3084	1671
RAS_003277;	+	1671	1628
RAS_003278;	+	1628	899
RAS_003279;	+	899	2321
RAS_003280;	+	2321	308
effector_rasik_apio16_344_[173690_-_173974]__1	+	308	64
RAS_003281;	+	64	1217
RAS_003282;	+	1217	1385
RAS_003283;	+	1385	214
effector_rasik_apio16_1384_[182594_-_182352]_(REVERSE_SENSE)__1	+	214	1235
RAS_003284;	+	1235	2986
RAS_003285;	+	2986	1243
RAS_003286;	+	1243	7127
effector_rasik_apio16_1334_[204778_-_204629]_(REVERSE_SENSE)__1	+	7127	4921
RAS_003287;	+	4921	1193
RAS_003288;	+	1193	208
RAS_003289;	+	208	490
RAS_003290;	+	490	767
RAS_003291;	+	767	1279
RAS_003292;	+	1279	923
RAS_003293;	+	923	690
RAS_003294;	+	690	556
RAS_003295;	+	556	7636
RAS_003296;	+	7636	8514
effector_rasik_apio16_505_[250936_-_251160]__1	+	8514	5480
RAS_003297;	+	5480	2234
RAS_003298;	+	2234	1283
effector_rasik_apio16_532_[262438_-_262959]__1	+	1283	860
RAS_003300;	+	860	1330
RAS_003301;	+	1330	1030
RAS_003302;	+	1030	581
RAS_003303;	+	581	706
RAS_003304;	+	706	572
RAS_003305;	+	572	574
RAS_003306;	+	574	6402
RAS_003307;	+	6402	265
RAS_003308;	+	265	2406
RAS_003309;	+	2406	1939
RAS_003310;	+	1939	147
RAS_003311;	+	147	1200
RAS_003312;	+	1200	57403
RAS_003313;	+	57403	1592
RAS_003314;	+	1592	877
RAS_003315;	+	877	210
RAS_003316;	+	210	683
RAS_003317;	+	683	192
RAS_003318;	+	192	1032
RAS_003319;	+	1032	762
RAS_003320;	+	762	3305
RAS_003321;	+	3305	957
effector_rasik_apio16_1081_[382533_-_381505]_(REVERSE_SENSE)__1	+	957	1125
RAS_003323;	+	1125	545
RAS_003324;	+	545	5510
RAS_003325;	+	5510	226
RAS_003326;	+	226	56
RAS_003327;	+	56	1508
RAS_003328;	+	1508	1109
RAS_003329;	+	1109	5657
RAS_003330;	+	5657	3405
RAS_003331;	+	3405	1059
RAS_003332;	+	1059	724
RAS_003333;	+	724	1305
RAS_003334;	+	1305	11859
effector_rasik_apio16_976_[438421_-_438179]_(REVERSE_SENSE)__1	+	11859	5804
RAS_003336;	+	5804	2527
RAS_003337;	+	2527	724
RAS_003338;	+	724	674
RAS_003339;	+	674	482
RAS_003340;	+	482	2220
RAS_003341;	+	2220	699
RAS_003342;	+	699	376
RAS_003343;	+	376	827
RAS_003344;	+	827	3430
RAS_003345;	+	3430	944
RAS_010372;	+	2022	1703
RAS_010373;	+	1703	5197
RAS_010374;	+	5197	1905
RAS_010375;	+	1905	934
RAS_010376;	+	934	762
RAS_010377;	+	762	618
effector_rasik_apio4_6727_[25767_-_25426]_(REVERSE_SENSE)__1	+	618	2993
RAS_010378;	+	2993	648
effector_rasik_apio4_74_[32690_-_32893]__1	+	648	3719
RAS_010379;	+	3719	11076
RAS_010380;	+	11076	1954
RAS_010381;	+	1954	4704
RAS_010382;	+	4704	2310
RAS_010383;	+	2310	2437
RAS_010384;	+	2437	581
RAS_010385;	+	581	1751
RAS_010386;	+	1751	6718
RAS_010387;	+	6718	1789
RAS_010388;	+	1789	912
RAS_010389;	+	912	1457
effector_rasik_apio4_195_[95635_-_95823]__1	+	1457	490
RAS_010390;	+	490	1860
RAS_010391;	+	1860	683
RAS_010392;	+	683	549
RAS_010393;	+	549	1495
RAS_010394;	+	1495	2664
RAS_010395;	+	2664	2153
RAS_010396;	+	2153	2352
RAS_010397;	+	2352	1871
RAS_010398;	+	1871	91
effector_rasik_apio4_6535_[128903_-_128742]_(REVERSE_SENSE)__1	+	91	3099
effector_rasik_apio4_6530_[132415_-_132002]_(REVERSE_SENSE)__1	+	3099	6148
RAS_010399;	+	6148	562
RAS_010400;	+	562	975
RAS_010401;	+	975	828
RAS_010402;	+	828	717
RAS_010403;	+	717	2096
RAS_010404;	+	2096	2838
RAS_010405;	+	2838	805
RAS_010406;	+	805	1353
RAS_010407;	+	1353	5881
RAS_010408;	+	5881	2026
effector_rasik_apio4_365_[180484_-_180696]__1	+	2026	1595
RAS_010410;	+	1595	2011
RAS_010411;	+	2011	1030
RAS_010412;	+	1030	869
RAS_010413;	+	869	3122
RAS_010414;	+	3122	2555
RAS_010415;	+	2555	1979
RAS_010416;	+	1979	9756
RAS_010417;	+	9756	1624
RAS_010418;	+	1624	2008
RAS_010419;	+	2008	4282
RAS_010420;	+	4282	1331
RAS_010421;	+	1331	294
RAS_010422;	+	294	2600
effector_rasik_apio4_472_[236835_-_237023]__1	+	2600	1982
RAS_010423;	+	1982	2838
RAS_010424;	+	2838	1778
RAS_010425;	+	1778	1188
RAS_010426;	+	1188	289
RAS_010427;	+	289	981
RAS_010428;	+	981	7980
RAS_010429;	+	7980	13161
RAS_010430;	+	13161	2308
RAS_010431;	+	2308	373
RAS_010432;	+	373	2582
RAS_010433;	+	2582	700
RAS_010434;	+	700	403
RAS_010435;	+	403	665
effector_rasik_apio4_6202_[297777_-_297565]_(REVERSE_SENSE)__1	+	665	1601
RAS_010436;	+	1601	817
RAS_010437;	+	817	525
RAS_010438;	+	525	547
RAS_010439;	+	547	1237
RAS_010440;	+	1237	776
RAS_010441;	+	776	436
RAS_010442;	+	436	1134
RAS_010443;	+	1134	76
RAS_010444;	+	76	7128
RAS_010445;	+	7128	1323
RAS_010446;	+	1323	618
RAS_010447;	+	618	1381
RAS_010448;	+	1381	2217
effector_rasik_apio4_6125_[337249_-_336053]_(REVERSE_SENSE)__1	+	2217	2903
RAS_010450;	+	2903	458
RAS_010451;	+	458	804
RAS_010452;	+	804	3618
RAS_010453;	+	3618	453
RAS_010454;	+	453	1110
RAS_010455;	+	1110	716
RAS_010456;	+	716	1640
RAS_010457;	+	1640	180
RAS_010458;	+	180	829
RAS_010459;	+	829	1340
RAS_010460;	+	1340	2744
RAS_010461;	+	2744	6839
RAS_010462;	+	6839	881
RAS_010463;	+	881	1090
RAS_010464;	+	1090	710
RAS_010465;	+	710	2799
effector_rasik_apio4_5991_[407444_-_407253]_(REVERSE_SENSE)__1	+	2799	8464
RAS_010467;	+	8464	2637
RAS_010468;	+	2637	1117
RAS_010469;	+	1117	513
RAS_010470;	+	513	519
RAS_010471;	+	519	660
RAS_010472;	+	660	2100
RAS_010473;	+	2100	2390
effector_rasik_apio4_5934_[442192_-_441884]_(REVERSE_SENSE)__1	+	2390	2863
RAS_010475;	+	2863	1054
RAS_010476;	+	1054	907
RAS_010477;	+	907	1740
RAS_010478;	+	1740	1489
RAS_010479;	+	1489	3045
effector_rasik_apio4_5894_[459726_-_459559]_(REVERSE_SENSE)__1	+	3045	137
RAS_010480;	+	137	2066
RAS_010481;	+	2066	492
RAS_010482;	+	492	829
RAS_010483;	+	829	588
RAS_010484;	+	588	1102
RAS_010485;	+	1102	1112
RAS_010486;	+	1112	3682
RAS_010487;	+	3682	722
RAS_010488;	+	722	956
RAS_010489;	+	956	10021
effector_rasik_apio4_5815_[502293_-_502021]_(REVERSE_SENSE)__1	+	10021	2511
RAS_010491;	+	2511	623
RAS_010492;	+	623	919
RAS_010493;	+	919	3311
RAS_010494;	+	3311	460
RAS_010495;	+	460	3033
effector_rasik_apio4_5781_[518984_-_518796]_(REVERSE_SENSE)__1	+	3033	2224
RAS_010497;	+	2224	420
RAS_010498;	+	420	1554
RAS_010499;	+	1554	945
RAS_010500;	+	945	1013
RAS_010501;	+	1013	1799
RAS_010502;	+	1799	776
RAS_010503;	+	776	1568
RAS_010504;	+	1568	1267
RAS_010505;	+	1267	1101
RAS_010506;	+	1101	2365
RAS_010507;	+	2365	748
RAS_010508;	+	748	3714
RAS_010509;	+	3714	7392
RAS_010510;	+	7392	4221
effector_rasik_apio4_5683_[569899_-_569657]_(REVERSE_SENSE)__1	+	4221	4988
RAS_010512;	+	4988	2177
RAS_010513;	+	2177	732
RAS_010514;	+	732	3598
RAS_010515;	+	3598	643
effector_rasik_apio4_5649_[588465_-_588301]_(REVERSE_SENSE)__1	+	643	6621
RAS_010517;	+	6621	2374
RAS_010518;	+	2374	543
RAS_010519;	+	543	189
RAS_010520;	+	189	5316
effector_rasik_apio4_5613_[609366_-_609172]_(REVERSE_SENSE)__1	+	5316	1587
effector_rasik_apio4_5610_[611636_-_610953]_(REVERSE_SENSE)__1	+	1587	1094
RAS_010523;	+	1094	978
RAS_010524;	+	978	445
RAS_010525;	+	445	804
RAS_010526;	+	804	3011
effector_rasik_apio4_5589_[624317_-_624096]_(REVERSE_SENSE)__1	+	3011	8170
RAS_010527;	+	8170	3219
RAS_010528;	+	3219	6981
RAS_010529;	+	6981	924
RAS_010530;	+	924	1487
RAS_010531;	+	1487	1388
RAS_010532;	+	1388	1928
RAS_010533;	+	1928	365
RAS_010534;	+	365	1817
effector_rasik_apio4_1228_[661605_-_662093]__1	+	1817	3035
RAS_010536;	+	3035	1014
RAS_010537;	+	1014	643
RAS_010538;	+	643	212
RAS_010539;	+	212	1236
RAS_010540;	+	1236	1248
RAS_010541;	+	1248	5838
RAS_010542;	+	5838	610
RAS_010543;	+	610	2345
effector_rasik_apio4_1266_[687987_-_688238]__1	+	2345	1938
RAS_010545;	+	1938	404
RAS_010546;	+	404	22094
RAS_010547;	+	22094	2426
RAS_010548;	+	2426	6899
RAS_010549;	+	6899	808
RAS_010550;	+	808	593
RAS_010551;	+	593	558
RAS_010552;	+	558	27
effector_rasik_apio4_5377_[730642_-_730493]_(REVERSE_SENSE)__1	+	27	1461
RAS_010553;	+	1461	207
effector_rasik_apio4_1355_[735581_-_735760]__1	+	207	3288
effector_rasik_apio4_1362_[739048_-_739200]__1	+	3288	4948
RAS_010554;	+	4948	678
RAS_010555;	+	678	1583
effector_rasik_apio4_1382_[750208_-_750459]__1	+	1583	5312
RAS_010557;	+	5312	436
RAS_010558;	+	436	3172
RAS_010559;	+	3172	727
RAS_010560;	+	727	353
RAS_010561;	+	353	106
RAS_010562;	+	106	773
RAS_010563;	+	773	843
RAS_010564;	+	843	2555
effector_rasik_apio4_1432_[779112_-_780002]__1	+	2555	695
RAS_010566;	+	695	870
RAS_010567;	+	870	738
RAS_010568;	+	738	1118
RAS_010569;	+	1118	599
RAS_010570;	+	599	3606
RAS_010571;	+	3606	1876
RAS_010572;	+	1876	574
RAS_010573;	+	574	350
RAS_010574;	+	350	741
RAS_010575;	+	741	740
RAS_010576;	+	740	12023
RAS_010577;	+	12023	1137
RAS_010578;	+	1137	1705
RAS_010579;	+	1705	210
effector_rasik_apio4_1524_[829185_-_829436]__1	+	210	288
RAS_010580;	+	288	4497
RAS_010581;	+	4497	1312
RAS_010582;	+	1312	3849
RAS_010583;	+	3849	549
RAS_010584;	+	549	4338
effector_rasik_apio4_1581_[853849_-_854076]__1	+	4338	678
RAS_010585;	+	678	3993
effector_rasik_apio4_1593_[860579_-_860746]__1	+	3993	4568
RAS_010586;	+	4568	496
RAS_010587;	+	496	5080
RAS_010588;	+	5080	6479
RAS_010589;	+	6479	463
RAS_010590;	+	463	803
RAS_010591;	+	803	593
RAS_010592;	+	593	545
RAS_010593;	+	545	862
effector_rasik_apio4_5042_[894498_-_894187]_(REVERSE_SENSE)__1	+	862	2186
RAS_010594;	+	2186	1155
RAS_010595;	+	1155	762
RAS_010596;	+	762	235
RAS_010597;	+	235	1230
RAS_010598;	+	1230	6
RAS_010599;	+	6	3630
effector_rasik_apio4_5002_[913980_-_913642]_(REVERSE_SENSE)__1	+	3630	2471
RAS_010600;	+	2471	186
RAS_010601;	+	186	3954
RAS_010602;	+	3954	3267
RAS_010603;	+	3267	2099
RAS_010604;	+	2099	1361
RAS_010605;	+	1361	4666
effector_rasik_apio4_4954_[938951_-_938364]_(REVERSE_SENSE)__1	+	4666	4124
RAS_010607;	+	4124	3438
RAS_010608;	+	3438	644
RAS_010609;	+	644	3105
effector_rasik_apio4_1760_[953314_-_953568]__1	+	3105	946
RAS_010611;	+	946	238
RAS_010612;	+	238	1499
RAS_010613;	+	1499	137
RAS_010614;	+	137	634
RAS_010615;	+	634	2023
RAS_010616;	+	2023	841
RAS_010617;	+	841	1356
effector_rasik_apio4_1821_[980079_-_980285]__1	+	1356	1956
RAS_010618;	+	1956	625
RAS_010619;	+	625	2914
RAS_010620;	+	2914	958
RAS_010621;	+	958	3421
RAS_010622;	+	3421	1713
RAS_010623;	+	1713	6748
RAS_010624;	+	6748	1179
RAS_010625;	+	1179	2847
effector_rasik_apio4_1912_[1022869_-_1023138]__1	+	2847	6735
RAS_010626;	+	6735	659
RAS_010627;	+	659	7101
RAS_010628;	+	7101	729
RAS_010629;	+	729	2529
RAS_010630;	+	2529	218
RAS_010631;	+	218	1499
RAS_010632;	+	1499	5818
RAS_010633;	+	5818	1244
RAS_010634;	+	1244	4343
RAS_010635;	+	4343	1219
RAS_010636;	+	1219	337
RAS_010637;	+	337	1465
RAS_010638;	+	1465	821
RAS_010639;	+	821	844
effector_rasik_apio4_4662_[1093462_-_1093289]_(REVERSE_SENSE)__1	+	844	3175
RAS_010640;	+	3175	783
effector_rasik_apio4_4652_[1099768_-_1099553]_(REVERSE_SENSE)__1	+	783	3672
RAS_010641;	+	3672	229
RAS_010642;	+	229	307
RAS_010643;	+	307	2514
RAS_010644;	+	2514	845
RAS_010645;	+	845	1000
RAS_010646;	+	1000	460
RAS_010647;	+	460	2265
RAS_010648;	+	2265	993
RAS_010649;	+	993	812
RAS_010650;	+	812	2973
RAS_010651;	+	2973	2157
RAS_010652;	+	2157	490
RAS_010653;	+	490	1460
RAS_010654;	+	1460	1483
RAS_010655;	+	1483	907
RAS_010656;	+	907	18741
RAS_010657;	+	18741	881
RAS_010658;	+	881	578
RAS_010659;	+	578	789
RAS_010660;	+	789	1104
RAS_010661;	+	1104	880
RAS_010662;	+	880	1505
RAS_010663;	+	1505	1394
RAS_010664;	+	1394	1515
RAS_010665;	+	1515	4876
RAS_010666;	+	4876	1587
RAS_010667;	+	1587	925
RAS_010668;	+	925	351
RAS_010669;	+	351	3777
effector_rasik_apio4_4456_[1210398_-_1210117]_(REVERSE_SENSE)__1	+	3777	1722
RAS_010670;	+	1722	1293
RAS_010671;	+	1293	901
RAS_010672;	+	901	1148
RAS_010673;	+	1148	595
RAS_010674;	+	595	3305
RAS_010675;	+	3305	594
RAS_010676;	+	594	624
RAS_010677;	+	624	2120
RAS_010678;	+	2120	346
RAS_010679;	+	346	1646
RAS_010680;	+	1646	533
RAS_010681;	+	533	13038
RAS_010682;	+	13038	1462
RAS_010683;	+	1462	2722
RAS_010684;	+	2722	4490
RAS_010685;	+	4490	563
RAS_010686;	+	563	2297
RAS_010687;	+	2297	2358
RAS_010688;	+	2358	1738
RAS_010689;	+	1738	890
effector_rasik_apio4_2420_[1289881_-_1290213]__1	+	890	1137
RAS_010690;	+	1137	416
RAS_010691;	+	416	1586
RAS_010692;	+	1586	517
effector_rasik_apio4_2440_[1301796_-_1301957]__1	+	517	1113
effector_rasik_apio4_2443_[1303070_-_1303381]__1	+	1113	4663
RAS_010694;	+	4663	4066
effector_rasik_apio4_2465_[1313962_-_1314642]__1	+	4066	1276
effector_rasik_apio4_2467_[1315918_-_1316526]__1	+	1276	5817
RAS_010697;	+	5817	1295
RAS_010698;	+	1295	4725
effector_rasik_apio4_4218_[1332199_-_1332026]_(REVERSE_SENSE)__1	+	4725	631
RAS_010699;	+	631	118
effector_rasik_apio4_4203_[1338977_-_1338783]_(REVERSE_SENSE)__1	+	118	2217
RAS_010701;	+	2217	1353
RAS_010702;	+	1353	1087
RAS_010703;	+	1087	1556
RAS_010704;	+	1556	1121
RAS_010705;	+	1121	530
RAS_010706;	+	530	755
RAS_010707;	+	755	3799
RAS_010708;	+	3799	3381
RAS_010709;	+	3381	726
RAS_010710;	+	726	394
effector_rasik_apio4_4144_[1369390_-_1369217]_(REVERSE_SENSE)__1	+	394	314
RAS_010711;	+	314	816
RAS_010712;	+	816	3844
RAS_010713;	+	3844	979
RAS_010714;	+	979	860
RAS_010715;	+	860	9804
effector_rasik_apio4_4095_[1396829_-_1396506]_(REVERSE_SENSE)__1	+	9804	1434
RAS_010717;	+	1434	2170
RAS_010718;	+	2170	2848
RAS_010719;	+	2848	567
RAS_010720;	+	567	1071
RAS_010721;	+	1071	882
RAS_010722;	+	882	1057
RAS_010723;	+	1057	2364
RAS_010724;	+	2364	1519
RAS_010725;	+	1519	952
RAS_010726;	+	952	801
RAS_010727;	+	801	2264
RAS_010728;	+	2264	603
RAS_010729;	+	603	2203
RAS_010730;	+	2203	3187
RAS_010731;	+	3187	2560
RAS_010732;	+	2560	1471
RAS_010733;	+	1471	27301
RAS_010734;	+	27301	3468
RAS_010735;	+	3468	708
RAS_010736;	+	708	1327
RAS_010737;	+	1327	2137
RAS_010738;	+	2137	300
RAS_010739;	+	300	519
RAS_010740;	+	519	906
RAS_010741;	+	906	857
RAS_010742;	+	857	1565
RAS_010743;	+	1565	1405
effector_rasik_apio4_2851_[1526240_-_1526404]__1	+	1405	6308
RAS_010744;	+	6308	1678
RAS_010745;	+	1678	2433
effector_rasik_apio4_2887_[1542729_-_1543013]__1	+	2433	1931
RAS_010746;	+	1931	1253
effector_rasik_apio4_3831_[1548070_-_1547855]_(REVERSE_SENSE)__1	+	1253	2701
RAS_010748;	+	2701	215
RAS_010749;	+	215	702
RAS_010750;	+	702	1838
RAS_010751;	+	1838	1224
RAS_010752;	+	1224	880
RAS_010753;	+	880	3498
RAS_010754;	+	3498	1004
RAS_010755;	+	1004	2887
RAS_010756;	+	2887	1313
RAS_010757;	+	1313	1044
RAS_010758;	+	1044	1748
effector_rasik_apio4_2943_[1580489_-_1580842]__1	+	1748	1737
RAS_010760;	+	1737	2952
RAS_010761;	+	2952	659
RAS_010762;	+	659	974
RAS_010763;	+	974	455
RAS_010764;	+	455	1836
RAS_010765;	+	1836	800
RAS_010766;	+	800	344
RAS_010767;	+	344	514
RAS_010768;	+	514	532
RAS_010769;	+	532	2495
effector_rasik_apio4_3008_[1607097_-_1607324]__1	+	2495	1611
RAS_010770;	+	1611	754
RAS_010771;	+	754	2173
RAS_010772;	+	2173	1234
RAS_010773;	+	1234	588
RAS_010774;	+	588	1529
RAS_010775;	+	1529	470
RAS_010776;	+	470	458
RAS_010777;	+	458	65
RAS_010778;	+	65	1092
RAS_010779;	+	1092	2270
RAS_010780;	+	2270	279
RAS_010781;	+	279	1229
RAS_010782;	+	1229	408
RAS_010783;	+	408	2002
RAS_010784;	+	2002	2419
RAS_010785;	+	2419	501
RAS_010786;	+	501	2160
RAS_010787;	+	2160	184
effector_rasik_apio4_3115_[1658851_-_1659255]__1	+	184	367
RAS_010788;	+	367	256
RAS_010789;	+	256	833
RAS_010790;	+	833	5481
RAS_010791;	+	5481	1301
RAS_010792;	+	1301	1997
RAS_010793;	+	1997	279
RAS_010794;	+	279	1059
RAS_010795;	+	1059	449
RAS_010796;	+	449	1143
RAS_010797;	+	1143	173
effector_rasik_apio4_3180_[1694267_-_1694446]__1	+	173	538
RAS_010798;	+	538	1332
RAS_010799;	+	1332	349
RAS_010800;	+	349	226
effector_rasik_apio4_3196_[1701278_-_1701688]__1	+	226	1982
RAS_010802;	+	1982	1259
RAS_010803;	+	1259	1166
RAS_010804;	+	1166	337
effector_rasik_apio4_3518_[1712583_-_1712059]_(REVERSE_SENSE)__1	+	337	1797
RAS_010806;	+	1797	723
RAS_010807;	+	723	3274
RAS_010808;	+	3274	436
RAS_010809;	+	436	638
RAS_010810;	+	638	855
RAS_010811;	+	855	1119
RAS_010812;	+	1119	416
RAS_010813;	+	416	1093
RAS_010814;	+	1093	576
RAS_010815;	+	576	184
RAS_010816;	+	184	1689
RAS_010817;	+	1689	219
RAS_010818;	+	219	645
RAS_010819;	+	645	283
RAS_010820;	+	283	335
RAS_010821;	+	335	1502
RAS_010822;	+	1502	568
RAS_010823;	+	568	3023
RAS_010824;	+	3023	1258
RAS_010825;	+	1258	1072
RAS_010826;	+	1072	983
RAS_010827;	+	983	3486
RAS_010828;	+	3486	458
RAS_010829;	+	458	2236
RAS_009217;	+	256	3175
RAS_009218;	+	3175	1184
RAS_009219;	+	1184	693
RAS_009220;	+	693	1022
RAS_009221;	+	1022	689
RAS_009222;	+	689	158
RAS_009223;	+	158	2690
RAS_009224;	+	2690	2723
RAS_009225;	+	2723	211
RAS_009226;	+	211	687
RAS_009227;	+	687	1105
effector_rasik_apio31_8638_[34800_-_34129]_(REVERSE_SENSE)__1	+	1105	3999
RAS_009229;	+	3999	6005
effector_rasik_apio31_99_[46075_-_46290]__1	+	6005	1790
effector_rasik_apio31_108_[48080_-_48415]__1	+	1790	-39
effector_rasik_apio31_8608_[48561_-_48376]_(REVERSE_SENSE)__1	+	-39	34
RAS_009231;	+	34	1161
RAS_009232;	+	1161	1563
RAS_009233;	+	1563	363
RAS_009234;	+	363	1228
RAS_009235;	+	1228	680
RAS_009236;	+	680	1577
effector_rasik_apio31_146_[66401_-_67048]__1	+	1577	4373
RAS_009238;	+	4373	861
RAS_009239;	+	861	1205
RAS_009240;	+	1205	1358
effector_rasik_apio31_174_[78200_-_78847]__1	+	1358	1948
effector_rasik_apio31_176_[80795_-_81004]__1	+	1948	389
RAS_009242;	+	389	1238
RAS_009243;	+	1238	1300
RAS_009244;	+	1300	170
RAS_009245;	+	170	1002
RAS_009246;	+	1002	35
effector_rasik_apio31_8491_[97221_-_96823]_(REVERSE_SENSE)__1	+	35	1871
RAS_009247;	+	1871	980
RAS_009248;	+	980	1733
effector_rasik_apio31_220_[104617_-_104943]__1	+	1733	1252
RAS_009250;	+	1252	1162
RAS_009251;	+	1162	119
RAS_009252;	+	119	2795
RAS_009253;	+	2795	2766
RAS_009254;	+	2766	755
RAS_009255;	+	755	631
RAS_009256;	+	631	2322
RAS_009257;	+	2322	1112
RAS_009258;	+	1112	2125
RAS_009259;	+	2125	2912
RAS_009260;	+	2912	198
effector_rasik_apio31_8390_[147235_-_146987]_(REVERSE_SENSE)__1	+	198	2303
RAS_009261;	+	2303	6386
RAS_009262;	+	6386	2029
RAS_009263;	+	2029	6973
RAS_009264;	+	6973	2156
RAS_009265;	+	2156	190
RAS_009266;	+	190	1870
RAS_009267;	+	1870	3478
RAS_009268;	+	3478	3083
effector_rasik_apio31_407_[190313_-_190516]__1	+	3083	691
RAS_009270;	+	691	1084
RAS_009271;	+	1084	5280
RAS_009272;	+	5280	1614
RAS_009273;	+	1614	953
RAS_009274;	+	953	1332
effector_rasik_apio31_442_[212144_-_212308]__1	+	1332	1204
RAS_009275;	+	1204	4826
RAS_009276;	+	4826	573
effector_rasik_apio31_456_[221960_-_222283]__1	+	573	1470
RAS_009277;	+	1470	3549
RAS_009278;	+	3549	3131
effector_rasik_apio31_8229_[234601_-_234131]_(REVERSE_SENSE)__1	+	3131	1067
RAS_009280;	+	1067	1710
RAS_009281;	+	1710	612
RAS_009282;	+	612	3742
RAS_009283;	+	3742	884
RAS_009284;	+	884	191
RAS_009285;	+	191	1789
RAS_009286;	+	1789	232
effector_rasik_apio31_515_[252557_-_252742]__1	+	232	2217
RAS_009287;	+	2217	522
RAS_009288;	+	522	379
RAS_009289;	+	379	603
RAS_009290;	+	603	9895
effector_rasik_apio31_554_[273094_-_273249]__1	+	9895	1320
RAS_009292;	+	1320	151
RAS_009293;	+	151	935
RAS_009294;	+	935	663
RAS_009295;	+	663	1226
RAS_009296;	+	1226	3379
effector_rasik_apio31_8088_[291232_-_291032]_(REVERSE_SENSE)__1	+	3379	7179
RAS_009298;	+	7179	858
effector_rasik_apio31_603_[300237_-_300449]__1	+	858	829
RAS_009299;	+	829	1972
RAS_009300;	+	1972	2456
RAS_009301;	+	2456	1607
RAS_009302;	+	1607	4005
RAS_009303;	+	4005	1444
RAS_009304;	+	1444	3203
RAS_009305;	+	3203	2452
RAS_009306;	+	2452	1348
RAS_009307;	+	1348	487
RAS_009308;	+	487	2247
RAS_009309;	+	2247	142
RAS_009310;	+	142	311
effector_rasik_apio31_7970_[349075_-_348689]_(REVERSE_SENSE)__1	+	311	518
RAS_009311;	+	518	421
RAS_009312;	+	421	622
RAS_009313;	+	622	1824
RAS_009314;	+	1824	656
RAS_009315;	+	656	1463
RAS_009316;	+	1463	3532
RAS_009317;	+	3532	223
RAS_009318;	+	223	2106
RAS_009319;	+	2106	1708
RAS_009320;	+	1708	2011
RAS_009321;	+	2011	523
RAS_009322;	+	523	828
RAS_009323;	+	828	1188
RAS_009324;	+	1188	1619
RAS_009325;	+	1619	355
RAS_009326;	+	355	521
RAS_009327;	+	521	791
effector_rasik_apio31_834_[404942_-_405313]__1	+	791	1746
RAS_009329;	+	1746	236
RAS_009330;	+	236	861
RAS_009331;	+	861	873
RAS_009332;	+	873	1503
RAS_009333;	+	1503	618
RAS_009334;	+	618	434
RAS_009335;	+	434	964
RAS_009336;	+	964	544
RAS_009337;	+	544	619
RAS_009338;	+	619	306
RAS_009339;	+	306	614
RAS_009340;	+	614	284
RAS_009341;	+	284	2815
RAS_009342;	+	2815	285
effector_rasik_apio31_7793_[442350_-_442186]_(REVERSE_SENSE)__1	+	285	2137
RAS_009344;	+	2137	1502
RAS_009345;	+	1502	927
RAS_009346;	+	927	791
RAS_009347;	+	791	1280
effector_rasik_apio31_923_[452891_-_453658]__1	+	1280	893
RAS_009349;	+	893	2853
RAS_009350;	+	2853	829
RAS_009351;	+	829	559
RAS_009352;	+	559	942
RAS_009353;	+	942	2490
RAS_009354;	+	2490	1091
RAS_009355;	+	1091	257
RAS_009356;	+	257	2025
effector_rasik_apio31_7723_[481725_-_481549]_(REVERSE_SENSE)__1	+	2025	1047
RAS_009357;	+	1047	91
effector_rasik_apio31_987_[482957_-_483118]__1	+	91	241
RAS_009358;	+	241	2694
RAS_009359;	+	2694	563
RAS_009360;	+	563	1510
RAS_009361;	+	1510	337
RAS_009362;	+	337	360
RAS_009363;	+	360	1208
RAS_009364;	+	1208	305
RAS_009365;	+	305	1617
RAS_009366;	+	1617	1311
RAS_009367;	+	1311	494
RAS_009368;	+	494	910
RAS_009369;	+	910	1518
RAS_009370;	+	1518	6127
RAS_009371;	+	6127	3106
RAS_009372;	+	3106	1732
effector_rasik_apio31_1069_[524032_-_524892]__1	+	1732	3493
RAS_009374;	+	3493	1214
RAS_009375;	+	1214	426
RAS_009376;	+	426	390
RAS_009377;	+	390	2967
RAS_009378;	+	2967	1113
RAS_009379;	+	1113	2015
RAS_009380;	+	2015	1375
RAS_009381;	+	1375	1768
RAS_009382;	+	1768	400
RAS_009383;	+	400	1711
effector_rasik_apio31_1126_[555487_-_555651]__1	+	1711	2328
RAS_009385;	+	2328	1562
RAS_009386;	+	1562	1166
RAS_009387;	+	1166	1157
RAS_009388;	+	1157	1473
RAS_009389;	+	1473	3210
RAS_009390;	+	3210	642
RAS_009391;	+	642	420
RAS_009392;	+	420	2321
RAS_009393;	+	2321	57
RAS_009394;	+	57	666
RAS_009395;	+	666	2650
RAS_009396;	+	2650	455
RAS_009397;	+	455	513
RAS_009398;	+	513	1114
RAS_009399;	+	1114	1014
RAS_009400;	+	1014	6594
RAS_009401;	+	6594	2318
RAS_009402;	+	2318	437
RAS_009403;	+	437	1115
RAS_009404;	+	1115	516
RAS_009405;	+	516	1639
RAS_009406;	+	1639	1164
RAS_009407;	+	1164	1673
RAS_009408;	+	1673	5937
effector_rasik_apio31_7422_[640785_-_640621]_(REVERSE_SENSE)__1	+	5937	1223
RAS_009410;	+	1223	3904
effector_rasik_apio31_1315_[646844_-_647134]__1	+	3904	2632
RAS_009412;	+	2632	436
RAS_009413;	+	436	550
RAS_009414;	+	550	1090
effector_rasik_apio31_1333_[655418_-_655738]__1	+	1090	1997
RAS_009416;	+	1997	377
RAS_009417;	+	377	308
RAS_009418;	+	308	652
RAS_009419;	+	652	4800
effector_rasik_apio31_7363_[666391_-_666209]_(REVERSE_SENSE)__1	+	4800	1154
RAS_009420;	+	1154	5973
RAS_009421;	+	5973	66
RAS_009422;	+	66	500
RAS_009423;	+	500	1640
RAS_009424;	+	1640	448
RAS_009425;	+	448	1588
RAS_009426;	+	1588	185
RAS_009427;	+	185	599
RAS_009428;	+	599	3635
RAS_009429;	+	3635	1933
RAS_009430;	+	1933	1481
effector_rasik_apio31_7277_[704742_-_704563]_(REVERSE_SENSE)__1	+	1481	910
RAS_009431;	+	910	1183
RAS_009432;	+	1183	938
RAS_009433;	+	938	276
RAS_009434;	+	276	348
RAS_009435;	+	348	542
RAS_009436;	+	542	1076
RAS_009437;	+	1076	2580
RAS_009438;	+	2580	8113
RAS_009439;	+	8113	602
RAS_009440;	+	602	1081
RAS_009441;	+	1081	5208
RAS_009442;	+	5208	914
RAS_009443;	+	914	1450
RAS_009444;	+	1450	614
RAS_009445;	+	614	1237
RAS_009446;	+	1237	1320
RAS_009447;	+	1320	1627
RAS_009448;	+	1627	593
RAS_009449;	+	593	1471
RAS_009450;	+	1471	880
RAS_009451;	+	880	1975
effector_rasik_apio31_7129_[779220_-_778294]_(REVERSE_SENSE)__1	+	1975	1022
RAS_009453;	+	1022	2646
RAS_009454;	+	2646	2454
effector_rasik_apio31_7112_[786657_-_786430]_(REVERSE_SENSE)__1	+	2454	2083
RAS_009456;	+	2083	1178
RAS_009457;	+	1178	2572
RAS_009458;	+	2572	2842
RAS_009459;	+	2842	778
RAS_009460;	+	778	1699
effector_rasik_apio31_7066_[805566_-_805291]_(REVERSE_SENSE)__1	+	1699	790
RAS_009461;	+	790	2652
RAS_009462;	+	2652	3373
RAS_009463;	+	3373	2171
RAS_009464;	+	2171	990
RAS_009465;	+	990	1210
RAS_009466;	+	1210	2986
RAS_009467;	+	2986	2082
effector_rasik_apio31_1693_[835970_-_836596]__1	+	2082	168
RAS_009469;	+	168	841
RAS_009470;	+	841	1304
RAS_009471;	+	1304	240
RAS_009472;	+	240	1659
RAS_009473;	+	1659	1066
RAS_009474;	+	1066	137
RAS_009475;	+	137	1139
RAS_009476;	+	1139	686
RAS_009477;	+	686	3178
RAS_009478;	+	3178	471
effector_rasik_apio31_6955_[868714_-_868307]_(REVERSE_SENSE)__1	+	471	2104
effector_rasik_apio31_1765_[870818_-_871585]__1	+	2104	1492
RAS_009481;	+	1492	3322
effector_rasik_apio31_6927_[878610_-_878377]_(REVERSE_SENSE)__1	+	3322	1969
RAS_009483;	+	1969	76
RAS_009484;	+	76	826
RAS_009485;	+	826	3344
RAS_009486;	+	3344	1065
RAS_009487;	+	1065	1106
RAS_009488;	+	1106	4572
RAS_009489;	+	4572	392
RAS_009490;	+	392	604
RAS_009491;	+	604	1877
RAS_009492;	+	1877	3613
RAS_009493;	+	3613	380
RAS_009494;	+	380	1298
effector_rasik_apio31_6830_[927986_-_927837]_(REVERSE_SENSE)__1	+	1298	194
RAS_009495;	+	194	903
RAS_009496;	+	903	449
RAS_009497;	+	449	395
RAS_009498;	+	395	216
RAS_009499;	+	216	412
RAS_009500;	+	412	928
RAS_009501;	+	928	352
RAS_009502;	+	352	1540
RAS_009503;	+	1540	537
RAS_009504;	+	537	2553
RAS_009505;	+	2553	1019
RAS_009506;	+	1019	771
RAS_009507;	+	771	1598
RAS_009508;	+	1598	365
RAS_009509;	+	365	2218
RAS_009510;	+	2218	1137
RAS_009511;	+	1137	456
RAS_009512;	+	456	636
RAS_009513;	+	636	1708
RAS_009514;	+	1708	4661
RAS_009515;	+	4661	1194
RAS_009516;	+	1194	2797
RAS_009517;	+	2797	445
RAS_009518;	+	445	226
RAS_009519;	+	226	973
RAS_009520;	+	973	667
RAS_009521;	+	667	337
RAS_009522;	+	337	1022
RAS_009523;	+	1022	844
RAS_009524;	+	844	1268
RAS_009525;	+	1268	2666
RAS_009526;	+	2666	663
RAS_009527;	+	663	520
RAS_009528;	+	520	56
RAS_009529;	+	56	737
RAS_009530;	+	737	5428
effector_rasik_apio31_6586_[1051068_-_1050649]_(REVERSE_SENSE)__1	+	5428	1710
RAS_009531;	+	1710	3052
RAS_009532;	+	3052	1106
RAS_009533;	+	1106	1331
RAS_009534;	+	1331	1274
RAS_009535;	+	1274	8523
effector_rasik_apio31_2163_[1077230_-_1077472]__1	+	8523	1439
RAS_009537;	+	1439	771
RAS_009538;	+	771	722
RAS_009539;	+	722	410
RAS_009540;	+	410	4451
RAS_009541;	+	4451	274
RAS_009542;	+	274	692
RAS_009543;	+	692	1597
RAS_009544;	+	1597	6829
effector_rasik_apio31_2231_[1112261_-_1112443]__1	+	6829	7385
RAS_009545;	+	7385	4664
RAS_009546;	+	4664	2161
RAS_009547;	+	2161	1459
RAS_009548;	+	1459	791
RAS_009549;	+	791	2432
RAS_009550;	+	2432	617
RAS_009551;	+	617	436
RAS_009552;	+	436	753
RAS_009553;	+	753	851
RAS_009554;	+	851	69
RAS_009555;	+	69	861
RAS_009556;	+	861	841
RAS_009557;	+	841	2182
RAS_009558;	+	2182	712
RAS_009559;	+	712	1773
RAS_009560;	+	1773	676
[truncated: 11,386 more rows]

## Sheet: Apiospora saccharicola
geneid	strand	fiveprime	threeprime
SAC_006559;	+	1376	197
SAC_006560;	+	197	1413
SAC_002112;	+	29221	4057
SAC_002113;	+	4057	1059
SAC_002114;	+	1059	232
SAC_002115;	+	232	512
SAC_002116;	+	512	5925
SAC_002117;	+	5925	190
SAC_002118;	+	190	957
SAC_002119;	+	957	575
SAC_002120;	+	575	728
SAC_002121;	+	728	340
SAC_002122;	+	340	1680
SAC_002123;	+	1680	2234
SAC_002124;	+	2234	1298
SAC_002125;	+	1298	2550
SAC_002126;	+	2550	432
SAC_002127;	+	432	389
SAC_002128;	+	389	1354
SAC_002129;	+	1354	1503
SAC_002130;	+	1503	464
SAC_002131;	+	464	712
SAC_002132;	+	712	1203
SAC_002133;	+	1203	830
SAC_002134;	+	830	626
SAC_002135;	+	626	329
SAC_002136;	+	329	670
SAC_002137;	+	670	2367
SAC_002138;	+	2367	1203
SAC_002139;	+	1203	538
SAC_002140;	+	538	4355
SAC_002141;	+	4355	2467
SAC_002142;	+	2467	676
SAC_002143;	+	676	952
SAC_002144;	+	952	6350
SAC_002145;	+	6350	1572
SAC_002146;	+	1572	3759
SAC_002147;	+	3759	2562
SAC_002148;	+	2562	1153
SAC_002149;	+	1153	1384
SAC_002150;	+	1384	637
SAC_002151;	+	637	339
SAC_002152;	+	339	985
SAC_002153;	+	985	191
SAC_002154;	+	191	3074
SAC_002155;	+	3074	2579
SAC_002156;	+	2579	1131
SAC_002157;	+	1131	600
SAC_002158;	+	600	167
SAC_002159;	+	167	361
SAC_002160;	+	361	894
SAC_002161;	+	894	210
SAC_002162;	+	210	463
SAC_002163;	+	463	171
effector_sacch_apio10_308_[192032_-_192274]__1	+	171	176
SAC_002164;	+	176	236
SAC_002165;	+	236	822
SAC_002166;	+	822	1640
effector_sacch_apio10_322_[197977_-_198366]__1	+	1640	750
SAC_002168;	+	750	4524
effector_sacch_apio10_1516_[204784_-_204560]_(REVERSE_SENSE)__1	+	4524	3915
SAC_002170;	+	3915	959
SAC_002171;	+	959	2038
SAC_002172;	+	2038	1641
effector_sacch_apio10_374_[220195_-_220389]__1	+	1641	1305
SAC_002174;	+	1305	542
SAC_002175;	+	542	463
SAC_002176;	+	463	2453
SAC_002177;	+	2453	443
SAC_002178;	+	443	439
SAC_002179;	+	439	3360
effector_sacch_apio10_409_[237397_-_237570]__1	+	3360	4156
SAC_002181;	+	4156	393
effector_sacch_apio10_1436_[244151_-_243579]_(REVERSE_SENSE)__1	+	393	234
effector_sacch_apio10_1435_[244759_-_244385]_(REVERSE_SENSE)__1	+	234	4050
SAC_002183;	+	4050	1120
SAC_002184;	+	1120	883
SAC_002185;	+	883	243
SAC_002186;	+	243	1339
SAC_002187;	+	1339	844
SAC_002188;	+	844	1964
SAC_002189;	+	1964	6188
SAC_002190;	+	6188	1217
SAC_002191;	+	1217	437
SAC_002192;	+	437	2697
SAC_002193;	+	2697	470
SAC_002194;	+	470	2565
SAC_002195;	+	2565	1251
SAC_002196;	+	1251	749
SAC_002197;	+	749	2624
SAC_002198;	+	2624	100
SAC_002199;	+	100	12480
SAC_002200;	+	12480	444
SAC_002201;	+	444	887
SAC_002202;	+	887	1842
SAC_002203;	+	1842	567
SAC_002204;	+	567	574
SAC_002205;	+	574	1121
SAC_002206;	+	1121	535
SAC_002207;	+	535	1033
SAC_002208;	+	1033	736
SAC_002209;	+	736	3846
SAC_002210;	+	3846	1308
SAC_002211;	+	1308	437
SAC_002212;	+	437	699
SAC_002213;	+	699	1523
SAC_002214;	+	1523	149
SAC_002215;	+	149	621
SAC_002216;	+	621	413
SAC_002217;	+	413	1202
SAC_002218;	+	1202	377
SAC_002219;	+	377	682
SAC_002220;	+	682	876
SAC_002221;	+	876	4531
SAC_002222;	+	4531	3758
SAC_002223;	+	3758	813
effector_sacch_apio10_1190_[375314_-_375096]_(REVERSE_SENSE)__1	+	813	1088
SAC_002224;	+	1088	1461
SAC_002225;	+	1461	669
SAC_002226;	+	669	4158
SAC_002227;	+	4158	2089
SAC_002228;	+	2089	1133
SAC_002229;	+	1133	1163
SAC_002230;	+	1163	938
SAC_002231;	+	938	5342
SAC_002232;	+	5342	536
SAC_002233;	+	536	1918
SAC_002234;	+	1918	9258
SAC_002235;	+	9258	1216
SAC_002236;	+	1216	679
SAC_002237;	+	679	995
SAC_002238;	+	995	495
SAC_002239;	+	495	586
SAC_002240;	+	586	398
SAC_002241;	+	398	554
SAC_002242;	+	554	706
SAC_002243;	+	706	609
SAC_002244;	+	609	134
SAC_002245;	+	134	7758
SAC_002246;	+	7758	774
SAC_002247;	+	774	1125
SAC_002248;	+	1125	1080
SAC_002249;	+	1080	6421
SAC_002250;	+	6421	344
SAC_002251;	+	344	55
SAC_002252;	+	55	605
SAC_002253;	+	605	348
effector_sacch_apio10_1005_[474986_-_474783]_(REVERSE_SENSE)__1	+	348	1254
SAC_002254;	+	1254	1084
effector_sacch_apio10_846_[477908_-_478117]__1	+	1084	770
SAC_002256;	+	770	1109
SAC_002257;	+	1109	598
SAC_002258;	+	598	297
SAC_002259;	+	297	602
SAC_002260;	+	602	2842
SAC_002261;	+	2842	1679
SAC_002262;	+	1679	1757
SAC_002263;	+	1757	13063
effector_sacch_apio10_944_[514065_-_513892]_(REVERSE_SENSE)__1	+	13063	11681
SAC_002264;	+	11681	18491
SAC_003928;	+	7752	3456
SAC_003929;	+	3456	3160
SAC_003930;	+	3160	7249
SAC_003931;	+	7249	1251
SAC_003932;	+	1251	1244
SAC_003933;	+	1244	579
SAC_003934;	+	579	3526
SAC_003935;	+	3526	1658
SAC_003936;	+	1658	674
SAC_003937;	+	674	6995
SAC_003938;	+	6995	487
SAC_003939;	+	487	416
SAC_003940;	+	416	1243
SAC_003941;	+	1243	4993
SAC_003942;	+	4993	938
SAC_003943;	+	938	1440
SAC_003944;	+	1440	232
SAC_003945;	+	232	1837
effector_sacch_apio13_705_[68925_-_68734]_(REVERSE_SENSE)__1	+	1837	694
SAC_003946;	+	694	4991
SAC_003947;	+	4991	258
SAC_003948;	+	258	601
SAC_003949;	+	601	3087
SAC_003950;	+	3087	693
SAC_003951;	+	693	654
SAC_003952;	+	654	3934
SAC_003953;	+	3934	2721
SAC_003954;	+	2721	2590
SAC_003955;	+	2590	6020
SAC_003956;	+	6020	779
SAC_003957;	+	779	294
effector_sacch_apio13_248_[125943_-_126167]__1	+	294	1039
SAC_003958;	+	1039	2006
effector_sacch_apio13_261_[131214_-_131636]__1	+	2006	555
SAC_003960;	+	555	926
effector_sacch_apio13_269_[135839_-_136036]__1	+	926	481
SAC_003962;	+	481	1151
SAC_003963;	+	1151	255
SAC_003964;	+	255	1102
SAC_003965;	+	1102	63
SAC_003966;	+	63	2555
SAC_003967;	+	2555	2312
SAC_003968;	+	2312	114
SAC_003969;	+	114	1299
SAC_003970;	+	1299	852
SAC_003971;	+	852	458
SAC_003972;	+	458	18466
SAC_003973;	+	18466	1448
SAC_003974;	+	1448	1028
SAC_003975;	+	1028	14093
SAC_003976;	+	14093	5676
SAC_003977;	+	5676	1364
effector_sacch_apio13_375_[216340_-_216729]__1	+	1364	3798
SAC_003979;	+	3798	18336
SAC_003980;	+	18336	9115
SAC_003981;	+	9115	28691
SAC_003982;	+	28691	2584
effector_sacch_apio2_8_[6242_-_6415]__1	+	6242	6338
effector_sacch_apio2_21_[12753_-_12920]__1	+	6338	1769
SAC_004010;	+	1769	1865
SAC_004011;	+	1865	818
SAC_004012;	+	818	1846
SAC_004013;	+	1846	7255
SAC_004014;	+	7255	2551
SAC_004015;	+	2551	900
SAC_004016;	+	900	284
SAC_004017;	+	284	3670
SAC_004018;	+	3670	1235
SAC_004019;	+	1235	2192
SAC_004020;	+	2192	1424
SAC_004021;	+	1424	2753
SAC_004022;	+	2753	379
SAC_004023;	+	379	1448
SAC_004024;	+	1448	781
SAC_004025;	+	781	4455
SAC_004026;	+	4455	25594
SAC_004027;	+	25594	1007
SAC_004028;	+	1007	1506
SAC_004029;	+	1506	648
SAC_004030;	+	648	1758
SAC_004031;	+	1758	531
SAC_004032;	+	531	7
effector_sacch_apio2_187_[119976_-_120194]__1	+	7	121
SAC_004033;	+	121	20
SAC_004034;	+	20	975
SAC_004035;	+	975	1715
SAC_004036;	+	1715	11429
SAC_004037;	+	11429	7814
SAC_004038;	+	7814	4836
SAC_004039;	+	4836	470
SAC_004040;	+	470	600
SAC_004041;	+	600	600
SAC_004042;	+	600	2437
SAC_004043;	+	2437	2969
SAC_004044;	+	2969	1936
SAC_004045;	+	1936	1033
SAC_004046;	+	1033	387
SAC_004047;	+	387	8155
SAC_004048;	+	8155	2139
SAC_004049;	+	2139	9523
SAC_004050;	+	9523	368
SAC_004051;	+	368	4444
SAC_004052;	+	4444	8533
SAC_004053;	+	8533	1140
SAC_004054;	+	1140	549
SAC_004055;	+	549	166
SAC_004056;	+	166	418
SAC_004057;	+	418	690
SAC_004058;	+	690	1076
SAC_004059;	+	1076	294
SAC_004060;	+	294	615
SAC_004061;	+	615	385
SAC_004062;	+	385	1130
SAC_004063;	+	1130	2630
effector_sacch_apio2_8535_[249993_-_249760]_(REVERSE_SENSE)__1	+	2630	3291
SAC_004065;	+	3291	1294
SAC_004066;	+	1294	1975
SAC_004067;	+	1975	460
SAC_004068;	+	460	1351
SAC_004069;	+	1351	855
SAC_004070;	+	855	2145
SAC_004071;	+	2145	332
SAC_004072;	+	332	1788
SAC_004073;	+	1788	988
SAC_004074;	+	988	1846
SAC_004075;	+	1846	1771
SAC_004076;	+	1771	591
SAC_004077;	+	591	2342
SAC_004078;	+	2342	2121
effector_sacch_apio2_8457_[298145_-_297936]_(REVERSE_SENSE)__1	+	2121	3037
effector_sacch_apio2_504_[301182_-_301427]__1	+	3037	540
SAC_004080;	+	540	97
effector_sacch_apio2_516_[305265_-_305582]__1	+	97	1009
SAC_004081;	+	1009	4723
SAC_004082;	+	4723	668
SAC_004083;	+	668	2325
SAC_004084;	+	2325	938
SAC_004085;	+	938	3580
SAC_004086;	+	3580	181
SAC_004087;	+	181	1560
SAC_004088;	+	1560	271
effector_sacch_apio2_577_[337810_-_338073]__1	+	271	746
SAC_004089;	+	746	4311
SAC_004090;	+	4311	1467
SAC_004091;	+	1467	5197
effector_sacch_apio2_616_[357286_-_357456]__1	+	5197	1021
SAC_004092;	+	1021	1009
SAC_004093;	+	1009	1096
SAC_004094;	+	1096	1321
SAC_004095;	+	1321	1684
SAC_004096;	+	1684	22514
SAC_004097;	+	22514	218
effector_sacch_apio2_8292_[393420_-_393172]_(REVERSE_SENSE)__1	+	218	3743
SAC_004098;	+	3743	505
SAC_004099;	+	505	9768
SAC_004100;	+	9768	2958
effector_sacch_apio2_715_[417765_-_417941]__1	+	2958	1449
SAC_004101;	+	1449	770
SAC_004102;	+	770	1001
SAC_004103;	+	1001	1017
SAC_004104;	+	1017	1817
SAC_004105;	+	1817	2656
SAC_004106;	+	2656	850
SAC_004107;	+	850	7379
SAC_004108;	+	7379	2236
effector_sacch_apio2_776_[455303_-_455485]__1	+	2236	217
SAC_004109;	+	217	819
SAC_004110;	+	819	1350
SAC_004111;	+	1350	1503
SAC_004112;	+	1503	4746
SAC_004113;	+	4746	4605
SAC_004114;	+	4605	838
SAC_004115;	+	838	382
SAC_004116;	+	382	885
SAC_004117;	+	885	624
SAC_004118;	+	624	592
SAC_004119;	+	592	261
SAC_004120;	+	261	697
SAC_004121;	+	697	1083
SAC_004122;	+	1083	1209
SAC_004123;	+	1209	683
effector_sacch_apio2_8081_[500225_-_500010]_(REVERSE_SENSE)__1	+	683	2162
SAC_004124;	+	2162	204
SAC_004125;	+	204	1723
SAC_004126;	+	1723	523
SAC_004127;	+	523	1908
SAC_004128;	+	1908	5544
effector_sacch_apio2_8044_[518930_-_518757]_(REVERSE_SENSE)__1	+	5544	1728
SAC_004130;	+	1728	881
SAC_004131;	+	881	1138
SAC_004132;	+	1138	645
SAC_004133;	+	645	2122
SAC_004134;	+	2122	3867
SAC_004135;	+	3867	578
SAC_004136;	+	578	643
SAC_004137;	+	643	2138
SAC_004138;	+	2138	441
SAC_004139;	+	441	1986
SAC_004140;	+	1986	179
effector_sacch_apio2_7988_[550120_-_549797]_(REVERSE_SENSE)__1	+	179	2947
SAC_004141;	+	2947	7826
effector_sacch_apio2_7970_[561825_-_561670]_(REVERSE_SENSE)__1	+	7826	1090
SAC_004142;	+	1090	4167
SAC_004143;	+	4167	3227
SAC_004144;	+	3227	1978
SAC_004145;	+	1978	4311
SAC_004146;	+	4311	2264
SAC_004147;	+	2264	564
SAC_004148;	+	564	546
SAC_004149;	+	546	4107
effector_sacch_apio2_1058_[601312_-_601464]__1	+	4107	5093
SAC_004151;	+	5093	1826
SAC_004152;	+	1826	660
SAC_004153;	+	660	3057
SAC_004154;	+	3057	254
effector_sacch_apio2_7867_[617189_-_617004]_(REVERSE_SENSE)__1	+	254	6217
effector_sacch_apio2_7857_[623612_-_623406]_(REVERSE_SENSE)__1	+	6217	3830
SAC_004156;	+	3830	1055
SAC_004157;	+	1055	406
SAC_004158;	+	406	614
SAC_004159;	+	614	2641
SAC_004160;	+	2641	461
SAC_004161;	+	461	479
SAC_004162;	+	479	740
SAC_004163;	+	740	602
SAC_004164;	+	602	2805
SAC_004165;	+	2805	9077
effector_sacch_apio2_7784_[665625_-_665296]_(REVERSE_SENSE)__1	+	9077	2452
effector_sacch_apio2_7778_[668253_-_668077]_(REVERSE_SENSE)__1	+	2452	669
SAC_004167;	+	669	463
SAC_004168;	+	463	2142
effector_sacch_apio2_7766_[677191_-_676889]_(REVERSE_SENSE)__1	+	2142	13975
SAC_004170;	+	13975	962
SAC_004171;	+	962	607
SAC_004172;	+	607	588
SAC_004173;	+	588	1226
SAC_004174;	+	1226	905
SAC_004175;	+	905	429
SAC_004176;	+	429	4545
SAC_004177;	+	4545	2154
effector_sacch_apio2_1274_[726816_-_727007]__1	+	2154	2472
SAC_004179;	+	2472	794
SAC_004180;	+	794	816
SAC_004181;	+	816	6355
SAC_004182;	+	6355	984
SAC_004183;	+	984	815
SAC_004184;	+	815	831
SAC_004185;	+	831	1064
SAC_004186;	+	1064	1398
SAC_004187;	+	1398	2720
SAC_004188;	+	2720	404
SAC_004189;	+	404	6126
effector_sacch_apio2_7602_[774202_-_774023]_(REVERSE_SENSE)__1	+	6126	1738
SAC_004191;	+	1738	2901
SAC_004192;	+	2901	1421
SAC_004193;	+	1421	769
SAC_004194;	+	769	765
SAC_004195;	+	765	437
SAC_004196;	+	437	6178
SAC_004197;	+	6178	912
SAC_004198;	+	912	6631
SAC_004199;	+	6631	2860
effector_sacch_apio2_1427_[818254_-_818457]__1	+	2860	5180
effector_sacch_apio2_1441_[823637_-_824158]__1	+	5180	1467
SAC_004201;	+	1467	1364
SAC_004202;	+	1364	781
SAC_004203;	+	781	773
SAC_004204;	+	773	127
SAC_004205;	+	127	1122
SAC_004206;	+	1122	949
SAC_004207;	+	949	114
SAC_004208;	+	114	593
SAC_004209;	+	593	916
SAC_004210;	+	916	877
SAC_004211;	+	877	5126
effector_sacch_apio2_7445_[858947_-_858789]_(REVERSE_SENSE)__1	+	5126	1171
SAC_004212;	+	1171	4732
SAC_004213;	+	4732	2150
effector_sacch_apio2_7413_[873394_-_873170]_(REVERSE_SENSE)__1	+	2150	69
effector_sacch_apio2_1526_[873463_-_873633]__1	+	69	5817
SAC_004214;	+	5817	2252
SAC_004215;	+	2252	511
SAC_004216;	+	511	648
SAC_004217;	+	648	756
SAC_004218;	+	756	840
SAC_004219;	+	840	1245
SAC_004220;	+	1245	750
SAC_004221;	+	750	107
SAC_004222;	+	107	2718
SAC_004223;	+	2718	796
SAC_004224;	+	796	313
SAC_004225;	+	313	245
SAC_004226;	+	245	463
SAC_004227;	+	463	923
SAC_004228;	+	923	3217
SAC_004229;	+	3217	1860
SAC_004230;	+	1860	2275
effector_sacch_apio2_1615_[926167_-_926337]__1	+	2275	643
SAC_004231;	+	643	5816
SAC_004232;	+	5816	929
SAC_004233;	+	929	1779
SAC_004234;	+	1779	359
SAC_004235;	+	359	806
SAC_004236;	+	806	1227
SAC_004237;	+	1227	289
SAC_004238;	+	289	738
SAC_004239;	+	738	895
SAC_004240;	+	895	5260
effector_sacch_apio2_1680_[957016_-_957165]__1	+	5260	3078
SAC_004241;	+	3078	1659
SAC_004242;	+	1659	1416
SAC_004243;	+	1416	192
SAC_004244;	+	192	1951
SAC_004245;	+	1951	150
SAC_004246;	+	150	555
SAC_004247;	+	555	917
SAC_004248;	+	917	574
SAC_004249;	+	574	323
SAC_004250;	+	323	5088
SAC_004251;	+	5088	2308
SAC_004252;	+	2308	1629
SAC_004253;	+	1629	1684
SAC_004254;	+	1684	8612
SAC_004255;	+	8612	1156
SAC_004256;	+	1156	599
SAC_004257;	+	599	750
SAC_004258;	+	750	1079
effector_sacch_apio2_1797_[1022304_-_1022474]__1	+	1079	370
SAC_004259;	+	370	495
SAC_004260;	+	495	419
SAC_004261;	+	419	3230
effector_sacch_apio2_7130_[1032216_-_1031725]_(REVERSE_SENSE)__1	+	3230	1293
SAC_004263;	+	1293	368
SAC_004264;	+	368	1154
effector_sacch_apio2_1811_[1036676_-_1036945]__1	+	1154	381
SAC_004265;	+	381	1076
SAC_004266;	+	1076	9701
SAC_004267;	+	9701	662
SAC_004268;	+	662	709
SAC_004269;	+	709	3349
SAC_004270;	+	3349	1061
SAC_004271;	+	1061	1022
SAC_004272;	+	1022	1520
effector_sacch_apio2_7066_[1070397_-_1070191]_(REVERSE_SENSE)__1	+	1520	635
SAC_004273;	+	635	2474
SAC_004274;	+	2474	12529
SAC_004275;	+	12529	495
SAC_004276;	+	495	10506
SAC_004277;	+	10506	1931
SAC_004278;	+	1931	1676
effector_sacch_apio2_6997_[1110417_-_1110028]_(REVERSE_SENSE)__1	+	1676	2233
SAC_004279;	+	2233	641
SAC_004280;	+	641	734
SAC_004281;	+	734	216
SAC_004282;	+	216	897
SAC_004283;	+	897	1697
SAC_004284;	+	1697	5188
SAC_004285;	+	5188	716
SAC_004286;	+	716	5708
effector_sacch_apio2_6947_[1144529_-_1144380]_(REVERSE_SENSE)__1	+	5708	3005
SAC_004288;	+	3005	5387
SAC_004289;	+	5387	1568
SAC_004290;	+	1568	790
SAC_004291;	+	790	1470
SAC_004292;	+	1470	781
SAC_004293;	+	781	531
SAC_004294;	+	531	268
SAC_004295;	+	268	616
SAC_004296;	+	616	8113
SAC_004297;	+	8113	7875
SAC_004298;	+	7875	1484
SAC_004299;	+	1484	810
effector_sacch_apio2_2087_[1195641_-_1195805]__1	+	810	2311
SAC_004300;	+	2311	1043
SAC_004301;	+	1043	5642
SAC_004302;	+	5642	1170
effector_sacch_apio2_2113_[1209946_-_1210185]__1	+	1170	1674
SAC_004304;	+	1674	288
SAC_004305;	+	288	120
SAC_004306;	+	120	2221
SAC_004307;	+	2221	1364
SAC_004308;	+	1364	104
SAC_004309;	+	104	1410
effector_sacch_apio2_2142_[1225917_-_1226132]__1	+	1410	5924
SAC_004311;	+	5924	806
SAC_004312;	+	806	3726
SAC_004313;	+	3726	73
SAC_004314;	+	73	581
SAC_004315;	+	581	2069
SAC_004316;	+	2069	4775
SAC_004317;	+	4775	3388
SAC_004318;	+	3388	3382
SAC_004319;	+	3382	998
SAC_004320;	+	998	492
SAC_004321;	+	492	2263
SAC_004322;	+	2263	80
effector_sacch_apio2_2231_[1274254_-_1274409]__1	+	80	749
effector_sacch_apio2_2233_[1275158_-_1275343]__1	+	749	40
SAC_004323;	+	40	2291
SAC_004324;	+	2291	718
SAC_004325;	+	718	1770
SAC_004326;	+	1770	2721
SAC_004327;	+	2721	1761
SAC_004328;	+	1761	654
SAC_004329;	+	654	2538
SAC_004330;	+	2538	1463
SAC_004331;	+	1463	1892
SAC_004332;	+	1892	1028
SAC_004333;	+	1028	8101
SAC_004334;	+	8101	884
SAC_004335;	+	884	1425
SAC_004336;	+	1425	577
SAC_004337;	+	577	7244
SAC_004338;	+	7244	2410
effector_sacch_apio2_6570_[1345370_-_1345008]_(REVERSE_SENSE)__1	+	2410	957
SAC_004340;	+	957	1335
SAC_004341;	+	1335	185
SAC_004342;	+	185	1395
SAC_004343;	+	1395	664
SAC_004344;	+	664	1413
effector_sacch_apio2_2384_[1360080_-_1360340]__1	+	1413	2391
SAC_004346;	+	2391	1503
SAC_004347;	+	1503	1070
SAC_004348;	+	1070	335
SAC_004349;	+	335	4263
SAC_004350;	+	4263	10289
SAC_004351;	+	10289	21631
effector_sacch_apio2_2445_[1409808_-_1410032]__1	+	21631	1163
SAC_004352;	+	1163	698
SAC_004353;	+	698	789
SAC_004354;	+	789	504
SAC_004355;	+	504	1287
SAC_004356;	+	1287	10693
effector_sacch_apio2_2488_[1430716_-_1430889]__1	+	10693	1875
SAC_004357;	+	1875	1980
SAC_004358;	+	1980	6108
SAC_004359;	+	6108	3082
SAC_004360;	+	3082	2491
SAC_004361;	+	2491	965
SAC_004362;	+	965	1098
SAC_004363;	+	1098	50
SAC_004364;	+	50	2056
SAC_004365;	+	2056	1971
SAC_004366;	+	1971	76
SAC_004367;	+	76	8426
SAC_004368;	+	8426	1696
effector_sacch_apio2_2568_[1481814_-_1482053]__1	+	1696	8237
SAC_004370;	+	8237	422
SAC_004371;	+	422	800
SAC_004372;	+	800	7168
effector_sacch_apio2_2618_[1500462_-_1500713]__1	+	7168	860
SAC_004374;	+	860	375
SAC_004375;	+	375	1767
SAC_004376;	+	1767	649
effector_sacch_apio2_6296_[1509886_-_1509188]_(REVERSE_SENSE)__1	+	649	1011
SAC_004378;	+	1011	750
SAC_004379;	+	750	2096
SAC_004380;	+	2096	1524
effector_sacch_apio2_6267_[1521925_-_1521569]_(REVERSE_SENSE)__1	+	1524	1892
SAC_004382;	+	1892	2593
SAC_004383;	+	2593	1217
SAC_004384;	+	1217	1132
SAC_004385;	+	1132	1396
SAC_004386;	+	1396	157
SAC_004387;	+	157	815
SAC_004388;	+	815	177
SAC_004389;	+	177	3051
SAC_004390;	+	3051	470
SAC_004391;	+	470	573
SAC_004392;	+	573	2361
SAC_004393;	+	2361	629
SAC_004394;	+	629	887
SAC_004395;	+	887	1190
SAC_004396;	+	1190	2781
SAC_004397;	+	2781	3940
SAC_004398;	+	3940	1300
SAC_004399;	+	1300	483
SAC_004400;	+	483	2260
SAC_004401;	+	2260	2917
SAC_004402;	+	2917	615
SAC_004403;	+	615	1277
SAC_004404;	+	1277	2348
SAC_004405;	+	2348	2727
SAC_004406;	+	2727	1001
SAC_004407;	+	1001	782
SAC_004408;	+	782	542
SAC_004409;	+	542	4176
effector_sacch_apio2_2840_[1622756_-_1622965]__1	+	4176	458
SAC_004411;	+	458	341
SAC_004412;	+	341	15035
SAC_004413;	+	15035	12943
SAC_004414;	+	12943	1212
SAC_004415;	+	1212	397
effector_sacch_apio2_2915_[1665379_-_1665603]__1	+	397	1989
SAC_004416;	+	1989	1490
SAC_004417;	+	1490	1834
SAC_004418;	+	1834	548
SAC_004419;	+	548	500
SAC_004420;	+	500	3031
effector_sacch_apio2_2956_[1684112_-_1684321]__1	+	3031	57
SAC_004421;	+	57	2178
effector_sacch_apio2_2971_[1689935_-_1690429]__1	+	2178	1443
SAC_004423;	+	1443	443
SAC_004424;	+	443	1169
SAC_004425;	+	1169	318
SAC_004426;	+	318	791
SAC_004427;	+	791	3289
SAC_004428;	+	3289	8365
SAC_004429;	+	8365	1573
SAC_004430;	+	1573	1258
SAC_004431;	+	1258	1743
SAC_004432;	+	1743	997
SAC_004433;	+	997	3899
SAC_004434;	+	3899	8643
SAC_004435;	+	8643	16546
SAC_004436;	+	16546	8055
SAC_004437;	+	8055	1674
SAC_004438;	+	1674	3402
SAC_004439;	+	3402	1121
SAC_004440;	+	1121	1177
SAC_004441;	+	1177	497
SAC_004442;	+	497	1320
SAC_004443;	+	1320	414
SAC_004444;	+	414	535
SAC_004445;	+	535	248
SAC_004446;	+	248	903
SAC_004447;	+	903	1282
SAC_004448;	+	1282	137
SAC_004449;	+	137	899
SAC_004450;	+	899	739
SAC_004451;	+	739	969
SAC_004452;	+	969	1936
SAC_004453;	+	1936	4793
SAC_004454;	+	4793	584
SAC_004455;	+	584	1228
SAC_004456;	+	1228	879
SAC_004457;	+	879	395
effector_sacch_apio2_5653_[1839167_-_1838964]_(REVERSE_SENSE)__1	+	395	36
SAC_004458;	+	36	430
SAC_004459;	+	430	699
SAC_004460;	+	699	1099
SAC_004461;	+	1099	5657
effector_sacch_apio2_5635_[1853361_-_1853095]_(REVERSE_SENSE)__1	+	5657	887
SAC_004463;	+	887	597
SAC_004464;	+	597	3695
SAC_004465;	+	3695	1762
SAC_004466;	+	1762	4646
SAC_004467;	+	4646	2306
SAC_004468;	+	2306	353
SAC_004469;	+	353	530
SAC_004470;	+	530	161
SAC_004471;	+	161	184
SAC_004472;	+	184	521
SAC_004473;	+	521	782
SAC_004474;	+	782	1458
SAC_004475;	+	1458	1056
SAC_004476;	+	1056	1148
effector_sacch_apio2_5555_[1894748_-_1894470]_(REVERSE_SENSE)__1	+	1148	386
SAC_004478;	+	386	317
SAC_004479;	+	317	7639
effector_sacch_apio2_5535_[1906620_-_1906327]_(REVERSE_SENSE)__1	+	7639	3167
SAC_004481;	+	3167	641
SAC_004482;	+	641	330
SAC_004483;	+	330	1787
SAC_004484;	+	1787	1442
SAC_004485;	+	1442	1663
SAC_004486;	+	1663	800
SAC_004487;	+	800	3760
effector_sacch_apio2_3382_[1935353_-_1935625]__1	+	3760	1133
SAC_004489;	+	1133	720
SAC_004490;	+	720	618
SAC_004491;	+	618	2612
SAC_004492;	+	2612	58
SAC_004493;	+	58	2524
SAC_004494;	+	2524	179
SAC_004495;	+	179	386
SAC_004496;	+	386	884
SAC_004497;	+	884	863
SAC_004498;	+	863	400
SAC_004499;	+	400	1875
SAC_004500;	+	1875	736
SAC_004501;	+	736	456
SAC_004502;	+	456	803
SAC_004503;	+	803	1027
effector_sacch_apio2_3453_[1970114_-_1970572]__1	+	1027	2146
SAC_004505;	+	2146	610
SAC_004506;	+	610	570
SAC_004507;	+	570	949
effector_sacch_apio2_3476_[1980815_-_1980994]__1	+	949	8222
SAC_004509;	+	8222	713
SAC_004510;	+	713	16369
SAC_004511;	+	16369	349
SAC_004512;	+	349	872
effector_sacch_apio2_3524_[2018987_-_2019565]__1	+	872	3443
effector_sacch_apio2_3531_[2023008_-_2023730]__1	+	3443	1249
SAC_004515;	+	1249	449
SAC_004516;	+	449	4057
SAC_004517;	+	4057	2152
effector_sacch_apio2_5284_[2040778_-_2040575]_(REVERSE_SENSE)__1	+	2152	2519
SAC_004518;	+	2519	11541
SAC_004519;	+	11541	4681
effector_sacch_apio2_3589_[2061853_-_2062050]__1	+	4681	2622
SAC_004521;	+	2622	6156
SAC_004522;	+	6156	6407
effector_sacch_apio2_5224_[2080958_-_2080710]_(REVERSE_SENSE)__1	+	6407	58
SAC_004523;	+	58	1692
SAC_004524;	+	1692	1138
SAC_004525;	+	1138	791
SAC_004526;	+	791	814
SAC_004527;	+	814	853
SAC_004528;	+	853	245
SAC_004529;	+	245	427
SAC_004530;	+	427	133
SAC_004531;	+	133	3007
SAC_004532;	+	3007	1448
SAC_004533;	+	1448	1948
SAC_004534;	+	1948	632
SAC_004535;	+	632	1142
SAC_004536;	+	1142	2313
SAC_004537;	+	2313	381
SAC_004538;	+	381	642
effector_sacch_apio2_5152_[2120981_-_2120700]_(REVERSE_SENSE)__1	+	642	640
SAC_004539;	+	640	610
SAC_004540;	+	610	1536
SAC_004541;	+	1536	1171
effector_sacch_apio2_3705_[2130781_-_2130954]__1	+	1171	478
SAC_004542;	+	478	1714
SAC_004543;	+	1714	1002
SAC_004544;	+	1002	1602
SAC_004545;	+	1602	517
effector_sacch_apio2_5105_[2141691_-_2141311]_(REVERSE_SENSE)__1	+	517	693
effector_sacch_apio2_3734_[2142384_-_2142617]__1	+	693	242
SAC_004546;	+	242	296
SAC_004547;	+	296	769
effector_sacch_apio2_3744_[2147591_-_2147800]__1	+	769	683
SAC_004548;	+	683	415
SAC_004549;	+	415	748
SAC_004550;	+	748	3823
effector_sacch_apio2_3767_[2159969_-_2160838]__1	+	3823	577
SAC_004552;	+	577	25190
SAC_004553;	+	25190	35927
SAC_004554;	+	35927	1382
effector_sacch_apio2_5018_[2227118_-_2226969]_(REVERSE_SENSE)__1	+	1382	22
SAC_004555;	+	22	1137
SAC_004556;	+	1137	3466
SAC_004557;	+	3466	1497
SAC_004558;	+	1497	1578
SAC_004559;	+	1578	1989
SAC_004560;	+	1989	650
SAC_004561;	+	650	376
SAC_004562;	+	376	1465
SAC_004563;	+	1465	1054
effector_sacch_apio2_3861_[2259172_-_2259453]__1	+	1054	1625
SAC_004565;	+	1625	590
SAC_004566;	+	590	735
SAC_004567;	+	735	1150
SAC_004568;	+	1150	539
SAC_004569;	+	539	612
effector_sacch_apio2_4923_[2271403_-_2271176]_(REVERSE_SENSE)__1	+	612	70
SAC_004570;	+	70	569
SAC_004571;	+	569	920
SAC_004572;	+	920	795
SAC_004573;	+	795	844
SAC_004574;	+	844	886
SAC_004575;	+	886	1816
SAC_004576;	+	1816	672
SAC_004577;	+	672	283
SAC_004578;	+	283	1252
SAC_004579;	+	1252	2573
SAC_004580;	+	2573	818
SAC_004581;	+	818	740
SAC_004582;	+	740	2336
SAC_004583;	+	2336	1383
effector_sacch_apio2_3941_[2303299_-_2303526]__1	+	1383	2146
SAC_004584;	+	2146	3558
SAC_004585;	+	3558	726
SAC_004586;	+	726	1608
effector_sacch_apio2_4824_[2320781_-_2319903]_(REVERSE_SENSE)__1	+	1608	2272
SAC_004588;	+	2272	790
SAC_004589;	+	790	275
SAC_004590;	+	275	2599
SAC_004591;	+	2599	1719
SAC_004592;	+	1719	1416
SAC_004593;	+	1416	756
SAC_004594;	+	756	1297
SAC_004595;	+	1297	409
effector_sacch_apio2_4029_[2343096_-_2343245]__1	+	409	619
SAC_004596;	+	619	443
SAC_004597;	+	443	777
SAC_004598;	+	777	814
SAC_004599;	+	814	1315
SAC_004600;	+	1315	975
SAC_004601;	+	975	775
SAC_004602;	+	775	2976
SAC_004603;	+	2976	1563
SAC_004604;	+	1563	6059
SAC_004605;	+	6059	1475
SAC_004606;	+	1475	2545
SAC_004607;	+	2545	7567
SAC_004608;	+	7567	3958
SAC_004609;	+	3958	321
SAC_004610;	+	321	737
SAC_004611;	+	737	4469
effector_sacch_apio2_4129_[2413654_-_2413947]__1	+	4469	2174
SAC_004613;	+	2174	886
SAC_004614;	+	886	1227
effector_sacch_apio2_4640_[2421015_-_2420473]_(REVERSE_SENSE)__1	+	1227	1225
SAC_004616;	+	1225	40
effector_sacch_apio2_4634_[2423670_-_2423509]_(REVERSE_SENSE)__1	+	40	812
SAC_004617;	+	812	2875
SAC_004618;	+	2875	3836
SAC_004619;	+	3836	425
SAC_004620;	+	425	380
SAC_004621;	+	380	2549
effector_sacch_apio2_4592_[2447250_-_2447005]_(REVERSE_SENSE)__1	+	2549	809
SAC_004623;	+	809	127
SAC_004624;	+	127	1028
SAC_004625;	+	1028	2591
effector_sacch_apio2_4230_[2457094_-_2457768]__1	+	2591	1704
SAC_004627;	+	1704	734
SAC_004628;	+	734	1670
SAC_004629;	+	1670	3444
SAC_004630;	+	3444	537
SAC_004631;	+	537	2112
SAC_004632;	+	2112	951
effector_sacch_apio2_4539_[2477987_-_2477766]_(REVERSE_SENSE)__1	+	951	651
SAC_004634;	+	651	1475
SAC_004635;	+	1475	4158
SAC_004636;	+	4158	1865
SAC_004637;	+	1865	3382
SAC_004638;	+	3382	5222
effector_sacch_apio2_4500_[2502999_-_2502397]_(REVERSE_SENSE)__1	+	5222	2022
SAC_004639;	+	2022	2627
effector_sacch_apio2_4342_[2509029_-_2509202]__1	+	2627	1912
effector_sacch_apio2_4348_[2511114_-_2511371]__1	+	1912	3463
SAC_004641;	+	3463	667
SAC_004642;	+	667	3314
SAC_004643;	+	3314	815
SAC_004644;	+	815	1606
SAC_004645;	+	1606	63
SAC_004646;	+	63	495
SAC_004647;	+	495	434
SAC_004648;	+	434	371
SAC_004649;	+	371	5618
SAC_004650;	+	5618	3862
SAC_005894;	+	415	542
SAC_005895;	+	542	886
SAC_005896;	+	886	3231
SAC_005897;	+	3231	918
SAC_010195;	+	3744	2053
SAC_010196;	+	2053	9783
SAC_010197;	+	9783	442
SAC_010198;	+	442	46
SAC_010199;	+	46	533
SAC_010200;	+	533	43
SAC_010201;	+	43	172
SAC_010202;	+	172	1725
SAC_010203;	+	1725	2819
effector_sacch_apio36_52_[37535_-_37696]__1	+	2819	512
SAC_010204;	+	512	3434
SAC_010205;	+	3434	673
SAC_010206;	+	673	338
SAC_010207;	+	338	682
SAC_010208;	+	682	678
SAC_010209;	+	678	876
SAC_010210;	+	876	327
SAC_010211;	+	327	874
SAC_010212;	+	874	654
SAC_010213;	+	654	641
SAC_010214;	+	641	481
SAC_010215;	+	481	1356
SAC_010216;	+	1356	2865
SAC_010217;	+	2865	1286
SAC_010218;	+	1286	2622
SAC_010219;	+	2622	346
SAC_010220;	+	346	217
SAC_010221;	+	217	4581
effector_sacch_apio36_157_[88828_-_89292]__1	+	4581	1349
SAC_010223;	+	1349	266
SAC_010224;	+	266	523
SAC_010225;	+	523	19118
SAC_010226;	+	19118	230
SAC_010227;	+	230	9130
SAC_010228;	+	9130	574
SAC_010229;	+	574	143
SAC_010230;	+	143	996
SAC_010231;	+	996	637
SAC_010232;	+	637	2996
SAC_010233;	+	2996	1502
SAC_010234;	+	1502	700
SAC_010235;	+	700	862
SAC_010236;	+	862	1796
SAC_010237;	+	1796	393
SAC_010238;	+	393	4228
SAC_010239;	+	4228	1417
SAC_010240;	+	1417	1022
SAC_010241;	+	1022	448
SAC_010242;	+	448	616
SAC_010243;	+	616	734
SAC_010244;	+	734	389
SAC_010245;	+	389	677
SAC_010246;	+	677	707
SAC_010247;	+	707	4838
SAC_010248;	+	4838	2859
SAC_010249;	+	2859	1449
SAC_010250;	+	1449	810
SAC_010251;	+	810	857
SAC_010252;	+	857	314
SAC_010253;	+	314	560
effector_sacch_apio36_341_[203098_-_203457]__1	+	560	1120
SAC_010255;	+	1120	1076
SAC_010256;	+	1076	2813
SAC_010257;	+	2813	772
SAC_010258;	+	772	548
SAC_010259;	+	548	1226
SAC_010260;	+	1226	630
SAC_010261;	+	630	760
SAC_010262;	+	760	215
SAC_010263;	+	215	565
SAC_010264;	+	565	1088
effector_sacch_apio36_401_[230666_-_231034]__1	+	1088	2186
SAC_010266;	+	2186	139
SAC_010267;	+	139	702
SAC_010268;	+	702	1313
SAC_010269;	+	1313	1610
SAC_010270;	+	1610	227
SAC_010271;	+	227	913
SAC_010272;	+	913	473
SAC_010273;	+	473	413
effector_sacch_apio36_446_[249412_-_249591]__1	+	413	852
SAC_010274;	+	852	579
SAC_010275;	+	579	871
SAC_010276;	+	871	1297
SAC_010277;	+	1297	11122
effector_sacch_apio36_9942_[270773_-_270258]_(REVERSE_SENSE)__1	+	11122	1172
SAC_010279;	+	1172	4210
SAC_010280;	+	4210	571
SAC_010281;	+	571	21825
SAC_010282;	+	21825	1035
SAC_010283;	+	1035	286
SAC_010284;	+	286	932
SAC_010285;	+	932	4248
SAC_010286;	+	4248	905
SAC_010287;	+	905	193
SAC_010288;	+	193	422
SAC_010289;	+	422	661
SAC_010290;	+	661	502
SAC_010291;	+	502	3709
SAC_010292;	+	3709	9886
SAC_010293;	+	9886	1125
SAC_010294;	+	1125	22
SAC_010295;	+	22	659
SAC_010296;	+	659	749
SAC_010297;	+	749	355
SAC_010298;	+	355	1027
SAC_010299;	+	1027	3912
effector_sacch_apio36_624_[361553_-_361786]__1	+	3912	7172
SAC_010300;	+	7172	1161
SAC_010301;	+	1161	1845
effector_sacch_apio36_649_[375553_-_375705]__1	+	1845	908
SAC_010303;	+	908	329
SAC_010304;	+	329	910
SAC_010305;	+	910	4079
SAC_010306;	+	4079	6395
effector_sacch_apio36_689_[395259_-_395459]__1	+	6395	3280
SAC_010308;	+	3280	1084
effector_sacch_apio36_703_[400459_-_400872]__1	+	1084	4664
SAC_010310;	+	4664	1909
SAC_010311;	+	1909	150
SAC_010312;	+	150	1466
SAC_010313;	+	1466	805
SAC_010314;	+	805	1098
SAC_010315;	+	1098	3589
SAC_010316;	+	3589	3453
effector_sacch_apio36_9661_[428918_-_428769]_(REVERSE_SENSE)__1	+	3453	10486
effector_sacch_apio36_781_[439404_-_439628]__1	+	10486	6386
SAC_010317;	+	6386	5921
effector_sacch_apio36_9603_[453840_-_453643]_(REVERSE_SENSE)__1	+	5921	4304
SAC_010318;	+	4304	1178
SAC_010319;	+	1178	1940
SAC_010320;	+	1940	1139
SAC_010321;	+	1139	47447
SAC_010322;	+	47447	18986
SAC_010323;	+	18986	13101
SAC_010324;	+	13101	506
SAC_010325;	+	506	9066
SAC_010326;	+	9066	10470
SAC_010327;	+	10470	3955
SAC_010328;	+	3955	380
SAC_010329;	+	380	150
SAC_010330;	+	150	583
SAC_010331;	+	583	3947
SAC_010332;	+	3947	2025
SAC_010333;	+	2025	707
SAC_010334;	+	707	101
SAC_010335;	+	101	860
effector_sacch_apio36_9469_[609096_-_608884]_(REVERSE_SENSE)__1	+	860	5562
SAC_010337;	+	5562	1759
SAC_010338;	+	1759	1775
effector_sacch_apio36_9448_[620387_-_620148]_(REVERSE_SENSE)__1	+	1775	3769
SAC_010340;	+	3769	850
SAC_010341;	+	850	819
SAC_010342;	+	819	1500
SAC_010343;	+	1500	909
SAC_010344;	+	909	637
SAC_010345;	+	637	2221
SAC_010346;	+	2221	1905
SAC_010347;	+	1905	749
SAC_010348;	+	749	1032
SAC_010349;	+	1032	1264
SAC_010350;	+	1264	399
effector_sacch_apio36_9376_[655821_-_655663]_(REVERSE_SENSE)__1	+	399	950
SAC_010351;	+	950	1277
SAC_010352;	+	1277	14014
SAC_010353;	+	14014	541
SAC_010354;	+	541	2109
SAC_010355;	+	2109	482
SAC_010356;	+	482	1665
SAC_010357;	+	1665	4468
effector_sacch_apio36_1081_[689556_-_689720]__1	+	4468	3565
SAC_010358;	+	3565	834
SAC_010359;	+	834	725
SAC_010360;	+	725	519
SAC_010361;	+	519	737
SAC_010362;	+	737	630
SAC_010363;	+	630	1066
effector_sacch_apio36_1107_[704889_-_705113]__1	+	1066	2792
SAC_010365;	+	2792	390
SAC_010366;	+	390	851
SAC_010367;	+	851	771
SAC_010368;	+	771	427
SAC_010369;	+	427	432
SAC_010370;	+	432	426
SAC_010371;	+	426	767
SAC_010372;	+	767	794
SAC_010373;	+	794	189
SAC_010374;	+	189	1754
SAC_010375;	+	1754	1296
SAC_010376;	+	1296	56
SAC_010377;	+	56	255
SAC_010378;	+	255	1185
SAC_010379;	+	1185	1323
SAC_010380;	+	1323	1002
SAC_010381;	+	1002	661
SAC_010382;	+	661	711
SAC_010383;	+	711	1739
SAC_010384;	+	1739	1017
SAC_010385;	+	1017	3500
SAC_010386;	+	3500	700
SAC_010387;	+	700	974
SAC_010388;	+	974	222
SAC_010389;	+	222	1474
SAC_010390;	+	1474	598
SAC_010391;	+	598	3972
SAC_010392;	+	3972	101
SAC_010393;	+	101	573
SAC_010394;	+	573	1286
effector_sacch_apio36_1252_[785187_-_785348]__1	+	1286	265
SAC_010395;	+	265	2235
SAC_010396;	+	2235	923
SAC_010397;	+	923	638
SAC_010398;	+	638	314
SAC_010399;	+	314	18
SAC_010400;	+	18	891
SAC_010401;	+	891	600
SAC_010402;	+	600	563
SAC_010403;	+	563	2118
effector_sacch_apio36_9071_[808534_-_808097]_(REVERSE_SENSE)__1	+	2118	4515
SAC_010405;	+	4515	970
SAC_010406;	+	970	18549
SAC_010407;	+	18549	836
SAC_010408;	+	836	39120
SAC_010409;	+	39120	5704
SAC_010410;	+	5704	240
SAC_010411;	+	240	5791
effector_sacch_apio36_9007_[893035_-_892844]_(REVERSE_SENSE)__1	+	5791	2463
effector_sacch_apio36_1385_[895498_-_895683]__1	+	2463	3950
SAC_010413;	+	3950	1790
SAC_010414;	+	1790	11585
SAC_010415;	+	11585	2035
SAC_010416;	+	2035	9124
SAC_010417;	+	9124	1133
SAC_010418;	+	1133	800
SAC_010419;	+	800	780
SAC_010420;	+	780	182
SAC_010421;	+	182	612
SAC_010422;	+	612	313
SAC_010423;	+	313	13130
SAC_010424;	+	13130	777
SAC_010425;	+	777	287
SAC_010426;	+	287	2274
SAC_010427;	+	2274	4065
SAC_010428;	+	4065	1322
SAC_010429;	+	1322	1225
SAC_010430;	+	1225	699
SAC_010431;	+	699	1388
SAC_010432;	+	1388	902
SAC_010433;	+	902	347
SAC_010434;	+	347	1241
effector_sacch_apio36_1517_[990327_-_990932]__1	+	1241	884
SAC_010436;	+	884	950
SAC_010437;	+	950	3228
SAC_010438;	+	3228	1712
SAC_010439;	+	1712	2488
SAC_010440;	+	2488	2162
SAC_010441;	+	2162	3252
SAC_010442;	+	3252	5076
SAC_010443;	+	5076	1207
SAC_010444;	+	1207	856
SAC_010445;	+	856	415
SAC_010446;	+	415	1085
SAC_010447;	+	1085	329
SAC_010448;	+	329	2026
SAC_010449;	+	2026	5619
SAC_010450;	+	5619	1649
SAC_010451;	+	1649	1049
SAC_010452;	+	1049	266
SAC_010453;	+	266	1488
SAC_010454;	+	1488	2287
SAC_010455;	+	2287	1855
SAC_010456;	+	1855	1123
SAC_010457;	+	1123	404
SAC_010458;	+	404	672
SAC_010459;	+	672	2404
SAC_010460;	+	2404	1549
SAC_010461;	+	1549	174
SAC_010462;	+	174	875
SAC_010463;	+	875	933
SAC_010464;	+	933	6708
SAC_010465;	+	6708	2512
SAC_010466;	+	2512	1288
SAC_010467;	+	1288	1446
SAC_010468;	+	1446	4765
SAC_010469;	+	4765	221
SAC_010470;	+	221	604
SAC_010471;	+	604	1044
SAC_010472;	+	1044	2158
SAC_010473;	+	2158	52
effector_sacch_apio36_8661_[1112031_-_1111816]_(REVERSE_SENSE)__1	+	52	1038
SAC_010474;	+	1038	897
SAC_010475;	+	897	1461
SAC_010476;	+	1461	5298
SAC_010477;	+	5298	4167
SAC_010478;	+	4167	675
SAC_010479;	+	675	8615
SAC_010480;	+	8615	3905
SAC_010481;	+	3905	521
effector_sacch_apio36_8597_[1148285_-_1147527]_(REVERSE_SENSE)__1	+	521	1973
SAC_010483;	+	1973	152
SAC_010484;	+	152	1364
SAC_010485;	+	1364	1708
SAC_010486;	+	1708	11685
SAC_010487;	+	11685	7950
SAC_010488;	+	7950	134
effector_sacch_apio36_1824_[1182640_-_1182834]__1	+	134	268
SAC_010489;	+	268	717
SAC_010490;	+	717	4940
SAC_010491;	+	4940	880
SAC_010492;	+	880	758
SAC_010493;	+	758	236
SAC_010494;	+	236	3029
SAC_010495;	+	3029	9374
SAC_010496;	+	9374	2408
SAC_010497;	+	2408	1862
SAC_010498;	+	1862	321
SAC_010499;	+	321	1229
SAC_010500;	+	1229	709
SAC_010501;	+	709	449
SAC_010502;	+	449	1645
SAC_010503;	+	1645	2151
SAC_010504;	+	2151	283
SAC_010505;	+	283	6630
effector_sacch_apio36_8431_[1246334_-_1246128]_(REVERSE_SENSE)__1	+	6630	2782
SAC_010507;	+	2782	1203
SAC_010508;	+	1203	1757
SAC_010509;	+	1757	825
SAC_010510;	+	825	1397
SAC_010511;	+	1397	290
SAC_010512;	+	290	1886
SAC_010513;	+	1886	597
SAC_010514;	+	597	287
SAC_010515;	+	287	250
SAC_010516;	+	250	105
effector_sacch_apio36_2027_[1274454_-_1274795]__1	+	105	995
SAC_010517;	+	995	1528
effector_sacch_apio36_8360_[1278691_-_1278485]_(REVERSE_SENSE)__1	+	1528	3904
effector_sacch_apio36_8353_[1282744_-_1282595]_(REVERSE_SENSE)__1	+	3904	3034
SAC_010519;	+	3034	527
SAC_010520;	+	527	523
SAC_010521;	+	523	1949
SAC_010522;	+	1949	1687
SAC_010523;	+	1687	3453
SAC_010524;	+	3453	5766
SAC_010525;	+	5766	4433
SAC_010526;	+	4433	3827
SAC_010527;	+	3827	21
SAC_010528;	+	21	2667
effector_sacch_apio36_8273_[1327039_-_1326731]_(REVERSE_SENSE)__1	+	2667	905
SAC_010529;	+	905	1356
SAC_010530;	+	1356	2328
SAC_010531;	+	2328	1115
SAC_010532;	+	1115	1231
SAC_010533;	+	1231	751
SAC_010534;	+	751	536
SAC_010535;	+	536	886
SAC_010536;	+	886	4195
SAC_010537;	+	4195	2616
SAC_010538;	+	2616	8249
SAC_010539;	+	8249	2322
SAC_010540;	+	2322	854
SAC_010541;	+	854	754
SAC_010542;	+	754	595
SAC_010543;	+	595	1113
SAC_010544;	+	1113	516
SAC_010545;	+	516	508
SAC_010546;	+	508	2940
SAC_010547;	+	2940	1709
SAC_010548;	+	1709	960
SAC_010549;	+	960	542
SAC_010550;	+	542	800
SAC_010551;	+	800	476
SAC_010552;	+	476	1335
SAC_010553;	+	1335	71
SAC_010554;	+	71	690
SAC_010555;	+	690	5135
SAC_010556;	+	5135	235
SAC_010557;	+	235	666
SAC_010558;	+	666	252
SAC_010559;	+	252	3959
SAC_010560;	+	3959	930
SAC_010561;	+	930	467
SAC_010562;	+	467	2482
effector_sacch_apio36_8054_[1436461_-_1436285]_(REVERSE_SENSE)__1	+	2482	1956
SAC_010564;	+	1956	6011
effector_sacch_apio36_2332_[1446551_-_1446736]__1	+	6011	2444
SAC_010566;	+	2444	3402
effector_sacch_apio36_8016_[1454321_-_1454154]_(REVERSE_SENSE)__1	+	3402	2289
SAC_010568;	+	2289	6333
SAC_010569;	+	6333	1825
SAC_010570;	+	1825	939
SAC_010571;	+	939	1371
SAC_010572;	+	1371	1554
SAC_010573;	+	1554	854
SAC_010574;	+	854	969
SAC_010575;	+	969	1352
effector_sacch_apio36_2407_[1484535_-_1484792]__1	+	1352	1103
SAC_010577;	+	1103	1652
SAC_010578;	+	1652	7909
SAC_010579;	+	7909	641
SAC_010580;	+	641	1096
SAC_010581;	+	1096	4263
effector_sacch_apio36_7906_[1510217_-_1510002]_(REVERSE_SENSE)__1	+	4263	2362
SAC_010583;	+	2362	832
SAC_010584;	+	832	12189
SAC_010585;	+	12189	511
effector_sacch_apio36_7866_[1534000_-_1533800]_(REVERSE_SENSE)__1	+	511	3000
SAC_010586;	+	3000	461
SAC_010587;	+	461	2167
SAC_010588;	+	2167	701
SAC_010589;	+	701	242
SAC_010590;	+	242	726
SAC_010591;	+	726	2079
SAC_010592;	+	2079	1588
SAC_010593;	+	1588	749
SAC_010594;	+	749	571
SAC_010595;	+	571	940
SAC_010596;	+	940	1001
SAC_010597;	+	1001	820
SAC_010598;	+	820	1287
SAC_010599;	+	1287	659
SAC_010600;	+	659	691
SAC_010601;	+	691	3274
SAC_010602;	+	3274	685
SAC_010603;	+	685	2215
SAC_010604;	+	2215	318
SAC_010605;	+	318	766
SAC_010606;	+	766	1295
SAC_010607;	+	1295	971
effector_sacch_apio36_2630_[1592866_-_1593294]__1	+	971	3057
effector_sacch_apio36_7738_[1596617_-_1596351]_(REVERSE_SENSE)__1	+	3057	2762
SAC_010610;	+	2762	446
SAC_010611;	+	446	2362
SAC_010612;	+	2362	866
effector_sacch_apio36_7718_[1607249_-_1606977]_(REVERSE_SENSE)__1	+	866	8247
SAC_010613;	+	8247	3364
SAC_010614;	+	3364	12136
SAC_010615;	+	12136	3807
SAC_010616;	+	3807	1910
SAC_010617;	+	1910	1395
SAC_010618;	+	1395	1232
SAC_010619;	+	1232	1560
SAC_010620;	+	1560	960
SAC_010621;	+	960	3758
SAC_010622;	+	3758	364
SAC_010623;	+	364	2042
SAC_010624;	+	2042	4623
effector_sacch_apio36_7606_[1677629_-_1677282]_(REVERSE_SENSE)__1	+	4623	5121
SAC_010626;	+	5121	5589
SAC_010627;	+	5589	3382
SAC_010628;	+	3382	1599
effector_sacch_apio36_2819_[1700861_-_1701031]__1	+	1599	2891
SAC_010629;	+	2891	3389
effector_sacch_apio36_7531_[1712385_-_1712203]_(REVERSE_SENSE)__1	+	3389	2151
effector_sacch_apio36_2852_[1714536_-_1714685]__1	+	2151	3286
SAC_010630;	+	3286	8699
SAC_010631;	+	8699	534
SAC_010632;	+	534	1152
SAC_010633;	+	1152	1121
SAC_010634;	+	1121	460
SAC_010635;	+	460	1737
SAC_010636;	+	1737	4758
effector_sacch_apio36_7467_[1745949_-_1745686]_(REVERSE_SENSE)__1	+	4758	2270
SAC_010638;	+	2270	5499
SAC_010639;	+	5499	1278
SAC_010640;	+	1278	2257
effector_sacch_apio36_7431_[1762314_-_1762126]_(REVERSE_SENSE)__1	+	2257	592
SAC_010641;	+	592	298
effector_sacch_apio36_7423_[1765045_-_1764818]_(REVERSE_SENSE)__1	+	298	463
SAC_010642;	+	463	7872
SAC_010643;	+	7872	603
SAC_010644;	+	603	1047
SAC_010645;	+	1047	693
SAC_010646;	+	693	567
SAC_010647;	+	567	735
SAC_010648;	+	735	740
SAC_010649;	+	740	760
SAC_010650;	+	760	794
SAC_010651;	+	794	490
SAC_010652;	+	490	6197
SAC_010653;	+	6197	203
SAC_010654;	+	203	1370
SAC_010655;	+	1370	495
effector_sacch_apio36_7348_[1814771_-_1814379]_(REVERSE_SENSE)__1	+	495	1384
SAC_010657;	+	1384	813
SAC_010658;	+	813	2479
SAC_010659;	+	2479	1437
SAC_010660;	+	1437	846
SAC_010661;	+	846	1776
SAC_010662;	+	1776	553
SAC_010663;	+	553	436
SAC_010664;	+	436	2523
effector_sacch_apio36_7304_[1842198_-_1841785]_(REVERSE_SENSE)__1	+	2523	2665
SAC_010666;	+	2665	1287
SAC_010667;	+	1287	711
SAC_010668;	+	711	2087
SAC_010669;	+	2087	23
SAC_010670;	+	23	3726
SAC_010671;	+	3726	2027
SAC_010672;	+	2027	1053
SAC_010673;	+	1053	1364
SAC_010674;	+	1364	2841
SAC_010675;	+	2841	2214
effector_sacch_apio36_3139_[1877195_-_1877428]__1	+	2214	537
SAC_010677;	+	537	808
SAC_010678;	+	808	1948
SAC_010679;	+	1948	1916
SAC_010680;	+	1916	1495
SAC_010681;	+	1495	151
SAC_010682;	+	151	18439
SAC_010683;	+	18439	947
SAC_010684;	+	947	2655
SAC_010685;	+	2655	3374
SAC_010686;	+	3374	645
effector_sacch_apio36_7150_[1928302_-_1928042]_(REVERSE_SENSE)__1	+	645	1525
SAC_010688;	+	1525	4221
SAC_010689;	+	4221	751
SAC_010690;	+	751	1084
SAC_010691;	+	1084	439
SAC_010692;	+	439	2375
SAC_010693;	+	2375	20442
SAC_010694;	+	20442	341
SAC_010695;	+	341	1659
SAC_010696;	+	1659	156
SAC_010697;	+	156	1562
SAC_010698;	+	1562	7770
SAC_010699;	+	7770	2054
SAC_010700;	+	2054	10338
SAC_010701;	+	10338	9973
SAC_010702;	+	9973	4181
SAC_010703;	+	4181	2077
SAC_010704;	+	2077	1728
effector_sacch_apio36_7011_[2020444_-_2020211]_(REVERSE_SENSE)__1	+	1728	20030
SAC_010705;	+	20030	1019
SAC_010706;	+	1019	929
SAC_010707;	+	929	41
SAC_010708;	+	41	2507
effector_sacch_apio36_6987_[2051066_-_2050518]_(REVERSE_SENSE)__1	+	2507	3663
SAC_010710;	+	3663	6680
SAC_010711;	+	6680	830
SAC_010712;	+	830	708
SAC_010713;	+	708	268
SAC_010714;	+	268	1678
SAC_010715;	+	1678	367
SAC_010716;	+	367	1093
SAC_010717;	+	1093	1099
SAC_010718;	+	1099	4919
SAC_010719;	+	4919	2264
SAC_010720;	+	2264	63
effector_sacch_apio36_6908_[2089373_-_2089149]_(REVERSE_SENSE)__1	+	63	3346
SAC_010721;	+	3346	442
SAC_010722;	+	442	455
SAC_010723;	+	455	744
SAC_010724;	+	744	182
SAC_010725;	+	182	493
SAC_010726;	+	493	670
SAC_010727;	+	670	456
SAC_010728;	+	456	6130
SAC_010729;	+	6130	1412
SAC_010730;	+	1412	332
SAC_010731;	+	332	890
SAC_010732;	+	890	39
SAC_010733;	+	39	351
SAC_010734;	+	351	948
SAC_010735;	+	948	1876
SAC_010736;	+	1876	1311
SAC_010737;	+	1311	3677
SAC_010738;	+	3677	1550
effector_sacch_apio36_3563_[2144336_-_2144689]__1	+	1550	1037
SAC_010740;	+	1037	250
SAC_010741;	+	250	1539
SAC_010742;	+	1539	2893
SAC_010743;	+	2893	1789
SAC_010744;	+	1789	1891
SAC_010745;	+	1891	1339
SAC_010746;	+	1339	532
SAC_010747;	+	532	2384
SAC_010748;	+	2384	181
SAC_010749;	+	181	782
SAC_010750;	+	782	1446
effector_sacch_apio36_3642_[2188171_-_2188371]__1	+	1446	5154
SAC_010752;	+	5154	233
SAC_010753;	+	233	2674
SAC_010754;	+	2674	868
SAC_010755;	+	868	988
SAC_010756;	+	988	3675
SAC_010757;	+	3675	1169
SAC_010758;	+	1169	5562
SAC_010759;	+	5562	1043
SAC_010760;	+	1043	6186
SAC_010761;	+	6186	2732
effector_sacch_apio36_6618_[2238402_-_2237629]_(REVERSE_SENSE)__1	+	2732	12753
SAC_010763;	+	12753	724
SAC_010764;	+	724	1105
SAC_010765;	+	1105	552
effector_sacch_apio36_3772_[2261144_-_2261488]__1	+	552	3037
SAC_010767;	+	3037	4240
effector_sacch_apio36_3784_[2270357_-_2270524]__1	+	4240	39
SAC_010768;	+	39	618
SAC_010769;	+	618	827
SAC_010770;	+	827	1483
SAC_010771;	+	1483	1684
SAC_010772;	+	1684	95
SAC_010773;	+	95	502
SAC_010774;	+	502	1298
SAC_010775;	+	1298	1022
SAC_010776;	+	1022	1018
effector_sacch_apio36_3820_[2289562_-_2289882]__1	+	1018	1022
SAC_010778;	+	1022	185
SAC_010779;	+	185	443
SAC_010780;	+	443	2191
SAC_010781;	+	2191	1052
SAC_010782;	+	1052	1034
SAC_010783;	+	1034	930
SAC_010784;	+	930	1283
effector_sacch_apio36_6482_[2307417_-_2307202]_(REVERSE_SENSE)__1	+	1283	2423
SAC_010786;	+	2423	89
SAC_010787;	+	89	32822
SAC_010788;	+	32822	8542
SAC_010789;	+	8542	11506
SAC_010790;	+	11506	505
SAC_010791;	+	505	56
SAC_010792;	+	56	384
SAC_010793;	+	384	445
SAC_010794;	+	445	1516
SAC_010795;	+	1516	652
SAC_010796;	+	652	235
SAC_010797;	+	235	2009
SAC_010798;	+	2009	208
effector_sacch_apio36_3914_[2386852_-_2387136]__1	+	208	2154
SAC_010800;	+	2154	1283
SAC_010801;	+	1283	445
SAC_010802;	+	445	606
effector_sacch_apio36_3931_[2395617_-_2395772]__1	+	606	124
effector_sacch_apio36_3932_[2395896_-_2396249]__1	+	124	4462
SAC_010804;	+	4462	579
SAC_010805;	+	579	1267
SAC_010806;	+	1267	1083
SAC_010807;	+	1083	1333
SAC_010808;	+	1333	1434
SAC_010809;	+	1434	223
SAC_010810;	+	223	688
SAC_010811;	+	688	268
SAC_010812;	+	268	1158
SAC_010813;	+	1158	627
SAC_010814;	+	627	863
SAC_010815;	+	863	363
SAC_010816;	+	363	1260
SAC_010817;	+	1260	260
SAC_010818;	+	260	1183
SAC_010819;	+	1183	100
SAC_010820;	+	100	2341
SAC_010821;	+	2341	1216
SAC_010822;	+	1216	1072
SAC_010823;	+	1072	805
SAC_010824;	+	805	761
SAC_010825;	+	761	1045
SAC_010826;	+	1045	2022
SAC_010827;	+	2022	2289
SAC_010828;	+	2289	972
SAC_010829;	+	972	2899
SAC_010830;	+	2899	939
SAC_010831;	+	939	5224
SAC_010832;	+	5224	886
SAC_010833;	+	886	1993
SAC_010834;	+	1993	598
SAC_010835;	+	598	1804
SAC_010836;	+	1804	718
SAC_010837;	+	718	740
SAC_010838;	+	740	677
SAC_010839;	+	677	114
SAC_010840;	+	114	5633
effector_sacch_apio36_6197_[2493095_-_2492943]_(REVERSE_SENSE)__1	+	5633	2243
SAC_010842;	+	2243	5582
effector_sacch_apio36_4114_[2502644_-_2502805]__1	+	5582	5093
SAC_010844;	+	5093	1942
SAC_010845;	+	1942	244
SAC_010846;	+	244	5865
SAC_010847;	+	5865	1206
SAC_010848;	+	1206	219
SAC_010849;	+	219	650
SAC_010850;	+	650	340
SAC_010851;	+	340	793
SAC_010852;	+	793	9992
SAC_010853;	+	9992	405
SAC_010854;	+	405	720
SAC_010855;	+	720	1226
SAC_010856;	+	1226	566
SAC_010857;	+	566	2034
SAC_010858;	+	2034	1523
SAC_010859;	+	1523	10700
SAC_010860;	+	10700	1448
SAC_010861;	+	1448	395
SAC_010862;	+	395	867
SAC_010863;	+	867	3214
SAC_010864;	+	3214	1480
SAC_010865;	+	1480	3209
SAC_010866;	+	3209	126
SAC_010867;	+	126	8518
SAC_010868;	+	8518	2497
SAC_010869;	+	2497	1022
SAC_010870;	+	1022	1508
SAC_010871;	+	1508	1293
SAC_010872;	+	1293	3337
SAC_010873;	+	3337	790
SAC_010874;	+	790	2225
SAC_010875;	+	2225	517
effector_sacch_apio36_4311_[2620495_-_2620791]__1	+	517	4568
SAC_010876;	+	4568	3409
SAC_010877;	+	3409	609
SAC_010878;	+	609	594
SAC_010879;	+	594	3675
SAC_010880;	+	3675	829
SAC_010881;	+	829	689
SAC_010882;	+	689	1292
SAC_010883;	+	1292	5624
SAC_010884;	+	5624	1617
SAC_010885;	+	1617	6087
SAC_010886;	+	6087	257
SAC_010887;	+	257	3461
SAC_010888;	+	3461	1077
SAC_010889;	+	1077	444
SAC_010890;	+	444	809
SAC_010891;	+	809	958
SAC_010892;	+	958	403
SAC_010893;	+	403	372
SAC_010894;	+	372	801
effector_sacch_apio36_4462_[2702653_-_2702865]__1	+	801	167
SAC_010895;	+	167	13886
SAC_010896;	+	13886	3911
SAC_010897;	+	3911	2136
SAC_010898;	+	2136	6879
SAC_010899;	+	6879	1179
SAC_010900;	+	1179	3585
effector_sacch_apio36_4529_[2746431_-_2746604]__1	+	3585	505
SAC_010901;	+	505	411
SAC_010902;	+	411	2613
SAC_010903;	+	2613	1099
SAC_010904;	+	1099	1981
SAC_010905;	+	1981	2270
SAC_010906;	+	2270	3950
SAC_010907;	+	3950	191
effector_sacch_apio36_5711_[2770459_-_2770304]_(REVERSE_SENSE)__1	+	191	1121
SAC_010908;	+	1121	1047
SAC_010909;	+	1047	176
SAC_010910;	+	176	1146
SAC_010911;	+	1146	499
SAC_010912;	+	499	510
SAC_010913;	+	510	741
SAC_010914;	+	741	1109
SAC_010915;	+	1109	1928
SAC_010916;	+	1928	1019
SAC_010917;	+	1019	691
SAC_010918;	+	691	1604
SAC_010919;	+	1604	5166
SAC_010920;	+	5166	1837
SAC_010921;	+	1837	4854
SAC_010922;	+	4854	604
SAC_010923;	+	604	2652
SAC_010924;	+	2652	3964
SAC_010925;	+	3964	3553
SAC_010926;	+	3553	1846
SAC_010927;	+	1846	880
SAC_010928;	+	880	572
SAC_010929;	+	572	1986
SAC_010930;	+	1986	1560
SAC_010931;	+	1560	1356
SAC_010932;	+	1356	3416
SAC_010933;	+	3416	2320
SAC_010934;	+	2320	450
SAC_010935;	+	450	829
SAC_010936;	+	829	611
SAC_010937;	+	611	656
SAC_010938;	+	656	1273
SAC_010939;	+	1273	2369
SAC_010940;	+	2369	631
SAC_010941;	+	631	2977
effector_sacch_apio36_4778_[2870943_-_2871290]__1	+	2977	4015
SAC_010943;	+	4015	1325
SAC_010944;	+	1325	737
SAC_010945;	+	737	1820
effector_sacch_apio36_4798_[2883458_-_2883643]__1	+	1820	1087
SAC_010947;	+	1087	811
SAC_010948;	+	811	676
SAC_010949;	+	676	112
SAC_010950;	+	112	1768
SAC_010951;	+	1768	674
SAC_010952;	+	674	2421
SAC_010953;	+	2421	1894
SAC_010954;	+	1894	957
effector_sacch_apio36_4846_[2906463_-_2906762]__1	+	957	450
SAC_010956;	+	450	1491
SAC_010957;	+	1491	485
SAC_010958;	+	485	1042
effector_sacch_apio36_5456_[2915919_-_2915392]_(REVERSE_SENSE)__1	+	1042	1888
SAC_010960;	+	1888	1637
effector_sacch_apio36_5447_[2921266_-_2920670]_(REVERSE_SENSE)__1	+	1637	3023
SAC_010962;	+	3023	1940
SAC_010963;	+	1940	1976
effector_sacch_apio36_4894_[2932246_-_2932533]__1	+	1976	1917
SAC_010965;	+	1917	3075
SAC_010966;	+	3075	2186
effector_sacch_apio36_4919_[2942495_-_2942797]__1	+	2186	1926
SAC_010968;	+	1926	1795
SAC_010969;	+	1795	400
SAC_010970;	+	400	531
SAC_010971;	+	531	685
SAC_010972;	+	685	2085
effector_sacch_apio36_5374_[2958662_-_2958447]_(REVERSE_SENSE)__1	+	2085	578
SAC_010974;	+	578	591
SAC_010975;	+	591	4194
SAC_010976;	+	4194	360
SAC_010977;	+	360	659
SAC_010978;	+	659	3237
SAC_010979;	+	3237	1322
SAC_010980;	+	1322	509
SAC_010981;	+	509	1030
SAC_010982;	+	1030	2160
SAC_010983;	+	2160	929
SAC_010984;	+	929	451
SAC_010985;	+	451	2569
effector_sacch_apio36_5297_[3001121_-_3000840]_(REVERSE_SENSE)__1	+	2569	2054
SAC_010987;	+	2054	1710
SAC_010988;	+	1710	1104
SAC_010989;	+	1104	3537
SAC_010990;	+	3537	4951
SAC_010991;	+	4951	1814
SAC_010992;	+	1814	1795
SAC_010993;	+	1795	2360
SAC_010994;	+	2360	222
SAC_010995;	+	222	457
SAC_010996;	+	457	7902
SAC_010997;	+	7902	2747
SAC_010998;	+	2747	384
effector_sacch_apio36_5207_[3054887_-_3054675]_(REVERSE_SENSE)__1	+	384	2232
effector_sacch_apio36_5140_[3057119_-_3057685]__1	+	2232	4791
SAC_011000;	+	4791	841
SAC_011001;	+	841	1693
SAC_011002;	+	1693	35494
SAC_008499;	+	31242	2253
SAC_008500;	+	2253	2412
SAC_008501;	+	2412	4486
SAC_008502;	+	4486	395
SAC_008503;	+	395	679
effector_sacch_apio34_11265_[47673_-_47524]_(REVERSE_SENSE)__1	+	679	345
SAC_008504;	+	345	273
SAC_008505;	+	273	608
SAC_008506;	+	608	1663
effector_sacch_apio34_11239_[58945_-_57914]_(REVERSE_SENSE)__1	+	1663	672
SAC_008508;	+	672	245
SAC_008509;	+	245	3908
SAC_008510;	+	3908	2527
SAC_008511;	+	2527	789
SAC_008512;	+	789	752
SAC_008513;	+	752	3066
SAC_008514;	+	3066	7513
effector_sacch_apio34_11173_[91048_-_90839]_(REVERSE_SENSE)__1	+	7513	787
SAC_008515;	+	787	637
SAC_008516;	+	637	1233
SAC_008517;	+	1233	585
SAC_008518;	+	585	518
SAC_008519;	+	518	2361
SAC_008520;	+	2361	2674
SAC_008521;	+	2674	4333
effector_sacch_apio34_164_[115587_-_115955]__1	+	4333	24
effector_sacch_apio34_166_[115979_-_116767]__1	+	24	1845
SAC_008523;	+	1845	1310
SAC_008524;	+	1310	1124
SAC_008525;	+	1124	886
SAC_008526;	+	886	5185
SAC_008527;	+	5185	6211
SAC_008528;	+	6211	1430
SAC_008529;	+	1430	1208
SAC_008530;	+	1208	602
SAC_008531;	+	602	1267
SAC_008532;	+	1267	3205
effector_sacch_apio34_11049_[156904_-_156662]_(REVERSE_SENSE)__1	+	3205	1484
SAC_008533;	+	1484	1479
SAC_008534;	+	1479	1165
SAC_008535;	+	1165	1634
SAC_008536;	+	1634	5004
SAC_008537;	+	5004	846
SAC_008538;	+	846	37
SAC_008539;	+	37	5124
effector_sacch_apio34_292_[183343_-_183642]__1	+	5124	2680
SAC_008541;	+	2680	1980
SAC_008542;	+	1980	1354
SAC_008543;	+	1354	1533
SAC_008544;	+	1533	877
SAC_008545;	+	877	198
SAC_008546;	+	198	1639
effector_sacch_apio34_10972_[202618_-_202214]_(REVERSE_SENSE)__1	+	1639	2473
SAC_008548;	+	2473	28448
SAC_008549;	+	28448	2984
SAC_008550;	+	2984	908
SAC_008551;	+	908	1042
SAC_008552;	+	1042	3811
effector_sacch_apio34_10915_[255750_-_255550]_(REVERSE_SENSE)__1	+	3811	2707
SAC_008554;	+	2707	1988
SAC_008555;	+	1988	532
SAC_008556;	+	532	507
SAC_008557;	+	507	3637
SAC_008558;	+	3637	834
SAC_008559;	+	834	3139
SAC_008560;	+	3139	3003
SAC_008561;	+	3003	1680
effector_sacch_apio34_10852_[288601_-_288194]_(REVERSE_SENSE)__1	+	1680	3036
SAC_008563;	+	3036	610
SAC_008564;	+	610	3211
SAC_008565;	+	3211	2971
SAC_008566;	+	2971	2121
SAC_008567;	+	2121	237
SAC_008568;	+	237	2191
SAC_008569;	+	2191	1773
SAC_008570;	+	1773	5276
SAC_008571;	+	5276	665
SAC_008572;	+	665	1458
SAC_008573;	+	1458	770
SAC_008574;	+	770	1053
SAC_008575;	+	1053	1348
SAC_008576;	+	1348	642
SAC_008577;	+	642	1036
SAC_008578;	+	1036	1579
SAC_008579;	+	1579	1922
SAC_008580;	+	1922	399
SAC_008581;	+	399	480
SAC_008582;	+	480	157
SAC_008583;	+	157	295
SAC_008584;	+	295	2436
SAC_008585;	+	2436	1884
SAC_008586;	+	1884	2143
SAC_008587;	+	2143	668
SAC_008588;	+	668	1224
SAC_008589;	+	1224	5966
SAC_008590;	+	5966	1340
SAC_008591;	+	1340	2184
SAC_008592;	+	2184	1354
SAC_008593;	+	1354	907
SAC_008594;	+	907	2451
SAC_008595;	+	2451	432
SAC_008596;	+	432	1101
SAC_008597;	+	1101	191
SAC_008598;	+	191	865
SAC_008599;	+	865	1127
SAC_008600;	+	1127	317
SAC_008601;	+	317	60
SAC_008602;	+	60	12066
effector_sacch_apio34_694_[431844_-_432212]__1	+	12066	3384
SAC_008604;	+	3384	661
SAC_008605;	+	661	403
SAC_008606;	+	403	1023
SAC_008607;	+	1023	2244
SAC_008608;	+	2244	6223
effector_sacch_apio34_10532_[454792_-_453593]_(REVERSE_SENSE)__1	+	6223	1784
SAC_008610;	+	1784	608
SAC_008611;	+	608	2437
SAC_008612;	+	2437	1435
SAC_008613;	+	1435	568
SAC_008614;	+	568	1246
SAC_008615;	+	1246	2781
SAC_008616;	+	2781	387
SAC_008617;	+	387	446
SAC_008618;	+	446	986
effector_sacch_apio34_10475_[481579_-_480983]_(REVERSE_SENSE)__1	+	986	1969
effector_sacch_apio34_10471_[483733_-_483548]_(REVERSE_SENSE)__1	+	1969	43
SAC_008620;	+	43	5254
SAC_008621;	+	5254	1532
SAC_008622;	+	1532	2189
effector_sacch_apio34_818_[496104_-_496334]__1	+	2189	2713
SAC_008624;	+	2713	3267
SAC_008625;	+	3267	2148
SAC_008626;	+	2148	3166
SAC_008627;	+	3166	1770
SAC_008628;	+	1770	208
SAC_008629;	+	208	1093
effector_sacch_apio34_10414_[520258_-_520097]_(REVERSE_SENSE)__1	+	1093	315
SAC_008630;	+	315	1864
SAC_008631;	+	1864	14377
SAC_008632;	+	14377	9197
SAC_008633;	+	9197	151
SAC_008634;	+	151	991
SAC_008635;	+	991	1865
SAC_008636;	+	1865	1246
SAC_008637;	+	1246	3958
SAC_008638;	+	3958	1295
SAC_008639;	+	1295	934
SAC_008640;	+	934	327
SAC_008641;	+	327	1902
SAC_008642;	+	1902	389
SAC_008643;	+	389	3581
SAC_008644;	+	3581	396
SAC_008645;	+	396	477
SAC_008646;	+	477	701
SAC_008647;	+	701	892
SAC_008648;	+	892	2647
SAC_008649;	+	2647	6350
SAC_008650;	+	6350	996
SAC_008651;	+	996	309
SAC_008652;	+	309	974
SAC_008653;	+	974	4405
SAC_008654;	+	4405	1440
SAC_008655;	+	1440	2106
SAC_008656;	+	2106	351
SAC_008657;	+	351	870
SAC_008658;	+	870	472
SAC_008659;	+	472	1108
effector_sacch_apio34_10260_[628323_-_627541]_(REVERSE_SENSE)__1	+	1108	2922
SAC_008661;	+	2922	897
SAC_008662;	+	897	3063
SAC_008663;	+	3063	323
SAC_008664;	+	323	1678
SAC_008665;	+	1678	563
SAC_008666;	+	563	511
SAC_008667;	+	511	1843
SAC_008668;	+	1843	1865
SAC_008669;	+	1865	1193
SAC_008670;	+	1193	863
SAC_008671;	+	863	470
SAC_008672;	+	470	1842
SAC_008673;	+	1842	26
SAC_008674;	+	26	1336
SAC_008675;	+	1336	777
SAC_008676;	+	777	1887
SAC_008677;	+	1887	3865
effector_sacch_apio34_10170_[678330_-_678163]_(REVERSE_SENSE)__1	+	3865	7407
SAC_008679;	+	7407	878
SAC_008680;	+	878	945
SAC_008681;	+	945	1011
effector_sacch_apio34_1127_[695084_-_695284]__1	+	1011	1110
SAC_008682;	+	1110	1177
SAC_008683;	+	1177	1135
SAC_008684;	+	1135	604
SAC_008685;	+	604	1986
effector_sacch_apio34_10132_[708975_-_708586]_(REVERSE_SENSE)__1	+	1986	2447
SAC_008687;	+	2447	282
SAC_008688;	+	282	28
SAC_008689;	+	28	10074
SAC_008690;	+	10074	2224
SAC_008691;	+	2224	1386
effector_sacch_apio34_1197_[730661_-_730813]__1	+	1386	428
SAC_008693;	+	428	383
SAC_008694;	+	383	9423
SAC_008695;	+	9423	1442
SAC_008696;	+	1442	459
SAC_008697;	+	459	2434
SAC_008698;	+	2434	5267
SAC_008699;	+	5267	600
SAC_008700;	+	600	945
SAC_008701;	+	945	707
SAC_008702;	+	707	251
SAC_008703;	+	251	1172
SAC_008704;	+	1172	1533
SAC_008705;	+	1533	1222
SAC_008706;	+	1222	1975
effector_sacch_apio34_1287_[784467_-_784775]__1	+	1975	575
SAC_008707;	+	575	3613
SAC_008708;	+	3613	2888
SAC_008709;	+	2888	6991
SAC_008710;	+	6991	1218
SAC_008711;	+	1218	662
SAC_008712;	+	662	905
SAC_008713;	+	905	1488
SAC_008714;	+	1488	397
SAC_008715;	+	397	1113
SAC_008716;	+	1113	1781
SAC_008717;	+	1781	4681
SAC_008718;	+	4681	3896
SAC_008719;	+	3896	1320
effector_sacch_apio34_9924_[845256_-_845011]_(REVERSE_SENSE)__1	+	1320	3658
SAC_008721;	+	3658	4249
effector_sacch_apio34_1415_[854395_-_854751]__1	+	4249	1693
SAC_008723;	+	1693	1439
SAC_008724;	+	1439	1050
SAC_008725;	+	1050	6735
SAC_008726;	+	6735	4923
SAC_008727;	+	4923	797
SAC_008728;	+	797	855
SAC_008729;	+	855	2907
SAC_008730;	+	2907	7719
SAC_008731;	+	7719	2137
SAC_008732;	+	2137	3264
SAC_008733;	+	3264	1002
SAC_008734;	+	1002	2022
SAC_008735;	+	2022	470
SAC_008736;	+	470	789
SAC_008737;	+	789	746
SAC_008738;	+	746	1015
SAC_008739;	+	1015	2684
SAC_008740;	+	2684	2232
effector_sacch_apio34_1546_[923628_-_924185]__1	+	2232	912
[truncated: 12,450 more rows]

## Sheet: Arthrinium KUC21332
geneid	strand	fiveprime	threeprime
effector_kuc_arth1_9304_[4915596_-_4915865]__1	+	2966	3
effector_kuc_arth7_1609_[837097_-_837417]__1	+	646	4
effector_kuc_arth4_257_[127255_-_127611]__1	+	1734	5
KUC_002638;	+	2443	7
KUC_004049;	+	134	8
effector_kuc_arth45_12395_[555110_-_554931]_(REVERSE_SENSE)__1	+	2001	8
KUC_000540;	+	634	9
effector_kuc_arth1_23755_[5134145_-_5133840]_(REVERSE_SENSE)__1	+	1319	9
KUC_005723;	+	328	10
KUC_004042;	+	485	10
effector_kuc_arth3_5766_[664701_-_664549]_(REVERSE_SENSE)__1	+	1545	12
effector_kuc_arth1_31390_[1112686_-_1112492]_(REVERSE_SENSE)__1	+	3097	13
KUC_001379;	+	350	14
KUC_010457;	+	387	14
KUC_003210;	+	660	14
effector_kuc_arth45_5819_[3107873_-_3108076]__1	+	1133	15
KUC_011043;	+	721	17
effector_kuc_arth12_15259_[2354490_-_2354284]_(REVERSE_SENSE)__1	+	1045	18
effector_kuc_arth23_9757_[3224068_-_3223910]_(REVERSE_SENSE)__1	+	1434	18
KUC_011531;	+	2660	18
KUC_009214;	+	705	19
KUC_007529;	+	1109	19
KUC_005182;	+	1230	19
KUC_000867;	+	806	21
KUC_002149;	+	387	22
KUC_003460;	+	435	23
KUC_001038;	+	859	23
KUC_011672;	+	3304	23
KUC_002573;	+	2988	24
effector_kuc_arth23_1153_[591282_-_591458]__1	+	614	25
KUC_009707;	+	711	25
KUC_003397;	+	956	25
effector_kuc_arth1_18196_[8231364_-_8231041]_(REVERSE_SENSE)__1	+	2716	25
KUC_009968;	+	1439	26
KUC_009328;	+	543	27
KUC_009270;	+	629	27
effector_kuc_arth3_3182_[1647024_-_1647287]__1	+	964	28
KUC_003924;	+	979	28
effector_kuc_arth2_3800_[1998510_-_1998316]_(REVERSE_SENSE)__1	+	1442	29
KUC_011721;	+	627	30
effector_kuc_arth1_3775_[2039067_-_2039438]__1	+	9	31
effector_kuc_arth1_28040_[2872594_-_2872298]_(REVERSE_SENSE)__1	+	161	31
KUC_005711;	+	840	31
KUC_002905;	+	1956	31
effector_kuc_arth12_1546_[814932_-_815099]__1	+	492	34
KUC_006442;	+	2572	34
KUC_000945;	+	435	35
KUC_002300;	+	4063	35
KUC_011628;	+	484	36
KUC_004637;	+	506	36
KUC_001845;	+	622	36
KUC_011745;	+	1998	37
KUC_012520;	+	5749	37
KUC_006700;	+	694	38
KUC_012263;	+	723	39
KUC_011361;	+	393	40
KUC_012182;	+	771	40
KUC_011137;	+	306	41
KUC_008767;	+	770	41
KUC_003583;	+	679	43
effector_kuc_arth4_1345_[708207_-_708506]__1	+	2066	43
KUC_000490;	+	882	45
KUC_010046;	+	1238	46
effector_kuc_arth48_9546_[508797_-_508561]_(REVERSE_SENSE)__1	+	1471	46
KUC_011320;	+	3155	46
KUC_011992;	+	561	47
effector_kuc_arth23_2785_[1452436_-_1452600]__1	+	653	47
KUC_008674;	+	15	48
KUC_008401;	+	165	48
KUC_005719;	+	1493	48
KUC_002731;	+	5533	48
KUC_000025;	+	7884	48
effector_kuc_arth23_7958_[4192513_-_4192361]_(REVERSE_SENSE)__1	+	230	49
KUC_011469;	+	2020	49
KUC_012730;	+	4250	49
KUC_006071;	+	1004	50
KUC_009949;	+	1808	50
KUC_011452;	+	79	53
effector_kuc_arth49_1535_[810779_-_811069]__1	+	606	53
KUC_012219;	+	841	55
KUC_005868;	+	891	56
effector_kuc_arth1_3837_[2065648_-_2065857]__1	+	1054	56
KUC_010010;	+	1549	56
effector_kuc_arth34_8262_[3759881_-_3759672]_(REVERSE_SENSE)__1	+	2344	56
KUC_002995;	+	600	57
KUC_006228;	+	835	57
effector_kuc_arth34_5424_[2843932_-_2844408]__1	+	841	57
KUC_000209;	+	1775	57
effector_kuc_arth1_23992_[5014837_-_5014676]_(REVERSE_SENSE)__1	+	1042	58
KUC_000817;	+	1295	58
KUC_010575;	+	1312	58
KUC_001933;	+	66	59
effector_kuc_arth7_1161_[604382_-_604699]__1	+	7403	60
KUC_001592;	+	1202	61
KUC_001047;	+	1659	62
KUC_007331;	+	4654	62
KUC_012234;	+	903	63
KUC_009516;	+	360	64
KUC_009027;	+	598	64
KUC_004731;	+	1198	64
KUC_003926;	+	508	65
KUC_009926;	+	544	65
KUC_009849;	+	560	65
KUC_002634;	+	642	66
KUC_001932;	+	726	66
effector_kuc_arth8_1762_[271667_-_271455]_(REVERSE_SENSE)__1	+	1945	66
KUC_010344;	+	1374	67
KUC_002566;	+	3392	67
KUC_008758;	+	1275	68
KUC_003263;	+	1588	68
effector_kuc_arth48_6690_[2006721_-_2006560]_(REVERSE_SENSE)__1	+	1142	69
KUC_009072;	+	3349	69
effector_kuc_arth49_2328_[1247698_-_1247898]__1	+	407	70
KUC_000091;	+	899	70
KUC_003432;	+	2054	70
KUC_001781;	+	2366	70
KUC_010667;	+	7226	70
effector_kuc_arth23_11046_[2563649_-_2563242]_(REVERSE_SENSE)__1	+	657	72
KUC_000022;	+	1632	72
KUC_000246;	+	3969	72
KUC_011167;	+	28819	72
KUC_007551;	+	340	73
KUC_007378;	+	1643	73
KUC_012253;	+	1908	73
KUC_003882;	+	2528	73
KUC_007295;	+	729	75
KUC_012396;	+	734	75
KUC_001117;	+	4695	75
KUC_004528;	+	4763	75
KUC_001529;	+	885	76
KUC_009952;	+	1386	76
KUC_006072;	+	50	77
effector_kuc_arth5_3060_[1117333_-_1117133]_(REVERSE_SENSE)__1	+	643	77
KUC_001256;	+	1588	77
effector_kuc_arth1_13679_[7318519_-_7318719]__1	+	3536	77
effector_kuc_arth48_5097_[2671650_-_2671892]__1	+	166	78
KUC_011782;	+	615	78
KUC_002150;	+	22	79
KUC_011451;	+	223	79
KUC_010987;	+	2235	79
KUC_008047;	+	567	81
KUC_009653;	+	1127	81
KUC_012220;	+	55	82
KUC_012008;	+	995	82
KUC_011608;	+	9177	83
KUC_004458;	+	331	84
effector_kuc_arth49_605_[318090_-_318239]__1	+	14	85
KUC_003664;	+	882	85
KUC_010454;	+	682	86
effector_kuc_arth34_3575_[1863129_-_1863401]__1	+	1175	86
KUC_006493;	+	740	88
KUC_009147;	+	2143	88
KUC_005508;	+	3274	88
KUC_008886;	+	624	89
KUC_000063;	+	781	90
KUC_009008;	+	1400	90
KUC_009265;	+	1580	90
KUC_009839;	+	684	91
effector_kuc_arth1_1043_[583112_-_583531]__1	+	98	92
KUC_011956;	+	359	92
KUC_012445;	+	732	93
effector_kuc_arth47_4766_[2581729_-_2582088]__1	+	766	93
KUC_007475;	+	1115	93
KUC_003593;	+	1130	93
KUC_005549;	+	4512	93
KUC_009956;	+	104	94
KUC_001550;	+	569	94
KUC_004240;	+	746	94
KUC_002489;	+	825	94
KUC_002120;	+	2168	94
KUC_008764;	+	2848	94
effector_kuc_arth1_33370_[20810_-_20655]_(REVERSE_SENSE)__1	+	154	95
KUC_002159;	+	154	95
KUC_012792;	+	782	95
KUC_000808;	+	810	95
effector_kuc_arth48_1344_[675445_-_675777]__1	+	991	95
KUC_003609;	+	2181	95
KUC_007187;	+	3876	95
KUC_002603;	+	3660	96
effector_kuc_arth23_12420_[1825457_-_1825242]_(REVERSE_SENSE)__1	+	13611	97
KUC_007228;	+	137	98
KUC_000143;	+	675	98
effector_kuc_arth34_12390_[1563810_-_1563634]_(REVERSE_SENSE)__1	+	1184	98
KUC_011942;	+	3959	98
KUC_007721;	+	1424	99
KUC_009855;	+	491	100
KUC_010845;	+	561	100
KUC_004053;	+	1439	100
KUC_007245;	+	3060	100
KUC_003952;	+	456	101
KUC_010711;	+	1124	101
KUC_000036;	+	1680	101
KUC_000232;	+	2357	101
KUC_008106;	+	193	102
effector_kuc_arth23_14926_[496161_-_496006]_(REVERSE_SENSE)__1	+	806	102
KUC_000015;	+	1542	102
KUC_000165;	+	277	103
KUC_001500;	+	2685	103
KUC_009955;	+	720	104
KUC_003154;	+	1602	105
KUC_007431;	+	320	106
KUC_011940;	+	964	106
KUC_002308;	+	1040	106
KUC_011953;	+	1214	106
KUC_003113;	+	614	107
KUC_002789;	+	619	107
KUC_009375;	+	844	107
KUC_001788;	+	323	108
KUC_002807;	+	403	108
effector_kuc_arth3_4604_[1291392_-_1291192]_(REVERSE_SENSE)__1	+	3042	108
KUC_002837;	+	643	109
KUC_011946;	+	815	109
KUC_012687;	+	1594	109
KUC_000222;	+	775	110
KUC_010060;	+	850	110
KUC_003331;	+	1052	110
effector_kuc_arth49_3791_[2002786_-_2002938]__1	+	6730	110
KUC_008412;	+	1752	111
KUC_004517;	+	725	112
KUC_003754;	+	763	112
effector_kuc_arth45_4077_[2179564_-_2179803]__1	+	2455	112
KUC_005062;	+	1008	113
KUC_010943;	+	1213	114
KUC_006020;	+	414	115
KUC_003375;	+	792	115
KUC_004654;	+	1128	116
KUC_008388;	+	2483	116
KUC_001366;	+	1067	117
effector_kuc_arth2_2453_[1288569_-_1288724]__1	+	2524	117
KUC_000371;	+	790	118
KUC_000660;	+	2487	118
KUC_007238;	+	4740	119
KUC_011929;	+	423	120
KUC_007515;	+	588	120
KUC_009589;	+	216	121
KUC_012594;	+	451	121
KUC_008490;	+	949	121
KUC_011384;	+	1424	121
KUC_000759;	+	1081	122
KUC_012032;	+	1698	122
KUC_006162;	+	2384	122
KUC_001438;	+	678	123
effector_kuc_arth12_18361_[634481_-_634215]_(REVERSE_SENSE)__1	+	758	123
KUC_005979;	+	4575	123
KUC_010761;	+	130	124
effector_kuc_arth1_26693_[3594472_-_3594302]_(REVERSE_SENSE)__1	+	336	124
KUC_000872;	+	418	124
effector_kuc_arth12_5257_[2853107_-_2853379]__1	+	1925	124
KUC_002125;	+	3705	125
KUC_012100;	+	544	126
KUC_011050;	+	1774	126
KUC_010865;	+	259	127
effector_kuc_arth7_1142_[592435_-_592650]__1	+	1273	127
KUC_003652;	+	687	128
KUC_000733;	+	2706	128
effector_kuc_arth45_7037_[3413472_-_3413311]_(REVERSE_SENSE)__1	+	2742	128
KUC_007718;	+	1839	129
KUC_010760;	+	1467	130
KUC_000173;	+	4816	130
KUC_010931;	+	148	131
KUC_000096;	+	2006	131
KUC_002100;	+	2743	131
KUC_002587;	+	1234	132
effector_kuc_arth34_851_[429413_-_429622]__1	+	1499	132
KUC_009792;	+	1546	132
KUC_005789;	+	4431	132
effector_kuc_arth3_3573_[1829570_-_1829412]_(REVERSE_SENSE)__1	+	241	134
effector_kuc_arth49_1941_[1036384_-_1036722]__1	+	1292	134
KUC_005696;	+	3402	134
KUC_004048;	+	4441	134
KUC_000125;	+	545	135
KUC_005515;	+	706	135
KUC_010519;	+	734	135
effector_kuc_arth9_269_[148854_-_149057]__1	+	1996	135
effector_kuc_arth45_3547_[1881002_-_1881169]__1	+	2902	135
KUC_000057;	+	10891	135
KUC_003063;	+	1229	136
effector_kuc_arth1_1609_[880213_-_880449]__1	+	2618	136
KUC_007227;	+	1100	137
KUC_009278;	+	1210	137
KUC_009254;	+	449	138
KUC_000870;	+	910	138
KUC_012590;	+	1175	138
KUC_008158;	+	446	139
KUC_007399;	+	448	139
effector_kuc_arth23_9845_[3173394_-_3173161]_(REVERSE_SENSE)__1	+	617	139
effector_kuc_arth12_11284_[4437564_-_4437388]_(REVERSE_SENSE)__1	+	1245	139
KUC_011466;	+	1395	139
KUC_012741;	+	4451	139
KUC_007825;	+	438	140
KUC_007903;	+	940	140
KUC_005736;	+	3458	140
KUC_010182;	+	4362	140
KUC_004974;	+	974	141
KUC_001192;	+	1391	141
KUC_000542;	+	331	142
effector_kuc_arth47_7361_[1932979_-_1932785]_(REVERSE_SENSE)__1	+	524	142
KUC_011031;	+	246	144
KUC_003960;	+	477	144
KUC_008612;	+	975	144
KUC_012623;	+	1128	144
KUC_002934;	+	1270	145
KUC_009942;	+	1343	145
KUC_002715;	+	3445	145
KUC_005357;	+	244	146
KUC_009689;	+	919	146
effector_kuc_arth1_18466_[8062445_-_8062104]_(REVERSE_SENSE)__1	+	457	147
KUC_010770;	+	1200	147
KUC_012426;	+	496	148
KUC_008775;	+	2806	148
KUC_010930;	+	4962	148
KUC_008742;	+	432	149
KUC_009750;	+	1309	149
KUC_004669;	+	1603	149
KUC_002269;	+	1792	149
KUC_009779;	+	2728	149
KUC_006397;	+	132	150
KUC_005085;	+	765	150
KUC_003137;	+	235	151
KUC_002404;	+	534	151
KUC_009211;	+	721	151
KUC_002525;	+	762	151
KUC_002495;	+	1166	151
KUC_002303;	+	2206	151
KUC_005302;	+	3077	151
KUC_009998;	+	13520	151
KUC_008343;	+	246	152
KUC_001470;	+	4105	152
KUC_011490;	+	164	153
KUC_001882;	+	383	153
KUC_010814;	+	412	153
KUC_001018;	+	424	153
effector_kuc_arth23_7022_[3739204_-_3739428]__1	+	1071	153
KUC_004393;	+	1718	153
KUC_002824;	+	2156	153
KUC_007108;	+	558	154
KUC_001654;	+	863	154
KUC_007412;	+	1236	154
KUC_000002;	+	2358	154
KUC_011830;	+	2871	154
KUC_002158;	+	5986	154
KUC_000437;	+	821	155
effector_kuc_arth34_11102_[2230395_-_2230225]_(REVERSE_SENSE)__1	+	1565	155
KUC_010315;	+	2172	155
KUC_005136;	+	5803	155
KUC_006407;	+	298	156
KUC_001658;	+	714	156
KUC_003205;	+	2240	156
KUC_000455;	+	693	159
KUC_003362;	+	902	159
KUC_009545;	+	1390	159
KUC_001693;	+	1901	159
KUC_004924;	+	4647	159
KUC_010734;	+	8727	159
KUC_002551;	+	1847	160
KUC_004299;	+	259	161
KUC_007778;	+	403	161
KUC_006384;	+	1030	161
KUC_000755;	+	1091	161
KUC_005943;	+	546	162
KUC_008873;	+	818	163
KUC_005738;	+	836	163
KUC_000987;	+	3296	163
KUC_011389;	+	3506	163
KUC_007824;	+	763	164
KUC_011489;	+	793	164
KUC_003505;	+	834	164
KUC_005265;	+	838	164
KUC_004121;	+	1398	164
KUC_002105;	+	1494	165
KUC_008400;	+	3257	165
KUC_005334;	+	3560	165
effector_kuc_arth1_22296_[5965576_-_5965415]_(REVERSE_SENSE)__1	+	753	166
KUC_011788;	+	1023	166
KUC_010351;	+	1058	166
KUC_010208;	+	1964	166
KUC_009896;	+	558	167
KUC_012072;	+	1016	167
KUC_009935;	+	1342	167
KUC_010290;	+	371	168
KUC_008398;	+	485	168
KUC_003364;	+	886	168
KUC_008709;	+	1483	168
KUC_002285;	+	1898	168
effector_kuc_arth7_2866_[258108_-_257872]_(REVERSE_SENSE)__1	+	2538	168
KUC_011792;	+	1418	169
effector_kuc_arth48_10355_[78337_-_77846]_(REVERSE_SENSE)__1	+	1883	169
effector_kuc_arth12_13515_[3281662_-_3281498]_(REVERSE_SENSE)__1	+	455	170
KUC_000419;	+	511	170
KUC_008936;	+	916	170
KUC_001237;	+	215	171
KUC_012011;	+	1010	171
KUC_003792;	+	1112	171
KUC_000168;	+	1150	172
KUC_000713;	+	1158	172
KUC_002577;	+	1467	172
effector_kuc_arth47_10502_[270395_-_270201]_(REVERSE_SENSE)__1	+	453	173
KUC_007478;	+	632	173
KUC_010172;	+	1206	173
effector_kuc_arth23_14185_[903790_-_903575]_(REVERSE_SENSE)__1	+	1228	173
KUC_000902;	+	2888	173
KUC_012370;	+	5520	173
KUC_000941;	+	961	174
KUC_008777;	+	950	175
KUC_002245;	+	4949	175
KUC_003461;	+	23	176
KUC_002737;	+	248	176
KUC_004481;	+	675	176
KUC_008707;	+	1908	176
KUC_002678;	+	2675	176
KUC_002198;	+	531	177
KUC_005784;	+	547	177
KUC_004672;	+	1104	177
KUC_008496;	+	1446	177
KUC_002291;	+	1796	177
KUC_006181;	+	1228	178
KUC_001708;	+	1501	178
KUC_011676;	+	704	179
KUC_006633;	+	2020	179
KUC_002343;	+	2657	179
effector_kuc_arth12_1251_[650708_-_650962]__1	+	291	180
KUC_001334;	+	416	180
KUC_006676;	+	944	180
effector_kuc_arth23_4932_[2608859_-_2609032]__1	+	959	180
effector_kuc_arth34_11311_[2117689_-_2117522]_(REVERSE_SENSE)__1	+	1093	180
KUC_003941;	+	1253	180
KUC_004644;	+	1872	180
effector_kuc_arth1_6081_[3236073_-_3236237]__1	+	2231	180
KUC_008874;	+	163	181
KUC_009716;	+	569	181
KUC_002023;	+	2709	181
KUC_010532;	+	893	182
KUC_007537;	+	3299	182
KUC_003390;	+	4524	182
KUC_011626;	+	558	183
KUC_004289;	+	762	183
KUC_007395;	+	1545	183
KUC_002189;	+	231	184
KUC_012658;	+	1632	184
KUC_001548;	+	6923	184
KUC_002169;	+	12717	184
KUC_000956;	+	124	185
KUC_003756;	+	662	185
effector_kuc_arth23_2900_[1515049_-_1515201]__1	+	707	185
effector_kuc_arth3_6422_[325481_-_325113]_(REVERSE_SENSE)__1	+	1437	185
KUC_007373;	+	1853	185
KUC_001266;	+	2658	185
KUC_005828;	+	276	186
KUC_004255;	+	278	186
KUC_012636;	+	343	186
KUC_010826;	+	489	186
KUC_003787;	+	864	186
KUC_006343;	+	1150	186
KUC_009103;	+	2622	186
effector_kuc_arth11_251_[123909_-_124082]__1	+	188	187
KUC_010013;	+	217	187
KUC_010373;	+	2961	187
KUC_003134;	+	332	188
KUC_001811;	+	466	188
KUC_002478;	+	817	188
KUC_005341;	+	957	188
KUC_007509;	+	1007	188
KUC_011914;	+	2005	188
KUC_005785;	+	177	189
KUC_007767;	+	1100	189
KUC_001498;	+	1257	189
KUC_009676;	+	1297	189
KUC_011257;	+	1815	190
KUC_005035;	+	3723	190
KUC_006358;	+	408	191
KUC_009899;	+	449	191
KUC_005309;	+	6027	191
KUC_002369;	+	1389	192
effector_kuc_arth1_24904_[4538854_-_4538618]_(REVERSE_SENSE)__1	+	1994	192
KUC_006299;	+	2063	192
KUC_008295;	+	2195	192
KUC_004705;	+	102	193
KUC_007613;	+	477	193
KUC_011038;	+	612	193
KUC_006381;	+	647	193
KUC_008105;	+	710	193
KUC_008860;	+	1190	193
KUC_005486;	+	1245	193
KUC_006881;	+	1673	193
KUC_005140;	+	1842	193
KUC_007912;	+	2437	193
KUC_000742;	+	2610	193
effector_kuc_arth1_8252_[4378119_-_4378373]__1	+	6063	193
KUC_009522;	+	635	194
KUC_011487;	+	1071	194
KUC_012469;	+	1200	195
KUC_008391;	+	1256	195
KUC_007805;	+	1784	195
KUC_003949;	+	2213	195
KUC_002762;	+	2830	195
KUC_007118;	+	1345	196
KUC_002305;	+	1433	196
KUC_007280;	+	393	197
KUC_000930;	+	1201	197
KUC_009483;	+	2444	197
KUC_008472;	+	1124	198
KUC_004089;	+	1262	198
KUC_002647;	+	1274	198
effector_kuc_arth49_7240_[1241944_-_1241720]_(REVERSE_SENSE)__1	+	2268	198
KUC_000601;	+	3483	198
effector_kuc_arth48_7483_[1582278_-_1582057]_(REVERSE_SENSE)__1	+	366	199
KUC_002661;	+	526	199
KUC_010706;	+	894	199
effector_kuc_arth1_30998_[1314166_-_1313879]_(REVERSE_SENSE)__1	+	1532	199
KUC_008583;	+	539	200
KUC_000744;	+	578	200
KUC_012303;	+	632	200
KUC_007760;	+	699	200
KUC_008958;	+	759	200
KUC_012348;	+	1213	200
KUC_007522;	+	1876	200
KUC_010728;	+	2934	200
effector_kuc_arth47_1367_[731103_-_731504]__1	+	64	201
KUC_010636;	+	420	201
KUC_005545;	+	568	201
KUC_005767;	+	2167	201
KUC_001103;	+	3112	201
KUC_011844;	+	383	202
effector_kuc_arth34_6511_[3423456_-_3423650]__1	+	98	203
effector_kuc_arth1_14856_[7959031_-_7959186]__1	+	354	203
KUC_005660;	+	563	203
KUC_001448;	+	1507	203
KUC_000286;	+	1589	203
KUC_007544;	+	1836	203
KUC_001345;	+	387	204
KUC_005224;	+	802	204
KUC_002408;	+	507	205
KUC_007222;	+	777	205
KUC_000530;	+	1044	205
KUC_003649;	+	7119	205
effector_kuc_arth49_979_[510058_-_510330]__1	+	135	206
KUC_000453;	+	551	206
KUC_005760;	+	743	206
KUC_006704;	+	959	206
KUC_012098;	+	2251	206
KUC_010735;	+	159	207
KUC_007061;	+	966	207
KUC_011692;	+	1004	207
KUC_002084;	+	2586	207
KUC_007119;	+	196	208
KUC_002396;	+	411	208
effector_kuc_arth3_2694_[1406166_-_1406318]__1	+	1099	208
effector_kuc_arth8_1277_[537119_-_536664]_(REVERSE_SENSE)__1	+	1701	208
KUC_006506;	+	757	209
effector_kuc_arth1_10395_[5463573_-_5463770]__1	+	820	209
KUC_012620;	+	1039	209
KUC_011923;	+	2981	209
KUC_000503;	+	254	210
KUC_009837;	+	1091	210
KUC_001134;	+	1318	210
KUC_002742;	+	1396	210
KUC_011622;	+	868	211
KUC_004169;	+	1086	211
KUC_009330;	+	1419	211
effector_kuc_arth50_4765_[1854090_-_1853917]_(REVERSE_SENSE)__1	+	550	212
KUC_008833;	+	1267	212
KUC_000066;	+	1633	212
KUC_002652;	+	2601	212
KUC_008197;	+	3584	212
KUC_009061;	+	4403	212
KUC_005896;	+	306	213
KUC_008211;	+	1115	213
effector_kuc_arth34_7930_[3948098_-_3947625]_(REVERSE_SENSE)__1	+	1242	213
KUC_001524;	+	82670	213
KUC_007520;	+	747	214
KUC_009420;	+	3766	214
KUC_001236;	+	711	215
KUC_008697;	+	5015	215
KUC_009588;	+	520	216
KUC_008416;	+	1276	216
KUC_008301;	+	1363	216
KUC_010824;	+	1457	216
effector_kuc_arth47_3698_[1979781_-_1980017]__1	+	1684	216
KUC_005246;	+	710	217
KUC_002621;	+	2508	217
KUC_012736;	+	2550	217
KUC_010012;	+	2741	217
KUC_002452;	+	495	218
KUC_002680;	+	637	218
KUC_003629;	+	1038	218
KUC_001492;	+	1555	218
KUC_012570;	+	1864	218
KUC_004349;	+	2751	218
KUC_008933;	+	3593	218
KUC_008034;	+	257	219
KUC_008961;	+	713	219
effector_kuc_arth5_524_[268725_-_268952]__1	+	800	219
KUC_012198;	+	894	219
KUC_004716;	+	1103	219
effector_kuc_arth1_21326_[6505429_-_6505223]_(REVERSE_SENSE)__1	+	1900	219
KUC_007190;	+	1116	220
KUC_001763;	+	3099	220
KUC_009259;	+	367	221
KUC_001834;	+	1063	221
KUC_012289;	+	2771	221
effector_kuc_arth45_8214_[2823818_-_2823666]_(REVERSE_SENSE)__1	+	1246	222
KUC_001009;	+	1924	222
KUC_008486;	+	3011	222
KUC_002367;	+	261	223
KUC_011450;	+	1360	223
effector_kuc_arth23_3159_[1655812_-_1656516]__1	+	1641	223
KUC_000935;	+	6260	223
KUC_000315;	+	513	224
KUC_000029;	+	551	224
KUC_010581;	+	881	224
KUC_007848;	+	4658	224
KUC_004094;	+	428	225
KUC_006201;	+	508	225
KUC_007252;	+	1517	225
KUC_009457;	+	2031	225
KUC_010621;	+	4064	225
KUC_001006;	+	827	226
KUC_007356;	+	2016	226
KUC_003911;	+	2799	226
KUC_001574;	+	5850	226
KUC_010104;	+	6721	226
KUC_012359;	+	914	227
KUC_010792;	+	1313	227
KUC_000779;	+	2512	227
KUC_000680;	+	498	228
KUC_000146;	+	500	228
KUC_004099;	+	1728	228
KUC_009244;	+	5244	228
KUC_006184;	+	596	229
KUC_003849;	+	1623	229
KUC_004002;	+	1754	229
KUC_009451;	+	2208	229
KUC_009297;	+	1168	230
KUC_008645;	+	1435	230
effector_kuc_arth23_7901_[4191820_-_4192131]__1	+	2333	230
KUC_002170;	+	184	231
KUC_008361;	+	721	231
KUC_004699;	+	876	231
KUC_008740;	+	1228	231
KUC_002188;	+	4159	231
effector_kuc_arth1_9111_[4821642_-_4821860]__1	+	77	232
KUC_005327;	+	1078	232
KUC_010939;	+	1419	232
KUC_002241;	+	2197	232
KUC_011152;	+	6023	232
KUC_005307;	+	1101	233
KUC_011636;	+	1755	233
KUC_011249;	+	905	234
KUC_010459;	+	964	234
KUC_012724;	+	2652	234
KUC_008925;	+	4259	234
KUC_009135;	+	4748	234
effector_kuc_arth49_4167_[2196629_-_2196835]__1	+	79	235
KUC_010904;	+	267	235
KUC_009514;	+	538	235
KUC_004097;	+	670	235
KUC_002544;	+	720	235
KUC_002607;	+	730	235
KUC_003136;	+	758	235
KUC_009267;	+	2519	235
KUC_000638;	+	2972	235
KUC_003028;	+	1648	236
KUC_005393;	+	4491	236
KUC_009637;	+	169	237
KUC_008898;	+	279	237
KUC_000645;	+	548	237
KUC_004087;	+	690	237
KUC_012461;	+	764	237
KUC_005207;	+	805	237
KUC_003973;	+	1044	237
KUC_008510;	+	1405	237
KUC_001077;	+	2958	237
effector_kuc_arth48_557_[257237_-_257434]__1	+	4020	237
KUC_002710;	+	180	238
KUC_001159;	+	806	238
KUC_008640;	+	2456	238
KUC_008403;	+	553	239
KUC_009978;	+	651	239
KUC_007869;	+	1052	239
KUC_006896;	+	1285	239
KUC_003578;	+	2462	239
effector_kuc_arth5_4681_[259622_-_259413]_(REVERSE_SENSE)__1	+	8740	239
KUC_001185;	+	8882	239
effector_kuc_arth34_11866_[1834641_-_1834483]_(REVERSE_SENSE)__1	+	352	240
KUC_005973;	+	2117	240
KUC_011669;	+	2117	240
KUC_002099;	+	2224	240
KUC_003192;	+	4109	240
effector_kuc_arth50_569_[292598_-_292747]__1	+	258	241
KUC_006259;	+	1814	241
KUC_003559;	+	616	242
KUC_009519;	+	1136	242
KUC_009574;	+	1639	242
KUC_005282;	+	455	243
effector_kuc_arth50_6281_[1034845_-_1034675]_(REVERSE_SENSE)__1	+	535	243
KUC_012810;	+	2928	243
KUC_000981;	+	492	244
KUC_008355;	+	670	244
KUC_005658;	+	726	244
KUC_005356;	+	848	244
KUC_001444;	+	917	244
KUC_000376;	+	920	244
KUC_006837;	+	1609	244
effector_kuc_arth4_4001_[826340_-_826053]_(REVERSE_SENSE)__1	+	2013	244
effector_kuc_arth1_25293_[4333689_-_4333462]_(REVERSE_SENSE)__1	+	210	245
effector_kuc_arth48_3383_[1751794_-_1751964]__1	+	316	245
KUC_006463;	+	683	245
KUC_002295;	+	457	246
KUC_008186;	+	505	246
KUC_011030;	+	1006	246
effector_kuc_arth45_3400_[1809114_-_1809296]__1	+	2228	246
KUC_004395;	+	725	247
KUC_007931;	+	762	247
KUC_000958;	+	1301	247
KUC_011484;	+	1487	247
KUC_006801;	+	253	248
KUC_004175;	+	428	248
effector_kuc_arth34_5975_[3141822_-_3142007]__1	+	918	248
KUC_002736;	+	996	248
KUC_007271;	+	1233	248
KUC_005105;	+	1253	248
KUC_005482;	+	2044	248
effector_kuc_arth5_1635_[897367_-_897534]__1	+	2854	248
KUC_003599;	+	550	249
KUC_004614;	+	772	249
KUC_005798;	+	1308	249
KUC_002929;	+	5649	249
KUC_008786;	+	128	250
KUC_000734;	+	128	250
KUC_008025;	+	529	250
KUC_003531;	+	624	250
KUC_001206;	+	818	250
KUC_006273;	+	1556	250
KUC_002362;	+	2092	250
KUC_005978;	+	3845	250
KUC_003817;	+	7627	250
KUC_004619;	+	281	251
KUC_000578;	+	1263	251
KUC_008546;	+	1525	251
KUC_004991;	+	2472	251
KUC_006054;	+	6372	251
KUC_012825;	+	1058	252
effector_kuc_arth34_4213_[2216127_-_2216327]__1	+	1421	252
KUC_006292;	+	1722	252
KUC_005795;	+	2003	252
KUC_006800;	+	719	253
KUC_009733;	+	1179	253
KUC_006717;	+	1193	253
KUC_009018;	+	1319	253
KUC_001711;	+	2080	253
KUC_010561;	+	3465	253
KUC_006856;	+	631	254
KUC_002505;	+	915	254
KUC_011094;	+	1610	254
KUC_000502;	+	1989	254
effector_kuc_arth45_2158_[1181178_-_1181408]__1	+	2922	254
KUC_007469;	+	4632	254
KUC_002183;	+	503	255
KUC_001108;	+	588	255
KUC_002175;	+	820	255
KUC_004304;	+	466	256
KUC_011578;	+	525	256
effector_kuc_arth1_30377_[1641442_-_1641260]_(REVERSE_SENSE)__1	+	724	256
KUC_007460;	+	1019	256
effector_kuc_arth1_19866_[7286536_-_7286387]_(REVERSE_SENSE)__1	+	1326	256
effector_kuc_arth9_418_[223943_-_224092]__1	+	1729	256
KUC_008033;	+	713	257
KUC_012424;	+	724	257
effector_kuc_arth1_1724_[933740_-_934069]__1	+	1181	257
KUC_008795;	+	1276	257
KUC_008690;	+	1711	257
KUC_002110;	+	2155	257
KUC_001951;	+	588	258
KUC_011495;	+	662	258
KUC_011131;	+	1174	258
KUC_007548;	+	1303	258
KUC_003347;	+	1419	258
KUC_005547;	+	1818	258
KUC_003889;	+	6296	258
KUC_012171;	+	6778	258
KUC_008965;	+	585	259
KUC_003768;	+	703	259
KUC_003095;	+	1120	259
KUC_010864;	+	1677	259
KUC_004298;	+	2651	259
KUC_003277;	+	3606	259
KUC_008514;	+	662	260
KUC_007927;	+	1109	260
KUC_000933;	+	1410	260
KUC_006074;	+	5921	260
KUC_000420;	+	170	261
KUC_007807;	+	561	261
KUC_002366;	+	807	261
KUC_010884;	+	880	261
KUC_011687;	+	1054	261
KUC_004532;	+	1398	261
KUC_007842;	+	835	262
KUC_003679;	+	1117	262
KUC_006392;	+	1194	262
KUC_006061;	+	1013	263
effector_kuc_arth34_4535_[2377658_-_2377963]__1	+	2134	263
KUC_011079;	+	2689	263
KUC_000078;	+	612	264
KUC_004729;	+	649	264
KUC_005918;	+	1457	264
KUC_004438;	+	2371	264
KUC_001431;	+	3491	264
KUC_008746;	+	447	265
KUC_002272;	+	582	265
KUC_003475;	+	711	265
KUC_012045;	+	2185	265
KUC_008914;	+	686	266
KUC_011129;	+	693	266
KUC_001081;	+	1059	266
KUC_010704;	+	1089	266
KUC_001054;	+	1784	266
KUC_004828;	+	2701	266
KUC_009090;	+	3094	266
KUC_007996;	+	3303	266
KUC_001609;	+	3381	266
KUC_009148;	+	88	267
effector_kuc_arth49_6060_[1849692_-_1849507]_(REVERSE_SENSE)__1	+	426	267
KUC_008771;	+	681	267
KUC_008068;	+	1236	267
KUC_003314;	+	1745	267
KUC_003285;	+	3230	267
KUC_007676;	+	2745	268
KUC_009919;	+	7503	269
KUC_002296;	+	246	270
KUC_002809;	+	406	270
KUC_008162;	+	1392	271
KUC_004866;	+	1504	271
KUC_005475;	+	2515	271
KUC_002355;	+	3665	271
effector_kuc_arth3_3534_[1839578_-_1839733]__1	+	4933	271
effector_kuc_arth47_5812_[2753176_-_2752970]_(REVERSE_SENSE)__1	+	5665	271
KUC_004471;	+	6024	272
KUC_010021;	+	557	273
KUC_008627;	+	2344	273
effector_kuc_arth48_6209_[2271062_-_2270343]_(REVERSE_SENSE)__1	+	2804	273
KUC_009293;	+	742	274
KUC_006057;	+	886	274
KUC_009318;	+	1033	274
KUC_008233;	+	1568	274
KUC_005470;	+	1828	274
KUC_001048;	+	62	275
KUC_001989;	+	417	275
KUC_010071;	+	971	275
KUC_003405;	+	1003	275
KUC_011439;	+	2206	275
KUC_003933;	+	3090	275
KUC_002059;	+	203	276
KUC_002563;	+	300	276
KUC_006485;	+	924	276
KUC_002936;	+	1086	276
KUC_001502;	+	1500	276
KUC_008374;	+	1758	276
KUC_005827;	+	2243	276
KUC_009614;	+	464	277
KUC_000164;	+	877	277
KUC_002555;	+	1427	277
KUC_000794;	+	2171	277
KUC_011397;	+	1107	278
KUC_012055;	+	1110	278
KUC_004254;	+	1377	278
KUC_000891;	+	1589	278
KUC_005367;	+	562	279
KUC_003372;	+	748	279
KUC_008897;	+	840	279
KUC_008793;	+	1134	279
effector_kuc_arth10_104_[55378_-_55989]__1	+	4543	279
KUC_000133;	+	449	280
KUC_006831;	+	496	280
KUC_011592;	+	563	280
effector_kuc_arth23_1810_[948842_-_949123]__1	+	659	280
KUC_004520;	+	1366	280
KUC_008954;	+	1649	280
KUC_003011;	+	2104	280
KUC_010967;	+	3267	280
KUC_012548;	+	783	281
KUC_007864;	+	1246	281
KUC_004618;	+	1491	281
KUC_007266;	+	2001	281
KUC_006554;	+	3374	281
KUC_001457;	+	2000	282
KUC_011119;	+	3086	282
KUC_000814;	+	377	283
KUC_008544;	+	412	283
KUC_004489;	+	492	283
KUC_010408;	+	605	283
KUC_011019;	+	958	283
KUC_003527;	+	1047	283
effector_kuc_arth2_5461_[1085552_-_1085286]_(REVERSE_SENSE)__1	+	6129	283
KUC_009708;	+	25	284
KUC_005180;	+	1202	284
KUC_003535;	+	2655	284
KUC_011482;	+	4840	284
KUC_004749;	+	1568	285
KUC_005688;	+	1593	285
KUC_012796;	+	1749	285
KUC_011733;	+	1874	285
KUC_002990;	+	2305	285
KUC_009694;	+	7889	285
KUC_007447;	+	674	286
KUC_011399;	+	950	286
KUC_005111;	+	1288	286
KUC_003043;	+	1476	286
KUC_012663;	+	2352	286
KUC_001435;	+	468	287
KUC_006453;	+	612	287
KUC_000508;	+	724	287
KUC_009969;	+	1460	287
effector_kuc_arth4_1959_[1037503_-_1037919]__1	+	2061	287
KUC_008189;	+	3377	287
KUC_005721;	+	6079	287
KUC_011793;	+	169	288
KUC_004044;	+	328	288
KUC_004280;	+	1053	288
KUC_008661;	+	1183	288
KUC_006322;	+	2373	288
KUC_001128;	+	2575	288
KUC_008308;	+	336	289
KUC_008319;	+	3144	289
KUC_010178;	+	782	290
KUC_011055;	+	860	290
effector_kuc_arth7_3289_[28926_-_28243]_(REVERSE_SENSE)__1	+	1007	290
KUC_009686;	+	1078	290
KUC_002900;	+	1202	290
KUC_007054;	+	1941	290
effector_kuc_arth49_7032_[1357460_-_1357281]_(REVERSE_SENSE)__1	+	3110	290
KUC_011283;	+	293	291
KUC_009498;	+	378	291
KUC_005108;	+	2138	291
KUC_012112;	+	2319	291
KUC_000582;	+	5943	291
KUC_002709;	+	7366	291
KUC_000368;	+	12599	291
KUC_000067;	+	212	292
KUC_005256;	+	601	292
effector_kuc_arth1_22070_[6085864_-_6085694]_(REVERSE_SENSE)__1	+	741	292
KUC_007012;	+	1831	292
KUC_011062;	+	431	293
KUC_011282;	+	730	293
KUC_006284;	+	1061	293
KUC_007638;	+	2009	293
KUC_005361;	+	2022	293
KUC_006840;	+	5808	293
KUC_001465;	+	610	294
effector_kuc_arth23_11753_[2185465_-_2185292]_(REVERSE_SENSE)__1	+	655	294
KUC_007772;	+	883	294
KUC_000822;	+	891	294
KUC_007287;	+	1060	294
KUC_007350;	+	1579	294
KUC_008902;	+	2439	295
KUC_008893;	+	3021	295
KUC_008642;	+	423	296
KUC_002259;	+	654	296
KUC_004010;	+	750	296
KUC_010420;	+	1004	296
KUC_010579;	+	2534	296
KUC_007750;	+	848	297
KUC_006590;	+	1096	297
KUC_011554;	+	1103	297
KUC_000009;	+	1304	297
KUC_003067;	+	1366	297
KUC_006406;	+	500	298
KUC_004664;	+	617	298
effector_kuc_arth47_2436_[1307655_-_1307849]__1	+	654	298
KUC_000121;	+	852	298
KUC_009541;	+	1114	298
KUC_003104;	+	1169	298
KUC_005649;	+	3524	298
KUC_011448;	+	11707	298
KUC_004051;	+	708	299
KUC_010878;	+	1048	299
KUC_006333;	+	1490	299
effector_kuc_arth1_28116_[2826817_-_2826662]_(REVERSE_SENSE)__1	+	3052	299
KUC_009112;	+	594	300
KUC_002465;	+	1137	300
KUC_002562;	+	1324	300
KUC_009628;	+	1438	300
KUC_002306;	+	196	301
KUC_006843;	+	556	301
KUC_011983;	+	1034	301
KUC_006518;	+	1849	301
KUC_012324;	+	3558	301
KUC_001958;	+	4792	301
KUC_010118;	+	727	302
KUC_004515;	+	805	302
KUC_007782;	+	1116	302
effector_kuc_arth49_4631_[2431540_-_2431722]__1	+	1850	302
KUC_007745;	+	15466	302
KUC_005611;	+	458	303
KUC_008669;	+	533	303
KUC_006750;	+	720	303
KUC_002480;	+	729	303
KUC_012695;	+	1661	303
effector_kuc_arth47_9221_[955344_-_955120]_(REVERSE_SENSE)__1	+	1859	303
KUC_009937;	+	1940	303
KUC_006936;	+	2459	303
KUC_010322;	+	2696	303
KUC_010376;	+	432	304
KUC_001151;	+	1203	304
effector_kuc_arth8_1041_[607978_-_608238]__1	+	818	305
KUC_009069;	+	1415	305
KUC_006409;	+	2809	305
KUC_007584;	+	4660	305
KUC_012154;	+	5245	305
KUC_010474;	+	350	306
KUC_005151;	+	660	306
KUC_003984;	+	2835	306
KUC_005806;	+	3410	306
KUC_005895;	+	5656	306
effector_kuc_arth5_4606_[296590_-_296375]_(REVERSE_SENSE)__1	+	10554	306
KUC_010288;	+	341	307
KUC_006599;	+	2235	307
KUC_004806;	+	4727	307
KUC_008440;	+	6299	307
KUC_007173;	+	417	308
KUC_011839;	+	653	308
KUC_001895;	+	1422	308
KUC_007130;	+	1522	308
effector_kuc_arth6_1084_[554425_-_554622]__1	+	2117	308
KUC_006308;	+	2510	308
KUC_006917;	+	2792	308
KUC_012122;	+	10587	308
KUC_002743;	+	210	309
KUC_012693;	+	756	309
KUC_005557;	+	1760	309
KUC_004662;	+	720	310
KUC_012652;	+	879	310
KUC_005597;	+	896	310
KUC_002372;	+	1143	310
KUC_004720;	+	1312	310
KUC_009263;	+	1339	310
KUC_005800;	+	2007	310
KUC_006779;	+	502	311
KUC_007719;	+	696	311
KUC_002890;	+	789	311
KUC_010030;	+	1465	311
KUC_004152;	+	1513	311
KUC_006904;	+	2266	311
KUC_007026;	+	2730	311
KUC_010526;	+	1041	312
KUC_010267;	+	2767	312
KUC_007188;	+	95	313
KUC_003529;	+	663	313
KUC_006994;	+	759	313
KUC_011434;	+	1920	313
KUC_007974;	+	1941	313
KUC_001014;	+	552	314
KUC_000954;	+	781	314
KUC_006549;	+	848	314
KUC_004883;	+	1364	314
KUC_004282;	+	1958	314
KUC_004012;	+	2428	314
KUC_006222;	+	328	315
KUC_001065;	+	1009	315
KUC_012332;	+	3113	315
KUC_012183;	+	40	316
KUC_004932;	+	674	316
KUC_003127;	+	959	316
KUC_010097;	+	1061	316
KUC_003160;	+	1904	316
KUC_003092;	+	2735	316
KUC_000685;	+	3133	316
effector_kuc_arth11_414_[204397_-_204564]__1	+	4016	316
KUC_010520;	+	206	317
KUC_008717;	+	461	317
KUC_002739;	+	570	317
KUC_006557;	+	1218	317
KUC_003173;	+	3012	317
effector_kuc_arth12_16180_[1890487_-_1890314]_(REVERSE_SENSE)__1	+	5208	317
KUC_006355;	+	588	318
KUC_007615;	+	869	318
KUC_012600;	+	1341	318
KUC_007981;	+	4710	318
KUC_012377;	+	417	319
KUC_009339;	+	1208	319
effector_kuc_arth50_6276_[1037142_-_1036939]_(REVERSE_SENSE)__1	+	1309	319
KUC_005958;	+	1460	319
KUC_010570;	+	1572	319
KUC_004946;	+	1586	319
KUC_010500;	+	2696	319
KUC_006195;	+	7191	319
KUC_001177;	+	385	320
KUC_003565;	+	1474	320
KUC_012255;	+	2063	320
KUC_007430;	+	2363	320
KUC_008076;	+	763	321
KUC_009363;	+	1964	321
KUC_002387;	+	2013	321
KUC_002375;	+	371	322
KUC_005752;	+	382	322
effector_kuc_arth1_18000_[8356839_-_8356348]_(REVERSE_SENSE)__1	+	4294	322
KUC_012737;	+	217	323
KUC_003605;	+	592	323
KUC_010176;	+	1139	323
KUC_004713;	+	1303	323
KUC_005434;	+	2327	323
effector_kuc_arth1_12846_[6890377_-_6890547]__1	+	2688	323
effector_kuc_arth48_3900_[2024307_-_2024564]__1	+	3446	323
KUC_002056;	+	6060	323
KUC_007689;	+	6734	323
KUC_005968;	+	11931	323
KUC_003981;	+	563	324
KUC_001233;	+	791	324
KUC_004570;	+	2092	324
KUC_010530;	+	2525	324
KUC_007167;	+	2868	324
effector_kuc_arth12_2171_[1214657_-_1214818]__1	+	4361	324
KUC_008151;	+	5119	324
effector_kuc_arth23_4169_[2191860_-_2192093]__1	+	673	325
KUC_002804;	+	2093	325
KUC_003296;	+	819	326
effector_kuc_arth1_13030_[6979223_-_6979381]__1	+	994	326
KUC_006401;	+	1116	326
KUC_007274;	+	1191	326
KUC_002266;	+	1296	326
KUC_004433;	+	1303	326
KUC_007488;	+	2721	326
KUC_012523;	+	488	327
KUC_000569;	+	3651	327
KUC_011524;	+	8570	327
KUC_004043;	+	10	328
KUC_005722;	+	287	328
KUC_006221;	+	1234	328
KUC_005841;	+	1295	328
KUC_004128;	+	1355	328
KUC_003181;	+	1438	328
KUC_002613;	+	2719	328
KUC_004868;	+	17332	328
KUC_002227;	+	436	329
KUC_012229;	+	603	329
KUC_011825;	+	907	329
KUC_012042;	+	1294	329
effector_kuc_arth4_2951_[1375328_-_1375002]_(REVERSE_SENSE)__1	+	1594	329
KUC_004130;	+	2991	329
KUC_007840;	+	892	330
KUC_004743;	+	1059	330
KUC_001632;	+	1355	330
KUC_000541;	+	31	331
KUC_004457;	+	689	331
KUC_001683;	+	1405	331
effector_kuc_arth4_3978_[836929_-_836774]_(REVERSE_SENSE)__1	+	2194	331
KUC_012434;	+	635	332
KUC_003133;	+	703	332
KUC_006587;	+	1077	332
KUC_011229;	+	1108	332
KUC_009608;	+	1656	332
KUC_012375;	+	2011	332
KUC_009910;	+	2432	332
KUC_012039;	+	600	333
KUC_012402;	+	1420	333
KUC_003936;	+	1942	333
KUC_002173;	+	335	334
KUC_000515;	+	578	334
KUC_002185;	+	820	334
KUC_008147;	+	936	334
KUC_010370;	+	1745	334
KUC_007968;	+	3743	334
KUC_002186;	+	334	335
KUC_010032;	+	673	335
KUC_008394;	+	706	335
effector_kuc_arth49_6163_[1796546_-_1796283]_(REVERSE_SENSE)__1	+	822	335
KUC_002462;	+	1736	335
effector_kuc_arth1_17886_[8415877_-_8415341]_(REVERSE_SENSE)__1	+	4100	335
KUC_000955;	+	314	336
KUC_011525;	+	327	336
KUC_010802;	+	409	336
KUC_008307;	+	1147	336
KUC_001245;	+	1247	336
KUC_001652;	+	3589	336
KUC_006847;	+	3984	336
KUC_003409;	+	14308	336
effector_kuc_arth12_5645_[3072014_-_3072220]__1	+	115	337
KUC_004746;	+	665	337
KUC_011239;	+	992	337
KUC_010553;	+	1099	337
KUC_003487;	+	1642	337
KUC_003151;	+	791	338
KUC_005396;	+	1340	338
KUC_010870;	+	1597	338
KUC_009797;	+	1784	338
KUC_002884;	+	606	339
KUC_012759;	+	1200	339
KUC_003380;	+	1801	339
KUC_007550;	+	687	340
KUC_010606;	+	1654	340
KUC_001243;	+	3643	340
KUC_003222;	+	1093	341
effector_kuc_arth7_765_[410458_-_411084]__1	+	1121	341
KUC_002864;	+	1586	341
KUC_007658;	+	1708	341
effector_kuc_arth48_5843_[2466819_-_2466559]_(REVERSE_SENSE)__1	+	1804	341
KUC_003061;	+	1889	341
KUC_000147;	+	228	342
KUC_002967;	+	1620	342
KUC_000459;	+	2397	342
KUC_011785;	+	2511	342
KUC_006613;	+	799	343
effector_kuc_arth4_2308_[1221888_-_1222052]__1	+	1011	343
KUC_009698;	+	1194	343
KUC_012635;	+	1344	343
effector_kuc_arth23_8814_[3733997_-_3733818]_(REVERSE_SENSE)__1	+	1988	343
KUC_010426;	+	3066	343
KUC_008804;	+	407	344
KUC_007601;	+	793	344
KUC_009857;	+	1580	344
KUC_000960;	+	2480	344
effector_kuc_arth8_621_[399793_-_399978]__1	+	2609	344
KUC_003012;	+	280	345
KUC_006794;	+	563	345
KUC_009251;	+	690	345
KUC_003123;	+	958	345
KUC_006043;	+	1131	345
KUC_008681;	+	2176	345
KUC_009724;	+	4290	345
KUC_005858;	+	1043	346
KUC_008569;	+	2191	346
KUC_001822;	+	2412	346
effector_kuc_arth12_17290_[1285813_-_1285625]_(REVERSE_SENSE)__1	+	379	347
KUC_009866;	+	414	347
KUC_007002;	+	607	347
KUC_001940;	+	700	347
effector_kuc_arth8_675_[428101_-_429036]__1	+	773	347
KUC_007743;	+	1366	347
KUC_001276;	+	2012	347
KUC_009311;	+	2297	347
KUC_008433;	+	465	348
KUC_004835;	+	480	348
KUC_002979;	+	946	348
KUC_007179;	+	1577	348
KUC_003819;	+	1763	348
KUC_002443;	+	2221	348
effector_kuc_arth12_18279_[679844_-_679656]_(REVERSE_SENSE)__1	+	417	349
KUC_002777;	+	664	349
KUC_012744;	+	849	349
KUC_010798;	+	1176	349
KUC_001478;	+	2258	349
KUC_003584;	+	43	350
KUC_002356;	+	271	350
KUC_010294;	+	677	350
KUC_001378;	+	740	350
KUC_003477;	+	780	350
KUC_010473;	+	843	350
KUC_006708;	+	1244	350
KUC_003830;	+	2024	350
KUC_003918;	+	3034	350
KUC_007679;	+	244	351
effector_kuc_arth12_7427_[4072887_-_4073090]__1	+	569	351
KUC_001995;	+	863	351
KUC_012675;	+	1019	351
KUC_007318;	+	1222	351
KUC_007290;	+	1473	351
KUC_002793;	+	1952	351
KUC_001705;	+	219	352
KUC_011222;	+	392	352
effector_kuc_arth1_827_[472453_-_472749]__1	+	1423	352
KUC_000678;	+	1466	352
KUC_006783;	+	1854	352
KUC_010403;	+	1929	352
KUC_008346;	+	1982	352
KUC_010916;	+	431	353
KUC_008230;	+	612	353
effector_kuc_arth23_7426_[3961056_-_3961244]__1	+	666	353
KUC_011279;	+	828	353
KUC_004336;	+	1059	353
KUC_007269;	+	1669	353
KUC_001993;	+	431	354
KUC_006652;	+	561	354
KUC_002058;	+	873	354
KUC_011254;	+	1969	354
KUC_007170;	+	4198	354
effector_kuc_arth1_30002_[1851828_-_1851652]_(REVERSE_SENSE)__1	+	45	355
KUC_007229;	+	203	355
KUC_009062;	+	212	355
KUC_000693;	+	1183	355
KUC_005683;	+	1323	355
KUC_008429;	+	1344	355
KUC_009356;	+	1604	355
KUC_001162;	+	3998	355
KUC_002564;	+	276	356
KUC_011715;	+	416	356
KUC_002732;	+	501	356
KUC_009408;	+	635	356
KUC_011430;	+	771	356
KUC_010882;	+	810	356
KUC_005502;	+	1005	356
KUC_000912;	+	1042	356
KUC_012719;	+	1047	356
KUC_010123;	+	1195	356
KUC_009603;	+	1363	356
KUC_008474;	+	1966	356
KUC_000277;	+	2022	356
KUC_010661;	+	2253	356
KUC_007134;	+	7677	356
KUC_004607;	+	2153	357
KUC_004947;	+	319	358
KUC_010179;	+	290	359
KUC_011840;	+	308	359
KUC_011955;	+	507	359
KUC_010347;	+	634	359
KUC_009322;	+	701	359
effector_kuc_arth4_2329_[1230631_-_1230867]__1	+	842	359
KUC_006949;	+	3545	359
KUC_009515;	+	235	360
KUC_001346;	+	969	360
KUC_000950;	+	1956	360
KUC_005922;	+	3673	360
KUC_006014;	+	652	361
KUC_012195;	+	808	361
KUC_006562;	+	1112	361
KUC_004194;	+	1508	361
KUC_003715;	+	1929	361
KUC_002445;	+	1228	362
KUC_011504;	+	1389	362
KUC_006686;	+	3704	362
KUC_003931;	+	495	363
KUC_007674;	+	795	363
KUC_010563;	+	1475	363
KUC_007849;	+	224	364
KUC_008466;	+	503	364
KUC_011910;	+	696	364
KUC_011958;	+	808	364
KUC_009504;	+	1007	364
KUC_001212;	+	2664	364
KUC_012754;	+	502	365
KUC_005793;	+	710	365
KUC_011142;	+	1163	365
effector_kuc_arth1_31260_[1172888_-_1172688]_(REVERSE_SENSE)__1	+	1990	365
KUC_011476;	+	2044	365
KUC_010753;	+	2223	365
KUC_012301;	+	3130	365
KUC_010576;	+	58	366
effector_kuc_arth48_7484_[1581691_-_1581521]_(REVERSE_SENSE)__1	+	110	366
KUC_008203;	+	428	366
KUC_004710;	+	463	366
KUC_011261;	+	577	366
KUC_001991;	+	682	366
KUC_000389;	+	777	366
KUC_001408;	+	936	366
KUC_008458;	+	1327	366
KUC_011558;	+	1349	366
KUC_011176;	+	1399	366
KUC_000109;	+	1509	366
KUC_002500;	+	1801	366
KUC_000384;	+	1889	366
KUC_005939;	+	2582	366
KUC_006826;	+	3301	366
KUC_002665;	+	4046	366
KUC_011234;	+	7987	366
KUC_005488;	+	1206	367
KUC_002858;	+	1252	367
KUC_000704;	+	2007	367
KUC_000636;	+	2546	367
KUC_009300;	+	2665	367
KUC_009258;	+	4381	367
KUC_011500;	+	4907	367
KUC_008002;	+	504	368
KUC_007796;	+	656	368
KUC_002011;	+	969	368
KUC_009095;	+	1019	368
KUC_010430;	+	1277	368
KUC_000710;	+	2289	368
KUC_006827;	+	366	369
KUC_009612;	+	904	369
KUC_001880;	+	5250	369
KUC_002297;	+	270	370
KUC_010765;	+	962	370
KUC_006289;	+	1344	370
KUC_012132;	+	1489	370
KUC_008004;	+	1516	370
KUC_005609;	+	1676	370
KUC_000505;	+	3691	370
KUC_010289;	+	307	371
KUC_004063;	+	667	371
KUC_010834;	+	953	371
KUC_000450;	+	1921	371
KUC_009205;	+	3452	371
KUC_002374;	+	4015	371
KUC_009606;	+	7079	371
KUC_006950;	+	359	372
KUC_007499;	+	717	372
KUC_001645;	+	918	372
KUC_008850;	+	978	372
KUC_012267;	+	6709	372
KUC_009943;	+	145	373
KUC_008283;	+	506	373
KUC_000228;	+	538	373
KUC_009445;	+	659	373
KUC_012553;	+	719	373
KUC_001100;	+	880	373
KUC_005115;	+	1276	373
KUC_001460;	+	1746	373
KUC_007546;	+	2948	373
KUC_006571;	+	3510	373
KUC_002987;	+	4898	373
KUC_011330;	+	5973	373
KUC_010076;	+	6303	373
KUC_005975;	+	993	374
KUC_005372;	+	1996	374
KUC_004201;	+	2726	374
KUC_005578;	+	4452	374
KUC_006388;	+	4708	374
KUC_002380;	+	5596	374
KUC_001039;	+	23	375
KUC_006888;	+	252	375
KUC_011802;	+	481	375
KUC_003188;	+	518	375
KUC_007283;	+	1049	375
KUC_008183;	+	2058	375
KUC_001271;	+	865	376
KUC_001032;	+	900	376
KUC_012494;	+	964	376
KUC_008848;	+	1715	376
KUC_003666;	+	1805	376
KUC_003307;	+	4577	376
KUC_007093;	+	8702	376
KUC_010015;	+	688	377
KUC_002557;	+	791	377
KUC_001771;	+	876	377
KUC_006094;	+	1184	377
KUC_004799;	+	1296	377
KUC_000813;	+	2999	377
KUC_008291;	+	8020	377
KUC_011959;	+	364	378
effector_kuc_arth1_5360_[2856846_-_2857106]__1	+	579	378
KUC_009497;	+	720	378
KUC_000348;	+	1086	378
KUC_002703;	+	4114	378
KUC_009174;	+	497	379
KUC_002764;	+	648	379
KUC_003479;	+	652	379
KUC_002870;	+	1001	379
KUC_011936;	+	1552	379
KUC_006098;	+	1616	379
KUC_002782;	+	1702	379
KUC_003758;	+	3838	379
KUC_001374;	+	626	380
KUC_010414;	+	1153	380
KUC_010397;	+	3810	380
KUC_010041;	+	3842	380
KUC_012495;	+	376	381
KUC_000476;	+	852	381
KUC_001924;	+	920	381
KUC_007101;	+	1212	381
KUC_012394;	+	1984	381
KUC_007654;	+	2127	381
KUC_011773;	+	705	382
effector_kuc_arth3_156_[87833_-_88537]__1	+	1342	382
KUC_011536;	+	2494	382
KUC_009022;	+	2886	382
KUC_008176;	+	5223	382
KUC_001881;	+	369	383
KUC_007304;	+	538	383
KUC_006246;	+	822	383
KUC_011843;	+	1120	383
KUC_001318;	+	1993	383
KUC_006958;	+	5257	383
KUC_003680;	+	262	384
KUC_009178;	+	428	384
KUC_012613;	+	783	384
KUC_010330;	+	1246	384
KUC_005020;	+	538	385
KUC_007594;	+	764	385
KUC_001176;	+	1552	385
KUC_012583;	+	1954	385
KUC_003448;	+	1980	385
KUC_007386;	+	2176	385
KUC_002484;	+	2209	385
KUC_003876;	+	5472	385
KUC_010492;	+	5902	385
KUC_005464;	+	900	386
KUC_003621;	+	2608	386
KUC_012221;	+	82	387
KUC_002752;	+	551	387
KUC_012550;	+	914	387
KUC_010456;	+	939	387
KUC_010725;	+	1271	387
KUC_001344;	+	1683	387
KUC_012765;	+	2067	387
KUC_002384;	+	2414	387
KUC_011432;	+	3374	387
KUC_007838;	+	3991	387
KUC_002689;	+	4176	387
effector_kuc_arth1_18097_[8308435_-_8308160]_(REVERSE_SENSE)__1	+	4205	387
KUC_012172;	+	258	388
KUC_009564;	+	271	388
KUC_006905;	+	311	388
KUC_008164;	+	458	388
KUC_011595;	+	609	388
KUC_000487;	+	1053	388
KUC_007453;	+	2237	388
KUC_011456;	+	5541	388
KUC_008204;	+	366	389
KUC_010691;	+	1884	389
KUC_012766;	+	387	390
KUC_006577;	+	748	390
KUC_011008;	+	870	390
KUC_011004;	+	1970	390
KUC_007691;	+	2887	390
KUC_012036;	+	3018	390
KUC_003356;	+	3195	390
KUC_003795;	+	6648	390
KUC_006926;	+	8442	390
KUC_001975;	+	1340	391
KUC_006870;	+	1840	391
KUC_001625;	+	9018	391
KUC_011221;	+	887	392
KUC_008940;	+	1221	392
KUC_001376;	+	1330	392
KUC_000180;	+	4267	392
effector_kuc_arth49_597_[311181_-_311354]__1	+	86	393
KUC_007516;	+	120	393
KUC_007279;	+	546	393
KUC_011048;	+	598	393
KUC_011360;	+	729	393
KUC_003248;	+	1192	393
KUC_011632;	+	1555	393
KUC_010265;	+	10877	393
KUC_008184;	+	375	394
KUC_011633;	+	393	394
KUC_003840;	+	449	394
KUC_005477;	+	1214	394
KUC_010388;	+	1248	394
KUC_001026;	+	5296	394
KUC_005962;	+	942	395
KUC_003266;	+	1013	395
KUC_009868;	+	798	396
KUC_009247;	+	1019	396
KUC_009890;	+	1178	396
KUC_008266;	+	1849	396
KUC_005184;	+	2266	396
KUC_002377;	+	2970	396
KUC_007470;	+	254	397
KUC_010609;	+	914	397
KUC_011513;	+	1355	397
KUC_008423;	+	1466	397
KUC_001357;	+	2116	397
KUC_012022;	+	2757	397
KUC_002965;	+	4231	397
KUC_010622;	+	225	398
KUC_006986;	+	592	398
KUC_001840;	+	857	398
KUC_011851;	+	1656	398
KUC_010363;	+	1789	398
KUC_004037;	+	1789	398
KUC_008143;	+	2715	398
KUC_007276;	+	494	399
KUC_001639;	+	602	399
KUC_008199;	+	635	399
KUC_006167;	+	885	399
KUC_010249;	+	1536	399
KUC_002592;	+	4035	399
effector_kuc_arth23_3302_[1725965_-_1726228]__1	+	190	400
KUC_009489;	+	454	400
KUC_002075;	+	545	401
KUC_008380;	+	657	401
KUC_008883;	+	763	401
KUC_010465;	+	1040	401
effector_kuc_arth4_2448_[1290669_-_1291400]__1	+	1116	401
KUC_002580;	+	1835	401
KUC_009284;	+	2785	401
KUC_010933;	+	413	402
KUC_001268;	+	435	402
KUC_003943;	+	802	402
KUC_009974;	+	1347	402
KUC_012499;	+	1435	402
KUC_011084;	+	1720	402
KUC_006282;	+	2001	402
KUC_007583;	+	3342	402
KUC_003117;	+	5317	402
KUC_000288;	+	13	403
KUC_006932;	+	730	403
KUC_002806;	+	738	403
KUC_003321;	+	1306	403
effector_kuc_arth45_4551_[2440222_-_2440542]__1	+	3734	403
KUC_007777;	+	3785	403
KUC_007639;	+	293	404
KUC_003308;	+	376	404
KUC_005954;	+	481	404
KUC_006134;	+	684	404
KUC_005892;	+	986	404
KUC_006329;	+	2168	404
KUC_007853;	+	469	405
KUC_000239;	+	481	405
KUC_006173;	+	4041	405
effector_kuc_arth4_776_[404393_-_404680]__1	+	73	406
KUC_002808;	+	108	406
effector_kuc_arth12_18285_[677631_-_677482]_(REVERSE_SENSE)__1	+	145	406
KUC_012175;	+	427	406
KUC_009413;	+	528	406
KUC_007502;	+	688	406
KUC_002797;	+	921	406
KUC_007858;	+	1230	406
KUC_000235;	+	1290	406
KUC_011916;	+	1550	406
KUC_007862;	+	4915	406
KUC_008825;	+	506	407
KUC_000768;	+	823	407
KUC_005810;	+	1127	407
KUC_008694;	+	1722	407
KUC_008803;	+	1821	407
effector_kuc_arth49_2326_[1246350_-_1247291]__1	+	1895	407
KUC_008446;	+	5829	407
KUC_009691;	+	968	408
KUC_009480;	+	2206	408
KUC_006357;	+	2910	408
KUC_002817;	+	1003	409
KUC_012643;	+	1042	409
effector_kuc_arth49_2770_[1493213_-_1494280]__1	+	1205	409
KUC_005533;	+	1275	409
KUC_004870;	+	2963	409
effector_kuc_arth23_5915_[3139545_-_3139721]__1	+	338	410
KUC_009358;	+	437	410
KUC_007953;	+	742	410
KUC_009281;	+	1954	410
KUC_007033;	+	2490	410
KUC_012250;	+	3371	410
KUC_010166;	+	5279	410
KUC_006692;	+	836	411
KUC_002773;	+	1867	411
KUC_002395;	+	2344	411
KUC_002167;	+	5144	411
effector_kuc_arth1_19458_[7523026_-_7522865]_(REVERSE_SENSE)__1	+	258	412
KUC_004898;	+	869	412
KUC_000178;	+	1427	412
KUC_008543;	+	1620	412
KUC_010813;	+	1654	412
KUC_007559;	+	2948	412
effector_kuc_arth2_510_[247655_-_248740]__1	+	2952	412
KUC_010342;	+	3104	412
effector_kuc_arth1_32855_[310924_-_310721]_(REVERSE_SENSE)__1	+	7316	412
KUC_010932;	+	131	413
KUC_004300;	+	161	413
KUC_010072;	+	275	413
KUC_004660;	+	434	413
KUC_011823;	+	493	413
KUC_001071;	+	562	413
KUC_009783;	+	696	413
KUC_008116;	+	708	413
KUC_006735;	+	1746	413
KUC_001684;	+	331	414
KUC_000653;	+	493	414
KUC_006019;	+	828	414
KUC_011442;	+	858	414
KUC_009865;	+	1002	414
effector_kuc_arth3_4283_[1465435_-_1465259]_(REVERSE_SENSE)__1	+	1190	414
KUC_009908;	+	1563	414
KUC_002263;	+	1648	414
KUC_005982;	+	4643	414
KUC_002515;	+	9272	414
KUC_006563;	+	361	415
KUC_005489;	+	367	415
KUC_001963;	+	559	415
KUC_003212;	+	828	415
KUC_000269;	+	853	415
KUC_004059;	+	3499	415
KUC_003773;	+	3713	415
KUC_006104;	+	108	416
KUC_011224;	+	681	416
KUC_001333;	+	771	416
KUC_003586;	+	862	416
KUC_011973;	+	1053	416
KUC_011714;	+	1269	416
effector_kuc_arth1_31631_[971126_-_970590]_(REVERSE_SENSE)__1	+	3478	416
KUC_004116;	+	12681	416
KUC_012376;	+	332	417
KUC_002716;	+	406	417
KUC_005297;	+	712	417
KUC_003516;	+	1238	417
KUC_007172;	+	2256	417
KUC_004808;	+	2368	417
KUC_001988;	+	2461	417
KUC_006606;	+	3868	417
KUC_000871;	+	138	418
KUC_005131;	+	580	418
KUC_000136;	+	1062	418
KUC_003293;	+	1622	418
KUC_012053;	+	3724	418
KUC_004306;	+	17572	418
KUC_002740;	+	317	419
KUC_002289;	+	439	419
KUC_008863;	+	1112	419
KUC_010292;	+	1272	419
KUC_012562;	+	1501	419
KUC_008970;	+	2195	419
KUC_002455;	+	4271	419
KUC_001646;	+	372	420
KUC_010695;	+	438	420
KUC_010635;	+	501	420
KUC_001260;	+	529	420
KUC_008358;	+	829	420
KUC_010257;	+	853	420
KUC_006536;	+	1046	420
KUC_010411;	+	1488	420
KUC_009261;	+	3714	420
KUC_009271;	+	27	421
effector_kuc_arth1_17152_[8788166_-_8787999]_(REVERSE_SENSE)__1	+	175	421
KUC_011009;	+	390	421
KUC_003999;	+	693	421
KUC_011454;	+	947	421
KUC_008333;	+	2032	421
KUC_011702;	+	2086	421
KUC_001527;	+	966	422
KUC_010486;	+	1183	422
KUC_008641;	+	238	423
KUC_010236;	+	273	423
KUC_011928;	+	584	423
KUC_006102;	+	911	423
KUC_000176;	+	976	423
KUC_009745;	+	1920	423
KUC_011057;	+	1925	423
KUC_005852;	+	1935	423
KUC_001300;	+	1951	423
KUC_009492;	+	2513	423
effector_kuc_arth45_1765_[971646_-_972491]__1	+	3599	423
KUC_001017;	+	737	424
KUC_010115;	+	778	424
KUC_012510;	+	1164	424
KUC_005847;	+	1847	424
KUC_007592;	+	1871	424
KUC_004533;	+	261	425
KUC_002717;	+	349	425
KUC_004202;	+	374	425
KUC_010544;	+	647	425
KUC_007019;	+	702	425
KUC_011365;	+	851	425
KUC_003844;	+	1502	425
KUC_004314;	+	5857	425
KUC_008643;	+	296	426
KUC_000506;	+	370	426
KUC_009924;	+	435	426
KUC_010903;	+	779	426
KUC_011764;	+	1084	426
KUC_005742;	+	1116	426
KUC_003164;	+	2638	426
KUC_011759;	+	7625	426
KUC_008671;	+	1995	427
KUC_000398;	+	2003	427
KUC_012174;	+	3733	427
KUC_002541;	+	724	428
KUC_004093;	+	752	428
KUC_005815;	+	795	428
KUC_007998;	+	817	428
KUC_005118;	+	932	428
KUC_011053;	+	967	428
KUC_001130;	+	1169	428
KUC_004174;	+	2403	428
KUC_008202;	+	3747	428
KUC_009177;	+	4702	428
KUC_005563;	+	153	429
KUC_000265;	+	529	429
KUC_003142;	+	626	429
KUC_011289;	+	873	429
KUC_010421;	+	1321	429
KUC_009360;	+	3612	429
KUC_003060;	+	734	430
KUC_001505;	+	825	430
KUC_009075;	+	832	430
effector_kuc_arth1_19257_[7640917_-_7640429]_(REVERSE_SENSE)__1	+	1467	430
KUC_006513;	+	3173	430
KUC_003613;	+	3435	430
KUC_001992;	+	366	431
KUC_001482;	+	448	431
KUC_003045;	+	869	431
KUC_001588;	+	945	431
KUC_001463;	+	958	431
KUC_010915;	+	1060	431
KUC_002659;	+	1163	431
KUC_011061;	+	2289	431
KUC_011585;	+	2866	431
KUC_008741;	+	231	432
KUC_010375;	+	947	432
KUC_003975;	+	1157	432
KUC_012505;	+	1944	432
KUC_002971;	+	4283	432
KUC_003326;	+	830	433
KUC_008100;	+	841	433
KUC_002472;	+	872	433
KUC_010965;	+	1015	433
KUC_000403;	+	1175	433
KUC_002079;	+	1777	433
KUC_011407;	+	1818	433
KUC_012794;	+	3823	433
KUC_006802;	+	248	434
KUC_010145;	+	753	434
KUC_002529;	+	932	434
KUC_009295;	+	1578	434
KUC_004659;	+	1755	434
KUC_012146;	+	3443	434
KUC_001267;	+	185	435
KUC_010716;	+	687	435
KUC_002585;	+	756	435
KUC_006907;	+	780	435
KUC_003743;	+	811	435
KUC_012089;	+	824	435
KUC_009923;	+	971	435
KUC_002643;	+	1324	435
KUC_000944;	+	1737	435
KUC_000524;	+	2073	435
KUC_000615;	+	2234	435
KUC_004920;	+	2459	435
KUC_012838;	+	3012	435
KUC_003459;	+	9037	435
KUC_002226;	+	1139	436
effector_kuc_arth23_15356_[282694_-_282227]_(REVERSE_SENSE)__1	+	1768	436
KUC_000016;	+	102	437
KUC_009357;	+	355	437
KUC_010699;	+	743	437
KUC_000392;	+	836	437
KUC_011618;	+	1622	437
effector_kuc_arth4_2966_[1368252_-_1368049]_(REVERSE_SENSE)__1	+	164	438
KUC_002855;	+	324	438
KUC_012372;	+	748	438
KUC_010694;	+	970	438
KUC_008224;	+	972	438
KUC_006031;	+	1202	438
KUC_011775;	+	1582	438
KUC_003245;	+	1853	438
KUC_000561;	+	1918	438
KUC_010758;	+	2394	438
KUC_006616;	+	4127	438
KUC_011187;	+	871	439
KUC_002831;	+	945	439
KUC_009914;	+	1094	439
KUC_002288;	+	1215	439
KUC_009118;	+	1505	439
KUC_010936;	+	1815	439
effector_kuc_arth49_6394_[1679975_-_1679139]_(REVERSE_SENSE)__1	+	3787	439
KUC_004732;	+	64	440
KUC_002357;	+	350	440
effector_kuc_arth34_1921_[987123_-_987302]__1	+	1452	440
KUC_000908;	+	1834	440
KUC_012390;	+	3128	440
KUC_009656;	+	3950	440
KUC_002622;	+	217	441
KUC_005859;	+	346	441
KUC_003098;	+	799	441
KUC_001114;	+	6595	441
KUC_012418;	+	8529	441
KUC_000003;	+	95	442
KUC_006077;	+	519	442
KUC_008729;	+	898	442
effector_kuc_arth6_4292_[126796_-_126458]_(REVERSE_SENSE)__1	+	1132	442
KUC_012707;	+	2045	442
KUC_001674;	+	653	443
KUC_003863;	+	735	443
KUC_011103;	+	1672	443
KUC_003336;	+	2317	443
KUC_003148;	+	2403	443
effector_kuc_arth9_2005_[92599_-_92387]_(REVERSE_SENSE)__1	+	6329	443
KUC_010993;	+	10166	443
KUC_009669;	+	915	444
KUC_002298;	+	370	445
KUC_006551;	+	870	445
KUC_004310;	+	982	445
effector_kuc_arth9_767_[403878_-_404141]__1	+	1331	445
KUC_006414;	+	1987	445
KUC_004258;	+	2226	445
KUC_005833;	+	2854	445
KUC_004933;	+	316	446
KUC_005122;	+	530	446
KUC_008157;	+	2728	446
effector_kuc_arth23_5193_[2748777_-_2748935]__1	+	151	447
effector_kuc_arth34_1810_[928667_-_929941]__1	+	734	447
KUC_006678;	+	822	447
KUC_008745;	+	1970	447
KUC_004525;	+	2612	447
KUC_001614;	+	721	448
KUC_001481;	+	737	448
KUC_007398;	+	775	448
KUC_001744;	+	1455	448
KUC_006804;	+	1946	448
KUC_012070;	+	2357	448
KUC_003065;	+	2389	448
KUC_008841;	+	2459	448
KUC_009253;	+	478	449
KUC_009898;	+	814	449
KUC_008008;	+	822	449
KUC_006372;	+	843	449
KUC_000132;	+	914	449
KUC_003839;	+	1114	449
KUC_011756;	+	1213	449
KUC_000749;	+	2387	449
KUC_001314;	+	4408	449
KUC_005689;	+	285	450
KUC_001452;	+	488	450
KUC_004358;	+	816	450
KUC_004250;	+	2008	450
KUC_000848;	+	941	451
KUC_012593;	+	1485	451
KUC_004065;	+	2398	451
KUC_008475;	+	3161	451
KUC_005819;	+	6166	451
KUC_011559;	+	366	452
KUC_004922;	+	755	452
KUC_011814;	+	941	452
KUC_012232;	+	2229	452
KUC_006163;	+	122	453
KUC_007180;	+	348	453
KUC_011695;	+	484	453
KUC_008904;	+	604	453
KUC_011519;	+	976	453
KUC_001517;	+	1031	453
KUC_005299;	+	1816	453
KUC_004601;	+	2749	453
KUC_001454;	+	487	454
KUC_009812;	+	580	454
KUC_003426;	+	887	454
KUC_000311;	+	970	454
KUC_008623;	+	1084	454
KUC_000059;	+	1623	454
KUC_009488;	+	5676	454
KUC_002264;	+	414	455
KUC_000538;	+	557	455
KUC_005211;	+	840	455
KUC_003430;	+	907	455
KUC_011861;	+	934	455
KUC_006877;	+	957	455
KUC_006581;	+	994	455
KUC_005281;	+	1123	455
effector_kuc_arth34_13406_[1034504_-_1034280]_(REVERSE_SENSE)__1	+	1830	455
KUC_012057;	+	5752	455
KUC_001163;	+	355	456
KUC_004209;	+	638	456
KUC_002093;	+	1316	456
KUC_010333;	+	1707	456
effector_kuc_arth12_9795_[5229032_-_5228778]_(REVERSE_SENSE)__1	+	2134	456
KUC_010340;	+	2141	456
KUC_002024;	+	181	457
KUC_010107;	+	545	457
KUC_007195;	+	821	457
KUC_002294;	+	837	457
KUC_000498;	+	1316	457
KUC_002086;	+	1662	457
KUC_006376;	+	1731	457
KUC_001753;	+	2166	457
KUC_011897;	+	2285	457
KUC_007031;	+	3075	457
KUC_011539;	+	4239	457
KUC_006011;	+	4389	457
KUC_006448;	+	4528	457
KUC_000316;	+	224	458
KUC_008163;	+	271	458
KUC_005610;	+	370	458
KUC_010675;	+	815	458
KUC_003169;	+	850	458
KUC_005461;	+	1123	458
KUC_005386;	+	1730	458
KUC_009208;	+	6370	458
KUC_012176;	+	406	459
KUC_006736;	+	413	459
KUC_006491;	+	524	459
KUC_009153;	+	690	459
effector_kuc_arth1_12561_[6735500_-_6735715]__1	+	821	459
KUC_008593;	+	834	459
KUC_002329;	+	947	459
KUC_012749;	+	1568	459
KUC_006833;	+	2626	459
KUC_009586;	+	2904	459
KUC_010423;	+	3045	459
KUC_001337;	+	3379	459
KUC_005156;	+	584	460
KUC_010003;	+	605	460
KUC_009844;	+	721	460
KUC_011856;	+	1045	460
KUC_000372;	+	118	461
KUC_008716;	+	549	461
KUC_011473;	+	552	461
KUC_009167;	+	743	461
KUC_000424;	+	1695	461
KUC_005040;	+	2563	461
KUC_007984;	+	3660	461
KUC_007406;	+	4830	461
KUC_007277;	+	399	462
KUC_012806;	+	519	462
KUC_000433;	+	1174	462
KUC_002861;	+	2979	462
KUC_004111;	+	3086	462
KUC_012328;	+	8908	462
KUC_011841;	+	359	463
KUC_012560;	+	1358	463
KUC_004709;	+	1895	463
KUC_003382;	+	3388	463
KUC_006204;	+	28	464
KUC_009613;	+	369	464
KUC_002177;	+	503	464
KUC_008658;	+	757	464
KUC_012757;	+	823	464
KUC_010897;	+	983	464
KUC_004498;	+	1227	464
KUC_002692;	+	1247	464
KUC_007696;	+	2196	464
KUC_004971;	+	3551	464
KUC_011506;	+	9331	464
KUC_002181;	+	10775	464
KUC_009593;	+	694	465
[truncated: 11,530 more rows]

## Sheet: Arthrinium phaeospermum
geneid	strand	fiveprime	threeprime
PHE_004492;	+	243	11900
effector_pheo_arth15_39_[12749_-_13051]__1	+	11900	3857
PHE_004494;	+	3857	1899
PHE_004495;	+	1899	2368
PHE_004496;	+	2368	1211
PHE_004497;	+	1211	913
PHE_004498;	+	913	4762
effector_pheo_arth15_91_[32639_-_32926]__1	+	4762	3356
PHE_004500;	+	3356	11559
effector_pheo_arth15_2943_[51346_-_51188]_(REVERSE_SENSE)__1	+	11559	1078
PHE_004501;	+	1078	1755
PHE_004502;	+	1755	441
PHE_004503;	+	441	135
PHE_004504;	+	135	1223
PHE_004505;	+	1223	4466
PHE_004506;	+	4466	1877
PHE_004507;	+	1877	799
PHE_004508;	+	799	255
PHE_004509;	+	255	358
PHE_004510;	+	358	1539
effector_pheo_arth15_2874_[82306_-_82049]_(REVERSE_SENSE)__1	+	1539	1930
PHE_004511;	+	1930	610
PHE_004512;	+	610	415
PHE_004513;	+	415	648
PHE_004514;	+	648	296
PHE_004515;	+	296	3159
PHE_004516;	+	3159	1132
effector_pheo_arth15_208_[98725_-_99096]__1	+	1132	1554
PHE_004518;	+	1554	6969
PHE_004519;	+	6969	293
PHE_004520;	+	293	710
PHE_004521;	+	710	1677
PHE_004522;	+	1677	1323
PHE_004523;	+	1323	758
PHE_004524;	+	758	4265
PHE_004525;	+	4265	3312
PHE_004526;	+	3312	1125
PHE_004527;	+	1125	2069
PHE_004528;	+	2069	1389
PHE_004529;	+	1389	420
PHE_004530;	+	420	2099
effector_pheo_arth15_303_[160023_-_160268]__1	+	2099	330
PHE_004532;	+	330	50
PHE_004533;	+	50	1654
PHE_004534;	+	1654	227
PHE_004535;	+	227	2889
PHE_004536;	+	2889	308
effector_pheo_arth15_2697_[169047_-_168895]_(REVERSE_SENSE)__1	+	308	2821
PHE_004537;	+	2821	621
PHE_004538;	+	621	730
PHE_004539;	+	730	3263
PHE_004540;	+	3263	1520
PHE_004541;	+	1520	5312
PHE_004542;	+	5312	5152
PHE_004543;	+	5152	1255
PHE_004544;	+	1255	640
PHE_004545;	+	640	655
PHE_004546;	+	655	710
PHE_004547;	+	710	2151
PHE_004548;	+	2151	408
PHE_004549;	+	408	299
PHE_004550;	+	299	82
PHE_004551;	+	82	1367
PHE_004552;	+	1367	3029
effector_pheo_arth15_446_[226533_-_226865]__1	+	3029	3110
PHE_004554;	+	3110	1921
PHE_004555;	+	1921	1310
PHE_004556;	+	1310	1574
PHE_004557;	+	1574	1328
PHE_004558;	+	1328	595
PHE_004559;	+	595	659
PHE_004560;	+	659	8538
PHE_004561;	+	8538	2144
effector_pheo_arth15_513_[258437_-_258625]__1	+	2144	321
PHE_004562;	+	321	2061
PHE_004563;	+	2061	223
PHE_004564;	+	223	1587
PHE_004565;	+	1587	29922
PHE_004566;	+	29922	152
PHE_004567;	+	152	1615
PHE_004568;	+	1615	1217
effector_pheo_arth15_2430_[308942_-_308703]_(REVERSE_SENSE)__1	+	1217	895
PHE_004570;	+	895	748
effector_pheo_arth15_2425_[311631_-_311032]_(REVERSE_SENSE)__1	+	748	2295
effector_pheo_arth15_2417_[314483_-_313926]_(REVERSE_SENSE)__1	+	2295	2138
PHE_004573;	+	2138	2804
PHE_004574;	+	2804	1230
PHE_004575;	+	1230	2340
PHE_004576;	+	2340	331
PHE_004577;	+	331	802
PHE_004578;	+	802	2129
PHE_004579;	+	2129	1274
effector_pheo_arth15_2372_[339497_-_339027]_(REVERSE_SENSE)__1	+	1274	1885
PHE_004581;	+	1885	4136
PHE_004582;	+	4136	1497
PHE_004583;	+	1497	285
PHE_004584;	+	285	1939
PHE_004585;	+	1939	754
PHE_004586;	+	754	2185
PHE_004587;	+	2185	587
PHE_004588;	+	587	198
effector_pheo_arth15_2309_[368588_-_368400]_(REVERSE_SENSE)__1	+	198	2919
PHE_004589;	+	2919	1373
PHE_004590;	+	1373	598
PHE_004591;	+	598	376
PHE_004592;	+	376	232
PHE_004593;	+	232	1389
PHE_004594;	+	1389	2657
PHE_004595;	+	2657	6264
PHE_004596;	+	6264	305
PHE_004597;	+	305	2077
PHE_004598;	+	2077	202
PHE_004599;	+	202	4124
PHE_004600;	+	4124	2756
PHE_004601;	+	2756	10803
PHE_004602;	+	10803	1644
PHE_004603;	+	1644	2252
PHE_004604;	+	2252	3128
PHE_004605;	+	3128	617
PHE_004606;	+	617	1119
PHE_004607;	+	1119	424
effector_pheo_arth15_2144_[445874_-_445719]_(REVERSE_SENSE)__1	+	424	113
PHE_004608;	+	113	2194
effector_pheo_arth15_859_[451356_-_451583]__1	+	2194	5815
PHE_004609;	+	5815	1615
PHE_004610;	+	1615	222
PHE_004611;	+	222	1224
PHE_004612;	+	1224	173
PHE_004613;	+	173	661
PHE_004614;	+	661	311
PHE_004615;	+	311	716
PHE_004616;	+	716	709
PHE_004617;	+	709	1251
PHE_004618;	+	1251	438
PHE_004619;	+	438	1790
PHE_004620;	+	1790	2633
PHE_004621;	+	2633	2717
PHE_004622;	+	2717	425
PHE_004623;	+	425	1840
PHE_004624;	+	1840	2403
PHE_004625;	+	2403	369
PHE_004626;	+	369	1027
PHE_004627;	+	1027	1752
PHE_004628;	+	1752	1024
PHE_004629;	+	1024	2599
PHE_004630;	+	2599	1597
PHE_004631;	+	1597	1193
PHE_004632;	+	1193	207
PHE_004633;	+	207	3907
PHE_004634;	+	3907	855
PHE_004635;	+	855	92
PHE_004636;	+	92	7208
PHE_004637;	+	7208	1321
PHE_004638;	+	1321	237
PHE_004639;	+	237	1164
PHE_004640;	+	1164	146
PHE_004641;	+	146	59
PHE_004642;	+	59	905
PHE_004643;	+	905	1562
PHE_004644;	+	1562	332
PHE_004645;	+	332	983
PHE_004646;	+	983	432
PHE_004647;	+	432	1553
PHE_004648;	+	1553	1313
PHE_004649;	+	1313	3010
PHE_004650;	+	3010	779
PHE_004651;	+	779	373
PHE_004652;	+	373	814
PHE_004653;	+	814	939
PHE_004654;	+	939	1416
PHE_004655;	+	1416	306
effector_pheo_arth15_1867_[580067_-_579798]_(REVERSE_SENSE)__1	+	306	3883
effector_pheo_arth15_1857_[584192_-_583950]_(REVERSE_SENSE)__1	+	3883	3412
PHE_004657;	+	3412	388
effector_pheo_arth15_1116_[591670_-_592080]__1	+	388	1843
PHE_004659;	+	1843	177
PHE_004660;	+	177	1482
PHE_004661;	+	1482	3059
PHE_004662;	+	3059	644
PHE_004663;	+	644	2154
PHE_004664;	+	2154	541
PHE_004665;	+	541	798
PHE_004666;	+	798	2365
PHE_004667;	+	2365	191
PHE_004668;	+	191	202
PHE_004669;	+	202	488
PHE_004670;	+	488	1411
effector_pheo_arth15_1198_[632667_-_632846]__1	+	1411	5070
PHE_004672;	+	5070	4081
PHE_004673;	+	4081	2961
PHE_004674;	+	2961	2898
PHE_004675;	+	2898	1245
PHE_004676;	+	1245	958
PHE_004677;	+	958	1751
PHE_004678;	+	1751	1924
PHE_004679;	+	1924	281
PHE_004680;	+	281	1785
PHE_004681;	+	1785	4443
PHE_004682;	+	4443	6242
PHE_004683;	+	6242	1161
PHE_004684;	+	1161	862
PHE_004685;	+	862	2229
PHE_004686;	+	2229	1922
effector_pheo_arth15_1339_[700224_-_700541]__1	+	1922	4266
PHE_004688;	+	4266	5682
PHE_004689;	+	5682	1893
PHE_004690;	+	1893	654
PHE_004691;	+	654	1754
PHE_004692;	+	1754	220
effector_pheo_arth15_1560_[723694_-_723398]_(REVERSE_SENSE)__1	+	220	35
PHE_004693;	+	35	1169
PHE_004694;	+	1169	4143
PHE_004695;	+	4143	3901
effector_pheo_arth15_1417_[740105_-_740281]__1	+	3901	3480
PHE_004696;	+	3480	856
PHE_004697;	+	856	952
PHE_004698;	+	952	161
PHE_004699;	+	161	1325
PHE_004700;	+	1325	254
PHE_004701;	+	254	2351
PHE_004702;	+	2351	83
PHE_004703;	+	83	423
PHE_004704;	+	423	187
PHE_004705;	+	187	1552
PHE_004706;	+	1552	397
PHE_004707;	+	397	500
PHE_004708;	+	500	1639
PHE_004709;	+	1639	1135
PHE_009120;	+	742	625
PHE_009121;	+	625	711
PHE_009122;	+	711	3979
PHE_009123;	+	3979	1322
PHE_009124;	+	1322	1245
PHE_009125;	+	1245	358
PHE_009126;	+	358	1494
PHE_009127;	+	1494	952
PHE_009128;	+	952	63
PHE_009129;	+	63	9212
PHE_009130;	+	9212	1016
PHE_009131;	+	1016	621
PHE_009132;	+	621	1385
PHE_009133;	+	1385	6374
effector_pheo_arth5_15116_[53322_-_53170]_(REVERSE_SENSE)__1	+	6374	2594
PHE_009135;	+	2594	2832
effector_pheo_arth5_15096_[61551_-_61282]_(REVERSE_SENSE)__1	+	2832	1397
PHE_009137;	+	1397	1754
PHE_009138;	+	1754	707
PHE_009139;	+	707	1694
PHE_009140;	+	1694	1168
PHE_009141;	+	1168	360
PHE_009142;	+	360	2363
PHE_009143;	+	2363	1266
effector_pheo_arth5_148_[78596_-_78772]__1	+	1266	2519
PHE_009145;	+	2519	128
PHE_009146;	+	128	712
PHE_009147;	+	712	209
PHE_009148;	+	209	534
PHE_009149;	+	534	540
PHE_009150;	+	540	356
PHE_009151;	+	356	4795
PHE_009152;	+	4795	3871
PHE_009153;	+	3871	1354
PHE_009154;	+	1354	3729
PHE_009155;	+	3729	4764
PHE_009156;	+	4764	4416
effector_pheo_arth5_230_[122936_-_123094]__1	+	4416	4147
effector_pheo_arth5_240_[127241_-_127408]__1	+	4147	894
PHE_009158;	+	894	1271
PHE_009159;	+	1271	718
effector_pheo_arth5_253_[136193_-_136471]__1	+	718	2976
PHE_009160;	+	2976	444
PHE_009161;	+	444	112
PHE_009162;	+	112	5217
PHE_009163;	+	5217	619
effector_pheo_arth5_306_[157815_-_157994]__1	+	619	194
PHE_009164;	+	194	465
PHE_009165;	+	465	793
PHE_009166;	+	793	425
PHE_009167;	+	425	252
effector_pheo_arth5_321_[165776_-_165982]__1	+	252	550
PHE_009168;	+	550	2061
PHE_009169;	+	2061	4185
PHE_009170;	+	4185	2529
PHE_009171;	+	2529	1484
PHE_009172;	+	1484	720
PHE_009173;	+	720	1050
PHE_009174;	+	1050	512
effector_pheo_arth5_364_[189527_-_189799]__1	+	512	717
PHE_009175;	+	717	341
PHE_009176;	+	341	1631
PHE_009177;	+	1631	1358
PHE_009178;	+	1358	1596
PHE_009179;	+	1596	498
PHE_009180;	+	498	2433
PHE_009181;	+	2433	650
PHE_009182;	+	650	538
PHE_009183;	+	538	2115
PHE_009184;	+	2115	1419
PHE_009185;	+	1419	2430
PHE_009186;	+	2430	881
PHE_009187;	+	881	2030
PHE_009188;	+	2030	3386
PHE_009189;	+	3386	3135
PHE_009190;	+	3135	2009
effector_pheo_arth5_467_[240396_-_240719]__1	+	2009	4831
PHE_009192;	+	4831	665
PHE_009193;	+	665	473
PHE_009194;	+	473	1113
PHE_009195;	+	1113	481
PHE_009196;	+	481	1101
PHE_009197;	+	1101	750
PHE_009198;	+	750	1194
PHE_009199;	+	1194	1079
PHE_009200;	+	1079	2281
PHE_009201;	+	2281	4894
PHE_009202;	+	4894	1852
PHE_009203;	+	1852	499
PHE_009204;	+	499	990
PHE_009205;	+	990	447
PHE_009206;	+	447	2009
PHE_009207;	+	2009	852
PHE_009208;	+	852	3055
PHE_009209;	+	3055	563
PHE_009210;	+	563	759
PHE_009211;	+	759	2035
PHE_009212;	+	2035	5217
PHE_009213;	+	5217	699
PHE_009214;	+	699	1136
PHE_009215;	+	1136	934
PHE_009216;	+	934	6051
effector_pheo_arth5_14583_[332905_-_332615]_(REVERSE_SENSE)__1	+	6051	4179
effector_pheo_arth5_678_[337084_-_337242]__1	+	4179	500
PHE_009217;	+	500	2433
effector_pheo_arth5_691_[342194_-_342934]__1	+	2433	1892
PHE_009219;	+	1892	938
PHE_009220;	+	938	378
PHE_009221;	+	378	838
PHE_009222;	+	838	246
PHE_009223;	+	246	184
effector_pheo_arth5_14537_[354639_-_354229]_(REVERSE_SENSE)__1	+	184	2357
PHE_009225;	+	2357	745
PHE_009226;	+	745	576
PHE_009227;	+	576	523
PHE_009228;	+	523	60
PHE_009229;	+	60	1818
PHE_009230;	+	1818	193
PHE_009231;	+	193	12223
PHE_009232;	+	12223	2396
effector_pheo_arth5_14468_[387375_-_387121]_(REVERSE_SENSE)__1	+	2396	5393
PHE_009233;	+	5393	967
PHE_009234;	+	967	1938
PHE_009235;	+	1938	2390
effector_pheo_arth5_14428_[405244_-_404873]_(REVERSE_SENSE)__1	+	2390	-160
effector_pheo_arth5_14427_[405257_-_405084]_(REVERSE_SENSE)__1	+	-160	1492
PHE_009237;	+	1492	1377
PHE_009238;	+	1377	658
PHE_009239;	+	658	11907
PHE_009240;	+	11907	822
PHE_009241;	+	822	607
PHE_009242;	+	607	1450
effector_pheo_arth5_903_[430187_-_430801]__1	+	1450	1280
effector_pheo_arth5_14373_[432230_-_432081]_(REVERSE_SENSE)__1	+	1280	1666
PHE_009244;	+	1666	4207
PHE_009245;	+	4207	618
PHE_009246;	+	618	1241
PHE_009247;	+	1241	29
PHE_009248;	+	29	412
PHE_009249;	+	412	581
PHE_009250;	+	581	2239
PHE_009251;	+	2239	1209
PHE_009252;	+	1209	387
PHE_009253;	+	387	1082
PHE_009254;	+	1082	587
PHE_009255;	+	587	1515
effector_pheo_arth5_982_[464865_-_465326]__1	+	1515	1160
PHE_009256;	+	1160	804
PHE_009257;	+	804	3815
PHE_009258;	+	3815	3120
PHE_009259;	+	3120	1963
PHE_009260;	+	1963	853
PHE_009261;	+	853	826
PHE_009262;	+	826	1357
PHE_009263;	+	1357	6094
PHE_009264;	+	6094	1971
PHE_009265;	+	1971	1393
PHE_009266;	+	1393	1525
PHE_009267;	+	1525	1529
PHE_009268;	+	1529	1774
PHE_009269;	+	1774	1006
PHE_009270;	+	1006	2677
PHE_009271;	+	2677	931
PHE_009272;	+	931	3410
effector_pheo_arth5_14188_[528749_-_527730]_(REVERSE_SENSE)__1	+	3410	1450
PHE_009274;	+	1450	825
PHE_009275;	+	825	582
PHE_009276;	+	582	1651
PHE_009277;	+	1651	4576
PHE_009278;	+	4576	991
PHE_009279;	+	991	611
PHE_009280;	+	611	1192
effector_pheo_arth5_14133_[555082_-_554879]_(REVERSE_SENSE)__1	+	1192	1686
PHE_009281;	+	1686	781
PHE_009282;	+	781	3552
PHE_009283;	+	3552	830
PHE_009284;	+	830	1141
PHE_009285;	+	1141	404
PHE_009286;	+	404	1121
PHE_009287;	+	1121	180
PHE_009288;	+	180	514
PHE_009289;	+	514	2759
PHE_009290;	+	2759	1860
PHE_009291;	+	1860	428
PHE_009292;	+	428	1108
PHE_009293;	+	1108	753
PHE_009294;	+	753	6834
PHE_009295;	+	6834	950
PHE_009296;	+	950	47
PHE_009297;	+	47	2816
effector_pheo_arth5_1277_[614237_-_614404]__1	+	2816	1735
PHE_009298;	+	1735	2608
PHE_009299;	+	2608	7111
PHE_009300;	+	7111	516
PHE_009301;	+	516	1140
PHE_009302;	+	1140	2682
PHE_009303;	+	2682	537
PHE_009304;	+	537	715
PHE_009305;	+	715	1191
PHE_009306;	+	1191	760
PHE_009307;	+	760	1610
PHE_009308;	+	1610	930
PHE_009309;	+	930	714
PHE_009310;	+	714	245
PHE_009311;	+	245	978
PHE_009312;	+	978	1154
PHE_009313;	+	1154	2370
PHE_009314;	+	2370	971
PHE_009315;	+	971	1958
PHE_009316;	+	1958	707
PHE_009317;	+	707	3179
PHE_009318;	+	3179	6114
PHE_009319;	+	6114	314
PHE_009320;	+	314	827
PHE_009321;	+	827	225
PHE_009322;	+	225	429
PHE_009323;	+	429	341
PHE_009324;	+	341	709
PHE_009325;	+	709	257
PHE_009326;	+	257	1006
effector_pheo_arth5_13785_[714314_-_714150]_(REVERSE_SENSE)__1	+	1006	5193
PHE_009328;	+	5193	1136
PHE_009329;	+	1136	594
PHE_009330;	+	594	261
PHE_009331;	+	261	1722
PHE_009332;	+	1722	1909
PHE_009333;	+	1909	3657
PHE_009334;	+	3657	5515
PHE_009335;	+	5515	2779
PHE_009336;	+	2779	1098
PHE_009337;	+	1098	410
PHE_009338;	+	410	548
PHE_009339;	+	548	311
PHE_009340;	+	311	1045
PHE_009341;	+	1045	4321
PHE_009342;	+	4321	886
PHE_009343;	+	886	2562
PHE_009344;	+	2562	2607
PHE_009345;	+	2607	1002
PHE_009346;	+	1002	223
PHE_009347;	+	223	760
PHE_009348;	+	760	1446
PHE_009349;	+	1446	719
PHE_009350;	+	719	271
PHE_009351;	+	271	3423
PHE_009352;	+	3423	1249
PHE_009353;	+	1249	101
PHE_009354;	+	101	818
PHE_009355;	+	818	771
effector_pheo_arth5_13591_[802524_-_802351]_(REVERSE_SENSE)__1	+	771	6511
PHE_009357;	+	6511	3325
PHE_009358;	+	3325	1297
PHE_009359;	+	1297	1311
effector_pheo_arth5_1713_[820139_-_820327]__1	+	1311	5159
effector_pheo_arth5_13538_[825842_-_825486]_(REVERSE_SENSE)__1	+	5159	-166
effector_pheo_arth5_13537_[825876_-_825676]_(REVERSE_SENSE)__1	+	-166	2000
PHE_009360;	+	2000	1212
PHE_009361;	+	1212	1150
effector_pheo_arth5_13513_[834334_-_834143]_(REVERSE_SENSE)__1	+	1150	185
PHE_009362;	+	185	7028
PHE_009363;	+	7028	5515
effector_pheo_arth5_13469_[852978_-_852652]_(REVERSE_SENSE)__1	+	5515	4475
effector_pheo_arth5_13459_[857674_-_857453]_(REVERSE_SENSE)__1	+	4475	1751
effector_pheo_arth5_1797_[859425_-_859670]__1	+	1751	1296
effector_pheo_arth5_13448_[861478_-_860966]_(REVERSE_SENSE)__1	+	1296	277
effector_pheo_arth5_1804_[861755_-_861925]__1	+	277	199
PHE_009367;	+	199	1542
effector_pheo_arth5_13431_[867092_-_866895]_(REVERSE_SENSE)__1	+	1542	10612
PHE_009369;	+	10612	189
PHE_009370;	+	189	811
PHE_009371;	+	811	950
PHE_009372;	+	950	1712
PHE_009373;	+	1712	1060
effector_pheo_arth5_13390_[887045_-_886839]_(REVERSE_SENSE)__1	+	1060	2908
PHE_009375;	+	2908	2075
PHE_009376;	+	2075	332
PHE_009377;	+	332	387
PHE_009378;	+	387	2762
PHE_009379;	+	2762	1680
PHE_009380;	+	1680	4763
PHE_009381;	+	4763	989
PHE_009382;	+	989	462
PHE_009383;	+	462	1109
PHE_009384;	+	1109	783
PHE_009385;	+	783	1657
effector_pheo_arth5_13291_[937947_-_937744]_(REVERSE_SENSE)__1	+	1657	322
PHE_009386;	+	322	3183
PHE_009387;	+	3183	2482
effector_pheo_arth5_1982_[946122_-_947129]__1	+	2482	498
PHE_009389;	+	498	1333
PHE_009390;	+	1333	985
PHE_009391;	+	985	1512
PHE_009392;	+	1512	2557
PHE_009393;	+	2557	7481
PHE_009394;	+	7481	1865
PHE_009395;	+	1865	325
PHE_009396;	+	325	2433
PHE_009397;	+	2433	1251
PHE_009398;	+	1251	324
PHE_009399;	+	324	689
PHE_009400;	+	689	947
PHE_009401;	+	947	2649
PHE_009402;	+	2649	2485
PHE_009403;	+	2485	2636
PHE_009404;	+	2636	471
PHE_009405;	+	471	851
PHE_009406;	+	851	362
PHE_009407;	+	362	751
PHE_009408;	+	751	607
PHE_009409;	+	607	197
PHE_009410;	+	197	657
PHE_009411;	+	657	473
PHE_009412;	+	473	872
PHE_009413;	+	872	5057
PHE_009414;	+	5057	468
effector_pheo_arth5_13123_[1021736_-_1021527]_(REVERSE_SENSE)__1	+	468	2238
effector_pheo_arth5_2139_[1023974_-_1024216]__1	+	2238	3979
PHE_009415;	+	3979	1183
PHE_009416;	+	1183	499
PHE_009417;	+	499	884
PHE_009418;	+	884	37
PHE_009419;	+	37	1701
effector_pheo_arth5_13080_[1045610_-_1045383]_(REVERSE_SENSE)__1	+	1701	2819
PHE_009421;	+	2819	10033
effector_pheo_arth5_13053_[1059624_-_1059367]_(REVERSE_SENSE)__1	+	10033	5665
PHE_009422;	+	5665	2590
PHE_009423;	+	2590	687
PHE_009424;	+	687	42
PHE_009425;	+	42	2300
PHE_009426;	+	2300	361
PHE_009427;	+	361	3686
PHE_009428;	+	3686	4650
effector_pheo_arth5_12983_[1089865_-_1089602]_(REVERSE_SENSE)__1	+	4650	103
PHE_009429;	+	103	617
PHE_009430;	+	617	854
PHE_009431;	+	854	524
PHE_009432;	+	524	682
PHE_009433;	+	682	1223
PHE_009434;	+	1223	1331
PHE_009435;	+	1331	1434
PHE_009436;	+	1434	468
PHE_009437;	+	468	1398
PHE_009438;	+	1398	355
PHE_009439;	+	355	3060
PHE_009440;	+	3060	4977
PHE_009441;	+	4977	678
PHE_009442;	+	678	989
PHE_009443;	+	989	3110
PHE_009444;	+	3110	1432
PHE_009445;	+	1432	1116
effector_pheo_arth5_2410_[1148606_-_1148866]__1	+	1116	5194
PHE_009447;	+	5194	1555
effector_pheo_arth5_12864_[1157020_-_1156778]_(REVERSE_SENSE)__1	+	1555	19840
PHE_009449;	+	19840	11071
PHE_009450;	+	11071	71
PHE_009451;	+	71	187
PHE_009452;	+	187	3784
PHE_009453;	+	3784	660
effector_pheo_arth5_12777_[1199202_-_1199008]_(REVERSE_SENSE)__1	+	660	830
PHE_009454;	+	830	497
PHE_009455;	+	497	6493
PHE_009456;	+	6493	1161
PHE_009457;	+	1161	4422
PHE_009458;	+	4422	456
PHE_009459;	+	456	250
PHE_009460;	+	250	655
PHE_009461;	+	655	1100
PHE_009462;	+	1100	2839
PHE_009463;	+	2839	617
PHE_009464;	+	617	605
PHE_009465;	+	605	4976
PHE_009466;	+	4976	5187
effector_pheo_arth5_12634_[1262777_-_1262463]_(REVERSE_SENSE)__1	+	5187	2638
PHE_009467;	+	2638	2658
PHE_009468;	+	2658	9972
PHE_009469;	+	9972	3108
PHE_009470;	+	3108	870
PHE_009471;	+	870	816
PHE_009472;	+	816	465
PHE_009473;	+	465	2376
PHE_009474;	+	2376	2385
PHE_009475;	+	2385	2135
PHE_009476;	+	2135	2478
PHE_009477;	+	2478	455
PHE_009478;	+	455	204
PHE_009479;	+	204	873
PHE_009480;	+	873	239
PHE_009481;	+	239	436
PHE_009482;	+	436	2160
PHE_009483;	+	2160	351
PHE_009484;	+	351	3014
PHE_009485;	+	3014	8110
PHE_009486;	+	8110	1174
PHE_009487;	+	1174	1483
PHE_009488;	+	1483	7315
PHE_009489;	+	7315	354
PHE_009490;	+	354	519
PHE_009491;	+	519	230
PHE_009492;	+	230	1243
PHE_009493;	+	1243	1185
PHE_009494;	+	1185	61
effector_pheo_arth5_12403_[1383790_-_1383620]_(REVERSE_SENSE)__1	+	61	370
PHE_009495;	+	370	328
PHE_009496;	+	328	1504
PHE_009497;	+	1504	8297
PHE_009498;	+	8297	2787
PHE_009499;	+	2787	18791
PHE_009500;	+	18791	1850
effector_pheo_arth5_2938_[1424587_-_1424871]__1	+	1850	5112
PHE_009501;	+	5112	1890
PHE_009502;	+	1890	796
PHE_009503;	+	796	1163
PHE_009504;	+	1163	7040
PHE_009505;	+	7040	2528
PHE_009506;	+	2528	281
PHE_009507;	+	281	3785
PHE_009508;	+	3785	915
PHE_009509;	+	915	2286
PHE_009510;	+	2286	1549
PHE_009511;	+	1549	2557
PHE_009512;	+	2557	382
PHE_009513;	+	382	916
PHE_009514;	+	916	781
PHE_009515;	+	781	4513
PHE_009516;	+	4513	4876
PHE_009517;	+	4876	769
PHE_009518;	+	769	1637
PHE_009519;	+	1637	655
PHE_009520;	+	655	1784
PHE_009521;	+	1784	534
PHE_009522;	+	534	383
PHE_009523;	+	383	20
PHE_009524;	+	20	954
PHE_009525;	+	954	1624
PHE_009526;	+	1624	15193
effector_pheo_arth5_3166_[1537148_-_1537297]__1	+	15193	1545
PHE_009528;	+	1545	3237
effector_pheo_arth5_3180_[1545312_-_1545470]__1	+	3237	1424
PHE_009529;	+	1424	440
PHE_009530;	+	440	390
PHE_009531;	+	390	599
PHE_009532;	+	599	2456
PHE_009533;	+	2456	1430
effector_pheo_arth5_3210_[1559093_-_1559305]__1	+	1430	1225
PHE_009534;	+	1225	1087
PHE_009535;	+	1087	1265
PHE_009536;	+	1265	262
PHE_009537;	+	262	2611
effector_pheo_arth5_12050_[1571088_-_1570798]_(REVERSE_SENSE)__1	+	2611	5556
PHE_009538;	+	5556	2072
PHE_009539;	+	2072	3800
PHE_009540;	+	3800	329
PHE_009541;	+	329	5279
PHE_009542;	+	5279	6346
effector_pheo_arth5_11983_[1602012_-_1601827]_(REVERSE_SENSE)__1	+	6346	1695
PHE_009543;	+	1695	823
PHE_009544;	+	823	551
PHE_009545;	+	551	163
PHE_009546;	+	163	429
PHE_009547;	+	429	633
PHE_009548;	+	633	804
PHE_009549;	+	804	302
PHE_009550;	+	302	374
effector_pheo_arth5_11947_[1621362_-_1621141]_(REVERSE_SENSE)__1	+	374	18
PHE_009551;	+	18	406
PHE_009552;	+	406	1364
PHE_009553;	+	1364	2014
PHE_009554;	+	2014	3554
PHE_009555;	+	3554	1986
PHE_009556;	+	1986	2774
effector_pheo_arth5_11904_[1640811_-_1640632]_(REVERSE_SENSE)__1	+	2774	84
PHE_009557;	+	84	1418
PHE_009558;	+	1418	802
PHE_009559;	+	802	2201
PHE_009560;	+	2201	355
PHE_009561;	+	355	1765
PHE_009562;	+	1765	1038
PHE_009563;	+	1038	1878
PHE_009564;	+	1878	1786
PHE_009565;	+	1786	584
PHE_009566;	+	584	343
effector_pheo_arth5_3424_[1672925_-_1673101]__1	+	343	1697
effector_pheo_arth5_3431_[1674798_-_1674965]__1	+	1697	5681
PHE_009568;	+	5681	441
PHE_009569;	+	441	245
PHE_009570;	+	245	1435
PHE_009571;	+	1435	3749
PHE_009572;	+	3749	735
PHE_009573;	+	735	1391
PHE_009574;	+	1391	694
PHE_009575;	+	694	2375
PHE_009576;	+	2375	3279
PHE_009577;	+	3279	171
PHE_009578;	+	171	1650
PHE_009579;	+	1650	1217
PHE_009580;	+	1217	4134
PHE_009581;	+	4134	5195
PHE_009582;	+	5195	3003
PHE_009583;	+	3003	897
PHE_009584;	+	897	1455
PHE_009585;	+	1455	18579
PHE_009586;	+	18579	535
PHE_009587;	+	535	9256
effector_pheo_arth5_11628_[1779147_-_1778971]_(REVERSE_SENSE)__1	+	9256	203
PHE_009588;	+	203	3012
effector_pheo_arth5_3644_[1785292_-_1785525]__1	+	3012	322
PHE_009589;	+	322	578
PHE_009590;	+	578	757
PHE_009591;	+	757	1135
PHE_009592;	+	1135	1065
PHE_009593;	+	1065	193
PHE_009594;	+	193	2138
PHE_009595;	+	2138	579
PHE_009596;	+	579	6795
PHE_009597;	+	6795	602
PHE_009598;	+	602	1253
PHE_009599;	+	1253	1869
PHE_009600;	+	1869	197
PHE_009601;	+	197	4849
PHE_009602;	+	4849	7342
PHE_009603;	+	7342	1421
PHE_009604;	+	1421	840
PHE_009605;	+	840	342
PHE_009606;	+	342	1201
PHE_009607;	+	1201	261
PHE_009608;	+	261	515
PHE_009609;	+	515	425
PHE_009610;	+	425	399
PHE_009611;	+	399	955
effector_pheo_arth5_11440_[1862902_-_1862606]_(REVERSE_SENSE)__1	+	955	586
PHE_009613;	+	586	460
PHE_009614;	+	460	3199
PHE_009615;	+	3199	658
effector_pheo_arth5_11425_[1871547_-_1871233]_(REVERSE_SENSE)__1	+	658	2177
effector_pheo_arth5_3834_[1873724_-_1874548]__1	+	2177	-758
effector_pheo_arth5_11420_[1874053_-_1873790]_(REVERSE_SENSE)__1	+	-758	566
PHE_009617;	+	566	1500
PHE_009618;	+	1500	558
PHE_009619;	+	558	1882
PHE_009620;	+	1882	191
PHE_009621;	+	191	3469
PHE_009622;	+	3469	1517
PHE_009623;	+	1517	485
effector_pheo_arth5_3878_[1893876_-_1894043]__1	+	485	375
PHE_009624;	+	375	1106
PHE_009625;	+	1106	800
PHE_009626;	+	800	1981
PHE_009627;	+	1981	4428
PHE_009628;	+	4428	567
PHE_009629;	+	567	647
PHE_009630;	+	647	2243
PHE_009631;	+	2243	507
PHE_009632;	+	507	2136
PHE_009633;	+	2136	3484
PHE_009634;	+	3484	2005
effector_pheo_arth5_3960_[1928443_-_1928703]__1	+	2005	2153
PHE_009635;	+	2153	4350
PHE_009636;	+	4350	7151
PHE_009637;	+	7151	10539
PHE_009638;	+	10539	2305
PHE_009639;	+	2305	517
PHE_009640;	+	517	3053
PHE_009641;	+	3053	3604
PHE_009642;	+	3604	639
PHE_009643;	+	639	663
PHE_009644;	+	663	3060
PHE_009645;	+	3060	6435
effector_pheo_arth5_11181_[1989032_-_1988856]_(REVERSE_SENSE)__1	+	6435	1612
effector_pheo_arth5_4098_[1990644_-_1990922]__1	+	1612	3535
effector_pheo_arth5_11166_[1994654_-_1994457]_(REVERSE_SENSE)__1	+	3535	1561
PHE_009648;	+	1561	307
PHE_009649;	+	307	2628
PHE_009650;	+	2628	450
PHE_009651;	+	450	491
PHE_009652;	+	491	3405
effector_pheo_arth5_4144_[2015413_-_2015628]__1	+	3405	869
effector_pheo_arth5_11120_[2016835_-_2016497]_(REVERSE_SENSE)__1	+	869	1603
PHE_009654;	+	1603	7642
effector_pheo_arth5_4169_[2027992_-_2028252]__1	+	7642	2966
effector_pheo_arth5_4176_[2031218_-_2031403]__1	+	2966	606
PHE_009656;	+	606	2470
PHE_009657;	+	2470	905
PHE_009658;	+	905	4714
effector_pheo_arth5_11055_[2045826_-_2045590]_(REVERSE_SENSE)__1	+	4714	1485
PHE_009659;	+	1485	987
PHE_009660;	+	987	430
PHE_009661;	+	430	2525
effector_pheo_arth5_11034_[2057200_-_2056880]_(REVERSE_SENSE)__1	+	2525	7885
PHE_009663;	+	7885	419
PHE_009664;	+	419	4544
PHE_009665;	+	4544	2204
effector_pheo_arth5_4267_[2083222_-_2083605]__1	+	2204	3709
PHE_009667;	+	3709	731
PHE_009668;	+	731	6711
PHE_009669;	+	6711	545
effector_pheo_arth5_4300_[2102740_-_2103084]__1	+	545	85
PHE_009670;	+	85	838
PHE_009671;	+	838	734
PHE_009672;	+	734	1073
PHE_009673;	+	1073	282
PHE_009674;	+	282	2929
PHE_009675;	+	2929	439
PHE_009676;	+	439	3004
PHE_009677;	+	3004	678
PHE_009678;	+	678	2655
PHE_009679;	+	2655	1786
PHE_009680;	+	1786	781
PHE_009681;	+	781	1456
PHE_009682;	+	1456	3308
effector_pheo_arth5_4406_[2152818_-_2153039]__1	+	3308	388
PHE_009683;	+	388	244
PHE_009684;	+	244	6320
PHE_009685;	+	6320	736
PHE_009686;	+	736	8534
PHE_009687;	+	8534	3329
PHE_009688;	+	3329	1444
PHE_009689;	+	1444	1304
PHE_009690;	+	1304	762
PHE_009691;	+	762	806
PHE_009692;	+	806	132
PHE_009693;	+	132	1157
PHE_009694;	+	1157	935
PHE_009695;	+	935	117
PHE_009696;	+	117	602
PHE_009697;	+	602	932
PHE_009698;	+	932	880
PHE_009699;	+	880	6199
PHE_009700;	+	6199	7676
PHE_009701;	+	7676	6920
PHE_009702;	+	6920	2375
PHE_009703;	+	2375	414
PHE_009704;	+	414	484
PHE_009705;	+	484	654
PHE_009706;	+	654	677
PHE_009707;	+	677	803
PHE_009708;	+	803	1808
PHE_009709;	+	1808	1070
PHE_009710;	+	1070	2291
PHE_009711;	+	2291	622
PHE_009712;	+	622	590
PHE_009713;	+	590	248
PHE_009714;	+	248	938
PHE_009715;	+	938	299
PHE_009716;	+	299	3254
PHE_009717;	+	3254	1705
PHE_009718;	+	1705	3207
PHE_009719;	+	3207	5890
PHE_009720;	+	5890	701
PHE_009721;	+	701	1711
PHE_009722;	+	1711	368
PHE_009723;	+	368	794
PHE_009724;	+	794	238
PHE_009725;	+	238	444
PHE_009726;	+	444	961
PHE_009727;	+	961	8674
PHE_009728;	+	8674	1571
PHE_009729;	+	1571	1423
PHE_009730;	+	1423	940
PHE_009731;	+	940	215
PHE_009732;	+	215	1915
PHE_009733;	+	1915	157
PHE_009734;	+	157	560
PHE_009735;	+	560	919
PHE_009736;	+	919	591
PHE_009737;	+	591	312
PHE_009738;	+	312	8160
PHE_009739;	+	8160	1638
PHE_009740;	+	1638	2089
PHE_009741;	+	2089	10611
PHE_009742;	+	10611	557
PHE_009743;	+	557	778
PHE_009744;	+	778	1959
PHE_009745;	+	1959	832
PHE_009746;	+	832	1176
PHE_009747;	+	1176	1351
PHE_009748;	+	1351	3209
effector_pheo_arth5_10333_[2393502_-_2392999]_(REVERSE_SENSE)__1	+	3209	1325
PHE_009750;	+	1325	368
PHE_009751;	+	368	1570
PHE_009752;	+	1570	8669
PHE_009753;	+	8669	560
PHE_009754;	+	560	689
PHE_009755;	+	689	3323
PHE_009756;	+	3323	2504
PHE_009757;	+	2504	2345
PHE_009758;	+	2345	2440
PHE_009759;	+	2440	7813
effector_pheo_arth5_10234_[2446367_-_2446218]_(REVERSE_SENSE)__1	+	7813	1146
PHE_009760;	+	1146	772
PHE_009761;	+	772	9653
effector_pheo_arth5_10208_[2460165_-_2459935]_(REVERSE_SENSE)__1	+	9653	3831
PHE_009763;	+	3831	4062
PHE_009764;	+	4062	151
PHE_009765;	+	151	802
effector_pheo_arth5_5052_[2474065_-_2474223]__1	+	802	648
PHE_009767;	+	648	529
PHE_009768;	+	529	216
PHE_009769;	+	216	1778
PHE_009770;	+	1778	4596
effector_pheo_arth5_10146_[2488318_-_2488154]_(REVERSE_SENSE)__1	+	4596	604
PHE_009771;	+	604	277
PHE_009772;	+	277	144
PHE_009773;	+	144	5573
PHE_009774;	+	5573	5097
PHE_009775;	+	5097	907
PHE_009776;	+	907	1571
PHE_009777;	+	1571	793
PHE_009778;	+	793	1650
PHE_009779;	+	1650	795
PHE_009780;	+	795	376
effector_pheo_arth5_10072_[2524009_-_2523839]_(REVERSE_SENSE)__1	+	376	1967
PHE_009782;	+	1967	641
PHE_009783;	+	641	8246
PHE_009784;	+	8246	7862
PHE_009785;	+	7862	2307
PHE_009786;	+	2307	1114
PHE_009787;	+	1114	341
PHE_009788;	+	341	315
PHE_009789;	+	315	971
PHE_009790;	+	971	150
PHE_009791;	+	150	3102
PHE_009792;	+	3102	880
effector_pheo_arth5_5259_[2574668_-_2574829]__1	+	880	1237
PHE_009793;	+	1237	9196
effector_pheo_arth5_9933_[2587555_-_2587043]_(REVERSE_SENSE)__1	+	9196	1055
effector_pheo_arth5_9929_[2588873_-_2588610]_(REVERSE_SENSE)__1	+	1055	323
PHE_009795;	+	323	2989
PHE_009796;	+	2989	1008
PHE_009797;	+	1008	1242
PHE_009798;	+	1242	1997
PHE_009799;	+	1997	840
PHE_009800;	+	840	1817
PHE_009801;	+	1817	2459
PHE_009802;	+	2459	1505
PHE_009803;	+	1505	730
PHE_009804;	+	730	3239
PHE_009805;	+	3239	987
effector_pheo_arth5_9855_[2627945_-_2627772]_(REVERSE_SENSE)__1	+	987	79
PHE_009806;	+	79	2480
PHE_009807;	+	2480	504
PHE_009808;	+	504	982
PHE_009809;	+	982	2872
PHE_009810;	+	2872	812
PHE_009811;	+	812	4931
PHE_009812;	+	4931	583
PHE_009813;	+	583	590
PHE_009814;	+	590	86
PHE_009815;	+	86	1934
PHE_009816;	+	1934	995
PHE_009817;	+	995	441
PHE_009818;	+	441	2161
PHE_009819;	+	2161	1053
PHE_009820;	+	1053	825
PHE_009821;	+	825	91
PHE_009822;	+	91	2059
effector_pheo_arth5_5464_[2680219_-_2680488]__1	+	2059	2293
PHE_009824;	+	2293	235
PHE_009825;	+	235	286
PHE_009826;	+	286	504
PHE_009827;	+	504	1164
PHE_009828;	+	1164	2727
PHE_009829;	+	2727	2317
effector_pheo_arth5_9719_[2702630_-_2702424]_(REVERSE_SENSE)__1	+	2317	1600
PHE_009831;	+	1600	68
PHE_009832;	+	68	1368
PHE_009833;	+	1368	571
PHE_009834;	+	571	674
PHE_009835;	+	674	824
PHE_009836;	+	824	2342
PHE_009837;	+	2342	1523
PHE_009838;	+	1523	1063
PHE_009839;	+	1063	347
PHE_009840;	+	347	4371
PHE_009841;	+	4371	17002
PHE_009842;	+	17002	2745
PHE_009843;	+	2745	514
PHE_009844;	+	514	590
PHE_009845;	+	590	1271
PHE_009846;	+	1271	433
PHE_009847;	+	433	2045
effector_pheo_arth5_9596_[2770343_-_2770152]_(REVERSE_SENSE)__1	+	2045	1390
PHE_009849;	+	1390	13115
PHE_009850;	+	13115	1949
PHE_009851;	+	1949	1647
PHE_009852;	+	1647	665
PHE_009853;	+	665	981
effector_pheo_arth5_9523_[2802656_-_2802375]_(REVERSE_SENSE)__1	+	981	1891
effector_pheo_arth5_9518_[2805083_-_2804547]_(REVERSE_SENSE)__1	+	1891	2137
effector_pheo_arth5_9511_[2807381_-_2807220]_(REVERSE_SENSE)__1	+	2137	644
PHE_009855;	+	644	2659
PHE_009856;	+	2659	1044
PHE_009857;	+	1044	974
PHE_009858;	+	974	1549
PHE_009859;	+	1549	497
effector_pheo_arth5_9474_[2824501_-_2824337]_(REVERSE_SENSE)__1	+	497	663
PHE_009860;	+	663	1627
PHE_009861;	+	1627	533
PHE_009862;	+	533	864
PHE_009863;	+	864	1546
effector_pheo_arth5_5754_[2832641_-_2832880]__1	+	1546	364
PHE_009865;	+	364	7037
PHE_009866;	+	7037	446
PHE_009867;	+	446	786
PHE_009868;	+	786	2709
PHE_009869;	+	2709	6962
PHE_009870;	+	6962	69
PHE_009871;	+	69	147
PHE_009872;	+	147	1083
PHE_009873;	+	1083	821
PHE_009874;	+	821	3185
effector_pheo_arth5_9386_[2866909_-_2866208]_(REVERSE_SENSE)__1	+	3185	434
effector_pheo_arth5_9385_[2867534_-_2867343]_(REVERSE_SENSE)__1	+	434	368
PHE_009876;	+	368	770
PHE_009877;	+	770	2106
PHE_009878;	+	2106	1499
effector_pheo_arth5_9357_[2878981_-_2878778]_(REVERSE_SENSE)__1	+	1499	1814
PHE_009880;	+	1814	2689
PHE_009881;	+	2689	1163
PHE_009882;	+	1163	1118
PHE_009883;	+	1118	1246
PHE_009884;	+	1246	173
PHE_009885;	+	173	341
PHE_009886;	+	341	450
PHE_009887;	+	450	3013
PHE_009888;	+	3013	477
PHE_009889;	+	477	580
PHE_009890;	+	580	2333
PHE_009891;	+	2333	286
PHE_009892;	+	286	3101
effector_pheo_arth5_9272_[2918384_-_2918058]_(REVERSE_SENSE)__1	+	3101	1194
PHE_009894;	+	1194	2683
PHE_009895;	+	2683	5452
PHE_009896;	+	5452	56
PHE_009897;	+	56	2797
effector_pheo_arth5_5969_[2936428_-_2936913]__1	+	2797	453
PHE_009899;	+	453	2133
PHE_009900;	+	2133	537
PHE_009901;	+	537	1217
PHE_009902;	+	1217	2355
PHE_009903;	+	2355	2752
PHE_009904;	+	2752	913
PHE_009905;	+	913	1451
PHE_009906;	+	1451	275
PHE_009907;	+	275	594
PHE_009908;	+	594	333
PHE_009909;	+	333	358
PHE_009910;	+	358	3166
PHE_009911;	+	3166	92
PHE_009912;	+	92	1546
PHE_009913;	+	1546	13980
PHE_009914;	+	13980	1524
effector_pheo_arth5_9116_[2996870_-_2996715]_(REVERSE_SENSE)__1	+	1524	14019
PHE_009915;	+	14019	1451
effector_pheo_arth5_9077_[3012821_-_3012438]_(REVERSE_SENSE)__1	+	1451	3866
PHE_009917;	+	3866	1504
PHE_009918;	+	1504	7524
PHE_009919;	+	7524	726
PHE_009920;	+	726	920
effector_pheo_arth5_9033_[3035899_-_3035633]_(REVERSE_SENSE)__1	+	920	3123
effector_pheo_arth5_9025_[3039657_-_3039022]_(REVERSE_SENSE)__1	+	3123	2414
PHE_009921;	+	2414	339
PHE_009922;	+	339	112
PHE_009923;	+	112	567
PHE_009924;	+	567	312
PHE_009925;	+	312	1271
PHE_009926;	+	1271	1059
PHE_009927;	+	1059	567
PHE_009928;	+	567	2793
PHE_009929;	+	2793	8217
PHE_009930;	+	8217	1442
PHE_009931;	+	1442	1467
PHE_009932;	+	1467	1738
PHE_009933;	+	1738	388
PHE_009934;	+	388	729
PHE_009935;	+	729	3814
PHE_009936;	+	3814	8086
PHE_009937;	+	8086	1830
PHE_009938;	+	1830	3419
PHE_009939;	+	3419	52
PHE_009940;	+	52	2837
PHE_009941;	+	2837	157
PHE_009942;	+	157	535
PHE_009943;	+	535	561
PHE_009944;	+	561	1397
PHE_009945;	+	1397	3003
PHE_009946;	+	3003	741
PHE_009947;	+	741	627
PHE_009948;	+	627	10812
PHE_009949;	+	10812	601
PHE_009950;	+	601	473
PHE_009951;	+	473	961
PHE_009952;	+	961	1342
PHE_009953;	+	1342	733
PHE_009954;	+	733	1133
PHE_009955;	+	1133	4794
PHE_009956;	+	4794	833
PHE_009957;	+	833	833
PHE_009958;	+	833	1970
PHE_009959;	+	1970	774
PHE_009960;	+	774	1525
PHE_009961;	+	1525	2091
PHE_009962;	+	2091	1054
PHE_009963;	+	1054	106
PHE_009964;	+	106	849
PHE_009965;	+	849	445
PHE_009966;	+	445	880
PHE_009967;	+	880	3854
effector_pheo_arth5_8707_[3195491_-_3195228]_(REVERSE_SENSE)__1	+	3854	2872
PHE_009969;	+	2872	1864
PHE_009970;	+	1864	777
PHE_009971;	+	777	1590
effector_pheo_arth5_8680_[3206792_-_3206589]_(REVERSE_SENSE)__1	+	1590	1253
PHE_009972;	+	1253	1483
effector_pheo_arth5_6496_[3210262_-_3210564]__1	+	1483	2024
PHE_009974;	+	2024	708
PHE_009975;	+	708	395
PHE_009976;	+	395	246
PHE_009977;	+	246	910
PHE_009978;	+	910	3023
PHE_009979;	+	3023	3193
PHE_009980;	+	3193	2023
PHE_009981;	+	2023	1437
PHE_009982;	+	1437	2488
PHE_009983;	+	2488	4276
PHE_009984;	+	4276	1578
PHE_009985;	+	1578	943
PHE_009986;	+	943	3109
PHE_009987;	+	3109	1046
PHE_009988;	+	1046	1191
PHE_009989;	+	1191	811
PHE_009990;	+	811	780
PHE_009991;	+	780	660
PHE_009992;	+	660	1621
PHE_009993;	+	1621	503
PHE_009994;	+	503	819
PHE_009995;	+	819	1370
PHE_009996;	+	1370	1485
effector_pheo_arth5_8491_[3295565_-_3295284]_(REVERSE_SENSE)__1	+	1485	1216
effector_pheo_arth5_6664_[3296781_-_3296990]__1	+	1216	3053
PHE_009998;	+	3053	828
PHE_009999;	+	828	243
PHE_010000;	+	243	817
PHE_010001;	+	817	771
PHE_010002;	+	771	756
PHE_010003;	+	756	883
PHE_010004;	+	883	210
PHE_010005;	+	210	3991
PHE_010006;	+	3991	3552
PHE_010007;	+	3552	1963
PHE_010008;	+	1963	807
PHE_010009;	+	807	1097
PHE_010010;	+	1097	245
PHE_010011;	+	245	681
PHE_010012;	+	681	1648
PHE_010013;	+	1648	1686
PHE_010014;	+	1686	5138
PHE_010015;	+	5138	1232
PHE_010016;	+	1232	218
PHE_010017;	+	218	970
PHE_010018;	+	970	531
PHE_010019;	+	531	1934
PHE_010020;	+	1934	618
PHE_010021;	+	618	1060
PHE_010022;	+	1060	1065
PHE_010023;	+	1065	2436
PHE_010024;	+	2436	185
PHE_010025;	+	185	462
PHE_010026;	+	462	128
PHE_010027;	+	128	27
PHE_010028;	+	27	4132
PHE_010029;	+	4132	1181
PHE_010030;	+	1181	567
PHE_010031;	+	567	219
PHE_010032;	+	219	776
PHE_010033;	+	776	164
PHE_010034;	+	164	834
PHE_010035;	+	834	1206
PHE_010036;	+	1206	812
PHE_010037;	+	812	268
PHE_010038;	+	268	333
PHE_010039;	+	333	811
PHE_010040;	+	811	226
effector_pheo_arth5_8226_[3424501_-_3424292]_(REVERSE_SENSE)__1	+	226	794
PHE_010041;	+	794	1277
effector_pheo_arth5_8216_[3429783_-_3429565]_(REVERSE_SENSE)__1	+	1277	691
effector_pheo_arth5_6947_[3430474_-_3430854]__1	+	691	524
PHE_010043;	+	524	1404
PHE_010044;	+	1404	1063
PHE_010045;	+	1063	1732
PHE_010046;	+	1732	1712
PHE_010047;	+	1712	1495
PHE_010048;	+	1495	1747
PHE_010049;	+	1747	816
PHE_010050;	+	816	1535
PHE_010051;	+	1535	1169
PHE_010052;	+	1169	622
PHE_010053;	+	622	1904
PHE_010054;	+	1904	533
effector_pheo_arth5_7037_[3475748_-_3475918]__1	+	533	705
PHE_010055;	+	705	3045
PHE_010056;	+	3045	140
PHE_010057;	+	140	584
PHE_010058;	+	584	239
PHE_010059;	+	239	1234
effector_pheo_arth5_8103_[3486496_-_3486128]_(REVERSE_SENSE)__1	+	1234	328
PHE_010060;	+	328	598
PHE_010061;	+	598	565
PHE_010062;	+	565	1151
PHE_010063;	+	1151	1674
effector_pheo_arth5_8086_[3495293_-_3495126]_(REVERSE_SENSE)__1	+	1674	4615
PHE_010065;	+	4615	1018
PHE_010066;	+	1018	4461
PHE_010067;	+	4461	2188
PHE_010068;	+	2188	4404
PHE_010069;	+	4404	66
PHE_010070;	+	66	895
PHE_010071;	+	895	4430
PHE_010072;	+	4430	2068
PHE_010073;	+	2068	2369
PHE_010074;	+	2369	4347
PHE_010075;	+	4347	2062
PHE_010076;	+	2062	1893
PHE_010077;	+	1893	776
PHE_010078;	+	776	758
PHE_010079;	+	758	52
PHE_010080;	+	52	274
effector_pheo_arth5_7962_[3556606_-_3556358]_(REVERSE_SENSE)__1	+	274	542
PHE_010081;	+	542	3666
effector_pheo_arth5_7951_[3561292_-_3561041]_(REVERSE_SENSE)__1	+	3666	2462
PHE_010083;	+	2462	509
PHE_010084;	+	509	1967
PHE_010085;	+	1967	242
effector_pheo_arth5_7932_[3569556_-_3569173]_(REVERSE_SENSE)__1	+	242	962
PHE_010086;	+	962	2318
PHE_010087;	+	2318	234
PHE_010088;	+	234	3558
PHE_010089;	+	3558	2548
PHE_010090;	+	2548	384
PHE_010091;	+	384	2174
PHE_010092;	+	2174	355
PHE_010093;	+	355	1314
PHE_010094;	+	1314	268
PHE_010095;	+	268	800
effector_pheo_arth5_7863_[3599586_-_3599257]_(REVERSE_SENSE)__1	+	800	1361
PHE_010097;	+	1361	559
PHE_010098;	+	559	914
PHE_010099;	+	914	254
PHE_010100;	+	254	473
PHE_010101;	+	473	666
PHE_010102;	+	666	681
PHE_010103;	+	681	759
PHE_010104;	+	759	654
PHE_010105;	+	654	334
PHE_010106;	+	334	880
PHE_010107;	+	880	257
PHE_010108;	+	257	498
PHE_010109;	+	498	667
PHE_010110;	+	667	602
PHE_010111;	+	602	1602
PHE_010112;	+	1602	2191
effector_pheo_arth5_7770_[3641256_-_3641077]_(REVERSE_SENSE)__1	+	2191	1668
PHE_010113;	+	1668	183
PHE_010114;	+	183	567
effector_pheo_arth5_7760_[3645972_-_3645631]_(REVERSE_SENSE)__1	+	567	1435
PHE_010116;	+	1435	627
PHE_010117;	+	627	1471
PHE_010118;	+	1471	460
PHE_010119;	+	460	215
effector_pheo_arth5_7401_[3657122_-_3657367]__1	+	215	2361
PHE_010121;	+	2361	1586
effector_pheo_arth5_7410_[3662459_-_3662635]__1	+	1586	2078
PHE_010122;	+	2078	1867
PHE_010123;	+	1867	1182
PHE_010124;	+	1182	476
PHE_010125;	+	476	376
PHE_010126;	+	376	481
PHE_010127;	+	481	698
PHE_010128;	+	698	120
PHE_010129;	+	120	590
PHE_010130;	+	590	804
PHE_010131;	+	804	2522
effector_pheo_arth5_7478_[3689296_-_3689967]__1	+	2522	377
PHE_010133;	+	377	428
PHE_010134;	+	428	2512
effector_pheo_arth5_7649_[3696284_-_3695706]_(REVERSE_SENSE)__1	+	2512	203
PHE_010136;	+	203	1473
effector_pheo_arth5_7490_[3698285_-_3698515]__1	+	1473	4612
PHE_010138;	+	4612	2115
PHE_010139;	+	2115	2155
PHE_010140;	+	2155	1695
PHE_010141;	+	1695	2191
PHE_010142;	+	2191	3499
PHE_010143;	+	3499	408
PHE_010144;	+	408	1971
PHE_010145;	+	1971	544
PHE_010146;	+	544	898
PHE_010147;	+	898	904
PHE_005080;	+	329	1234
effector_pheo_arth19_137_[1794_-_1633]_(REVERSE_SENSE)__1	+	1234	5921
PHE_005081;	+	5921	7679
PHE_005082;	+	7679	10097
PHE_005083;	+	10097	44088
effector_pheo_arth19_63_[71746_-_71279]_(REVERSE_SENSE)__1	+	44088	16183
PHE_005084;	+	16183	1299
PHE_005085;	+	1299	488
PHE_005086;	+	488	1932
effector_pheo_arth19_40_[92027_-_91863]_(REVERSE_SENSE)__1	+	1932	-160
effector_pheo_arth19_33_[91867_-_92139]__1	+	-160	136
PHE_005087;	+	136	4148
PHE_004869;	+	20316	6274
PHE_004870;	+	6274	1355
PHE_004871;	+	1355	552
PHE_004872;	+	552	200
PHE_004873;	+	200	1438
PHE_004874;	+	1438	683
effector_pheo_arth17_1808_[50907_-_50185]_(REVERSE_SENSE)__1	+	683	1698
effector_pheo_arth17_1802_[53069_-_52605]_(REVERSE_SENSE)__1	+	1698	1356
PHE_004876;	+	1356	503
PHE_004877;	+	503	907
PHE_004878;	+	907	276
effector_pheo_arth17_1791_[59060_-_58764]_(REVERSE_SENSE)__1	+	276	1154
PHE_004880;	+	1154	369
PHE_004881;	+	369	381
PHE_004882;	+	381	364
PHE_004883;	+	364	1842
PHE_004884;	+	1842	1231
PHE_004885;	+	1231	303
PHE_004886;	+	303	1136
PHE_004887;	+	1136	616
effector_pheo_arth17_149_[79889_-_80116]__1	+	616	1237
PHE_004888;	+	1237	1633
PHE_004889;	+	1633	1322
PHE_004890;	+	1322	213
PHE_004891;	+	213	1705
PHE_004892;	+	1705	105
PHE_004893;	+	105	703
PHE_004894;	+	703	2145
PHE_004895;	+	2145	607
PHE_004896;	+	607	1056
PHE_004897;	+	1056	1553
PHE_004898;	+	1553	1244
PHE_004899;	+	1244	316
PHE_004900;	+	316	716
PHE_004901;	+	716	500
PHE_004902;	+	500	725
PHE_004903;	+	725	315
PHE_004904;	+	315	682
PHE_004905;	+	682	2424
PHE_004906;	+	2424	1191
PHE_004907;	+	1191	4896
PHE_004908;	+	4896	242
PHE_004909;	+	242	1196
effector_pheo_arth17_253_[146364_-_146513]__1	+	1196	929
PHE_004910;	+	929	938
PHE_004911;	+	938	1574
PHE_004912;	+	1574	1776
PHE_004913;	+	1776	1944
PHE_004914;	+	1944	393
PHE_004915;	+	393	1442
PHE_004916;	+	1442	1061
PHE_004917;	+	1061	1302
PHE_004918;	+	1302	359
PHE_004919;	+	359	503
PHE_004920;	+	503	2187
PHE_004921;	+	2187	633
PHE_004922;	+	633	94
PHE_004923;	+	94	899
PHE_004924;	+	899	135
PHE_004925;	+	135	1720
PHE_004926;	+	1720	233
PHE_004927;	+	233	6271
effector_pheo_arth17_1509_[198286_-_198065]_(REVERSE_SENSE)__1	+	6271	854
PHE_004928;	+	854	892
PHE_004929;	+	892	2371
PHE_004930;	+	2371	286
effector_pheo_arth17_1494_[206722_-_205499]_(REVERSE_SENSE)__1	+	286	945
PHE_004932;	+	945	343
PHE_004933;	+	343	830
PHE_004934;	+	830	2151
PHE_004935;	+	2151	6484
PHE_004936;	+	6484	982
PHE_004937;	+	982	249
PHE_004938;	+	249	1048
PHE_004939;	+	1048	1311
PHE_004940;	+	1311	295
PHE_004941;	+	295	696
PHE_004942;	+	696	818
PHE_004943;	+	818	280
PHE_004944;	+	280	1037
PHE_004945;	+	1037	1474
PHE_004946;	+	1474	67
PHE_004947;	+	67	1382
effector_pheo_arth17_461_[249315_-_249953]__1	+	1382	483
effector_pheo_arth17_463_[250436_-_250825]__1	+	483	1461
PHE_004950;	+	1461	5632
PHE_004951;	+	5632	670
effector_pheo_arth17_1381_[262555_-_261392]_(REVERSE_SENSE)__1	+	670	2527
PHE_004953;	+	2527	1436
PHE_004954;	+	1436	681
PHE_004955;	+	681	1528
PHE_004956;	+	1528	1072
PHE_004957;	+	1072	585
PHE_004958;	+	585	1902
PHE_004959;	+	1902	2354
PHE_004960;	+	2354	2687
effector_pheo_arth17_1324_[292157_-_291990]_(REVERSE_SENSE)__1	+	2687	1032
PHE_004962;	+	1032	495
PHE_004963;	+	495	2522
PHE_004964;	+	2522	2270
PHE_004965;	+	2270	2860
PHE_004966;	+	2860	2103
PHE_004967;	+	2103	1462
PHE_004968;	+	1462	1189
PHE_004969;	+	1189	516
PHE_004970;	+	516	3736
PHE_004971;	+	3736	221
PHE_004972;	+	221	1483
PHE_004973;	+	1483	822
PHE_004974;	+	822	1261
PHE_004975;	+	1261	1730
PHE_004976;	+	1730	3410
PHE_004977;	+	3410	988
PHE_004978;	+	988	139
PHE_004979;	+	139	1118
PHE_004980;	+	1118	3090
effector_pheo_arth17_1199_[355456_-_355088]_(REVERSE_SENSE)__1	+	3090	8189
PHE_004982;	+	8189	1168
PHE_004983;	+	1168	1852
PHE_004984;	+	1852	578
PHE_004985;	+	578	1850
PHE_004986;	+	1850	310
effector_pheo_arth17_1160_[375709_-_375461]_(REVERSE_SENSE)__1	+	310	1479
PHE_004987;	+	1479	669
PHE_004988;	+	669	887
PHE_004989;	+	887	545
PHE_004990;	+	545	1096
PHE_004991;	+	1096	1254
PHE_004992;	+	1254	984
PHE_004993;	+	984	1166
PHE_004994;	+	1166	408
PHE_004995;	+	408	2533
PHE_004996;	+	2533	1094
PHE_004997;	+	1094	328
PHE_004998;	+	328	506
PHE_004999;	+	506	345
PHE_005000;	+	345	663
PHE_005001;	+	663	326
PHE_005002;	+	326	988
PHE_005003;	+	988	1721
PHE_005004;	+	1721	1258
PHE_005005;	+	1258	1054
PHE_005006;	+	1054	1511
PHE_005007;	+	1511	413
PHE_005008;	+	413	1408
PHE_005009;	+	1408	1292
PHE_005010;	+	1292	246
PHE_005011;	+	246	586
PHE_005012;	+	586	2018
PHE_005013;	+	2018	2187
PHE_005014;	+	2187	700
PHE_005015;	+	700	761
PHE_005016;	+	761	1909
PHE_005017;	+	1909	227
PHE_005018;	+	227	814
PHE_005019;	+	814	1064
PHE_005020;	+	1064	931
PHE_005021;	+	931	3322
PHE_005022;	+	3322	729
PHE_005023;	+	729	2537
PHE_005024;	+	2537	32291
PHE_004231;	+	20083	404
PHE_004232;	+	404	729
PHE_004233;	+	729	335
PHE_004234;	+	335	786
PHE_004235;	+	786	1038
PHE_004236;	+	1038	1730
PHE_004237;	+	1730	769
PHE_004238;	+	769	562
PHE_004239;	+	562	862
PHE_004240;	+	862	3309
PHE_004241;	+	3309	805
PHE_004242;	+	805	800
PHE_004243;	+	800	6267
PHE_004244;	+	6267	548
PHE_004245;	+	548	10499
effector_pheo_arth14_106_[74485_-_74799]__1	+	10499	1861
PHE_004247;	+	1861	851
PHE_004248;	+	851	992
PHE_004249;	+	992	6481
PHE_004250;	+	6481	1821
PHE_004251;	+	1821	3557
PHE_004252;	+	3557	525
PHE_004253;	+	525	2137
PHE_004254;	+	2137	3226
PHE_004255;	+	3226	1889
PHE_004256;	+	1889	1626
effector_pheo_arth14_3392_[128288_-_128127]_(REVERSE_SENSE)__1	+	1626	2782
PHE_004257;	+	2782	1296
PHE_004258;	+	1296	3954
PHE_004259;	+	3954	1814
PHE_004260;	+	1814	3482
PHE_004261;	+	3482	3917
PHE_004262;	+	3917	2139
effector_pheo_arth14_3328_[156781_-_156413]_(REVERSE_SENSE)__1	+	2139	7616
PHE_004264;	+	7616	1127
PHE_004265;	+	1127	1869
PHE_004266;	+	1869	813
PHE_004267;	+	813	2639
PHE_004268;	+	2639	1775
PHE_004269;	+	1775	412
PHE_004270;	+	412	765
PHE_004271;	+	765	681
PHE_004272;	+	681	245
PHE_004273;	+	245	26085
PHE_004274;	+	26085	293
PHE_004275;	+	293	7526
PHE_004276;	+	7526	570
PHE_004277;	+	570	658
effector_pheo_arth14_3190_[251111_-_250950]_(REVERSE_SENSE)__1	+	658	313
PHE_004279;	+	313	438
PHE_004280;	+	438	781
effector_pheo_arth14_402_[257044_-_257613]__1	+	781	5253
PHE_004282;	+	5253	109
PHE_004283;	+	109	1535
PHE_004284;	+	1535	440
PHE_004285;	+	440	6167
effector_pheo_arth14_3137_[277200_-_277003]_(REVERSE_SENSE)__1	+	6167	1611
PHE_004287;	+	1611	534
effector_pheo_arth14_456_[280472_-_280720]__1	+	534	1731
PHE_004288;	+	1731	7272
PHE_004289;	+	7272	852
PHE_004290;	+	852	3396
PHE_004291;	+	3396	9389
PHE_004292;	+	9389	2239
PHE_004293;	+	2239	3194
PHE_004294;	+	3194	205
PHE_004295;	+	205	2727
PHE_004296;	+	2727	4120
effector_pheo_arth14_553_[332908_-_333228]__1	+	4120	6475
effector_pheo_arth14_567_[339703_-_339894]__1	+	6475	7735
effector_pheo_arth14_2997_[347841_-_347629]_(REVERSE_SENSE)__1	+	7735	4977
PHE_004297;	+	4977	824
PHE_004298;	+	824	86
PHE_004299;	+	86	700
PHE_004300;	+	700	957
PHE_004301;	+	957	2211
PHE_004302;	+	2211	4292
PHE_004303;	+	4292	1066
PHE_004304;	+	1066	1397
PHE_004305;	+	1397	1910
effector_pheo_arth14_657_[381296_-_381511]__1	+	1910	4137
PHE_004306;	+	4137	342
effector_pheo_arth14_2909_[388270_-_387746]_(REVERSE_SENSE)__1	+	342	2305
PHE_004307;	+	2305	3644
PHE_004308;	+	3644	462
PHE_004309;	+	462	1137
PHE_004310;	+	1137	173
PHE_004311;	+	173	936
PHE_004312;	+	936	874
PHE_004313;	+	874	158
PHE_004314;	+	158	267
PHE_004315;	+	267	366
PHE_004316;	+	366	114
PHE_004317;	+	114	1238
PHE_004318;	+	1238	1109
effector_pheo_arth14_2844_[420719_-_420549]_(REVERSE_SENSE)__1	+	1109	3570
PHE_004319;	+	3570	1185
PHE_004320;	+	1185	951
PHE_004321;	+	951	593
PHE_004322;	+	593	382
PHE_004323;	+	382	1468
PHE_004324;	+	1468	664
PHE_004325;	+	664	758
PHE_004326;	+	758	2992
PHE_004327;	+	2992	668
PHE_004328;	+	668	742
PHE_004329;	+	742	545
PHE_004330;	+	545	1764
PHE_004331;	+	1764	660
PHE_004332;	+	660	543
PHE_004333;	+	543	2673
PHE_004334;	+	2673	1630
PHE_004335;	+	1630	5060
effector_pheo_arth14_2746_[470596_-_470408]_(REVERSE_SENSE)__1	+	5060	861
effector_pheo_arth14_851_[471457_-_471765]__1	+	861	4180
PHE_004338;	+	4180	1306
PHE_004339;	+	1306	283
PHE_004340;	+	283	800
PHE_004341;	+	800	66
effector_pheo_arth14_878_[485826_-_485999]__1	+	66	371
PHE_004342;	+	371	2404
PHE_004343;	+	2404	1550
effector_pheo_arth14_2704_[495844_-_495227]_(REVERSE_SENSE)__1	+	1550	1316
PHE_004345;	+	1316	1205
PHE_004346;	+	1205	2420
effector_pheo_arth14_2694_[502126_-_501944]_(REVERSE_SENSE)__1	+	2420	6797
PHE_004348;	+	6797	3057
PHE_004349;	+	3057	1520
PHE_004350;	+	1520	440
PHE_004351;	+	440	432
PHE_004352;	+	432	887
PHE_004353;	+	887	6474
PHE_004354;	+	6474	1556
PHE_004355;	+	1556	2417
PHE_004356;	+	2417	655
PHE_004357;	+	655	97
effector_pheo_arth14_981_[539281_-_539430]__1	+	97	707
PHE_004358;	+	707	2251
PHE_004359;	+	2251	1318
PHE_004360;	+	1318	1180
PHE_004361;	+	1180	1196
PHE_004362;	+	1196	1147
PHE_004363;	+	1147	1102
PHE_004364;	+	1102	1065
PHE_004365;	+	1065	1003
effector_pheo_arth14_2582_[556174_-_555314]_(REVERSE_SENSE)__1	+	1003	3722
PHE_004367;	+	3722	3253
PHE_004368;	+	3253	547
PHE_004369;	+	547	832
PHE_004370;	+	832	827
PHE_004371;	+	827	700
PHE_004372;	+	700	2679
PHE_004373;	+	2679	791
PHE_004374;	+	791	1590
PHE_004375;	+	1590	1783
PHE_004376;	+	1783	1055
PHE_004377;	+	1055	3179
effector_pheo_arth14_1089_[591788_-_591958]__1	+	3179	2067
PHE_004378;	+	2067	5363
PHE_004379;	+	5363	329
PHE_004380;	+	329	98
PHE_004381;	+	98	1108
PHE_004382;	+	1108	1895
PHE_004383;	+	1895	807
PHE_004384;	+	807	611
PHE_004385;	+	611	2169
PHE_004386;	+	2169	423
PHE_004387;	+	423	828
PHE_004388;	+	828	322
PHE_004389;	+	322	238
PHE_004390;	+	238	1753
PHE_004391;	+	1753	4578
PHE_004392;	+	4578	1115
effector_pheo_arth14_2403_[642617_-_642063]_(REVERSE_SENSE)__1	+	1115	4928
PHE_004394;	+	4928	451
PHE_004395;	+	451	2290
PHE_004396;	+	2290	385
PHE_004397;	+	385	632
PHE_004398;	+	632	985
PHE_004399;	+	985	547
PHE_004400;	+	547	26651
PHE_004401;	+	26651	3144
PHE_004402;	+	3144	770
PHE_004403;	+	770	6873
PHE_004404;	+	6873	2730
PHE_004405;	+	2730	1746
effector_pheo_arth14_1290_[715598_-_716779]__1	+	1746	3157
PHE_004407;	+	3157	759
PHE_004408;	+	759	1108
PHE_004409;	+	1108	142
PHE_004410;	+	142	782
PHE_004411;	+	782	111
PHE_004412;	+	111	1366
PHE_004413;	+	1366	934
effector_pheo_arth14_2258_[738878_-_738588]_(REVERSE_SENSE)__1	+	934	1331
PHE_004414;	+	1331	2475
PHE_004415;	+	2475	2275
PHE_004416;	+	2275	1512
PHE_004417;	+	1512	819
PHE_004418;	+	819	676
PHE_004419;	+	676	1225
PHE_004420;	+	1225	683
PHE_004421;	+	683	2522
PHE_004422;	+	2522	3127
PHE_004423;	+	3127	1569
PHE_004424;	+	1569	726
PHE_004425;	+	726	754
PHE_004426;	+	754	562
PHE_004427;	+	562	495
PHE_004428;	+	495	1042
PHE_004429;	+	1042	316
PHE_004430;	+	316	1472
PHE_004431;	+	1472	44
effector_pheo_arth14_2145_[792635_-_792159]_(REVERSE_SENSE)__1	+	44	1423
PHE_004433;	+	1423	660
PHE_004434;	+	660	1410
PHE_004435;	+	1410	652
PHE_004436;	+	652	1360
PHE_004437;	+	1360	914
PHE_004438;	+	914	381
PHE_004439;	+	381	515
PHE_004440;	+	515	896
PHE_004441;	+	896	208
PHE_004442;	+	208	947
PHE_004443;	+	947	217
PHE_004444;	+	217	973
PHE_004445;	+	973	371
PHE_004446;	+	371	498
PHE_004447;	+	498	285
PHE_004448;	+	285	525
PHE_004449;	+	525	926
PHE_004450;	+	926	1540
PHE_004451;	+	1540	777
PHE_004452;	+	777	57
PHE_004453;	+	57	2567
PHE_004454;	+	2567	466
PHE_004455;	+	466	367
PHE_004456;	+	367	421
PHE_004457;	+	421	3084
PHE_004458;	+	3084	174
PHE_004459;	+	174	2871
PHE_004460;	+	2871	75
effector_pheo_arth14_2005_[863133_-_862858]_(REVERSE_SENSE)__1	+	75	1306
PHE_004461;	+	1306	847
PHE_004462;	+	847	377
PHE_004463;	+	377	2276
effector_pheo_arth14_1612_[870696_-_871160]__1	+	2276	3316
PHE_004465;	+	3316	788
effector_pheo_arth14_1618_[877018_-_877986]__1	+	788	721
PHE_004467;	+	721	838
PHE_004468;	+	838	498
PHE_004469;	+	498	440
PHE_004470;	+	440	364
PHE_004471;	+	364	2955
effector_pheo_arth14_1959_[890804_-_890637]_(REVERSE_SENSE)__1	+	2955	729
PHE_004473;	+	729	590
PHE_004474;	+	590	364
PHE_004475;	+	364	303
PHE_004476;	+	303	1177
PHE_004477;	+	1177	39
PHE_004478;	+	39	1436
PHE_004479;	+	1436	502
PHE_004480;	+	502	93
PHE_004481;	+	93	1318
PHE_004482;	+	1318	3257
PHE_004483;	+	3257	83
PHE_004484;	+	83	298
PHE_004485;	+	298	142
PHE_004486;	+	142	731
PHE_004487;	+	731	249
PHE_004488;	+	249	2984
effector_pheo_arth14_1740_[926760_-_926915]__1	+	2984	4822
PHE_004489;	+	4822	11301
PHE_004490;	+	11301	7208
PHE_004491;	+	7208	333
PHE_012050;	+	40730	971
PHE_012051;	+	971	712
PHE_012052;	+	712	933
PHE_012053;	+	933	325
PHE_012054;	+	325	764
PHE_012055;	+	764	67
PHE_012056;	+	67	738
PHE_012057;	+	738	1858
PHE_012058;	+	1858	1596
PHE_012059;	+	1596	1670
PHE_012060;	+	1670	276
PHE_012061;	+	276	218
PHE_012062;	+	218	728
PHE_012063;	+	728	1889
effector_pheo_arth8_94_[80819_-_81094]__1	+	1889	1349
PHE_012065;	+	1349	1615
PHE_012066;	+	1615	600
PHE_012067;	+	600	1919
PHE_012068;	+	1919	1655
effector_pheo_arth8_121_[94967_-_95200]__1	+	1655	2043
effector_pheo_arth8_123_[97243_-_97407]__1	+	2043	2481
PHE_012071;	+	2481	372
PHE_012072;	+	372	1571
PHE_012073;	+	1571	1346
PHE_012074;	+	1346	93
PHE_012075;	+	93	695
PHE_012076;	+	695	1352
PHE_012077;	+	1352	4848
effector_pheo_arth8_164_[118908_-_119138]__1	+	4848	4130
PHE_012079;	+	4130	838
PHE_012080;	+	838	1105
PHE_012081;	+	1105	1515
effector_pheo_arth8_11651_[131551_-_131363]_(REVERSE_SENSE)__1	+	1515	24
PHE_012082;	+	24	841
PHE_012083;	+	841	4591
PHE_012084;	+	4591	789
PHE_012085;	+	789	1837
effector_pheo_arth8_223_[145760_-_146056]__1	+	1837	47
PHE_012086;	+	47	767
PHE_012087;	+	767	541
PHE_012088;	+	541	906
PHE_012089;	+	906	620
PHE_012090;	+	620	744
PHE_012091;	+	744	1132
PHE_012092;	+	1132	856
PHE_012093;	+	856	719
PHE_012094;	+	719	785
PHE_012095;	+	785	1574
PHE_012096;	+	1574	5422
PHE_012097;	+	5422	74
PHE_012098;	+	74	576
PHE_012099;	+	576	6730
PHE_012100;	+	6730	1950
PHE_012101;	+	1950	344
effector_pheo_arth8_344_[203480_-_203728]__1	+	344	627
PHE_012102;	+	627	884
PHE_012103;	+	884	851
PHE_012104;	+	851	1576
PHE_012105;	+	1576	784
PHE_012106;	+	784	5143
PHE_012107;	+	5143	995
PHE_012108;	+	995	470
PHE_012109;	+	470	912
PHE_012110;	+	912	501
PHE_012111;	+	501	1161
PHE_012112;	+	1161	43
PHE_012113;	+	43	570
PHE_012114;	+	570	1199
PHE_012115;	+	1199	716
PHE_012116;	+	716	3242
PHE_012117;	+	3242	3276
PHE_012118;	+	3276	2109
effector_pheo_arth8_11369_[261544_-_261203]_(REVERSE_SENSE)__1	+	2109	1433
PHE_012120;	+	1433	917
PHE_012121;	+	917	870
PHE_012122;	+	870	2141
PHE_012123;	+	2141	2007
PHE_012124;	+	2007	3226
PHE_012125;	+	3226	971
PHE_012126;	+	971	1022
PHE_012127;	+	1022	3188
effector_pheo_arth8_11320_[289848_-_289585]_(REVERSE_SENSE)__1	+	3188	2437
PHE_012129;	+	2437	3600
PHE_012130;	+	3600	320
PHE_012131;	+	320	915
effector_pheo_arth8_11293_[306348_-_306199]_(REVERSE_SENSE)__1	+	915	3134
PHE_012133;	+	3134	743
PHE_012134;	+	743	562
PHE_012135;	+	562	462
PHE_012136;	+	462	810
effector_pheo_arth8_11278_[318399_-_318235]_(REVERSE_SENSE)__1	+	810	2407
PHE_012137;	+	2407	1010
PHE_012138;	+	1010	1069
PHE_012139;	+	1069	107
PHE_012140;	+	107	7005
PHE_012141;	+	7005	1961
effector_pheo_arth8_613_[337633_-_337926]__1	+	1961	3065
PHE_012142;	+	3065	3233
PHE_012143;	+	3233	501
PHE_012144;	+	501	682
PHE_012145;	+	682	1675
PHE_012146;	+	1675	9521
PHE_012147;	+	9521	1765
PHE_012148;	+	1765	1737
PHE_012149;	+	1737	1671
PHE_012150;	+	1671	3309
PHE_012151;	+	3309	2145
effector_pheo_arth8_11153_[387791_-_387633]_(REVERSE_SENSE)__1	+	2145	2051
PHE_012153;	+	2051	421
PHE_012154;	+	421	312
PHE_012155;	+	312	587
PHE_012156;	+	587	2063
PHE_012157;	+	2063	12328
PHE_012158;	+	12328	3663
effector_pheo_arth8_11099_[414920_-_414690]_(REVERSE_SENSE)__1	+	3663	3772
PHE_012159;	+	3772	8892
PHE_012160;	+	8892	1018
PHE_012161;	+	1018	613
PHE_012162;	+	613	360
PHE_012163;	+	360	624
PHE_012164;	+	624	10355
PHE_012165;	+	10355	5741
effector_pheo_arth8_857_[460014_-_460292]__1	+	5741	778
effector_pheo_arth8_11013_[461441_-_461070]_(REVERSE_SENSE)__1	+	778	5109
PHE_012166;	+	5109	514
PHE_012167;	+	514	726
PHE_012168;	+	726	831
PHE_012169;	+	831	377
PHE_012170;	+	377	431
PHE_012171;	+	431	3206
PHE_012172;	+	3206	8912
PHE_012173;	+	8912	1219
PHE_012174;	+	1219	4507
PHE_012175;	+	4507	3671
PHE_012176;	+	3671	321
PHE_012177;	+	321	923
PHE_012178;	+	923	171
PHE_012179;	+	171	873
PHE_012180;	+	873	506
PHE_012181;	+	506	721
PHE_012182;	+	721	3975
effector_pheo_arth8_10878_[527444_-_527253]_(REVERSE_SENSE)__1	+	3975	3043
PHE_012184;	+	3043	711
PHE_012185;	+	711	601
PHE_012186;	+	601	2215
PHE_012187;	+	2215	4849
PHE_012188;	+	4849	3381
PHE_012189;	+	3381	1479
PHE_012190;	+	1479	690
PHE_012191;	+	690	1518
PHE_012192;	+	1518	1572
PHE_012193;	+	1572	909
PHE_012194;	+	909	607
PHE_012195;	+	607	636
PHE_012196;	+	636	490
PHE_012197;	+	490	626
PHE_012198;	+	626	176
effector_pheo_arth8_1080_[574911_-_575072]__1	+	176	145
PHE_012199;	+	145	461
PHE_012200;	+	461	1395
PHE_012201;	+	1395	603
PHE_012202;	+	603	764
PHE_012203;	+	764	4881
PHE_012204;	+	4881	1335
PHE_012205;	+	1335	471
PHE_012206;	+	471	382
PHE_012207;	+	382	407
PHE_012208;	+	407	3161
PHE_012209;	+	3161	728
PHE_012210;	+	728	437
PHE_012211;	+	437	1696
PHE_012212;	+	1696	570
PHE_012213;	+	570	1352
PHE_012214;	+	1352	2379
PHE_012215;	+	2379	5048
effector_pheo_arth8_10703_[625641_-_624967]_(REVERSE_SENSE)__1	+	5048	1812
PHE_012217;	+	1812	937
PHE_012218;	+	937	175
PHE_012219;	+	175	1184
PHE_012220;	+	1184	2589
PHE_012221;	+	2589	1041
PHE_012222;	+	1041	409
PHE_012223;	+	409	1943
PHE_012224;	+	1943	795
PHE_012225;	+	795	626
PHE_012226;	+	626	547
PHE_012227;	+	547	785
PHE_012228;	+	785	3910
effector_pheo_arth8_10641_[656170_-_656018]_(REVERSE_SENSE)__1	+	3910	616
PHE_012230;	+	616	331
PHE_012231;	+	331	328
PHE_012232;	+	328	390
PHE_012233;	+	390	1094
PHE_012234;	+	1094	464
PHE_012235;	+	464	226
PHE_012236;	+	226	614
PHE_012237;	+	614	3155
effector_pheo_arth8_10591_[679102_-_678863]_(REVERSE_SENSE)__1	+	3155	2054
PHE_012239;	+	2054	1840
PHE_012240;	+	1840	437
effector_pheo_arth8_1323_[690715_-_690942]__1	+	437	-55
effector_pheo_arth8_1324_[690887_-_691060]__1	+	-55	287
PHE_012242;	+	287	749
PHE_012243;	+	749	674
PHE_012244;	+	674	1308
PHE_012245;	+	1308	8140
PHE_012246;	+	8140	3717
effector_pheo_arth8_1379_[717772_-_717921]__1	+	3717	108
PHE_012247;	+	108	259
PHE_012248;	+	259	369
PHE_012249;	+	369	1970
PHE_012250;	+	1970	756
PHE_012251;	+	756	3919
PHE_012252;	+	3919	825
PHE_012253;	+	825	120
PHE_012254;	+	120	347
effector_pheo_arth8_10469_[739924_-_739721]_(REVERSE_SENSE)__1	+	347	2287
PHE_012255;	+	2287	4124
PHE_012256;	+	4124	866
effector_pheo_arth8_1450_[749719_-_750045]__1	+	866	2528
PHE_012258;	+	2528	390
PHE_012259;	+	390	3031
PHE_012260;	+	3031	6251
PHE_012261;	+	6251	611
PHE_012262;	+	611	1729
PHE_012263;	+	1729	1949
[truncated: 12,278 more rows]

## Sheet: Arthrinium puccinioides
geneid	strand	fiveprime	threeprime
effector_puc_arth7_3_[8026_-_8328]__1	+	8026	1390
PUC_010098;	+	1390	11120
PUC_010099;	+	11120	6532
PUC_010100;	+	6532	1413
effector_puc_arth7_30_[39373_-_39591]__1	+	1413	2222
effector_puc_arth7_37_[41813_-_41968]__1	+	2222	3218
PUC_010102;	+	3218	2573
PUC_010103;	+	2573	1010
PUC_010104;	+	1010	1694
PUC_010105;	+	1694	1692
PUC_010106;	+	1692	2751
PUC_010107;	+	2751	1128
PUC_010108;	+	1128	321
PUC_010109;	+	321	544
PUC_010110;	+	544	298
PUC_010111;	+	298	694
effector_puc_arth7_113_[82012_-_82194]__1	+	694	1301
PUC_010113;	+	1301	254
PUC_010114;	+	254	1430
effector_puc_arth7_124_[87262_-_87741]__1	+	1430	4547
PUC_010116;	+	4547	2096
PUC_010117;	+	2096	13411
PUC_010118;	+	13411	1614
PUC_010119;	+	1614	2926
PUC_010120;	+	2926	622
PUC_010121;	+	622	707
PUC_010122;	+	707	72
PUC_010123;	+	72	1152
PUC_010124;	+	1152	1224
PUC_010125;	+	1224	2940
PUC_010126;	+	2940	932
PUC_010127;	+	932	980
PUC_010128;	+	980	444
PUC_010129;	+	444	5254
PUC_010130;	+	5254	23799
PUC_010131;	+	23799	25
PUC_010132;	+	25	3389
PUC_010133;	+	3389	490
PUC_010134;	+	490	500
PUC_010135;	+	500	2354
PUC_010136;	+	2354	1615
effector_puc_arth7_326_[204661_-_205032]__1	+	1615	1053
PUC_010137;	+	1053	694
PUC_010138;	+	694	2174
effector_puc_arth7_822_[214325_-_214113]_(REVERSE_SENSE)__1	+	2174	1218
PUC_010140;	+	1218	5260
effector_puc_arth7_805_[222894_-_222613]_(REVERSE_SENSE)__1	+	5260	976
PUC_010142;	+	976	1450
PUC_010143;	+	1450	864
PUC_010144;	+	864	2342
PUC_010145;	+	2342	3408
PUC_010146;	+	3408	2492
PUC_010147;	+	2492	765
PUC_010148;	+	765	1241
effector_puc_arth7_392_[243590_-_243961]__1	+	1241	1706
PUC_010150;	+	1706	1065
PUC_010151;	+	1065	1098
effector_puc_arth7_751_[252450_-_252286]_(REVERSE_SENSE)__1	+	1098	2082
PUC_010153;	+	2082	797
PUC_010154;	+	797	434
effector_puc_arth7_418_[260562_-_260732]__1	+	434	1902
PUC_010155;	+	1902	1179
PUC_010156;	+	1179	431
PUC_010157;	+	431	725
PUC_010158;	+	725	318
PUC_010159;	+	318	804
PUC_010160;	+	804	451
PUC_010161;	+	451	1217
PUC_010162;	+	1217	636
PUC_010163;	+	636	627
PUC_010164;	+	627	1582
PUC_010165;	+	1582	2329
PUC_010166;	+	2329	1156
PUC_010167;	+	1156	3163
PUC_010168;	+	3163	801
PUC_010169;	+	801	711
PUC_010170;	+	711	301
PUC_010171;	+	301	9552
PUC_010172;	+	9552	2273
PUC_010173;	+	2273	2754
effector_puc_arth7_523_[322316_-_322465]__1	+	2754	318
PUC_010174;	+	318	4942
PUC_010175;	+	4942	1572
PUC_010176;	+	1572	451
PUC_010177;	+	451	2448
effector_puc_arth7_588_[337712_-_337416]_(REVERSE_SENSE)__1	+	2448	1629
PUC_010179;	+	1629	1165
PUC_010180;	+	1165	264
PUC_006840;	+	1317	288
PUC_006841;	+	288	5910
PUC_006842;	+	5910	801
PUC_006843;	+	801	711
PUC_006844;	+	711	300
PUC_006845;	+	300	9544
PUC_006846;	+	9544	2271
PUC_006847;	+	2271	2754
effector_puc_arth5_49_[33533_-_33682]__1	+	2754	318
PUC_006848;	+	318	4944
PUC_006849;	+	4944	1571
PUC_006850;	+	1571	451
PUC_006851;	+	451	2367
effector_puc_arth5_30864_[48932_-_48558]_(REVERSE_SENSE)__1	+	2367	1459
PUC_006853;	+	1459	480
PUC_006854;	+	480	923
PUC_006855;	+	923	477
PUC_006856;	+	477	1809
PUC_006857;	+	1809	912
PUC_006858;	+	912	505
PUC_006859;	+	505	1583
PUC_006860;	+	1583	1262
PUC_006861;	+	1262	198
PUC_006862;	+	198	4922
effector_puc_arth5_140_[76814_-_76984]__1	+	4922	3389
PUC_006864;	+	3389	738
effector_puc_arth5_30787_[85596_-_85282]_(REVERSE_SENSE)__1	+	738	515
effector_puc_arth5_30786_[86269_-_86111]_(REVERSE_SENSE)__1	+	515	2616
effector_puc_arth5_30779_[89334_-_88885]_(REVERSE_SENSE)__1	+	2616	2604
PUC_006865;	+	2604	1323
PUC_006866;	+	1323	3636
PUC_006867;	+	3636	1569
PUC_006868;	+	1569	3323
effector_puc_arth5_208_[110026_-_110469]__1	+	3323	786
PUC_006869;	+	786	2646
PUC_006870;	+	2646	1516
PUC_006871;	+	1516	1015
PUC_006872;	+	1015	321
PUC_006873;	+	321	927
PUC_006874;	+	927	3667
PUC_006875;	+	3667	222
PUC_006876;	+	222	850
PUC_006877;	+	850	4441
PUC_006878;	+	4441	1223
PUC_006879;	+	1223	2153
PUC_006880;	+	2153	579
PUC_006881;	+	579	1410
PUC_006882;	+	1410	501
PUC_006883;	+	501	1509
PUC_006884;	+	1509	897
PUC_006885;	+	897	251
PUC_006886;	+	251	1220
PUC_006887;	+	1220	1117
PUC_006888;	+	1117	1140
effector_puc_arth5_333_[178224_-_178472]__1	+	1140	5390
effector_puc_arth5_30600_[184194_-_183862]_(REVERSE_SENSE)__1	+	5390	1240
PUC_006891;	+	1240	1557
PUC_006892;	+	1557	691
PUC_006893;	+	691	7861
PUC_006894;	+	7861	3324
PUC_006895;	+	3324	110
PUC_006896;	+	110	510
PUC_006897;	+	510	2605
effector_puc_arth5_415_[214413_-_214952]__1	+	2605	1473
PUC_006899;	+	1473	2784
PUC_006900;	+	2784	1355
effector_puc_arth5_30529_[223819_-_223631]_(REVERSE_SENSE)__1	+	1355	5415
PUC_006901;	+	5415	3826
PUC_006902;	+	3826	80
PUC_006903;	+	80	2369
PUC_006904;	+	2369	789
PUC_006905;	+	789	2540
effector_puc_arth5_30492_[246157_-_245867]_(REVERSE_SENSE)__1	+	2540	270
effector_puc_arth5_473_[246427_-_246663]__1	+	270	2081
effector_puc_arth5_30485_[249001_-_248744]_(REVERSE_SENSE)__1	+	2081	4738
effector_puc_arth5_30473_[254095_-_253739]_(REVERSE_SENSE)__1	+	4738	110
effector_puc_arth5_485_[254205_-_254501]__1	+	110	1196
PUC_006909;	+	1196	1038
PUC_006910;	+	1038	2361
PUC_006911;	+	2361	1592
effector_puc_arth5_499_[263363_-_263545]__1	+	1592	4817
PUC_006913;	+	4817	1232
PUC_006914;	+	1232	425
PUC_006915;	+	425	1076
PUC_006916;	+	1076	949
PUC_006917;	+	949	543
PUC_006918;	+	543	1911
PUC_006919;	+	1911	616
PUC_006920;	+	616	3055
PUC_006921;	+	3055	979
PUC_006922;	+	979	2824
PUC_006923;	+	2824	779
PUC_006924;	+	779	999
PUC_006925;	+	999	6972
PUC_006926;	+	6972	328
PUC_006927;	+	328	654
PUC_006928;	+	654	471
PUC_006929;	+	471	881
PUC_006930;	+	881	1388
effector_puc_arth5_30305_[338968_-_338492]_(REVERSE_SENSE)__1	+	1388	1681
PUC_006931;	+	1681	1342
PUC_006932;	+	1342	2713
PUC_006933;	+	2713	912
PUC_006934;	+	912	2493
PUC_006935;	+	2493	2183
PUC_006936;	+	2183	844
PUC_006937;	+	844	782
PUC_006938;	+	782	765
PUC_006939;	+	765	1880
PUC_006940;	+	1880	1522
PUC_006941;	+	1522	1604
PUC_006942;	+	1604	1523
PUC_006943;	+	1523	196
PUC_006944;	+	196	867
PUC_006945;	+	867	133
PUC_006946;	+	133	3330
PUC_006947;	+	3330	1260
PUC_006948;	+	1260	1302
PUC_006949;	+	1302	596
PUC_006950;	+	596	1515
PUC_006951;	+	1515	16
PUC_006952;	+	16	24
PUC_006953;	+	24	1312
effector_puc_arth5_30168_[403943_-_403731]_(REVERSE_SENSE)__1	+	1312	481
PUC_006954;	+	481	3182
PUC_006955;	+	3182	580
PUC_006956;	+	580	2486
PUC_006957;	+	2486	29
PUC_006958;	+	29	2243
PUC_006959;	+	2243	1800
PUC_006960;	+	1800	180
PUC_006961;	+	180	883
PUC_006962;	+	883	1190
PUC_006963;	+	1190	2077
PUC_006964;	+	2077	914
PUC_006965;	+	914	605
PUC_006966;	+	605	1843
PUC_006967;	+	1843	2421
PUC_006968;	+	2421	564
PUC_006969;	+	564	1243
PUC_006970;	+	1243	1883
PUC_006971;	+	1883	2447
PUC_006972;	+	2447	1873
PUC_006973;	+	1873	213
PUC_006974;	+	213	1140
PUC_006975;	+	1140	997
PUC_006976;	+	997	1214
effector_puc_arth5_30043_[471121_-_470621]_(REVERSE_SENSE)__1	+	1214	1045
effector_puc_arth5_30042_[472615_-_472166]_(REVERSE_SENSE)__1	+	1045	1602
PUC_006977;	+	1602	1499
PUC_006978;	+	1499	2781
effector_puc_arth5_915_[481311_-_481781]__1	+	2781	2102
PUC_006980;	+	2102	441
PUC_006981;	+	441	584
PUC_006982;	+	584	647
PUC_006983;	+	647	368
PUC_006984;	+	368	2876
PUC_006985;	+	2876	783
PUC_006986;	+	783	1122
PUC_006987;	+	1122	1213
PUC_006988;	+	1213	3482
PUC_006989;	+	3482	3615
PUC_006990;	+	3615	1150
PUC_006991;	+	1150	10271
PUC_006992;	+	10271	991
PUC_006993;	+	991	322
PUC_006994;	+	322	1041
PUC_006995;	+	1041	580
PUC_006996;	+	580	1300
PUC_006997;	+	1300	173
PUC_006998;	+	173	493
PUC_006999;	+	493	485
PUC_007000;	+	485	535
PUC_007001;	+	535	149
PUC_007002;	+	149	836
effector_puc_arth5_29888_[558726_-_558424]_(REVERSE_SENSE)__1	+	836	1238
PUC_007003;	+	1238	1055
effector_puc_arth5_29880_[561901_-_561731]_(REVERSE_SENSE)__1	+	1055	1280
PUC_007005;	+	1280	550
PUC_007006;	+	550	785
PUC_007007;	+	785	3715
PUC_007008;	+	3715	722
PUC_007009;	+	722	595
PUC_007010;	+	595	438
PUC_007011;	+	438	1785
PUC_007012;	+	1785	204
PUC_007013;	+	204	6912
PUC_007014;	+	6912	1718
PUC_007015;	+	1718	271
PUC_007016;	+	271	2522
PUC_007017;	+	2522	2420
PUC_007018;	+	2420	1194
PUC_007019;	+	1194	1768
PUC_007020;	+	1768	6422
PUC_007021;	+	6422	250
PUC_007022;	+	250	398
PUC_007023;	+	398	3366
PUC_007024;	+	3366	170
PUC_007025;	+	170	1599
PUC_007026;	+	1599	6330
PUC_007027;	+	6330	80
PUC_007028;	+	80	478
effector_puc_arth5_1264_[656486_-_656929]__1	+	478	3851
PUC_007030;	+	3851	699
PUC_007031;	+	699	799
PUC_007032;	+	799	210
PUC_007033;	+	210	2275
PUC_007034;	+	2275	5506
PUC_007035;	+	5506	993
PUC_007036;	+	993	286
PUC_007037;	+	286	1318
PUC_007038;	+	1318	569
PUC_007039;	+	569	1219
PUC_007040;	+	1219	719
PUC_007041;	+	719	1439
PUC_007042;	+	1439	1058
PUC_007043;	+	1058	1550
PUC_007044;	+	1550	288
PUC_007045;	+	288	975
PUC_007046;	+	975	1288
effector_puc_arth5_1388_[723070_-_723327]__1	+	1288	549
effector_puc_arth5_29576_[724292_-_723876]_(REVERSE_SENSE)__1	+	549	5133
effector_puc_arth5_1402_[729425_-_729634]__1	+	5133	742
PUC_007048;	+	742	1590
PUC_007049;	+	1590	870
PUC_007050;	+	870	1727
PUC_007051;	+	1727	3981
PUC_007052;	+	3981	588
PUC_007053;	+	588	529
PUC_007054;	+	529	652
PUC_007055;	+	652	434
PUC_007056;	+	434	290
PUC_007057;	+	290	409
PUC_007058;	+	409	1964
PUC_007059;	+	1964	3071
PUC_007060;	+	3071	24965
PUC_007061;	+	24965	279
PUC_007062;	+	279	3496
PUC_007063;	+	3496	1072
PUC_007064;	+	1072	1275
PUC_007065;	+	1275	4662
effector_puc_arth5_29384_[815834_-_815649]_(REVERSE_SENSE)__1	+	4662	6389
PUC_007067;	+	6389	595
PUC_007068;	+	595	3700
PUC_007069;	+	3700	1249
PUC_007070;	+	1249	2955
PUC_007071;	+	2955	1010
PUC_007072;	+	1010	1552
PUC_007073;	+	1552	518
PUC_007074;	+	518	972
PUC_007075;	+	972	119
PUC_007076;	+	119	881
PUC_007077;	+	881	972
PUC_007078;	+	972	1719
PUC_007079;	+	1719	631
PUC_007080;	+	631	95
PUC_007081;	+	95	1697
PUC_007082;	+	1697	5461
PUC_007083;	+	5461	1053
PUC_007084;	+	1053	400
PUC_007085;	+	400	2261
PUC_007086;	+	2261	1813
effector_puc_arth5_1738_[900652_-_900885]__1	+	1813	588
effector_puc_arth5_1739_[901473_-_901691]__1	+	588	4665
PUC_007088;	+	4665	972
PUC_007089;	+	972	742
PUC_007090;	+	742	563
PUC_007091;	+	563	633
PUC_007092;	+	633	656
PUC_007093;	+	656	628
PUC_007094;	+	628	1773
PUC_007095;	+	1773	212
PUC_007096;	+	212	3341
PUC_007097;	+	3341	1064
PUC_007098;	+	1064	1286
PUC_007099;	+	1286	1265
PUC_007100;	+	1265	994
PUC_007101;	+	994	583
PUC_007102;	+	583	625
PUC_007103;	+	625	786
effector_puc_arth5_29100_[945447_-_945139]_(REVERSE_SENSE)__1	+	786	664
PUC_007105;	+	664	1392
PUC_007106;	+	1392	1632
PUC_007107;	+	1632	1872
PUC_007108;	+	1872	1835
PUC_007109;	+	1835	1696
PUC_007110;	+	1696	1477
PUC_007111;	+	1477	437
PUC_007112;	+	437	837
PUC_007113;	+	837	884
PUC_007114;	+	884	36
PUC_007115;	+	36	3443
effector_puc_arth5_1891_[978564_-_979490]__1	+	3443	1622
effector_puc_arth5_29025_[981414_-_981112]_(REVERSE_SENSE)__1	+	1622	2638
PUC_007118;	+	2638	2549
PUC_007119;	+	2549	954
PUC_007120;	+	954	2334
PUC_007121;	+	2334	2108
PUC_007122;	+	2108	624
PUC_007123;	+	624	844
PUC_007124;	+	844	1207
PUC_007125;	+	1207	760
PUC_007126;	+	760	630
PUC_007127;	+	630	426
PUC_007128;	+	426	1067
PUC_007129;	+	1067	1222
PUC_007130;	+	1222	891
PUC_007131;	+	891	2564
PUC_007132;	+	2564	1604
PUC_007133;	+	1604	1363
PUC_007134;	+	1363	921
PUC_007135;	+	921	5850
PUC_007136;	+	5850	7191
PUC_007137;	+	7191	1340
PUC_007138;	+	1340	954
PUC_007139;	+	954	791
PUC_007140;	+	791	301
PUC_007141;	+	301	1419
PUC_007142;	+	1419	1079
PUC_007143;	+	1079	4219
PUC_007144;	+	4219	1469
PUC_007145;	+	1469	924
PUC_007146;	+	924	231
PUC_007147;	+	231	3187
PUC_007148;	+	3187	1099
PUC_007149;	+	1099	1193
PUC_007150;	+	1193	869
PUC_007151;	+	869	69
PUC_007152;	+	69	543
PUC_007153;	+	543	552
PUC_007154;	+	552	3323
effector_puc_arth5_28743_[1122417_-_1122199]_(REVERSE_SENSE)__1	+	3323	54
PUC_007155;	+	54	343
PUC_007156;	+	343	2429
PUC_007157;	+	2429	546
PUC_007158;	+	546	1401
PUC_007159;	+	1401	210
PUC_007160;	+	210	2464
effector_puc_arth5_2258_[1141746_-_1141895]__1	+	2464	8103
PUC_007161;	+	8103	56
PUC_007162;	+	56	1337
effector_puc_arth5_28673_[1154124_-_1153951]_(REVERSE_SENSE)__1	+	1337	43
PUC_007163;	+	43	1204
PUC_007164;	+	1204	2008
PUC_007165;	+	2008	379
PUC_007166;	+	379	1505
PUC_007167;	+	1505	2377
PUC_007168;	+	2377	876
PUC_007169;	+	876	1871
PUC_007170;	+	1871	2090
PUC_007171;	+	2090	256
PUC_007172;	+	256	1433
PUC_007173;	+	1433	257
PUC_007174;	+	257	1071
PUC_007175;	+	1071	1872
PUC_007176;	+	1872	29
effector_puc_arth5_2376_[1194876_-_1195037]__1	+	29	250
PUC_007177;	+	250	986
PUC_007178;	+	986	720
PUC_007179;	+	720	1159
PUC_007180;	+	1159	7584
PUC_007181;	+	7584	1251
PUC_007182;	+	1251	1651
PUC_007183;	+	1651	461
PUC_007184;	+	461	2711
effector_puc_arth5_2459_[1227295_-_1227705]__1	+	2711	4181
PUC_007186;	+	4181	2466
PUC_007187;	+	2466	443
PUC_007188;	+	443	1041
PUC_007189;	+	1041	1384
PUC_007190;	+	1384	3359
PUC_007191;	+	3359	2025
PUC_007192;	+	2025	1147
PUC_007193;	+	1147	5337
PUC_007194;	+	5337	520
PUC_007195;	+	520	1585
PUC_007196;	+	1585	3043
PUC_007197;	+	3043	1203
PUC_007198;	+	1203	928
PUC_007199;	+	928	1276
PUC_007200;	+	1276	1138
PUC_007201;	+	1138	670
PUC_007202;	+	670	1555
PUC_007203;	+	1555	5120
PUC_007204;	+	5120	812
PUC_007205;	+	812	653
PUC_007206;	+	653	595
PUC_007207;	+	595	148
PUC_007208;	+	148	653
PUC_007209;	+	653	1773
PUC_007210;	+	1773	2172
PUC_007211;	+	2172	2193
PUC_007212;	+	2193	2279
PUC_007213;	+	2279	485
PUC_007214;	+	485	1455
PUC_007215;	+	1455	1953
effector_puc_arth5_2680_[1337434_-_1337625]__1	+	1953	2046
effector_puc_arth5_28286_[1339946_-_1339671]_(REVERSE_SENSE)__1	+	2046	277
PUC_007217;	+	277	369
PUC_007218;	+	369	401
PUC_007219;	+	401	1492
effector_puc_arth5_2697_[1346997_-_1347233]__1	+	1492	1441
PUC_007221;	+	1441	158
PUC_007222;	+	158	2499
PUC_007223;	+	2499	304
PUC_007224;	+	304	760
PUC_007225;	+	760	847
PUC_007226;	+	847	164
PUC_007227;	+	164	2399
PUC_007228;	+	2399	1365
PUC_007229;	+	1365	612
PUC_007230;	+	612	760
PUC_007231;	+	760	3708
PUC_007232;	+	3708	3118
PUC_007233;	+	3118	627
PUC_007234;	+	627	884
PUC_007235;	+	884	3431
PUC_007236;	+	3431	2566
effector_puc_arth5_28139_[1407479_-_1407153]_(REVERSE_SENSE)__1	+	2566	676
effector_puc_arth5_2808_[1408155_-_1408391]__1	+	676	423
PUC_007238;	+	423	1560
PUC_007239;	+	1560	2195
PUC_007240;	+	2195	403
PUC_007241;	+	403	1864
PUC_007242;	+	1864	392
PUC_007243;	+	392	1227
PUC_007244;	+	1227	175
PUC_007245;	+	175	2257
PUC_007246;	+	2257	1180
effector_puc_arth5_2868_[1435208_-_1435765]__1	+	1180	1872
PUC_007248;	+	1872	146
PUC_007249;	+	146	442
PUC_007250;	+	442	1636
PUC_007251;	+	1636	306
PUC_007252;	+	306	814
PUC_007253;	+	814	764
PUC_007254;	+	764	1926
effector_puc_arth5_28052_[1450322_-_1450071]_(REVERSE_SENSE)__1	+	1926	1982
PUC_007256;	+	1982	802
PUC_007257;	+	802	2456
effector_puc_arth5_28028_[1462645_-_1462472]_(REVERSE_SENSE)__1	+	2456	2444
PUC_007259;	+	2444	1085
PUC_007260;	+	1085	569
PUC_007261;	+	569	418
PUC_007262;	+	418	4163
PUC_007263;	+	4163	4148
PUC_007264;	+	4148	1957
PUC_007265;	+	1957	1156
PUC_007266;	+	1156	4630
PUC_007267;	+	4630	124
PUC_007268;	+	124	4531
PUC_007269;	+	4531	2368
PUC_007270;	+	2368	2710
PUC_007271;	+	2710	617
PUC_007272;	+	617	1383
PUC_007273;	+	1383	2541
PUC_007274;	+	2541	2731
PUC_007275;	+	2731	615
PUC_007276;	+	615	1964
effector_puc_arth5_27882_[1525197_-_1525000]_(REVERSE_SENSE)__1	+	1964	715
PUC_007278;	+	715	998
PUC_007279;	+	998	1597
effector_puc_arth5_3087_[1530575_-_1530727]__1	+	1597	1826
PUC_007281;	+	1826	2072
PUC_007282;	+	2072	1525
PUC_007283;	+	1525	3583
PUC_007284;	+	3583	7694
PUC_007285;	+	7694	1111
PUC_007286;	+	1111	713
PUC_007287;	+	713	860
PUC_007288;	+	860	1591
PUC_007289;	+	1591	1512
PUC_007290;	+	1512	1175
PUC_007291;	+	1175	4976
effector_puc_arth5_27783_[1578588_-_1578406]_(REVERSE_SENSE)__1	+	4976	4220
effector_puc_arth5_27777_[1583020_-_1582808]_(REVERSE_SENSE)__1	+	4220	7670
PUC_007293;	+	7670	3584
PUC_007294;	+	3584	2956
PUC_007295;	+	2956	1083
PUC_007296;	+	1083	1054
PUC_007297;	+	1054	637
PUC_007298;	+	637	1682
PUC_007299;	+	1682	502
PUC_007300;	+	502	331
PUC_007301;	+	331	2235
PUC_007302;	+	2235	825
PUC_007303;	+	825	635
PUC_007304;	+	635	1088
PUC_007305;	+	1088	480
PUC_007306;	+	480	245
PUC_007307;	+	245	394
PUC_007308;	+	394	699
PUC_007309;	+	699	535
PUC_007310;	+	535	2115
PUC_007311;	+	2115	861
PUC_007312;	+	861	1790
PUC_007313;	+	1790	805
PUC_007314;	+	805	5881
PUC_007315;	+	5881	980
PUC_007316;	+	980	551
PUC_007317;	+	551	3308
PUC_007318;	+	3308	335
PUC_007319;	+	335	4138
PUC_007320;	+	4138	11251
PUC_007321;	+	11251	396
PUC_007322;	+	396	1567
effector_puc_arth5_3420_[1694792_-_1695124]__1	+	1567	1630
PUC_007324;	+	1630	4050
PUC_007325;	+	4050	1662
PUC_007326;	+	1662	847
PUC_007327;	+	847	905
PUC_007328;	+	905	201
PUC_007329;	+	201	4404
PUC_007330;	+	4404	390
PUC_007331;	+	390	3895
PUC_007332;	+	3895	656
PUC_007333;	+	656	513
PUC_007334;	+	513	993
PUC_007335;	+	993	1018
PUC_007336;	+	1018	955
PUC_007337;	+	955	399
PUC_007338;	+	399	658
PUC_007339;	+	658	3633
PUC_007340;	+	3633	1565
PUC_007341;	+	1565	1754
PUC_007342;	+	1754	4674
PUC_007343;	+	4674	2228
PUC_007344;	+	2228	630
PUC_007345;	+	630	3451
PUC_007346;	+	3451	141
PUC_007347;	+	141	574
PUC_007348;	+	574	334
PUC_007349;	+	334	653
PUC_007350;	+	653	294
PUC_007351;	+	294	527
PUC_007352;	+	527	679
PUC_007353;	+	679	582
PUC_007354;	+	582	2643
PUC_007355;	+	2643	769
PUC_007356;	+	769	2460
PUC_007357;	+	2460	3065
PUC_007358;	+	3065	2413
PUC_007359;	+	2413	2261
PUC_007360;	+	2261	814
PUC_007361;	+	814	2206
PUC_007362;	+	2206	1330
PUC_007363;	+	1330	2652
PUC_007364;	+	2652	1592
PUC_007365;	+	1592	2409
PUC_007366;	+	2409	3210
effector_puc_arth5_27261_[1843982_-_1843614]_(REVERSE_SENSE)__1	+	3210	2108
PUC_007368;	+	2108	676
PUC_007369;	+	676	890
PUC_007370;	+	890	1222
PUC_007371;	+	1222	494
PUC_007372;	+	494	471
PUC_007373;	+	471	722
PUC_007374;	+	722	604
PUC_007375;	+	604	1969
PUC_007376;	+	1969	543
PUC_007377;	+	543	419
PUC_007378;	+	419	447
effector_puc_arth5_3759_[1874478_-_1874726]__1	+	447	2587
PUC_007379;	+	2587	1346
PUC_007380;	+	1346	1010
PUC_007381;	+	1010	2990
PUC_007382;	+	2990	708
PUC_007383;	+	708	2664
PUC_007384;	+	2664	407
PUC_007385;	+	407	369
PUC_007386;	+	369	1780
PUC_007387;	+	1780	723
PUC_007388;	+	723	2532
PUC_007389;	+	2532	978
PUC_007390;	+	978	931
PUC_007391;	+	931	1184
PUC_007392;	+	1184	1437
PUC_007393;	+	1437	522
PUC_007394;	+	522	668
PUC_007395;	+	668	636
PUC_007396;	+	636	1665
PUC_007397;	+	1665	1550
effector_puc_arth5_27075_[1933581_-_1933363]_(REVERSE_SENSE)__1	+	1550	473
PUC_007398;	+	473	359
PUC_007399;	+	359	1204
PUC_007400;	+	1204	778
PUC_007401;	+	778	703
PUC_007402;	+	703	394
PUC_007403;	+	394	939
PUC_007404;	+	939	1428
PUC_007405;	+	1428	4664
PUC_007406;	+	4664	4087
PUC_007407;	+	4087	400
PUC_007408;	+	400	175
PUC_007409;	+	175	677
PUC_007410;	+	677	2059
effector_puc_arth5_26999_[1970334_-_1970185]_(REVERSE_SENSE)__1	+	2059	1755
PUC_007412;	+	1755	673
PUC_007413;	+	673	1767
PUC_007414;	+	1767	510
PUC_007415;	+	510	2579
PUC_007416;	+	2579	542
PUC_007417;	+	542	2263
PUC_007418;	+	2263	661
PUC_007419;	+	661	881
PUC_007420;	+	881	4380
effector_puc_arth5_26923_[2010624_-_2010430]_(REVERSE_SENSE)__1	+	4380	1302
PUC_007422;	+	1302	1624
PUC_007423;	+	1624	9714
PUC_007424;	+	9714	5086
effector_puc_arth5_4062_[2041868_-_2042122]__1	+	5086	2902
PUC_007426;	+	2902	1132
PUC_007427;	+	1132	570
PUC_007428;	+	570	748
PUC_007429;	+	748	701
PUC_007430;	+	701	1998
PUC_007431;	+	1998	834
PUC_007432;	+	834	523
PUC_007433;	+	523	354
PUC_007434;	+	354	2687
PUC_007435;	+	2687	613
PUC_007436;	+	613	1512
PUC_007437;	+	1512	193
PUC_007438;	+	193	653
PUC_007439;	+	653	678
PUC_007440;	+	678	7423
PUC_007441;	+	7423	310
PUC_007442;	+	310	1158
effector_puc_arth5_26770_[2091017_-_2090763]_(REVERSE_SENSE)__1	+	1158	1742
PUC_007443;	+	1742	8397
PUC_007444;	+	8397	283
PUC_007445;	+	283	1115
effector_puc_arth5_26721_[2112546_-_2112364]_(REVERSE_SENSE)__1	+	1115	4660
PUC_007447;	+	4660	338
effector_puc_arth5_4201_[2118563_-_2118715]__1	+	338	1607
PUC_007449;	+	1607	3008
PUC_007450;	+	3008	90
effector_puc_arth5_4220_[2126156_-_2126329]__1	+	90	620
PUC_007451;	+	620	852
PUC_007452;	+	852	1479
PUC_007453;	+	1479	5926
PUC_007454;	+	5926	1477
PUC_007455;	+	1477	1841
PUC_007456;	+	1841	557
PUC_007457;	+	557	982
PUC_007458;	+	982	185
PUC_007459;	+	185	1255
effector_puc_arth5_4290_[2155452_-_2155724]__1	+	1255	2439
PUC_007461;	+	2439	308
PUC_007462;	+	308	5944
PUC_007463;	+	5944	2032
PUC_007464;	+	2032	444
PUC_007465;	+	444	4467
effector_puc_arth5_26602_[2180991_-_2180764]_(REVERSE_SENSE)__1	+	4467	544
PUC_007466;	+	544	2290
effector_puc_arth5_26586_[2187367_-_2187029]_(REVERSE_SENSE)__1	+	2290	46
PUC_007467;	+	46	3351
PUC_007468;	+	3351	2899
PUC_007469;	+	2899	699
PUC_007470;	+	699	865
PUC_007471;	+	865	3880
PUC_007472;	+	3880	2809
PUC_007473;	+	2809	699
PUC_007474;	+	699	4294
effector_puc_arth5_26517_[2218752_-_2218600]_(REVERSE_SENSE)__1	+	4294	1227
PUC_007476;	+	1227	810
PUC_007477;	+	810	831
PUC_007478;	+	831	2778
PUC_007479;	+	2778	1405
PUC_007480;	+	1405	1893
PUC_007481;	+	1893	1240
PUC_007482;	+	1240	68
effector_puc_arth5_26458_[2248664_-_2248515]_(REVERSE_SENSE)__1	+	68	2393
PUC_007483;	+	2393	650
PUC_007484;	+	650	802
PUC_007485;	+	802	972
PUC_007486;	+	972	444
PUC_007487;	+	444	87
PUC_007488;	+	87	696
PUC_007489;	+	696	112
PUC_007490;	+	112	1065
PUC_007491;	+	1065	823
effector_puc_arth5_26400_[2275167_-_2274694]_(REVERSE_SENSE)__1	+	823	950
PUC_007493;	+	950	892
PUC_007494;	+	892	658
PUC_007495;	+	658	419
PUC_007496;	+	419	1113
PUC_007497;	+	1113	393
PUC_007498;	+	393	10638
effector_puc_arth5_4592_[2301272_-_2301673]__1	+	10638	296
PUC_007499;	+	296	1586
PUC_007500;	+	1586	1836
PUC_007501;	+	1836	725
PUC_007502;	+	725	1096
PUC_007503;	+	1096	1795
PUC_007504;	+	1795	1635
PUC_007505;	+	1635	1219
PUC_007506;	+	1219	117
PUC_007507;	+	117	1904
PUC_007508;	+	1904	4082
PUC_007509;	+	4082	7280
PUC_007510;	+	7280	628
PUC_007511;	+	628	944
PUC_007512;	+	944	1097
PUC_007513;	+	1097	669
PUC_007514;	+	669	467
PUC_007515;	+	467	865
PUC_007516;	+	865	1543
effector_puc_arth5_4730_[2361838_-_2362134]__1	+	1543	4008
PUC_007518;	+	4008	955
PUC_007519;	+	955	543
PUC_007520;	+	543	3501
PUC_007521;	+	3501	615
PUC_007522;	+	615	551
PUC_007523;	+	551	821
PUC_007524;	+	821	1326
PUC_007525;	+	1326	1127
PUC_007526;	+	1127	764
PUC_007527;	+	764	1183
PUC_007528;	+	1183	203
PUC_007529;	+	203	974
PUC_007530;	+	974	1445
PUC_007531;	+	1445	1006
PUC_007532;	+	1006	1547
PUC_007533;	+	1547	1476
PUC_007534;	+	1476	5836
PUC_007535;	+	5836	1856
PUC_007536;	+	1856	1494
PUC_007537;	+	1494	1959
PUC_007538;	+	1959	2953
PUC_007539;	+	2953	3916
PUC_007540;	+	3916	566
PUC_007541;	+	566	371
PUC_007542;	+	371	3048
PUC_007543;	+	3048	2697
PUC_007544;	+	2697	334
PUC_007545;	+	334	809
PUC_007546;	+	809	894
PUC_007547;	+	894	1480
PUC_007548;	+	1480	685
PUC_007549;	+	685	2113
PUC_007550;	+	2113	3431
PUC_007551;	+	3431	2541
PUC_007552;	+	2541	347
PUC_007553;	+	347	968
PUC_007554;	+	968	1780
PUC_007555;	+	1780	677
PUC_007556;	+	677	6803
PUC_007557;	+	6803	2854
PUC_007558;	+	2854	2026
PUC_007559;	+	2026	3557
PUC_007560;	+	3557	3805
effector_puc_arth5_5050_[2514148_-_2514690]__1	+	3805	3536
PUC_007562;	+	3536	1163
PUC_007563;	+	1163	5458
effector_puc_arth5_25910_[2531034_-_2530450]_(REVERSE_SENSE)__1	+	5458	3205
PUC_007565;	+	3205	1461
effector_puc_arth5_5100_[2540540_-_2540827]__1	+	1461	6538
effector_puc_arth5_25877_[2547556_-_2547365]_(REVERSE_SENSE)__1	+	6538	408
PUC_007566;	+	408	877
PUC_007567;	+	877	1834
PUC_007568;	+	1834	697
PUC_007569;	+	697	839
PUC_007570;	+	839	1170
PUC_007571;	+	1170	374
PUC_007572;	+	374	4129
PUC_007573;	+	4129	894
effector_puc_arth5_25816_[2576358_-_2576089]_(REVERSE_SENSE)__1	+	894	2784
PUC_007575;	+	2784	1898
PUC_007576;	+	1898	628
PUC_007577;	+	628	552
PUC_007578;	+	552	967
PUC_007579;	+	967	666
PUC_007580;	+	666	1194
effector_puc_arth5_25759_[2597209_-_2597039]_(REVERSE_SENSE)__1	+	1194	471
PUC_007582;	+	471	6297
PUC_007583;	+	6297	1355
PUC_007584;	+	1355	1634
PUC_007585;	+	1634	2510
PUC_007586;	+	2510	1578
PUC_007587;	+	1578	2705
PUC_007588;	+	2705	1444
PUC_007589;	+	1444	459
PUC_007590;	+	459	577
PUC_007591;	+	577	1235
PUC_007592;	+	1235	1474
PUC_007593;	+	1474	711
PUC_007594;	+	711	3912
PUC_007595;	+	3912	4191
effector_puc_arth5_25652_[2656908_-_2656744]_(REVERSE_SENSE)__1	+	4191	1030
PUC_007597;	+	1030	772
PUC_007598;	+	772	1943
PUC_007599;	+	1943	5669
effector_puc_arth5_25620_[2671342_-_2671067]_(REVERSE_SENSE)__1	+	5669	1521
PUC_007601;	+	1521	8957
PUC_007602;	+	8957	3448
PUC_007603;	+	3448	2658
PUC_007604;	+	2658	1212
PUC_007605;	+	1212	41
effector_puc_arth5_25549_[2707399_-_2707100]_(REVERSE_SENSE)__1	+	41	73
PUC_007606;	+	73	3163
effector_puc_arth5_25532_[2714158_-_2713988]_(REVERSE_SENSE)__1	+	3163	315
PUC_007608;	+	315	2625
PUC_007609;	+	2625	986
PUC_007610;	+	986	3034
PUC_007611;	+	3034	338
PUC_007612;	+	338	567
effector_puc_arth5_5455_[2733229_-_2733474]__1	+	567	737
PUC_007613;	+	737	6234
PUC_007614;	+	6234	11658
PUC_007615;	+	11658	345
PUC_007616;	+	345	2163
PUC_007617;	+	2163	650
PUC_007618;	+	650	302
PUC_007619;	+	302	2329
PUC_007620;	+	2329	850
PUC_007621;	+	850	1989
PUC_007622;	+	1989	340
PUC_007623;	+	340	284
PUC_007624;	+	284	1096
PUC_007625;	+	1096	6142
PUC_007626;	+	6142	898
PUC_007627;	+	898	808
PUC_007628;	+	808	395
PUC_007629;	+	395	583
PUC_007630;	+	583	1065
PUC_007631;	+	1065	2245
PUC_007632;	+	2245	1146
PUC_007633;	+	1146	928
effector_puc_arth5_25316_[2813766_-_2813479]_(REVERSE_SENSE)__1	+	928	1642
PUC_007634;	+	1642	351
PUC_007635;	+	351	1078
PUC_007636;	+	1078	1691
PUC_007637;	+	1691	1293
PUC_007638;	+	1293	171
PUC_007639;	+	171	505
PUC_007640;	+	505	1291
PUC_007641;	+	1291	495
PUC_007642;	+	495	3711
PUC_007643;	+	3711	786
PUC_007644;	+	786	182
PUC_007645;	+	182	744
PUC_007646;	+	744	348
PUC_007647;	+	348	1066
PUC_007648;	+	1066	956
PUC_007649;	+	956	822
PUC_007650;	+	822	494
PUC_007651;	+	494	4144
PUC_007652;	+	4144	1264
PUC_007653;	+	1264	517
PUC_007654;	+	517	839
PUC_007655;	+	839	465
PUC_007656;	+	465	718
PUC_007657;	+	718	539
PUC_007658;	+	539	744
PUC_007659;	+	744	1177
PUC_007660;	+	1177	701
PUC_007661;	+	701	1527
PUC_007662;	+	1527	2982
PUC_007663;	+	2982	880
PUC_007664;	+	880	469
PUC_007665;	+	469	903
PUC_007666;	+	903	293
PUC_007667;	+	293	2245
PUC_007668;	+	2245	2859
PUC_007669;	+	2859	2606
PUC_007670;	+	2606	467
PUC_007671;	+	467	477
PUC_007672;	+	477	2691
effector_puc_arth5_5873_[2948659_-_2948820]__1	+	2691	4707
effector_puc_arth5_25035_[2953682_-_2953527]_(REVERSE_SENSE)__1	+	4707	6884
PUC_007675;	+	6884	735
PUC_007676;	+	735	827
PUC_007677;	+	827	61
PUC_007678;	+	61	1502
PUC_007679;	+	1502	2272
PUC_007680;	+	2272	3960
PUC_007681;	+	3960	590
PUC_007682;	+	590	2497
PUC_007683;	+	2497	1197
PUC_007684;	+	1197	88
PUC_007685;	+	88	1298
PUC_007686;	+	1298	827
PUC_007687;	+	827	1579
PUC_007688;	+	1579	2293
PUC_007689;	+	2293	8110
PUC_007690;	+	8110	1272
PUC_007691;	+	1272	393
PUC_007692;	+	393	837
PUC_007693;	+	837	1577
PUC_007694;	+	1577	1891
PUC_007695;	+	1891	557
PUC_007696;	+	557	847
effector_puc_arth5_6043_[3031218_-_3031469]__1	+	847	2108
PUC_007697;	+	2108	3648
PUC_007698;	+	3648	548
PUC_007699;	+	548	358
PUC_007700;	+	358	440
PUC_007701;	+	440	2861
PUC_007702;	+	2861	7022
PUC_007703;	+	7022	4273
PUC_007704;	+	4273	702
PUC_007705;	+	702	306
PUC_007706;	+	306	1122
PUC_007707;	+	1122	8240
effector_puc_arth5_6161_[3091570_-_3091761]__1	+	8240	2583
PUC_007709;	+	2583	558
PUC_007710;	+	558	2482
PUC_007711;	+	2482	464
PUC_007712;	+	464	1227
PUC_007713;	+	1227	1392
PUC_007714;	+	1392	373
PUC_007715;	+	373	527
PUC_007716;	+	527	668
PUC_007717;	+	668	891
PUC_007718;	+	891	1834
PUC_007719;	+	1834	730
PUC_007720;	+	730	11871
PUC_007721;	+	11871	1316
PUC_007722;	+	1316	4201
PUC_007723;	+	4201	924
PUC_007724;	+	924	370
PUC_007725;	+	370	1113
PUC_007726;	+	1113	370
PUC_007727;	+	370	990
PUC_007728;	+	990	2185
PUC_007729;	+	2185	10322
effector_puc_arth5_24583_[3166164_-_3165982]_(REVERSE_SENSE)__1	+	10322	621
PUC_007731;	+	621	725
PUC_007732;	+	725	3514
PUC_007733;	+	3514	1064
PUC_007734;	+	1064	419
PUC_007735;	+	419	1971
PUC_007736;	+	1971	618
PUC_007737;	+	618	1774
effector_puc_arth5_6354_[3184150_-_3185004]__1	+	1774	1260
effector_puc_arth5_6357_[3186264_-_3186509]__1	+	1260	1793
PUC_007740;	+	1793	683
effector_puc_arth5_24532_[3192149_-_3191943]_(REVERSE_SENSE)__1	+	683	974
PUC_007742;	+	974	659
PUC_007743;	+	659	725
PUC_007744;	+	725	640
PUC_007745;	+	640	191
PUC_007746;	+	191	1401
PUC_007747;	+	1401	846
PUC_007748;	+	846	553
PUC_007749;	+	553	648
PUC_007750;	+	648	363
PUC_007751;	+	363	609
PUC_007752;	+	609	451
PUC_007753;	+	451	866
PUC_007754;	+	866	389
PUC_007755;	+	389	2109
PUC_007756;	+	2109	1541
PUC_007757;	+	1541	1795
effector_puc_arth5_6453_[3238240_-_3238455]__1	+	1795	10806
PUC_007759;	+	10806	1074
PUC_007760;	+	1074	2004
PUC_007761;	+	2004	1508
PUC_007762;	+	1508	2304
PUC_007763;	+	2304	1505
PUC_007764;	+	1505	3430
PUC_007765;	+	3430	713
PUC_007766;	+	713	1518
PUC_007767;	+	1518	518
PUC_007768;	+	518	1372
PUC_007769;	+	1372	2278
PUC_007770;	+	2278	1658
effector_puc_arth5_6542_[3286643_-_3286987]__1	+	1658	861
PUC_007771;	+	861	536
PUC_007772;	+	536	836
PUC_007773;	+	836	474
PUC_007774;	+	474	2708
PUC_007775;	+	2708	1072
PUC_007776;	+	1072	4454
PUC_007777;	+	4454	727
PUC_007778;	+	727	1340
effector_puc_arth5_6611_[3320995_-_3321582]__1	+	1340	2632
PUC_007780;	+	2632	1697
effector_puc_arth5_6623_[3327525_-_3327812]__1	+	1697	755
PUC_007781;	+	755	1600
PUC_007782;	+	1600	862
PUC_007783;	+	862	2774
PUC_007784;	+	2774	684
PUC_007785;	+	684	1999
PUC_007786;	+	1999	667
PUC_007787;	+	667	314
PUC_007788;	+	314	1223
PUC_007789;	+	1223	752
PUC_007790;	+	752	1681
PUC_007791;	+	1681	1874
PUC_007792;	+	1874	197
PUC_007793;	+	197	1100
PUC_007794;	+	1100	419
PUC_007795;	+	419	831
PUC_007796;	+	831	1391
PUC_007797;	+	1391	304
PUC_007798;	+	304	665
PUC_007799;	+	665	356
PUC_007800;	+	356	619
PUC_007801;	+	619	1197
PUC_007802;	+	1197	1726
PUC_007803;	+	1726	1025
effector_puc_arth5_6773_[3400561_-_3400857]__1	+	1025	4302
PUC_007804;	+	4302	3825
PUC_007805;	+	3825	209
PUC_007806;	+	209	609
PUC_007807;	+	609	2458
PUC_007808;	+	2458	1532
PUC_007809;	+	1532	346
effector_puc_arth5_6811_[3425711_-_3425866]__1	+	346	11199
PUC_007810;	+	11199	1282
PUC_007811;	+	1282	1896
effector_puc_arth5_6860_[3450280_-_3450630]__1	+	1896	875
PUC_007813;	+	875	498
PUC_007814;	+	498	448
PUC_007815;	+	448	832
PUC_007816;	+	832	595
PUC_007817;	+	595	3230
PUC_007818;	+	3230	2385
PUC_007819;	+	2385	3701
PUC_007820;	+	3701	1929
effector_puc_arth5_6925_[3484788_-_3484976]__1	+	1929	2202
PUC_007822;	+	2202	1000
PUC_007823;	+	1000	1177
PUC_007824;	+	1177	4269
PUC_007825;	+	4269	949
PUC_007826;	+	949	862
PUC_007827;	+	862	558
PUC_007828;	+	558	982
PUC_007829;	+	982	795
PUC_007830;	+	795	634
effector_puc_arth5_23857_[3524091_-_3523510]_(REVERSE_SENSE)__1	+	634	5195
PUC_007832;	+	5195	2297
effector_puc_arth5_23838_[3534244_-_3533966]_(REVERSE_SENSE)__1	+	2297	9370
PUC_007834;	+	9370	1089
effector_puc_arth5_7048_[3548381_-_3548575]__1	+	1089	517
PUC_007835;	+	517	3393
PUC_007836;	+	3393	654
PUC_007837;	+	654	558
PUC_007838;	+	558	1378
PUC_007839;	+	1378	7151
effector_puc_arth5_7102_[3572359_-_3572577]__1	+	7151	7311
PUC_007840;	+	7311	2331
PUC_007841;	+	2331	135
PUC_007842;	+	135	1557
PUC_007843;	+	1557	1465
PUC_007844;	+	1465	382
effector_puc_arth5_7151_[3595162_-_3595317]__1	+	382	187
PUC_007845;	+	187	1829
PUC_007846;	+	1829	188
PUC_007847;	+	188	3885
PUC_007848;	+	3885	2677
PUC_007849;	+	2677	10599
PUC_007850;	+	10599	1441
PUC_007851;	+	1441	1518
PUC_007852;	+	1518	2382
PUC_007853;	+	2382	612
PUC_007854;	+	612	481
PUC_007855;	+	481	1101
PUC_007856;	+	1101	1451
PUC_007857;	+	1451	709
PUC_007858;	+	709	927
PUC_007859;	+	927	824
PUC_007860;	+	824	754
PUC_007861;	+	754	349
PUC_007862;	+	349	1278
PUC_007863;	+	1278	1828
PUC_007864;	+	1828	109
PUC_007865;	+	109	5127
effector_puc_arth5_7315_[3673210_-_3673590]__1	+	5127	832
effector_puc_arth5_23544_[3674610_-_3674422]_(REVERSE_SENSE)__1	+	832	620
PUC_007867;	+	620	3365
PUC_007868;	+	3365	95
PUC_007869;	+	95	304
PUC_007870;	+	304	3318
PUC_007871;	+	3318	4319
PUC_007872;	+	4319	3815
PUC_007873;	+	3815	933
PUC_007874;	+	933	722
PUC_007875;	+	722	1524
effector_puc_arth5_23473_[3709256_-_3708855]_(REVERSE_SENSE)__1	+	1524	2318
PUC_007877;	+	2318	3099
PUC_007878;	+	3099	5515
PUC_007879;	+	5515	498
PUC_007880;	+	498	414
PUC_007881;	+	414	238
PUC_007882;	+	238	793
PUC_007883;	+	793	803
PUC_007884;	+	803	229
PUC_007885;	+	229	1200
PUC_007886;	+	1200	511
PUC_007887;	+	511	1684
PUC_007888;	+	1684	561
PUC_007889;	+	561	1112
PUC_007890;	+	1112	482
PUC_007891;	+	482	1181
PUC_007892;	+	1181	4222
PUC_007893;	+	4222	816
PUC_007894;	+	816	1717
PUC_007895;	+	1717	1129
PUC_007896;	+	1129	847
PUC_007897;	+	847	670
PUC_007898;	+	670	692
PUC_007899;	+	692	531
PUC_007900;	+	531	3599
PUC_007901;	+	3599	1328
PUC_007902;	+	1328	1294
PUC_007903;	+	1294	1789
PUC_007904;	+	1789	3083
effector_puc_arth5_23293_[3799055_-_3798846]_(REVERSE_SENSE)__1	+	3083	2961
PUC_007905;	+	2961	6687
PUC_007906;	+	6687	1205
PUC_007907;	+	1205	1230
effector_puc_arth5_7572_[3815217_-_3815591]__1	+	1230	391
PUC_007908;	+	391	740
PUC_007909;	+	740	3283
PUC_007910;	+	3283	1850
PUC_007911;	+	1850	2551
PUC_007912;	+	2551	393
PUC_007913;	+	393	1986
PUC_007914;	+	1986	726
PUC_007915;	+	726	162
PUC_007916;	+	162	1365
PUC_007917;	+	1365	1139
PUC_007918;	+	1139	1056
PUC_007919;	+	1056	3072
PUC_007920;	+	3072	47
effector_puc_arth5_23170_[3854446_-_3854006]_(REVERSE_SENSE)__1	+	47	2685
effector_puc_arth5_7651_[3857131_-_3857361]__1	+	2685	2192
PUC_007923;	+	2192	1127
PUC_007924;	+	1127	829
PUC_007925;	+	829	2184
PUC_007926;	+	2184	427
PUC_007927;	+	427	2224
effector_puc_arth5_23127_[3872570_-_3872352]_(REVERSE_SENSE)__1	+	2224	1552
PUC_007929;	+	1552	236
PUC_007930;	+	236	870
PUC_007931;	+	870	1660
PUC_007932;	+	1660	747
PUC_007933;	+	747	835
PUC_007934;	+	835	627
effector_puc_arth5_23079_[3891412_-_3891104]_(REVERSE_SENSE)__1	+	627	1881
effector_puc_arth5_23073_[3893718_-_3893293]_(REVERSE_SENSE)__1	+	1881	417
PUC_007936;	+	417	436
PUC_007937;	+	436	2486
PUC_007938;	+	2486	907
PUC_007939;	+	907	1299
PUC_007940;	+	1299	9579
PUC_007941;	+	9579	8753
PUC_007942;	+	8753	936
PUC_007943;	+	936	1002
PUC_007944;	+	1002	2585
PUC_007945;	+	2585	1343
PUC_007946;	+	1343	738
PUC_007947;	+	738	704
effector_puc_arth5_22987_[3943479_-_3943084]_(REVERSE_SENSE)__1	+	704	1152
PUC_007949;	+	1152	1276
PUC_007950;	+	1276	338
PUC_007951;	+	338	1217
PUC_007952;	+	1217	528
PUC_007953;	+	528	2267
PUC_007954;	+	2267	819
PUC_007955;	+	819	808
PUC_007956;	+	808	2649
PUC_007957;	+	2649	2571
PUC_007958;	+	2571	7290
PUC_007959;	+	7290	5015
PUC_007960;	+	5015	7251
PUC_007961;	+	7251	376
PUC_007962;	+	376	917
PUC_007963;	+	917	1894
PUC_007964;	+	1894	793
PUC_007965;	+	793	1062
PUC_007966;	+	1062	743
effector_puc_arth5_22857_[4010740_-_4010390]_(REVERSE_SENSE)__1	+	743	2789
effector_puc_arth5_7973_[4013529_-_4013747]__1	+	2789	2707
PUC_007968;	+	2707	8589
PUC_007969;	+	8589	496
PUC_007970;	+	496	247
PUC_007971;	+	247	1469
PUC_007972;	+	1469	192
PUC_007973;	+	192	874
PUC_007974;	+	874	3010
effector_puc_arth5_8038_[4044450_-_4044638]__1	+	3010	309
PUC_007975;	+	309	2397
PUC_007976;	+	2397	340
PUC_007977;	+	340	1497
PUC_007978;	+	1497	442
PUC_007979;	+	442	414
PUC_007980;	+	414	2121
PUC_007981;	+	2121	651
PUC_007982;	+	651	3224
PUC_007983;	+	3224	356
PUC_007984;	+	356	1132
PUC_007985;	+	1132	225
PUC_007986;	+	225	628
PUC_007987;	+	628	4218
effector_puc_arth5_8108_[4083923_-_4084258]__1	+	4218	864
PUC_007989;	+	864	638
PUC_007990;	+	638	702
PUC_007991;	+	702	4535
PUC_007992;	+	4535	807
PUC_007993;	+	807	1431
PUC_007994;	+	1431	3650
PUC_007995;	+	3650	523
PUC_007996;	+	523	4708
PUC_007997;	+	4708	897
PUC_007998;	+	897	652
PUC_007999;	+	652	770
PUC_008000;	+	770	3562
PUC_008001;	+	3562	1227
PUC_008002;	+	1227	400
PUC_008003;	+	400	342
PUC_008004;	+	342	529
PUC_008005;	+	529	1272
PUC_008006;	+	1272	197
PUC_008007;	+	197	2343
PUC_008008;	+	2343	1323
PUC_008009;	+	1323	546
PUC_008010;	+	546	541
PUC_008011;	+	541	1617
PUC_008012;	+	1617	5303
PUC_008013;	+	5303	619
PUC_008014;	+	619	714
PUC_008015;	+	714	1533
PUC_008016;	+	1533	2259
PUC_008017;	+	2259	524
PUC_008018;	+	524	747
PUC_008019;	+	747	1536
PUC_008020;	+	1536	1182
PUC_008021;	+	1182	735
PUC_008022;	+	735	445
PUC_008023;	+	445	248
PUC_008024;	+	248	949
PUC_008025;	+	949	2152
PUC_008026;	+	2152	595
PUC_008027;	+	595	701
PUC_008028;	+	701	827
PUC_008029;	+	827	242
PUC_008030;	+	242	3674
PUC_008031;	+	3674	1236
PUC_008032;	+	1236	1799
effector_puc_arth5_8360_[4225837_-_4226055]__1	+	1799	939
effector_puc_arth5_22417_[4227194_-_4226994]_(REVERSE_SENSE)__1	+	939	13542
PUC_008034;	+	13542	714
PUC_008035;	+	714	439
PUC_008036;	+	439	753
PUC_008037;	+	753	495
PUC_008038;	+	495	783
PUC_008039;	+	783	513
PUC_008040;	+	513	806
PUC_008041;	+	806	368
PUC_008042;	+	368	814
PUC_008043;	+	814	432
PUC_008044;	+	432	1576
PUC_008045;	+	1576	1568
PUC_008046;	+	1568	502
PUC_008047;	+	502	948
PUC_008048;	+	948	2290
effector_puc_arth5_8467_[4285379_-_4285801]__1	+	2290	673
PUC_008050;	+	673	1133
PUC_008051;	+	1133	7514
PUC_008052;	+	7514	1267
PUC_008053;	+	1267	637
PUC_008054;	+	637	2136
PUC_008055;	+	2136	491
PUC_008056;	+	491	1408
effector_puc_arth5_8548_[4325375_-_4326094]__1	+	1408	3063
effector_puc_arth5_22224_[4329384_-_4329157]_(REVERSE_SENSE)__1	+	3063	1404
PUC_008059;	+	1404	22959
PUC_008060;	+	22959	638
PUC_008061;	+	638	880
effector_puc_arth5_22200_[4361644_-_4361465]_(REVERSE_SENSE)__1	+	880	11
PUC_008062;	+	11	2456
PUC_008063;	+	2456	369
PUC_008064;	+	369	1515
PUC_008065;	+	1515	373
PUC_008066;	+	373	4328
PUC_008067;	+	4328	898
PUC_008068;	+	898	3193
PUC_008069;	+	3193	2816
PUC_008070;	+	2816	546
PUC_008071;	+	546	548
PUC_008072;	+	548	2004
effector_puc_arth5_8655_[4402488_-_4402721]__1	+	2004	367
PUC_008073;	+	367	263
PUC_008074;	+	263	806
PUC_008075;	+	806	574
PUC_008076;	+	574	1400
PUC_008077;	+	1400	115
PUC_008078;	+	115	918
PUC_008079;	+	918	314
PUC_008080;	+	314	146
PUC_008081;	+	146	2901
PUC_008082;	+	2901	1159
PUC_008083;	+	1159	906
PUC_008084;	+	906	1013
effector_puc_arth5_22043_[4445613_-_4444999]_(REVERSE_SENSE)__1	+	1013	5244
PUC_008086;	+	5244	458
PUC_008087;	+	458	965
PUC_008088;	+	965	1646
PUC_008089;	+	1646	3087
PUC_008090;	+	3087	630
PUC_008091;	+	630	2031
PUC_008092;	+	2031	875
PUC_008093;	+	875	669
PUC_008094;	+	669	1544
PUC_008095;	+	1544	1246
PUC_008096;	+	1246	1803
PUC_008097;	+	1803	1347
PUC_008098;	+	1347	2141
PUC_008099;	+	2141	849
PUC_008100;	+	849	1269
effector_puc_arth5_8872_[4504726_-_4504905]__1	+	1269	1175
PUC_008102;	+	1175	1078
PUC_008103;	+	1078	144
PUC_008104;	+	144	845
PUC_008105;	+	845	1012
PUC_008106;	+	1012	886
PUC_008107;	+	886	17
PUC_008108;	+	17	3941
PUC_008109;	+	3941	1649
effector_puc_arth5_8923_[4531247_-_4531447]__1	+	1649	2518
PUC_008111;	+	2518	3459
PUC_008112;	+	3459	1128
effector_puc_arth5_8944_[4540656_-_4541471]__1	+	1128	575
PUC_008114;	+	575	911
PUC_008115;	+	911	840
PUC_008116;	+	840	1406
effector_puc_arth5_8957_[4548710_-_4549093]__1	+	1406	1621
PUC_008118;	+	1621	4862
PUC_008119;	+	4862	533
PUC_008120;	+	533	103
PUC_008121;	+	103	775
PUC_008122;	+	775	1095
PUC_008123;	+	1095	794
PUC_008124;	+	794	763
PUC_008125;	+	763	2966
PUC_008126;	+	2966	532
PUC_008127;	+	532	1898
effector_puc_arth5_21762_[4579103_-_4578939]_(REVERSE_SENSE)__1	+	1898	2885
PUC_008129;	+	2885	490
PUC_008130;	+	490	1623
PUC_008131;	+	1623	1721
PUC_008132;	+	1721	273
PUC_008133;	+	273	1678
PUC_008134;	+	1678	628
PUC_008135;	+	628	457
PUC_008136;	+	457	1666
PUC_008137;	+	1666	793
PUC_008138;	+	793	417
PUC_008139;	+	417	2424
PUC_008140;	+	2424	676
PUC_008141;	+	676	545
PUC_008142;	+	545	1880
PUC_008143;	+	1880	1047
PUC_008144;	+	1047	937
effector_puc_arth5_9119_[4622818_-_4623093]__1	+	937	607
PUC_008146;	+	607	706
PUC_008147;	+	706	776
PUC_008148;	+	776	696
PUC_008149;	+	696	2437
PUC_008150;	+	2437	2316
PUC_008151;	+	2316	635
PUC_008152;	+	635	2440
PUC_008153;	+	2440	1089
effector_puc_arth5_21621_[4647349_-_4647092]_(REVERSE_SENSE)__1	+	1089	1632
PUC_008154;	+	1632	2156
effector_puc_arth5_21615_[4651782_-_4651249]_(REVERSE_SENSE)__1	+	2156	1257
PUC_008156;	+	1257	1504
effector_puc_arth5_21607_[4656336_-_4655737]_(REVERSE_SENSE)__1	+	1504	3135
PUC_008158;	+	3135	3357
effector_puc_arth5_9212_[4663474_-_4664109]__1	+	3357	1377
PUC_008160;	+	1377	2580
PUC_008161;	+	2580	1992
effector_puc_arth5_9235_[4672837_-_4673160]__1	+	1992	196
PUC_008162;	+	196	376
PUC_008163;	+	376	673
PUC_008164;	+	673	282
PUC_008165;	+	282	501
PUC_008166;	+	501	594
PUC_008167;	+	594	586
PUC_008168;	+	586	1569
PUC_008169;	+	1569	352
PUC_008170;	+	352	869
PUC_008171;	+	869	1828
PUC_008172;	+	1828	929
PUC_008173;	+	929	75706
PUC_008174;	+	75706	1265
PUC_008175;	+	1265	1207
PUC_008176;	+	1207	3162
PUC_008177;	+	3162	704
PUC_008178;	+	704	4094
PUC_008179;	+	4094	3631
PUC_008180;	+	3631	941
PUC_008181;	+	941	1809
PUC_008182;	+	1809	676
PUC_008183;	+	676	613
PUC_008184;	+	613	456
PUC_008185;	+	456	898
PUC_008186;	+	898	3464
PUC_008187;	+	3464	740
PUC_008188;	+	740	2333
effector_puc_arth5_21410_[4830504_-_4830145]_(REVERSE_SENSE)__1	+	2333	1393
PUC_008190;	+	1393	853
PUC_008191;	+	853	1779
PUC_008192;	+	1779	1666
PUC_008193;	+	1666	1916
PUC_008194;	+	1916	1144
PUC_008195;	+	1144	2078
effector_puc_arth5_9438_[4852881_-_4853189]__1	+	2078	2434
PUC_008197;	+	2434	807
PUC_008198;	+	807	268
PUC_008199;	+	268	345
PUC_008200;	+	345	1610
effector_puc_arth5_21350_[4864509_-_4864249]_(REVERSE_SENSE)__1	+	1610	1610
PUC_008202;	+	1610	2703
PUC_008203;	+	2703	2703
PUC_008204;	+	2703	1032
PUC_008205;	+	1032	752
PUC_008206;	+	752	562
PUC_008207;	+	562	550
PUC_008208;	+	550	610
PUC_008209;	+	610	231
PUC_008210;	+	231	1830
PUC_008211;	+	1830	391
PUC_008212;	+	391	1301
PUC_008213;	+	1301	4210
PUC_008214;	+	4210	1081
PUC_008215;	+	1081	395
PUC_008216;	+	395	840
PUC_008217;	+	840	806
PUC_008218;	+	806	196
effector_puc_arth5_21260_[4916847_-_4916389]_(REVERSE_SENSE)__1	+	196	1291
PUC_008220;	+	1291	810
PUC_008221;	+	810	1693
PUC_008222;	+	1693	1141
PUC_008223;	+	1141	1205
PUC_008224;	+	1205	667
PUC_008225;	+	667	985
PUC_008226;	+	985	1668
effector_puc_arth5_9599_[4936999_-_4937562]__1	+	1668	1305
PUC_008228;	+	1305	338
effector_puc_arth5_21216_[4941383_-_4941198]_(REVERSE_SENSE)__1	+	338	1633
PUC_008229;	+	1633	2748
PUC_008230;	+	2748	1574
PUC_008231;	+	1574	1448
PUC_008232;	+	1448	1570
PUC_008233;	+	1570	703
PUC_008234;	+	703	210
PUC_008235;	+	210	759
PUC_008236;	+	759	1542
PUC_008237;	+	1542	418
PUC_008238;	+	418	1601
PUC_008239;	+	1601	729
PUC_008240;	+	729	1404
PUC_008241;	+	1404	2142
PUC_008242;	+	2142	926
PUC_008243;	+	926	663
PUC_008244;	+	663	575
PUC_008245;	+	575	1821
PUC_008246;	+	1821	1416
PUC_008247;	+	1416	999
PUC_008248;	+	999	2549
PUC_008249;	+	2549	1917
PUC_008250;	+	1917	839
PUC_008251;	+	839	1601
PUC_008252;	+	1601	1093
PUC_008253;	+	1093	1075
PUC_008254;	+	1075	807
PUC_008255;	+	807	3067
PUC_008256;	+	3067	428
PUC_008257;	+	428	1883
PUC_008258;	+	1883	1788
PUC_008259;	+	1788	1561
PUC_008260;	+	1561	379
PUC_008261;	+	379	985
PUC_008262;	+	985	1766
PUC_008263;	+	1766	465
PUC_008264;	+	465	2047
PUC_008265;	+	2047	540
PUC_008266;	+	540	916
PUC_008267;	+	916	1035
PUC_008268;	+	1035	1080
PUC_008269;	+	1080	554
PUC_008270;	+	554	1848
PUC_008271;	+	1848	3304
PUC_008272;	+	3304	328
PUC_008273;	+	328	908
PUC_008274;	+	908	966
PUC_008275;	+	966	1640
PUC_008276;	+	1640	454
PUC_008277;	+	454	761
PUC_008278;	+	761	265
PUC_008279;	+	265	1328
PUC_008280;	+	1328	1232
PUC_008281;	+	1232	771
PUC_008282;	+	771	260
PUC_008283;	+	260	23
effector_puc_arth5_20893_[5105622_-_5105398]_(REVERSE_SENSE)__1	+	23	2530
PUC_008284;	+	2530	550
PUC_008285;	+	550	819
PUC_008286;	+	819	897
PUC_008287;	+	897	743
PUC_008288;	+	743	1253
PUC_008289;	+	1253	1506
PUC_008290;	+	1506	1702
PUC_008291;	+	1702	504
PUC_008292;	+	504	792
PUC_008293;	+	792	348
PUC_008294;	+	348	813
PUC_008295;	+	813	440
PUC_008296;	+	440	641
PUC_008297;	+	641	3024
PUC_008298;	+	3024	1849
PUC_008299;	+	1849	1279
PUC_008300;	+	1279	777
PUC_008301;	+	777	252
PUC_008302;	+	252	2253
PUC_008303;	+	2253	1198
PUC_008304;	+	1198	1002
effector_puc_arth5_10046_[5161139_-_5161345]__1	+	1002	206
PUC_008305;	+	206	1866
PUC_008306;	+	1866	2728
PUC_008307;	+	2728	877
PUC_008308;	+	877	775
PUC_008309;	+	775	2585
PUC_008310;	+	2585	971
PUC_008311;	+	971	1721
PUC_008312;	+	1721	392
PUC_008313;	+	392	514
PUC_008314;	+	514	604
PUC_008315;	+	604	397
PUC_008316;	+	397	1515
PUC_008317;	+	1515	1380
PUC_008318;	+	1380	539
PUC_008319;	+	539	261
PUC_008320;	+	261	890
PUC_008321;	+	890	324
PUC_008322;	+	324	521
PUC_008323;	+	521	3294
PUC_008324;	+	3294	91
PUC_008325;	+	91	2579
effector_puc_arth5_20633_[5219329_-_5219096]_(REVERSE_SENSE)__1	+	2579	3258
PUC_008327;	+	3258	1868
PUC_008328;	+	1868	5674
PUC_008329;	+	5674	117
PUC_008330;	+	117	2886
PUC_008331;	+	2886	4177
PUC_008332;	+	4177	1953
PUC_008333;	+	1953	3134
PUC_008334;	+	3134	2020
effector_puc_arth5_20570_[5255202_-_5254813]_(REVERSE_SENSE)__1	+	2020	1763
PUC_008336;	+	1763	1526
PUC_008337;	+	1526	759
PUC_008338;	+	759	478
PUC_008339;	+	478	1190
PUC_008340;	+	1190	624
PUC_008341;	+	624	992
effector_puc_arth5_20538_[5269014_-_5268583]_(REVERSE_SENSE)__1	+	992	865
PUC_008343;	+	865	1653
PUC_008344;	+	1653	578
PUC_008345;	+	578	1527
PUC_008346;	+	1527	1515
PUC_008347;	+	1515	2551
PUC_008348;	+	2551	809
PUC_008349;	+	809	337
PUC_008350;	+	337	736
PUC_008351;	+	736	2294
PUC_008352;	+	2294	822
effector_puc_arth5_20477_[5299799_-_5299491]_(REVERSE_SENSE)__1	+	822	3188
PUC_008354;	+	3188	570
PUC_008355;	+	570	1867
PUC_008356;	+	1867	1432
PUC_008357;	+	1432	1072
PUC_008358;	+	1072	725
PUC_008359;	+	725	1849
PUC_008360;	+	1849	380
PUC_008361;	+	380	1012
PUC_008362;	+	1012	909
PUC_008363;	+	909	352
effector_puc_arth5_10431_[5328291_-_5328440]__1	+	352	121
effector_puc_arth5_10432_[5328561_-_5328998]__1	+	121	3981
PUC_008365;	+	3981	664
PUC_008366;	+	664	121
PUC_008367;	+	121	18497
PUC_008368;	+	18497	536
PUC_008369;	+	536	545
PUC_008370;	+	545	1898
PUC_008371;	+	1898	6733
PUC_008372;	+	6733	10829
PUC_008373;	+	10829	2311
PUC_008374;	+	2311	185
PUC_008375;	+	185	1854
PUC_008376;	+	1854	1014
PUC_008377;	+	1014	621
PUC_008378;	+	621	756
PUC_008379;	+	756	676
PUC_008380;	+	676	3594
PUC_008381;	+	3594	957
PUC_008382;	+	957	435
PUC_008383;	+	435	822
PUC_008384;	+	822	822
PUC_008385;	+	822	2075
PUC_008386;	+	2075	649
PUC_008387;	+	649	811
PUC_008388;	+	811	5542
effector_puc_arth5_10652_[5442215_-_5442457]__1	+	5542	3324
PUC_008389;	+	3324	2393
PUC_008390;	+	2393	1168
PUC_008391;	+	1168	1048
PUC_008392;	+	1048	427
PUC_008393;	+	427	2083
PUC_008394;	+	2083	976
PUC_008395;	+	976	923
PUC_008396;	+	923	492
PUC_008397;	+	492	902
PUC_008398;	+	902	66
PUC_008399;	+	66	2102
PUC_008400;	+	2102	558
PUC_008401;	+	558	544
PUC_008402;	+	544	104
PUC_008403;	+	104	606
PUC_008404;	+	606	231
PUC_008405;	+	231	948
PUC_008406;	+	948	1373
PUC_008407;	+	1373	489
PUC_008408;	+	489	4586
PUC_008409;	+	4586	7707
PUC_008410;	+	7707	4201
PUC_008411;	+	4201	1822
PUC_008412;	+	1822	660
PUC_008413;	+	660	321
PUC_008414;	+	321	798
PUC_008415;	+	798	2351
PUC_008416;	+	2351	2211
PUC_008417;	+	2211	449
PUC_008418;	+	449	913
PUC_008419;	+	913	326
PUC_008420;	+	326	643
PUC_008421;	+	643	671
PUC_008422;	+	671	4684
PUC_008423;	+	4684	891
PUC_008424;	+	891	948
PUC_008425;	+	948	4419
PUC_008426;	+	4419	421
PUC_008427;	+	421	664
PUC_008428;	+	664	2231
PUC_008429;	+	2231	4307
PUC_008430;	+	4307	284
PUC_008431;	+	284	425
PUC_008432;	+	425	237
PUC_008433;	+	237	227
PUC_008434;	+	227	411
PUC_008435;	+	411	1598
PUC_008436;	+	1598	299
PUC_008437;	+	299	1988
PUC_008438;	+	1988	301
PUC_008439;	+	301	434
PUC_008440;	+	434	817
PUC_008441;	+	817	680
PUC_008442;	+	680	664
PUC_008443;	+	664	1026
effector_puc_arth5_19851_[5616321_-_5616154]_(REVERSE_SENSE)__1	+	1026	514
PUC_008444;	+	514	3655
effector_puc_arth5_11046_[5622384_-_5622641]__1	+	3655	4849
PUC_008446;	+	4849	1321
PUC_008447;	+	1321	838
PUC_008448;	+	838	106
PUC_008449;	+	106	586
PUC_008450;	+	586	169
PUC_008451;	+	169	3540
effector_puc_arth5_11102_[5647746_-_5648018]__1	+	3540	1169
effector_puc_arth5_19776_[5649789_-_5649187]_(REVERSE_SENSE)__1	+	1169	2138
PUC_008454;	+	2138	4032
effector_puc_arth5_19759_[5657559_-_5657350]_(REVERSE_SENSE)__1	+	4032	3211
PUC_008456;	+	3211	1316
effector_puc_arth5_11138_[5667362_-_5667535]__1	+	1316	1716
PUC_008458;	+	1716	85
PUC_008459;	+	85	2179
effector_puc_arth5_19714_[5679586_-_5679047]_(REVERSE_SENSE)__1	+	2179	1230
PUC_008461;	+	1230	263
PUC_008462;	+	263	2596
PUC_008463;	+	2596	871
PUC_008464;	+	871	406
PUC_008465;	+	406	1658
effector_puc_arth5_11203_[5694714_-_5694947]__1	+	1658	4400
PUC_008466;	+	4400	859
PUC_008467;	+	859	328
PUC_008468;	+	328	830
PUC_008469;	+	830	436
PUC_008470;	+	436	728
PUC_008471;	+	728	782
PUC_008472;	+	782	2456
PUC_008473;	+	2456	1179
PUC_008474;	+	1179	355
PUC_008475;	+	355	612
PUC_008476;	+	612	483
PUC_008477;	+	483	1113
PUC_008478;	+	1113	137
PUC_008479;	+	137	11652
PUC_008480;	+	11652	6886
PUC_008481;	+	6886	435
PUC_008482;	+	435	1453
PUC_008483;	+	1453	1139
PUC_008484;	+	1139	578
PUC_008485;	+	578	215
PUC_008486;	+	215	351
PUC_008487;	+	351	3436
PUC_008488;	+	3436	2127
PUC_008489;	+	2127	844
PUC_008490;	+	844	409
PUC_008491;	+	409	1306
PUC_008492;	+	1306	3111
PUC_008493;	+	3111	1437
PUC_008494;	+	1437	278
PUC_008495;	+	278	2244
PUC_008496;	+	2244	541
PUC_008497;	+	541	1068
PUC_008498;	+	1068	1561
PUC_008499;	+	1561	1516
PUC_008500;	+	1516	2559
PUC_008501;	+	2559	733
PUC_008502;	+	733	467
PUC_008503;	+	467	630
PUC_008504;	+	630	1139
PUC_008505;	+	1139	793
PUC_008506;	+	793	2718
PUC_008507;	+	2718	2160
PUC_008508;	+	2160	1923
PUC_008509;	+	1923	50
PUC_008510;	+	50	1585
PUC_008511;	+	1585	494
PUC_008512;	+	494	494
PUC_008513;	+	494	4676
PUC_008514;	+	4676	25648
PUC_008515;	+	25648	904
PUC_008516;	+	904	3416
PUC_008517;	+	3416	1512
PUC_008518;	+	1512	882
PUC_008519;	+	882	3147
PUC_008520;	+	3147	976
PUC_008521;	+	976	1063
PUC_008522;	+	1063	855
PUC_008523;	+	855	950
PUC_008524;	+	950	5523
PUC_008525;	+	5523	1120
effector_puc_arth5_19261_[5941108_-_5940776]_(REVERSE_SENSE)__1	+	1120	2771
PUC_008526;	+	2771	1063
PUC_008527;	+	1063	568
PUC_008528;	+	568	1284
PUC_008529;	+	1284	622
effector_puc_arth5_19235_[5953201_-_5952794]_(REVERSE_SENSE)__1	+	622	4586
PUC_008531;	+	4586	679
PUC_008532;	+	679	883
PUC_008533;	+	883	339
PUC_008534;	+	339	4243
PUC_008535;	+	4243	179
PUC_008536;	+	179	260
effector_puc_arth5_11672_[5973365_-_5973673]__1	+	260	6293
effector_puc_arth5_11679_[5979966_-_5980190]__1	+	6293	1542
PUC_008539;	+	1542	177
PUC_008540;	+	177	1851
PUC_008541;	+	1851	2454
PUC_008542;	+	2454	820
PUC_008543;	+	820	734
PUC_008544;	+	734	757
PUC_008545;	+	757	3119
PUC_008546;	+	3119	771
PUC_008547;	+	771	3820
PUC_008548;	+	3820	240
PUC_008549;	+	240	1175
PUC_008550;	+	1175	294
PUC_008551;	+	294	2194
effector_puc_arth5_11770_[6020623_-_6020808]__1	+	2194	786
PUC_008553;	+	786	2619
PUC_008554;	+	2619	464
PUC_008555;	+	464	812
PUC_008556;	+	812	80
PUC_008557;	+	80	518
PUC_008558;	+	518	498
PUC_008559;	+	498	1111
PUC_008560;	+	1111	4575
PUC_008561;	+	4575	1489
PUC_008562;	+	1489	5894
PUC_008563;	+	5894	1618
PUC_008564;	+	1618	2925
PUC_008565;	+	2925	753
PUC_008566;	+	753	2845
PUC_008567;	+	2845	936
PUC_008568;	+	936	451
PUC_008569;	+	451	349
PUC_008570;	+	349	608
PUC_008571;	+	608	592
PUC_008572;	+	592	1542
PUC_008573;	+	1542	206
PUC_008574;	+	206	1790
PUC_008575;	+	1790	2389
PUC_008576;	+	2389	30
effector_puc_arth5_11917_[6088070_-_6088318]__1	+	30	1234
PUC_008577;	+	1234	755
PUC_008578;	+	755	88
PUC_008579;	+	88	187
PUC_008580;	+	187	1722
PUC_008581;	+	1722	1389
PUC_008582;	+	1389	1327
PUC_008583;	+	1327	1426
PUC_008584;	+	1426	1579
PUC_008585;	+	1579	765
PUC_008586;	+	765	1369
PUC_008587;	+	1369	1148
PUC_008588;	+	1148	3084
PUC_008589;	+	3084	1127
effector_puc_arth5_11995_[6125708_-_6126223]__1	+	1127	1484
PUC_008591;	+	1484	589
effector_puc_arth5_18852_[6129834_-_6129658]_(REVERSE_SENSE)__1	+	589	4532
PUC_008593;	+	4532	291
PUC_008594;	+	291	658
PUC_008595;	+	658	1109
PUC_008596;	+	1109	1686
PUC_008597;	+	1686	1950
effector_puc_arth5_12043_[6146530_-_6146721]__1	+	1950	718
effector_puc_arth5_12048_[6147439_-_6147864]__1	+	718	4661
effector_puc_arth5_18807_[6153223_-_6152525]_(REVERSE_SENSE)__1	+	4661	4271
PUC_008600;	+	4271	1170
PUC_008601;	+	1170	2733
PUC_008602;	+	2733	1293
PUC_008603;	+	1293	696
PUC_008604;	+	696	5323
PUC_008605;	+	5323	6566
PUC_008606;	+	6566	1128
PUC_008607;	+	1128	759
PUC_008608;	+	759	459
PUC_008609;	+	459	400
PUC_008610;	+	400	913
effector_puc_arth5_12163_[6199496_-_6199660]__1	+	913	4573
PUC_008612;	+	4573	1138
PUC_008613;	+	1138	1278
PUC_008614;	+	1278	2342
PUC_008615;	+	2342	994
PUC_008616;	+	994	196
PUC_008617;	+	196	654
PUC_008618;	+	654	464
PUC_008619;	+	464	1695
PUC_008620;	+	1695	1967
PUC_008621;	+	1967	2899
effector_puc_arth5_12229_[6230242_-_6230391]__1	+	2899	320
PUC_008622;	+	320	1660
PUC_008623;	+	1660	1657
PUC_008624;	+	1657	696
PUC_008625;	+	696	762
PUC_008626;	+	762	1182
PUC_008627;	+	1182	2366
PUC_008628;	+	2366	368
PUC_008629;	+	368	2820
PUC_008630;	+	2820	2648
PUC_008631;	+	2648	2904
effector_puc_arth5_18555_[6268040_-_6267885]_(REVERSE_SENSE)__1	+	2904	2585
PUC_008633;	+	2585	9521
effector_puc_arth5_18531_[6282415_-_6282143]_(REVERSE_SENSE)__1	+	9521	4640
PUC_008635;	+	4640	4556
PUC_008636;	+	4556	3838
PUC_008637;	+	3838	234
PUC_008638;	+	234	734
PUC_008639;	+	734	2964
PUC_008640;	+	2964	582
PUC_008641;	+	582	367
PUC_008642;	+	367	554
PUC_008643;	+	554	1058
PUC_008644;	+	1058	880
PUC_008645;	+	880	1333
PUC_008646;	+	1333	336
PUC_008647;	+	336	2498
PUC_008648;	+	2498	1204
PUC_008649;	+	1204	4619
PUC_008650;	+	4619	6155
PUC_008651;	+	6155	392
PUC_008652;	+	392	2297
PUC_008653;	+	2297	2341
PUC_008654;	+	2341	4495
PUC_008655;	+	4495	4510
PUC_008656;	+	4510	996
PUC_008657;	+	996	557
PUC_008658;	+	557	881
PUC_008659;	+	881	594
PUC_008660;	+	594	2608
PUC_008661;	+	2608	701
PUC_008662;	+	701	333
PUC_008663;	+	333	2182
PUC_008664;	+	2182	2986
PUC_008665;	+	2986	1576
PUC_008666;	+	1576	1684
PUC_008667;	+	1684	10128
PUC_008668;	+	10128	6994
PUC_008669;	+	6994	402
PUC_008670;	+	402	1725
PUC_008671;	+	1725	1299
PUC_008672;	+	1299	1631
effector_puc_arth5_18207_[6444021_-_6443824]_(REVERSE_SENSE)__1	+	1631	2752
PUC_008674;	+	2752	2980
effector_puc_arth5_12633_[6451219_-_6451488]__1	+	2980	3931
PUC_008676;	+	3931	491
PUC_008677;	+	491	774
PUC_008678;	+	774	1735
effector_puc_arth5_18171_[6463298_-_6463146]_(REVERSE_SENSE)__1	+	1735	865
PUC_008679;	+	865	4471
PUC_008680;	+	4471	3571
PUC_008681;	+	3571	1264
PUC_008682;	+	1264	1359
PUC_008683;	+	1359	475
[truncated: 9,404 more rows]

## Sheet: Nigrospora oryzae
geneid	strand	fiveprime	threeprime
NIG_003325;	+	1089	2
effector_jdky_NigOry14_4434_[1883675_-_1884145]	+	83	5
NIG_004850;	+	1515	5
NIG_004865;	+	1516	5
NIG_001766;	+	417	7
NIG_005778;	+	483	10
NIG_006016;	+	3370	11
NIG_004114;	+	436	12
NIG_006593;	+	2074	12
NIG_001400;	+	3582	15
NIG_011000;	+	565	20
NIG_001834;	+	900	20
effector_jdky_NigOry7_6575_[2051556_-_2051380]_(REVERSE_SENSE)	+	615	21
NIG_003305;	+	885	21
NIG_008444;	+	1232	21
effector_jdky_NigOry12_44545_[1331250_-_1331038]_(REVERSE_SENSE)	+	140	22
NIG_009854;	+	520	22
NIG_006649;	+	4258	22
NIG_003139;	+	770	23
NIG_008648;	+	14059	23
NIG_009214;	+	948	24
NIG_002321;	+	6349	24
NIG_005229;	+	8159	24
NIG_003000;	+	970	25
NIG_000109;	+	1223	26
effector_jdky_NigOry12_42229_[2410261_-_2410106]_(REVERSE_SENSE)	+	254	27
NIG_002853;	+	1412	27
NIG_010611;	+	2533	27
NIG_007802;	+	2692	27
NIG_004854;	+	81	28
NIG_004869;	+	81	28
NIG_010285;	+	925	28
NIG_000676;	+	1817	28
NIG_007405;	+	2159	28
NIG_006724;	+	2376	28
NIG_003047;	+	1589	29
NIG_011137;	+	348	30
NIG_005519;	+	1705	30
NIG_000845;	+	1053	31
NIG_008224;	+	4517	31
NIG_008280;	+	28137	31
NIG_004749;	+	290	32
NIG_000063;	+	881	32
NIG_009467;	+	901	33
effector_jdky_NigOry14_7496_[3216399_-_3216548]	+	546	34
NIG_008792;	+	694	34
NIG_005884;	+	910	34
NIG_005972;	+	1720	34
NIG_006991;	+	18123	35
NIG_003862;	+	455	36
effector_jdky_NigOry14_13821_[1361368_-_1361183]_(REVERSE_SENSE)	+	244	37
NIG_006623;	+	514	37
NIG_010387;	+	780	37
NIG_003660;	+	1030	37
NIG_009762;	+	1788	37
effector_jdky_NigOry7_9711_[782515_-_782222]_(REVERSE_SENSE)	+	723	38
NIG_000877;	+	134	39
NIG_007634;	+	740	40
NIG_009293;	+	914	40
NIG_003345;	+	255	41
NIG_000587;	+	1021	41
NIG_003688;	+	1479	42
NIG_002515;	+	5621	44
NIG_004876;	+	2775	45
NIG_005433;	+	562	46
NIG_008449;	+	1004	46
NIG_010412;	+	2119	46
NIG_009478;	+	2549	47
NIG_008916;	+	533	48
NIG_001702;	+	701	48
NIG_005347;	+	1015	48
NIG_010123;	+	1427	48
NIG_003772;	+	1628	48
NIG_010325;	+	1634	48
NIG_010811;	+	436	49
NIG_008126;	+	710	50
NIG_003946;	+	870	50
NIG_003498;	+	895	50
NIG_005400;	+	2072	50
NIG_004830;	+	3800	50
NIG_003148;	+	698	51
NIG_011219;	+	255	52
NIG_011002;	+	684	52
NIG_006553;	+	972	53
NIG_005239;	+	630	54
NIG_008689;	+	387	55
NIG_001967;	+	111	56
NIG_008043;	+	744	56
NIG_009289;	+	1224	56
NIG_008546;	+	775	57
effector_jdky_NigOry11_10612_[658353_-_658123]_(REVERSE_SENSE)	+	647	59
effector_jdky_NigOry12_36528_[4877843_-_4877532]_(REVERSE_SENSE)	+	81	60
NIG_009528;	+	591	60
NIG_006091;	+	610	60
NIG_003137;	+	1047	60
NIG_005262;	+	1340	60
NIG_002009;	+	281	61
NIG_010663;	+	606	61
NIG_010929;	+	676	62
NIG_005677;	+	865	62
NIG_010097;	+	75	63
NIG_000805;	+	569	63
NIG_007365;	+	1017	63
NIG_010409;	+	1014	65
NIG_008472;	+	2289	66
NIG_005058;	+	384	67
NIG_006512;	+	511	67
NIG_006027;	+	1073	67
NIG_004012;	+	1437	67
NIG_005428;	+	1439	67
effector_jdky_NigOry12_7888_[3471513_-_3471716]	+	1545	67
NIG_005383;	+	622	68
NIG_009596;	+	4681	68
NIG_000872;	+	1596	69
NIG_009332;	+	939	70
NIG_004851;	+	5	71
NIG_004866;	+	5	71
NIG_004150;	+	87	72
NIG_011085;	+	309	72
NIG_004818;	+	515	72
NIG_003114;	+	1171	72
NIG_002329;	+	560	73
NIG_005245;	+	1413	73
NIG_007388;	+	1562	73
NIG_008044;	+	56	74
NIG_003270;	+	288	74
NIG_006753;	+	787	74
effector_jdky_NigOry5_9911_[2248631_-_2248458]_(REVERSE_SENSE)	+	1234	74
effector_jdky_NigOry4_5653_[2554730_-_2554879]	+	397	75
NIG_010096;	+	1350	75
NIG_009862;	+	986	76
NIG_003971;	+	1219	76
NIG_001300;	+	1338	76
effector_jdky_NigOry14_13534_[1476569_-_1476369]_(REVERSE_SENSE)	+	221	77
NIG_005960;	+	1567	77
effector_jdky_NigOry14_10259_[2811481_-_2811296]_(REVERSE_SENSE)	+	390	78
NIG_001556;	+	510	79
NIG_000418;	+	655	79
NIG_001710;	+	1828	79
NIG_007672;	+	958	80
NIG_003868;	+	838	81
NIG_004853;	+	1096	81
NIG_004868;	+	1097	81
NIG_009681;	+	1152	81
NIG_002259;	+	3637	81
NIG_004348;	+	314	83
NIG_008061;	+	4127	83
NIG_008907;	+	11261	83
NIG_005279;	+	1146	84
NIG_006445;	+	3948	84
NIG_002947;	+	1360	85
NIG_007064;	+	1374	85
NIG_001312;	+	1798	85
NIG_002043;	+	4149	85
NIG_010518;	+	725	86
NIG_010855;	+	2696	86
NIG_004149;	+	693	87
NIG_000521;	+	1035	87
NIG_003582;	+	1042	87
NIG_010190;	+	282	88
NIG_003706;	+	507	88
effector_jdky_NigOry12_31134_[7426668_-_7426519]_(REVERSE_SENSE)	+	3936	88
NIG_004277;	+	573	89
NIG_008851;	+	863	89
NIG_008734;	+	915	89
NIG_003095;	+	1416	89
NIG_002333;	+	2706	89
NIG_008705;	+	2962	89
NIG_000462;	+	217	90
NIG_008716;	+	452	90
NIG_006574;	+	6938	90
NIG_002322;	+	24	91
NIG_007112;	+	484	91
NIG_006676;	+	1415	91
NIG_008180;	+	685	92
NIG_008683;	+	1105	92
NIG_011109;	+	2859	93
NIG_000118;	+	527	97
NIG_007560;	+	1536	97
NIG_010571;	+	2853	97
NIG_008862;	+	4505	97
NIG_003004;	+	639	98
NIG_002224;	+	952	98
NIG_005071;	+	631	99
NIG_007082;	+	1332	100
effector_jdky_NigOry13_1463_[432726_-_432556]_(REVERSE_SENSE)	+	391	101
effector_jdky_NigOry14_10049_[2948729_-_2948496]_(REVERSE_SENSE)	+	1142	101
NIG_003277;	+	354	102
NIG_003511;	+	1215	103
NIG_004360;	+	1584	103
effector_jdky_NigOry4_24921_[374683_-_374519]_(REVERSE_SENSE)	+	4011	103
NIG_006965;	+	1520	104
NIG_010415;	+	810	105
NIG_000356;	+	2389	105
NIG_010175;	+	313	106
NIG_007333;	+	453	106
NIG_008994;	+	539	106
NIG_006550;	+	3146	106
NIG_000799;	+	139	107
NIG_007787;	+	209	107
NIG_007216;	+	1390	108
NIG_001513;	+	2639	108
NIG_002164;	+	278	109
NIG_003163;	+	872	109
NIG_000918;	+	976	109
NIG_000311;	+	1995	109
NIG_003022;	+	4807	109
NIG_001966;	+	5407	111
NIG_009219;	+	798	112
NIG_001333;	+	1339	112
NIG_006424;	+	354	113
NIG_010077;	+	2385	113
NIG_007242;	+	16702	113
NIG_006297;	+	409	114
NIG_009222;	+	846	114
NIG_005849;	+	1301	114
NIG_000959;	+	3441	114
NIG_001541;	+	7964	114
NIG_008776;	+	8066	114
NIG_002073;	+	353	115
NIG_002695;	+	479	115
NIG_003648;	+	747	115
NIG_006269;	+	2840	115
NIG_001862;	+	3063	115
NIG_004538;	+	3150	115
NIG_009393;	+	7946	115
NIG_008582;	+	4010	116
NIG_000937;	+	387	117
NIG_003720;	+	519	117
NIG_008365;	+	587	117
NIG_007666;	+	1703	117
NIG_002460;	+	2970	118
NIG_009695;	+	300	119
NIG_005589;	+	859	119
NIG_009892;	+	1255	119
NIG_007455;	+	471	120
NIG_007328;	+	7926	120
NIG_007234;	+	1196	122
effector_jdky_NigOry12_47689_[89410_-_89162]_(REVERSE_SENSE)	+	819	123
NIG_002710;	+	322	124
NIG_009857;	+	360	124
NIG_005455;	+	1053	124
NIG_008860;	+	1341	124
NIG_008300;	+	1603	124
effector_jdky_NigOry13_184_[155430_-_155735]	+	1628	124
NIG_006775;	+	1669	124
NIG_010444;	+	773	125
NIG_000143;	+	560	126
NIG_007472;	+	1336	126
NIG_004700;	+	1623	126
NIG_006817;	+	1989	126
NIG_003606;	+	242	127
NIG_006125;	+	373	127
NIG_000233;	+	387	127
NIG_005591;	+	895	127
NIG_009019;	+	1456	127
NIG_006648;	+	3794	127
NIG_006053;	+	578	128
NIG_005089;	+	1087	128
NIG_009209;	+	1170	128
NIG_010703;	+	1805	128
NIG_004067;	+	4272	128
NIG_007674;	+	3026	129
NIG_002326;	+	467	130
NIG_002625;	+	1139	130
NIG_009909;	+	3082	130
NIG_002511;	+	14398	130
NIG_003254;	+	619	132
NIG_005050;	+	1204	132
NIG_004356;	+	1609	132
NIG_001322;	+	513	133
NIG_005704;	+	714	133
NIG_004753;	+	1330	133
NIG_009363;	+	1733	133
NIG_001692;	+	1881	133
NIG_000221;	+	3368	133
NIG_007114;	+	800	134
NIG_000876;	+	4110	134
effector_jdky_NigOry12_40029_[3436574_-_3436335]_(REVERSE_SENSE)	+	284	135
NIG_007380;	+	690	135
NIG_000372;	+	310	136
NIG_006155;	+	542	136
NIG_006389;	+	1525	136
NIG_011123;	+	1810	136
NIG_005214;	+	783	137
NIG_009310;	+	1654	137
NIG_003391;	+	622	138
NIG_000798;	+	1044	139
NIG_006166;	+	1339	139
NIG_010943;	+	1365	139
NIG_009141;	+	2369	139
NIG_011176;	+	780	140
NIG_001295;	+	1051	140
NIG_009454;	+	1958	140
NIG_002382;	+	657	142
NIG_005498;	+	728	142
NIG_005671;	+	835	142
NIG_002537;	+	2558	142
NIG_008787;	+	564	143
NIG_009902;	+	1298	143
NIG_010644;	+	1700	143
effector_jdky_NigOry12_26301_[9381995_-_9381783]_(REVERSE_SENSE)	+	1796	144
NIG_003841;	+	930	145
NIG_005152;	+	972	145
NIG_006631;	+	401	146
NIG_006922;	+	527	146
NIG_009152;	+	641	146
NIG_008707;	+	760	146
NIG_000304;	+	602	147
NIG_011230;	+	604	147
NIG_005137;	+	1219	147
NIG_006688;	+	1475	147
NIG_007763;	+	1295	148
NIG_005042;	+	1778	148
NIG_008210;	+	2593	148
NIG_000524;	+	361	149
NIG_004726;	+	981	149
NIG_000749;	+	3776	149
NIG_005661;	+	666	151
NIG_002849;	+	951	151
NIG_011068;	+	2530	151
NIG_011130;	+	2734	151
NIG_010379;	+	11000	151
NIG_004452;	+	688	152
NIG_010002;	+	2365	152
NIG_007804;	+	178	153
NIG_002069;	+	613	153
NIG_009255;	+	1453	153
NIG_008698;	+	1605	153
effector_jdky_NigOry3_17042_[752148_-_751789]_(REVERSE_SENSE)	+	2423	153
NIG_003051;	+	5137	153
effector_jdky_NigOry5_7909_[3095362_-_3095015]_(REVERSE_SENSE)	+	2597	154
NIG_003918;	+	4415	154
NIG_005436;	+	608	155
NIG_002352;	+	1559	155
NIG_004392;	+	2974	155
NIG_005169;	+	160	156
NIG_006275;	+	642	156
NIG_004620;	+	58601	156
NIG_007653;	+	2381	157
NIG_003652;	+	918	158
NIG_003300;	+	1572	158
NIG_008199;	+	3648	158
NIG_010491;	+	520	159
NIG_010000;	+	611	159
NIG_007785;	+	771	159
NIG_001824;	+	834	159
effector_jdky_NigOry12_32685_[6778365_-_6778045]_(REVERSE_SENSE)	+	1326	159
NIG_010823;	+	1967	159
NIG_009155;	+	5066	159
NIG_005560;	+	6965	159
NIG_010215;	+	168	160
NIG_003957;	+	794	160
NIG_009280;	+	1000	160
NIG_004994;	+	1020	160
NIG_005168;	+	2350	160
NIG_001675;	+	6401	160
NIG_000234;	+	127	161
NIG_003848;	+	399	161
NIG_004715;	+	598	161
NIG_008929;	+	622	161
NIG_001253;	+	1751	161
NIG_006072;	+	2861	161
NIG_001620;	+	4205	162
NIG_000506;	+	279	164
NIG_003839;	+	761	164
NIG_003403;	+	770	164
NIG_001031;	+	702	165
NIG_009615;	+	971	165
NIG_009939;	+	1608	165
NIG_009994;	+	1212	166
NIG_007279;	+	4108	166
NIG_003353;	+	886	167
NIG_009326;	+	2614	167
NIG_008450;	+	46	168
NIG_002348;	+	263	168
NIG_010214;	+	278	168
NIG_006972;	+	493	168
NIG_002470;	+	506	168
NIG_010521;	+	1459	168
NIG_005408;	+	3713	168
NIG_004361;	+	103	169
NIG_002977;	+	514	169
NIG_002417;	+	809	169
NIG_003621;	+	1315	169
NIG_009469;	+	1371	169
NIG_010797;	+	1495	169
NIG_005663;	+	3167	170
NIG_000393;	+	59	171
NIG_010381;	+	836	171
NIG_003232;	+	4671	171
NIG_002767;	+	620	172
NIG_004062;	+	673	172
NIG_000670;	+	888	172
NIG_009074;	+	1003	172
NIG_005471;	+	3125	172
NIG_004275;	+	1124	173
NIG_003249;	+	1226	173
NIG_007702;	+	1751	173
NIG_005496;	+	1847	173
NIG_007156;	+	1896	173
NIG_007740;	+	2848	173
NIG_000479;	+	435	174
NIG_006000;	+	891	174
NIG_003783;	+	4216	174
NIG_006359;	+	1671	175
NIG_007321;	+	209	176
NIG_006615;	+	612	176
NIG_003383;	+	1376	176
effector_jdky_NigOry12_40328_[3314492_-_3314331]_(REVERSE_SENSE)	+	20	177
NIG_010915;	+	920	177
NIG_010557;	+	1201	177
NIG_001607;	+	2051	177
NIG_010628;	+	5618	177
NIG_002741;	+	333	178
effector_jdky_NigOry4_13813_[5096458_-_5096297]_(REVERSE_SENSE)	+	399	178
NIG_005420;	+	728	178
NIG_002981;	+	737	179
NIG_004319;	+	1532	179
NIG_009962;	+	2394	179
NIG_010565;	+	1229	180
NIG_009361;	+	1465	180
NIG_002595;	+	3381	180
NIG_010275;	+	6410	180
NIG_007194;	+	1576	181
effector_jdky_NigOry14_8480_[3656902_-_3656741]_(REVERSE_SENSE)	+	6116	181
NIG_003351;	+	397	182
NIG_009172;	+	455	182
NIG_010514;	+	1393	182
NIG_009621;	+	1675	182
NIG_005437;	+	155	183
NIG_002507;	+	324	183
NIG_007648;	+	697	183
NIG_009101;	+	1355	183
NIG_007369;	+	1510	183
effector_jdky_NigOry14_14509_[1100907_-_1100719]_(REVERSE_SENSE)	+	1802	183
NIG_000746;	+	2651	183
NIG_003521;	+	610	184
NIG_009918;	+	1085	184
NIG_009531;	+	1966	184
NIG_008519;	+	2595	184
NIG_006888;	+	216	185
NIG_004687;	+	924	185
NIG_002761;	+	1302	185
NIG_000553;	+	2613	185
NIG_001869;	+	135	186
NIG_009455;	+	140	186
NIG_005797;	+	1640	186
NIG_001922;	+	2492	186
NIG_007105;	+	4364	186
NIG_008801;	+	7377	186
effector_jdky_NigOry12_12188_[5234316_-_5234465]	+	221	187
NIG_008370;	+	1168	187
NIG_001617;	+	1380	187
NIG_003687;	+	2340	187
effector_jdky_NigOry12_13592_[6021312_-_6021497]	+	368	188
NIG_009533;	+	1026	188
NIG_011024;	+	524	189
NIG_009866;	+	400	190
NIG_003284;	+	526	191
NIG_010651;	+	1172	191
NIG_007361;	+	1236	191
NIG_001020;	+	4383	191
NIG_007358;	+	4399	191
NIG_003093;	+	215	192
NIG_003178;	+	831	192
NIG_001561;	+	2551	192
NIG_006745;	+	4560	192
NIG_008643;	+	1316	193
NIG_006213;	+	1672	193
NIG_005963;	+	1705	193
NIG_008040;	+	1799	193
NIG_010742;	+	616	194
effector_jdky_NigOry8_5284_[2133151_-_2133393]	+	940	194
NIG_004779;	+	956	194
NIG_009585;	+	2424	194
NIG_004571;	+	2694	195
NIG_006028;	+	67	196
NIG_010058;	+	1437	196
NIG_007890;	+	1990	196
NIG_010632;	+	3550	196
NIG_007610;	+	396	197
NIG_000927;	+	1344	197
NIG_006488;	+	1398	197
NIG_000987;	+	1629	197
NIG_006827;	+	513	198
NIG_003986;	+	550	198
NIG_002666;	+	726	198
NIG_004730;	+	1074	198
NIG_004885;	+	1216	198
NIG_005333;	+	3696	198
NIG_004055;	+	350	199
NIG_007342;	+	582	199
NIG_000033;	+	759	199
NIG_007023;	+	985	199
NIG_003603;	+	1248	199
NIG_009419;	+	1442	199
NIG_006012;	+	2650	199
NIG_006196;	+	671	200
NIG_009670;	+	445	202
NIG_006940;	+	2271	202
NIG_011004;	+	2412	202
NIG_009356;	+	806	203
NIG_011039;	+	267	204
NIG_001319;	+	386	204
NIG_010744;	+	1267	204
[truncated: 11,165 more rows]
