# Supplementary material for: Comparative genomics of endophytic fungi Apiospora malaysiana with related ascomycetes indicates adaptation attuned to lifestyle choices with potential sustainable cellulolytic activity
Source: DNA Res. 2025 May 10;32(3):dsaf011. doi: 10.1093/dnares/dsaf011 (PMC12202052; doi:10.1093/dnares/dsaf011)
Supplement: dsaf011_suppl_Supplementary_Table_S7 [file dsaf011_suppl_supplementary_table_s7.xlsx]

## Sheet: SSR frequency
Organism	total_no_of_SSR	no_of_SSR_motif	ssr_length	gc_percentage_of_ssr	ssrDensity	ssrCoverage	frequency
Apiospora malaysiana	7352	610	130481	49.0232	2899.58	0.289958	{2: 4071, 3: 2341, 4: 508, 5: 108, 6: 159, 7: 72, 8: 46, 9: 38, 10: 9}
Arthrinium KUC21332	7534	528	623253	46.7901	12984.4	1.29844	{2: 4080, 3: 2677, 4: 441, 5: 93, 6: 122, 7: 41, 8: 40, 9: 32, 10: 8}
Apiospora rasikravindrae	6034	351	369375	49.3582	8208.33	0.820833	{2: 3622, 3: 1982, 4: 252, 5: 69, 6: 77, 7: 5, 8: 10, 9: 17}
Arthrinium phaeospermum	6929	325	728503	47.0995	15500.1	1.55001	{2: 3986, 3: 2563, 4: 227, 5: 49, 6: 69, 7: 12, 8: 5, 9: 15, 10: 3}
Apiospora saccharicola	8284	409	497967	46.1135	9221.61	0.922161	{2: 5546, 3: 2317, 4: 169, 5: 55, 6: 118, 7: 25, 8: 18, 9: 30, 10: 6}
Apiospora pterosperma	8390	481	271269	49.6728	6308.58	0.630858	{2: 4725, 3: 2894, 4: 480, 5: 112, 6: 128, 7: 23, 8: 9, 9: 17, 10: 2}
Arthrinium puccinioides	6699	686	862066	47.6801	22104.3	2.21043	{2: 3650, 3: 2248, 4: 269, 5: 74, 6: 225, 7: 134, 8: 49, 9: 38, 10: 12}
Nigrospora oryzae	9912	409	1051202	49.5392	25028.6	2.50286	{2: 5652, 3: 3653, 4: 341, 5: 67, 6: 129, 7: 9, 8: 22, 9: 33, 10: 6}

## Sheet: dimer
Organism	AC/GT	AG/CT	AT/AT	CA/TG	CG/CG	CT/AG	GA/TC	GC/GC	GT/AC	TA/TA	TC/GA	TG/CA
Apiospora malaysiana	0	0	8.57283	0	2.01425	21.4689	0	3.04593	14.9595	10.5134	22.083	17.3422
Arthrinium KUC21332	0	0	11.5931	15.4412	1.96078	18.7255	0	3.16176	14.0931	14.0931	20.9314	0
Apiospora rasikravindrae	14.9365	18.1668	9.46991	19.4368	2.92656	0	20.5964	3.81005	0	10.6571	0	0
Arthrinium phaeospermum	13.1209	16.6583	13.0206	16.0311	2.93527	0	17.2353	3.78826	0	17.2102	0	0
Apiospora saccharicola	8.47458	9.93509	27.0646	10.6924	1.58673	0	10.8366	2.41616	0	28.9939	0	0
Apiospora pterosperma	0	0	5.67196	16.3598	2.09524	24.6772	0	2.62434	13.5873	11.6825	23.3016	0
Arthrinium puccinioides	0	18.8493	7.31507	0	3.39726	0	18.137	3.39726	17.6438	11.6986	0	19.5616
Nigrospora oryzae	13.5881	0	8.31564	0	8.26256	16.8082	0	11.1642	0	11.7304	15.6759	14.4551

## Sheet: trimer
Organism	AAC/GTT	AAG/CTT	AAT/ATT	ACA/TGT	ACC/GGT	ACG/CGT	ACT/AGT	AGA/TCT	AGC/GCT	AGG/CCT	AGT/ACT	ATA/TAT	ATC/GAT	ATG/CAT	ATT/AAT	CAA/TTG	CAC/GTG	CAG/CTG	CAT/ATG	CCA/TGG	CCG/CGG	CCT/AGG	CGA/TCG	CGC/GCG	CGG/CCG	CGT/ACG	CTA/TAG	CTC/GAG	CTG/CAG	CTT/AAG	GAA/TTC	GAC/GTC	GAG/CTC	GAT/ATC	GCA/TGC	GCC/GGC	GCG/CGC	GCT/AGC	GGA/TCC	GGC/GCC	GGT/ACC	GTA/TAC	GTC/GAC	GTG/CAC	GTT/AAC	TAA/TTA	TAC/GTA	TAG/CTA	TAT/ATA
Apiospora malaysiana	2.81931	0	0	2.73387	0	0	1.45237	0	5.55318	1.75139	0	0	0	0	1.06792	4.52798	4.3144	0	2.52029	0	0	0	2.22127	2.94746	2.56301	1.62324	0	0	7.98804	4.86971	4.86971	0	2.56301	2.05041	8.28706	4.86971	0	0	0	0	3.80179	3.03289	2.26399	0	0	0	0	2.13584	1.83682
Arthrinium KUC21332	3.43668	4.10908	0	0	0	1.45685	0	0	6.83601	0	1.12066	0	0	0	1.15801	0	4.2585	0	2.12925	0	3.77288	2.20396	0	0	0	0	0	3.28726	8.10609	0	0	0	0	1.68099	8.29287	0	3.62346	0	0	5.79006	2.68958	1.64363	2.80164	0	0	1.7557	0	2.05454	1.49421
Apiospora rasikravindrae	0	0	2.01816	0	0	0	0	3.22906	7.26539	1.96771	1.36226	1.51362	1.16044	0	0	3.53179	0	8.82947	1.56408	0	0	0	0	3.78406	5.09586	1.71544	0	0	0	5.65086	4.49041	0	1.91726	0	0	0	0	0	0	6.30676	3.88496	0	2.47225	2.82543	2.92634	2.57316	1.05954	0.706357	0
Arthrinium phaeospermum	2.69216	0	1.67772	0	2.84822	0	0	0	7.41319	2.02887	1.05345	2.18494	0	1.24854	0	2.80921	3.39446	9.28599	0	3.04331	0	0	0	5.50137	5.38432	2.14592	0	0	0	3.43348	3.00429	3.35544	1.87281	0.936403	0	0	0	0	2.26297	7.10105	0	0	0	0	0	3.70659	1.05345	0.546235	0
Apiospora saccharicola	0	4.01381	0	3.4959	2.76219	1.55373	0.733707	0	6.38757	0	0	0	0	1.72637	1.72637	0	0	7.50971	0	2.5464	0	2.71903	0	0	4.31593	0	1.07898	0	0	0	0	0	2.67587	1.89901	0	6.25809	4.05697	0	2.76219	0	0	0	3.2801	2.97799	3.23694	3.7117	1.51057	0	3.7117
Apiospora pterosperma	0	5.87422	1.38217	0	2.07326	2.28058	0	0	0	2.24603	1.45128	0	1.69316	0	0	2.4188	2.34969	6.4962	2.10781	2.48791	0	0	0	5.59779	4.9067	0	1.6586	0	0	0	0	0	3.21355	0	6.66897	7.56738	0	6.53075	0	0	0	0	2.52246	0	2.28058	0	2.38424	0	1.79682
Arthrinium puccinioides	0	3.95907	0.266904	0	0	0	0.88968	3.82562	4.89324	2.40214	0	0	0	2.44662	0	4.62633	0	0	0	3.6032	3.02491	0	0	2.17972	0	3.38078	0.66726	2.80249	7.33986	0	0	0	0	2.35765	0	0	0	0	0	4.75979	3.02491	0.622776	5.5605	3.11388	4.13701	0.66726	0	0	0.400356
Nigrospora oryzae	0	0	0	0	2.73748	0	0	2.27211	6.13195	2.18998	0.328497	1.42349	0	0.684369	0.766493	0	3.01122	5.80345	0	0	10.3477	0	0	10.2655	0	3.2576	0	2.10786	0	2.62798	0	0	0	0.355872	7.55543	15.5215	0	0	0	0	0	0	4.02409	0	1.61511	0	0.492746	0.410621	0
[truncated: 11 more columns]

## Sheet: tetramer
Organism	AAAC/GTTT	AAAG/CTTT	AAAT/ATTT	AACA/TGTT	AACC/GGTT	AACG/CGTT	AACT/AGTT	AAGA/TCTT	AAGC/GCTT	AAGG/CCTT	AAGT/ACTT	AATA/TATT	AATC/GATT	AATG/CATT	AATT/AATT	ACAA/TTGT	ACAC/GTGT	ACAG/CTGT	ACAT/ATGT	ACCA/TGGT	ACCC/GGGT	ACCG/CGGT	ACCT/AGGT	ACGA/TCGT	ACGC/GCGT	ACGG/CCGT	ACGT/ACGT	ACTA/TAGT	ACTC/GAGT	ACTG/CAGT	ACTT/AAGT	AGAA/TTCT	AGAC/GTCT	AGAG/CTCT	AGAT/ATCT	AGCA/TGCT	AGCC/GGCT	AGCG/CGCT	AGCT/AGCT	AGGA/TCCT	AGGC/GCCT	AGGG/CCCT	AGGT/ACCT	AGTA/TACT	AGTC/GACT	AGTG/CACT	AGTT/AACT	ATAA/TTAT	ATAC/GTAT
Apiospora malaysiana	0	1.9685	0	0	0	0	0	0	0	0.19685	0	0	1.37795	0	0	0	0	0	1.77165	0	0	0.393701	0	0.787402	0.393701	0.19685	0	0	0	0	0.19685	2.3622	2.95276	0	0	1.37795	0	0	0	0.19685	0	0.393701	2.55906	0.19685	0.590551	0	0	0	0
Arthrinium KUC21332	0	0	0	0	0	0	0	0.907029	0.226757	0	0	0.453515	2.72109	0	0	0	0	0	1.13379	0	0	0.226757	0	0	0.226757	0	0	0	1.13379	1.13379	0	0	1.5873	0	0.226757	0	2.26757	0	0.226757	0	3.40136	0	2.04082	0	0	0	0	0	2.72109
Apiospora rasikravindrae	0	0	0.793651	0	0	0	0	0.396825	0.793651	0	0	0	0	0.793651	0	0.396825	0	0	0	0.396825	0	0	0.396825	0.396825	0.793651	0	0.396825	0	0	0.793651	0	0	1.19048	0	0.396825	1.19048	3.1746	0	0	0	1.98413	0	0	0	0	0	0	0	1.5873
Arthrinium phaeospermum	0.440529	0.440529	0.881057	0.440529	0	0	0	2.20264	0	0	0	0	0	1.32159	0.440529	0	0	2.20264	0	0	0	0.440529	0	0	0	0	0	0	0	0	0.440529	0	0.440529	0	0	2.20264	0	0.881057	0	0.881057	4.40529	0	2.20264	0	2.20264	0	0	0.440529	2.20264
Apiospora saccharicola	0.591716	0	0	0	0	0	0	0.591716	0	0	0	2.36686	0	0	1.18343	0.591716	0	1.18343	1.18343	0	0	0	0	0	0	0.591716	0	0	0	0	0	0	0	0	0	2.36686	0	0	0	0	0	1.18343	0	0	0.591716	0	0	3.5503	3.5503
Apiospora pterosperma	0.208333	0.625	0.208333	0.416667	0.208333	0.208333	0	0	0	0	0	0	2.08333	0	0.208333	0	0	1.875	1.25	0.416667	0	0	0.833333	0.416667	0	0	0	0	1.875	1.04167	1.25	2.29167	0	0	0.208333	0	0	0	0	0	0	0	0	0	1.875	0	0	0.833333	0
Arthrinium puccinioides	0	0.371747	0	1.11524	0	0.371747	0.743494	2.23048	0	0	0	0.371747	0	0	0.371747	0	0	2.97398	1.11524	0	0	0.743494	2.97398	0	0	0	0	0	0	0.743494	0	0	1.85874	0	0	1.85874	2.97398	0	0.371747	0	0	0	0	0	0	0	0	0	1.11524
Nigrospora oryzae	0.58651	0	0	0	0	0	0	0.293255	0	0	0	0	0	0	0	0	0	0.58651	0	0	0	0	0	0	0	0	0	0	0.293255	0	0	0	0.293255	0	0	0	0	0.879765	0	0	4.39883	0	2.05279	0	0	0	0	0.58651	0
[truncated: 203 more columns]
