# Supplementary material for: Comparative genomics of endophytic fungi Apiospora malaysiana with related ascomycetes indicates adaptation attuned to lifestyle choices with potential sustainable cellulolytic activity
Source: DNA Res. 2025 May 10;32(3):dsaf011. doi: 10.1093/dnares/dsaf011 (PMC12202052; doi:10.1093/dnares/dsaf011)
Supplement: dsaf011_suppl_Supplementary_Table_S8 [file dsaf011_suppl_supplementary_table_s8.xlsx]

## Sheet: APM_Secondary metabolite
Region	Type	From	To	Most similar known cluster		Similarity
Region 1.1	T1PKS,terpene	65553	127952	(-)-Mellein	Polyketide	1
Region 1.2	T1PKS,indole	190902	247304	trichoxide	Polyketide	0.58
Region 1.3	terpene	436374	467831	squalestatin S1	Terpene	0.4
Region 1.4	NRPS	682147	758777
Region 1.5	T1PKS	826756	894013	BAB/BAA	Polyketide	1
Region 1.6	NRPS-like	1168702	1233693
Region 1.7	T1PKS,NRPS-like	1870104	1983207
Region 1.8	T1PKS	2195184	2254177	naphthalene	Polyketide	0.44
Region 1.9	T1PKS	2336203	2396871	(-)-Mellein	Polyketide	1
Region 1.10	T1PKS	6341794	6402075
Region 1.11	T1PKS,fungal-RiPP-like	7137153	7287018	bikaverin	Polyketide	0.28
Region 2.1	NRPS	1283014	1348609	dimethylcoprogen	NRP	1
Region 2.2	fungal-RiPP-like,NRPS-like	1382860	1477794
Region 3.1	T1PKS	1176285	1235941
Region 3.2	T1PKS	1283030	1350144
Region 5.1	T1PKS	338714	400378	flavoglaucin	Polyketide	0.5
Region 5.2	NRPS	930546	992124
Region 5.3	NRPS,NRPS-like,T1PKS	1133174	1234619
Region 6.1	NRPS	19278	78885	patulin	Polyketide:Iterative type I polyketide	0.13
Region 6.2	T1PKS,NRPS,terpene	567826	659063	pyranonigrin E	Polyketide	0.37
Region 6.3	NRPS,betalactone	997862	1043744
Region 7.1	T1PKS	792581	860814	UNII-YC2Q1O94PT	Polyketide	1
Region 9.1	T1PKS	145844	205861	alternapyrone	Polyketide	1
Region 9.2	T1PKS,NRPS-like,fungal-RiPP-like	408257	521752	fusaridione A/(3R,5S)-5-(4-hydroxybenzyl)-3-methyl-3-((2E,4E,6E,8E,10E)-4,8,10-trimethyldodeca-2,4,6,8,10-pentaenoyl)pyrrolidine-2,4-dione	NRP+Polyketide	0.12
Region 11.1	T3PKS,NRPS,T1PKS,terpene	45975	142599
Region 11.2	fungal-RiPP-like	445811	537079
Region 12.1	NRPS-like	39839	103192
Region 12.2	T1PKS,fungal-RiPP-like	2190079	2330494
Region 12.3	T1PKS	2612356	2679146
Region 14.1	T1PKS,NRPS	52236	134630
Region 14.2	fungal-RiPP-like	221115	312259
Region 15.1	NRPS	1	61180
Region 15.2	T1PKS	117587	184245
Region 16.1	fungal-RiPP-like	201844	292683
Region 17.1	fungal-RiPP-like	1	52655
Region 18.1	fungal-RiPP-like	53835	144860
Region 19.1	NRPS,terpene,T1PKS	1	89261
Region 23.1	T1PKS,NRPS,fungal-RiPP-like	222006	348002
Region 23.2	T1PKS	353753	416974	TAN-1612/1-(2,3,5,10-tetrahydroxy-7-methoxy-4-oxo-1,2,3,4-tetrahydroanthracen-2-yl)pentane-2,4-dione/desmethyl TAN-1612	Polyketide:Iterative type I polyketide	0.4
Region 23.3	NRPS	589898	657605	oxaleimide C	NRP+Polyketide	0.1
Region 23.4	NRPS,T1PKS	829605	901494
Region 23.5	T1PKS	927156	1003198	alternariol	Polyketide	1
Region 23.6	T1PKS,NRPS	2617783	2703458	squalestatin S1	Polyketide:Iterative type I polyketide	0.18
Region 23.7	fungal-RiPP-like	2728118	2819281
Region 24.1	terpene	187095	218294
Region 25.1	NRPS-like	108374	171702
Region 29.1	NRPS	1	65778
Region 34.1	terpene	845701	876723
Region 34.2	NRPS,T1PKS	973970	1046565
Region 34.3	indole	2044326	2075612
Region 39.1	terpene,NRPS	2405000	2480956
Region 40.1	terpene	1348111	1380384
Region 40.2	T1PKS	1555709	1622162	burnettramic acid A	Alkaloid+NRP+Polyketide:Iterative type I polyketide	0.33
Region 40.3	T1PKS,fungal-RiPP-like	2042116	2147097
Region 41.1	NRPS	593659	665681
Region 41.2	T1PKS	779256	847201
Region 41.3	fungal-RiPP-like,NRPS,terpene	969509	1064487	cyclochlorotine/hydroxycyclochlorotine A/cyclotine/cyclochlorotine B/deoxy-Cyclochlorotine	NRP	0.5
Region 41.4	NRPS-like	1590786	1654640	choline	NRP	1
Region 42.1	terpene	1	21380
Region 42.2	NRPS	1705947	1828567	penigainamide A/penigainamide B/penigainamide C/adametizine A/FA2097/outovirin A/outovirin C/pretrichodermamide C	Alkaloid	0.11
Region 42.3	NRPS-like	1853605	1917676
Region 43.1	fungal-RiPP-like,terpene	1043398	1213777
Region 43.2	T3PKS	1994458	2055917
