# Supplementary material for: Comparative genomics of endophytic fungi Apiospora malaysiana with related ascomycetes indicates adaptation attuned to lifestyle choices with potential sustainable cellulolytic activity
Source: DNA Res. 2025 May 10;32(3):dsaf011. doi: 10.1093/dnares/dsaf011 (PMC12202052; doi:10.1093/dnares/dsaf011)
Supplement: dsaf011_suppl_Supplementary_Table_S9 [file dsaf011_suppl_supplementary_table_s9.xlsx]

## Sheet: A
Alignment of RNA reads with genome
Reads	Total reads	Mapped reads (Bowtie2)	Mapped % (Bowtie2)	Mapped reads (STAR)	Mapped % (STAR)
C1	19653733	18973988	0.9875	19239898	0.9789
C2	20528586	19776259	0.9868	20056329	0.977
T1	17139149	16575411	0.9851	16803487	0.9804
T2	19339927	18550294	0.9823	18931717	0.9789
