# Supplementary material for: Comparative genomics of endophytic fungi Apiospora malaysiana with related ascomycetes indicates adaptation attuned to lifestyle choices with potential sustainable cellulolytic activity
Source: DNA Res. 2025 May 10;32(3):dsaf011. doi: 10.1093/dnares/dsaf011 (PMC12202052; doi:10.1093/dnares/dsaf011)
Supplement: dsaf011_suppl_Supplementary_Table_S10 [file dsaf011_suppl_supplementary_table_s10.xlsx]

## Sheet: UP genes
Gene_id	Treated (log2 expression)	P value	FDR	Transcript_id		COG_category	Description	Preferred_name	GOs	EC	KEGG_ko	KEGG_Pathway	KEGG_Module	KEGG_Reaction	KEGG_rclass	BRITE	KEGG_TC	CAZy	BiGG_Reaction	PFAMs
APM_000025	4.06865	0.00145394	0.0561828	TRINITY_DN274_c0_g1_i1	S	Gpi-anchored cell surface	-	-	-	-	-	-	-	-	-	-	-	-	Cofilin_ADF
APM_000042	3.71183	0.0036936	0.0850086	TRINITY_DN28841_c0_g1_i1
APM_000052	4.09818	0.00162161	0.0585089	TRINITY_DN2853_c0_g1_i1
APM_000056	4.80803	0.00392828	0.0871924	TRINITY_DN14265_c0_g1_i2	S	zinc finger	-	-	-	-	-	-	-	-	-	-	-	-	NACHT,zf-C2H2,zf-met
APM_000085	5.08197	0.000263658	0.0321883	TRINITY_DN8280_c0_g1_i4	G	Belongs to the glycosyl hydrolase 31 family	-	GO:0000023,GO:0000025,GO:0000272,GO:0003674,GO:0003824,GO:0004553,GO:0004558,GO:0005575,GO:0005576,GO:0005618,GO:0005623,GO:0005975,GO:0005976,GO:0005984,GO:0008150,GO:0008152,GO:0009056,GO:0009057,GO:0009311,GO:0009313,GO:0009987,GO:0015926,GO:0016020,GO:0016052,GO:0016740,GO:0016757,GO:0016758,GO:0016787,GO:0016798,GO:0030312,GO:0032450,GO:0042710,GO:0043170,GO:0044010,GO:0044011,GO:0044237,GO:…	3.2.1.20	ko:K01187	ko00052,ko00500,ko01100,map00052,map00500,map01100	-	R00028,R00801,R00802,R06087,R06088	RC00028,RC00049,RC00077	ko00000,ko00001,ko01000	-	GH31	-	Gal_mutarotas_2,Glyco_hydro_31,NtCtMGAM_N
APM_000110	6.43709	0.000118532	0.0266864	TRINITY_DN13806_c0_g2_i1	E	Transporter	PTR2	-	-	ko:K03305	-	-	-	-	ko00000	2.A.17	-	-	PTR2
APM_000111	3.11106	0.00244366	0.070723	TRINITY_DN17153_c0_g4_i1	S	NAD dependent epimerase dehydratase	-	-	-	-	-	-	-	-	-	-	-	-	Sulfotransfer_1
APM_000112	3.11106	0.00244366	0.070723	TRINITY_DN17153_c0_g4_i1	S	glycerophosphoryl diester phosphodiesterase	-	-	3.1.4.46	ko:K01126	ko00564,map00564	-	R01030,R01470	RC00017,RC00425	ko00000,ko00001,ko01000	-	-	-	GDPD
APM_000115	3.89677	0.00228142	0.0682092	TRINITY_DN34590_c0_g1_i1	S	wd repeat-containing protein jip5	JIP5	GO:0005575,GO:0005622,GO:0005623,GO:0005634,GO:0005730,GO:0006139,GO:0006364,GO:0006396,GO:0006725,GO:0006807,GO:0008150,GO:0008152,GO:0009987,GO:0010467,GO:0016070,GO:0016072,GO:0022613,GO:0031974,GO:0031981,GO:0032991,GO:0034470,GO:0034641,GO:0034660,GO:0042254,GO:0042273,GO:0042274,GO:0043170,GO:0043226,GO:0043227,GO:0043228,GO:0043229,GO:0043231,GO:0043232,GO:0043233,GO:0044085,GO:0044237,GO:…	-	-	-	-	-	-	-	-	-	-	WD40
APM_000121	4.31066	0.00100892	0.0485673	TRINITY_DN29379_c0_g1_i1	E	Quinate repressor	-	GO:0000122,GO:0003674,GO:0003824,GO:0003866,GO:0006082,GO:0006355,GO:0006357,GO:0008150,GO:0008152,GO:0009056,GO:0009058,GO:0009423,GO:0009889,GO:0009890,GO:0009892,GO:0009987,GO:0010468,GO:0010556,GO:0010558,GO:0010605,GO:0010629,GO:0016053,GO:0016054,GO:0016740,GO:0016765,GO:0019219,GO:0019222,GO:0019630,GO:0019631,GO:0019752,GO:0031323,GO:0031324,GO:0031326,GO:0031327,GO:0032787,GO:0043436,GO:…	-	-	-	-	-	-	-	-	-	-	DHquinase_I,SKI,Shikimate_DH,Shikimate_dh_N
APM_000142	5.20065	0.000750613	0.0429088	TRINITY_DN3453_c0_g1_i1	S	Major facilitator superfamily transporter	-	-	-	-	-	-	-	-	-	-	-	-	MFS_1
APM_000146	3.17909	0.0012006	0.0520611	TRINITY_DN16829_c0_g2_i1	G	NAD dependent epimerase dehydratase	-	-	-	-	-	-	-	-	-	-	-	-	Epimerase,RmlD_sub_bind
APM_000152	4.44124	0.000813338	0.0445042	TRINITY_DN13811_c0_g2_i1	S	Gpr fun34 family protein	mug86	GO:0000322,GO:0000323,GO:0000324,GO:0003674,GO:0005215,GO:0005342,GO:0005575,GO:0005622,GO:0005623,GO:0005737,GO:0005739,GO:0005773,GO:0005886,GO:0006066,GO:0006067,GO:0006068,GO:0006810,GO:0006811,GO:0006812,GO:0006820,GO:0006846,GO:0006847,GO:0006855,GO:0008028,GO:0008150,GO:0008152,GO:0008324,GO:0008509,GO:0008514,GO:0008519,GO:0009056,GO:0009987,GO:0015075,GO:0015123,GO:0015238,GO:0015318,GO:…	-	ko:K07034	-	-	-	-	ko00000	-	-	-	Grp1_Fun34_YaaH
APM_000155	4.94855	0.000315742	0.0329714	TRINITY_DN8070_c0_g1_i1	Z	ras gtpase activating protein	IQG1	GO:0000142,GO:0000278,GO:0000281,GO:0000910,GO:0000912,GO:0000915,GO:0000920,GO:0003674,GO:0003779,GO:0005096,GO:0005488,GO:0005515,GO:0005516,GO:0005575,GO:0005622,GO:0005623,GO:0005634,GO:0005635,GO:0005737,GO:0005815,GO:0005816,GO:0005826,GO:0005856,GO:0005933,GO:0005935,GO:0005938,GO:0006950,GO:0006970,GO:0006996,GO:0007010,GO:0007015,GO:0007049,GO:0008047,GO:0008064,GO:0008092,GO:0008104,GO:…	-	ko:K05767	ko04810,map04810	-	-	-	ko00000,ko00001,ko04147,ko04812	-	-	-	CH,IQ,RasGAP,RasGAP_C
APM_000156	3.7639	0.00262314	0.0726865	TRINITY_DN8109_c0_g1_i1	F	Catalyzes the conversion of inosine 5'-phosphate (IMP) to xanthosine 5'-phosphate (XMP), the first committed and rate- limiting step in the de novo synthesis of guanine nucleotides, and therefore plays an important role in the regulation of cell growth	IMD1	GO:0000785,GO:0003674,GO:0003676,GO:0003682,GO:0003723,GO:0003729,GO:0003824,GO:0003938,GO:0005488,GO:0005575,GO:0005622,GO:0005623,GO:0005694,GO:0005737,GO:0005886,GO:0006139,GO:0006163,GO:0006164,GO:0006183,GO:0006725,GO:0006753,GO:0006793,GO:0006796,GO:0006807,GO:0006950,GO:0007154,GO:0008150,GO:0008152,GO:0009058,GO:0009116,GO:0009117,GO:0009119,GO:0009141,GO:0009142,GO:0009144,GO:0009145,GO:…	1.1.1.205	ko:K00088	ko00230,ko00983,ko01100,ko01110,map00230,map00983,map01100,map01110	M00050	R01130,R08240	RC00143,RC02207	ko00000,ko00001,ko00002,ko01000,ko04147	-	-	-	CBS,IMPDH
APM_000198	5.51692	0.000168956	0.028597	TRINITY_DN9223_c0_g1_i1
APM_000204	3.54004	0.00379897	0.085904	TRINITY_DN27615_c0_g1_i1	S	Belongs to the peroxisomal membrane protein PXMP2 4 family	-	-	-	-	-	-	-	-	-	-	-	-	Mpv17_PMP22
APM_000212	5.42935	0.00112932	0.0506747	TRINITY_DN11946_c0_g1_i2	G	Transporter	-	-	-	-	-	-	-	-	-	-	-	-	MFS_1
APM_000252	4.35485	0.00040551	0.0348183	TRINITY_DN16529_c0_g1_i3	S	Animal haem peroxidase	-	-	-	-	-	-	-	-	-	-	-	-	An_peroxidase
APM_000264	4.84552	0.000449679	0.0359015	TRINITY_DN16895_c0_g1_i4	G	Transporter	-	-	-	-	-	-	-	-	-	-	-	-	MFS_1
APM_000265	3.86725	0.000325358	0.0330043	TRINITY_DN16895_c0_g1_i3	Q	Male sterility protein	-	-	-	-	-	-	-	-	-	-	-	-	AMP-binding,NAD_binding_4,PP-binding
APM_000267	5.37363	0.0023623	0.0696944	TRINITY_DN17294_c0_g3_i2	I	Belongs to the carnitine choline acetyltransferase family	-	-	-	-	-	-	-	-	-	-	-	-	ADH_zinc_N_2,Acyl_transf_1,Carn_acyltransf,KAsynt_C_assoc,KR,Ketoacyl-synt_C,Methyltransf_12,PP-binding,PS-DH,ketoacyl-synt
APM_000271	3.90945	0.00212444	0.0657101	TRINITY_DN4577_c0_g1_i1	Q	Lea domain protein	-	-	3.1.1.45	ko:K01061	ko00361,ko00364,ko00623,ko01100,ko01110,ko01120,ko01130,map00361,map00364,map00623,map01100,map01110,map01120,map01130	-	R03893,R05510,R05511,R06835,R06838,R08120,R08121,R09136,R09220,R09222	RC01018,RC01906,RC01907,RC02441,RC02467,RC02468,RC02674,RC02675,RC02686	ko00000,ko00001,ko01000	-	-	-	SnoaL,SnoaL_2
APM_000287	8.55483	6.73e-05	0.0241748	TRINITY_DN47942_c0_g1_i1	S	Secreted protein	-	-	-	-	-	-	-	-	-	-	-	-	DUF4360
APM_000292	6.36547	0.000261139	0.0321235	TRINITY_DN27674_c0_g1_i1
APM_000293	6.33182	0.00309938	0.0776459	TRINITY_DN15408_c0_g1_i2	S	ankyrin repeats	-	-	-	-	-	-	-	-	-	-	-	-	Ank_2,Ank_3,Ank_4,Ank_5
APM_000302	4.19231	0.001947	0.0631224	TRINITY_DN12456_c0_g3_i1	S	Aldo/keto reductase family	-	-	-	-	-	-	-	-	-	-	-	-	Aldo_ket_red
APM_000312	3.37146	0.00523817	0.097286	TRINITY_DN19093_c0_g1_i1	S	GTPase that associates with pre-60S ribosomal subunits in the nucleolus and is required for their nuclear export and maturation	NOG2	GO:0000054,GO:0000055,GO:0000166,GO:0001882,GO:0001883,GO:0003674,GO:0003824,GO:0003924,GO:0005488,GO:0005525,GO:0005575,GO:0005622,GO:0005623,GO:0005634,GO:0005654,GO:0005730,GO:0006403,GO:0006405,GO:0006611,GO:0006810,GO:0006886,GO:0006913,GO:0008104,GO:0008150,GO:0015031,GO:0015833,GO:0015931,GO:0016462,GO:0016787,GO:0016817,GO:0016818,GO:0017076,GO:0017111,GO:0019001,GO:0022613,GO:0030684,GO:…	-	ko:K14537	ko03008,map03008	-	-	-	ko00000,ko00001,ko03009	-	-	-	MMR_HSR1,NGP1NT
APM_000352	2.73593	0.00402639	0.0883551	TRINITY_DN10521_c0_g1_i1	I	AMP-binding enzyme C-terminal domain	-	-	-	-	-	-	-	-	-	-	-	-	AMP-binding,AMP-binding_C
APM_000353	4.99125	0.000186536	0.0295398	TRINITY_DN14717_c0_g2_i3	Q	resistance protein	-	-	-	-	-	-	-	-	-	-	-	-	MFS_1
APM_000375	5.26835	0.000770713	0.0432293	TRINITY_DN14233_c0_g1_i1	O	Belongs to the peptidase A1 family	-	GO:0003674,GO:0003824,GO:0004175,GO:0004190,GO:0005575,GO:0005576,GO:0005618,GO:0005622,GO:0005623,GO:0005737,GO:0005783,GO:0005789,GO:0005886,GO:0006508,GO:0006807,GO:0008150,GO:0008152,GO:0008233,GO:0009056,GO:0009057,GO:0009277,GO:0009897,GO:0009986,GO:0009987,GO:0012505,GO:0016020,GO:0016043,GO:0016787,GO:0019538,GO:0030163,GO:0030312,GO:0031224,GO:0031225,GO:0031226,GO:0031233,GO:0031362,GO:…	-	-	-	-	-	-	-	-	-	-	Asp
APM_000386	3.60144	0.0042338	0.090352	TRINITY_DN22006_c0_g1_i1	G	Belongs to the tannase family	-	-	-	-	-	-	-	-	-	-	-	-	Tannase
APM_000390	3.64971	0.00320988	0.0789746	TRINITY_DN13555_c0_g1_i1	-	-	-	-	-	-	-	-	-	-	-	-	-	-	-
APM_000395	4.28248	0.00105355	0.0494207	TRINITY_DN42160_c0_g1_i1	E	Belongs to the GMC oxidoreductase family	-	-	-	-	-	-	-	-	-	-	-	-	GMC_oxred_C,GMC_oxred_N
APM_000399	4.30166	0.0016088	0.0583531	TRINITY_DN13813_c0_g3_i1
APM_000403	4.20448	0.000876561	0.0457267	TRINITY_DN16875_c0_g4_i1	-	-	-	-	-	-	-	-	-	-	-	-	-	-	-
APM_000413	2.26513	0.00292231	0.0756003	TRINITY_DN17416_c0_g8_i2	K	DNA-dependent RNA polymerase catalyzes the transcription of DNA into RNA using the four ribonucleoside triphosphates as substrates	RPO21	GO:0000228,GO:0000428,GO:0000731,GO:0000785,GO:0000790,GO:0003674,GO:0003676,GO:0003677,GO:0005488,GO:0005575,GO:0005622,GO:0005623,GO:0005634,GO:0005654,GO:0005665,GO:0005694,GO:0005737,GO:0005739,GO:0006139,GO:0006259,GO:0006281,GO:0006301,GO:0006351,GO:0006366,GO:0006725,GO:0006807,GO:0006950,GO:0006974,GO:0008150,GO:0008152,GO:0009058,GO:0009059,GO:0009987,GO:0010467,GO:0010494,GO:0016070,GO:…	2.7.7.6	ko:K03006	ko00230,ko00240,ko01100,ko03020,ko05016,ko05168,ko05169,map00230,map00240,map01100,map03020,map05016,map05168,map05169	M00180	R00435,R00441,R00442,R00443	RC02795	br01611,ko00000,ko00001,ko00002,ko01000,ko03021,ko03400	-	-	-	RNA_pol_Rpb1_1,RNA_pol_Rpb1_2,RNA_pol_Rpb1_3,RNA_pol_Rpb1_4,RNA_pol_Rpb1_5,RNA_pol_Rpb1_6,RNA_pol_Rpb1_7,RNA_pol_Rpb1_R
APM_000416	5.15871	0.000233208	0.0310775	TRINITY_DN9128_c0_g1_i1	A	CPSF A subunit region	CFT1	GO:0003674,GO:0003676,GO:0003723,GO:0003729,GO:0005488,GO:0005575,GO:0005622,GO:0005623,GO:0005634,GO:0005654,GO:0005737,GO:0005739,GO:0005847,GO:0005849,GO:0006139,GO:0006351,GO:0006353,GO:0006366,GO:0006369,GO:0006378,GO:0006379,GO:0006396,GO:0006397,GO:0006725,GO:0006807,GO:0008150,GO:0008152,GO:0009058,GO:0009059,GO:0009987,GO:0010467,GO:0016070,GO:0016071,GO:0018130,GO:0019438,GO:0031123,GO:…	-	ko:K14401	ko03015,map03015	-	-	-	ko00000,ko00001,ko03019,ko03021	-	-	-	CPSF_A,MMS1_N
APM_000419	3.46112	0.00409787	0.0892288	TRINITY_DN1499_c0_g1_i1
APM_000429	5.67642	0.00103679	0.0490397	TRINITY_DN17200_c0_g3_i1	S	Major facilitator superfamily transporter	-	-	-	-	-	-	-	-	-	-	-	-	MFS_1
APM_000437	3.78326	0.00239438	0.0701068	TRINITY_DN11116_c0_g1_i2	E	Belongs to the AlaDH PNT family	LYS1	GO:0003674,GO:0003676,GO:0003723,GO:0003729,GO:0003824,GO:0004753,GO:0004754,GO:0005488,GO:0005575,GO:0005622,GO:0005623,GO:0005737,GO:0006082,GO:0006091,GO:0006520,GO:0006553,GO:0006807,GO:0008150,GO:0008152,GO:0008652,GO:0009058,GO:0009066,GO:0009067,GO:0009085,GO:0009987,GO:0016053,GO:0016491,GO:0016645,GO:0016646,GO:0019752,GO:0019878,GO:0043436,GO:0044237,GO:0044238,GO:0044249,GO:0044281,GO:…	1.5.1.7,3.4.19.12	ko:K00290,ko:K11874	ko00300,ko00310,ko01100,ko01110,ko01130,ko01230,map00300,map00310,map01100,map01110,map01130,map01230	M00030,M00032	R00715	RC00217,RC01532	ko00000,ko00001,ko00002,ko01000,ko01002,ko04121	-	-	-	AlaDh_PNT_C,AlaDh_PNT_N
APM_000438	3.34901	0.00537152	0.0986079	TRINITY_DN15295_c0_g2_i1	K	Transcription factor	-	-	-	-	-	-	-	-	-	-	-	-	Fungal_trans,Zn_clus
APM_000447	6.51402	3.81e-05	0.0225416	TRINITY_DN8359_c0_g2_i1	S	proline-specific peptidase protein	-	-	3.5.1.101	ko:K18457	-	-	-	-	ko00000,ko01000	-	-	-	Abhydrolase_1
APM_000452	5.62701	0.000120479	0.0266864	TRINITY_DN8964_c0_g1_i1	-	-	-	-	-	-	-	-	-	-	-	-	-	-	-
APM_000464	5.44261	0.000140602	0.0273548	TRINITY_DN16346_c2_g3_i4	B	high mobility group protein	-	-	-	-	-	-	-	-	-	-	-	-	HMG_box
APM_000466	5.26129	0.000340537	0.0335821	TRINITY_DN35729_c0_g1_i1	B	Transcriptional regulator	NGG1	GO:0000123,GO:0000124,GO:0000228,GO:0000785,GO:0000790,GO:0003674,GO:0003712,GO:0003713,GO:0005575,GO:0005622,GO:0005623,GO:0005634,GO:0005654,GO:0005671,GO:0005694,GO:0006325,GO:0006338,GO:0006355,GO:0006357,GO:0006464,GO:0006473,GO:0006475,GO:0006807,GO:0006996,GO:0008150,GO:0008152,GO:0009889,GO:0009891,GO:0009893,GO:0009987,GO:0010468,GO:0010556,GO:0010557,GO:0010604,GO:0016043,GO:0016569,GO:…	-	ko:K11315	ko05165,map05165	-	-	-	ko00000,ko00001,ko03021,ko03036	-	-	-	Ada3
APM_000469	3.06927	0.00136452	0.0549335	TRINITY_DN15589_c0_g1_i1	T	Component of the ERMES MDM complex, which serves as a molecular tether to connect the endoplasmic reticulum and mitochondria. Components of this complex are involved in the control of mitochondrial shape and protein biogenesis and may function in phospholipid exchange. MDM12 is required for the interaction of the ER-resident membrane protein MMM1 and the outer mitochondrial membrane-resident beta…	MDM12	GO:0000166,GO:0000285,GO:0000322,GO:0000323,GO:0000324,GO:0000329,GO:0000749,GO:0000750,GO:0003674,GO:0003824,GO:0005488,GO:0005524,GO:0005543,GO:0005575,GO:0005622,GO:0005623,GO:0005737,GO:0005739,GO:0005768,GO:0005773,GO:0005774,GO:0005942,GO:0006464,GO:0006629,GO:0006644,GO:0006650,GO:0006793,GO:0006796,GO:0006807,GO:0006810,GO:0007154,GO:0007165,GO:0007186,GO:0008144,GO:0008150,GO:0008152,GO:…	2.7.1.150	ko:K00921	ko00562,ko04070,ko04145,ko04810,map00562,map04070,map04145,map04810	-	R05802,R10951	RC00002,RC00078	ko00000,ko00001,ko01000,ko04131	-	-	-	Cpn60_TCP1,FYVE,PIP5K
APM_000472	3.45458	0.00422108	0.0903049	TRINITY_DN11062_c0_g2_i1	I	AMP-binding enzyme	-	-	-	-	-	-	-	-	-	-	-	-	AMP-binding,AMP-binding_C
APM_000480	2.62259	0.00318958	0.0787641	TRINITY_DN2824_c0_g1_i1	S	alpha/beta hydrolase fold	-	-	-	-	-	-	-	-	-	-	-	-	Abhydrolase_3,Say1_Mug180
APM_000483	4.57486	0.000585158	0.0402041	TRINITY_DN16669_c0_g4_i1	T	Protein phosphatase 1 regulatory subunit SDS22	sds22	GO:0000164,GO:0003674,GO:0004857,GO:0004864,GO:0004865,GO:0005575,GO:0005622,GO:0005623,GO:0005634,GO:0005737,GO:0007059,GO:0007088,GO:0007346,GO:0008047,GO:0008104,GO:0008150,GO:0008287,GO:0009892,GO:0009896,GO:0009987,GO:0010563,GO:0010564,GO:0010605,GO:0010638,GO:0010921,GO:0010923,GO:0010965,GO:0019208,GO:0019211,GO:0019212,GO:0019220,GO:0019222,GO:0019888,GO:0023052,GO:0030071,GO:0030234,GO:…	-	ko:K17550	-	-	-	-	ko00000,ko01009	-	-	-	LRR_4,LRR_6,LRR_8
APM_000489	3.81164	0.000882509	0.045817	TRINITY_DN12996_c0_g1_i1	Z	Belongs to the TRAFAC class myosin-kinesin ATPase superfamily. Myosin family	MYO1	GO:0000003,GO:0000146,GO:0000147,GO:0000278,GO:0000281,GO:0000282,GO:0000902,GO:0000910,GO:0001411,GO:0003674,GO:0003774,GO:0003779,GO:0003824,GO:0005488,GO:0005515,GO:0005543,GO:0005575,GO:0005622,GO:0005623,GO:0005628,GO:0005737,GO:0005826,GO:0005856,GO:0005886,GO:0005933,GO:0005937,GO:0005938,GO:0006810,GO:0006887,GO:0006897,GO:0006898,GO:0006950,GO:0006970,GO:0006996,GO:0007009,GO:0007010,GO:…	-	ko:K10356	-	-	-	-	ko00000,ko01009,ko03036,ko04131,ko04147,ko04812	-	-	-	Myosin_TH1,Myosin_head,Pkinase,SH3_1,SH3_9
APM_000495	5.64684	0.000130267	0.0266864	TRINITY_DN16142_c0_g2_i1	K	Transcription factor S-II (TFIIS), central domain	tfs1	GO:0000988,GO:0000990,GO:0000991,GO:0000993,GO:0001012,GO:0001067,GO:0001098,GO:0001099,GO:0001139,GO:0001192,GO:0001193,GO:0003674,GO:0003676,GO:0003677,GO:0005488,GO:0005515,GO:0005575,GO:0005622,GO:0005623,GO:0005634,GO:0006139,GO:0006351,GO:0006352,GO:0006354,GO:0006355,GO:0006357,GO:0006360,GO:0006362,GO:0006366,GO:0006367,GO:0006368,GO:0006379,GO:0006383,GO:0006399,GO:0006725,GO:0006807,GO:…	-	ko:K03145	-	-	-	-	ko00000,ko03021	-	-	-	Med26,TFIIS_C,TFIIS_M
APM_000519	5.11431	0.000241213	0.0315204	TRINITY_DN8045_c0_g1_i1	V	thiosulfate sulfurtransferase	-	GO:0002097,GO:0002098,GO:0002143,GO:0003674,GO:0003824,GO:0004792,GO:0005575,GO:0005622,GO:0005623,GO:0005737,GO:0005739,GO:0006139,GO:0006396,GO:0006399,GO:0006400,GO:0006725,GO:0006807,GO:0008033,GO:0008150,GO:0008152,GO:0009451,GO:0009987,GO:0010467,GO:0016070,GO:0016740,GO:0016782,GO:0016783,GO:0034227,GO:0034470,GO:0034641,GO:0034660,GO:0043170,GO:0043226,GO:0043227,GO:0043229,GO:0043231,GO:…	2.8.1.1,2.8.1.2	ko:K01011	ko00270,ko00920,ko01100,ko01120,ko04122,map00270,map00920,map01100,map01120,map04122	-	R01931,R03105,R03106	RC00214	ko00000,ko00001,ko01000	-	-	-	Rhodanese
APM_000521	3.93973	0.0017264	0.0598196	TRINITY_DN37062_c0_g1_i1	A	RNA 3-terminal phosphate	-	-	6.5.1.4	ko:K01974	-	-	-	-	ko00000,ko01000	-	-	-	RTC
APM_000525	4.64922	0.00120725	0.0522009	TRINITY_DN16206_c0_g1_i9	J	Ribosomal protein S27	rps27	GO:0000028,GO:0000462,GO:0000469,GO:0000478,GO:0000479,GO:0002181,GO:0003674,GO:0003735,GO:0005198,GO:0005575,GO:0005622,GO:0005623,GO:0005737,GO:0005829,GO:0005840,GO:0006139,GO:0006364,GO:0006396,GO:0006412,GO:0006518,GO:0006725,GO:0006807,GO:0006996,GO:0008150,GO:0008152,GO:0009058,GO:0009059,GO:0009987,GO:0010467,GO:0015935,GO:0016043,GO:0016070,GO:0016072,GO:0019538,GO:0022607,GO:0022613,GO:…	-	ko:K02978	ko03010,map03010	M00177,M00179	-	-	br01610,ko00000,ko00001,ko00002,ko03011	-	-	-	Ribosomal_S27e
APM_000530	3.56501	0.00342208	0.0814892	TRINITY_DN11612_c0_g1_i1	S	Pyridoxamine phosphate oxidase	-	-	-	-	-	-	-	-	-	-	-	-	Putative_PNPOx
APM_000539	3.76177	0.00462732	0.091874	TRINITY_DN47068_c0_g1_i1
APM_000547	3.03859	0.000214415	0.0306645	TRINITY_DN7935_c0_g1_i1	O	Belongs to the heat shock protein 70 family	-	-	-	-	-	-	-	-	-	-	-	-	HSP70
APM_000568	5.24126	0.000197973	0.0301753	TRINITY_DN16008_c0_g1_i2	Z	Belongs to the TRAFAC class myosin-kinesin ATPase superfamily. Myosin family	MYO1	GO:0000131,GO:0000146,GO:0000166,GO:0000278,GO:0000281,GO:0000910,GO:0000912,GO:0000915,GO:0000916,GO:0000920,GO:0003674,GO:0003774,GO:0003824,GO:0005488,GO:0005524,GO:0005575,GO:0005622,GO:0005623,GO:0005737,GO:0005826,GO:0005856,GO:0005933,GO:0005935,GO:0005938,GO:0005940,GO:0006810,GO:0006928,GO:0006996,GO:0007010,GO:0007015,GO:0007017,GO:0007018,GO:0007049,GO:0007097,GO:0008144,GO:0008150,GO:…	-	ko:K10352	ko04530,map04530	-	-	-	ko00000,ko00001,ko04147,ko04812	-	-	-	Myosin_N,Myosin_head,Myosin_tail_1
APM_000569	4.70252	0.00169355	0.059415	TRINITY_DN15602_c1_g2_i1
APM_000579	3.48599	0.00467003	0.0918998	TRINITY_DN2544_c0_g1_i1	I	Beta-ketoacyl synthase	-	-	-	-	-	-	-	-	-	-	-	-	ADH_zinc_N,Acyl_transf_1,KAsynt_C_assoc,KR,Ketoacyl-synt_C,PP-binding,PS-DH,ketoacyl-synt
APM_000583	6.67093	8.6e-05	0.0250617	TRINITY_DN15823_c0_g1_i1	T	OPT family Small oligopeptide transporter	-	GO:0003674,GO:0005215,GO:0005575,GO:0005622,GO:0005623,GO:0005737,GO:0005794,GO:0005886,GO:0005887,GO:0006810,GO:0006857,GO:0008150,GO:0012505,GO:0015833,GO:0016020,GO:0016021,GO:0022857,GO:0031224,GO:0031226,GO:0035672,GO:0035673,GO:0042886,GO:0042887,GO:0043226,GO:0043227,GO:0043229,GO:0043231,GO:0044424,GO:0044425,GO:0044444,GO:0044459,GO:0044464,GO:0051179,GO:0051234,GO:0055085,GO:0071702,GO:…	-	-	-	-	-	-	-	-	-	-	OPT
APM_000590	4.34638	0.00249617	0.0715079	TRINITY_DN8028_c0_g1_i1	-	-	-	-	-	-	-	-	-	-	-	-	-	-	-
APM_000593	2.15476	0.00443523	0.0917579	TRINITY_DN16003_c0_g3_i1	Q	l-aminoadipate-semialdehyde dehydrogenase	LYS2	GO:0003674,GO:0003824,GO:0004043,GO:0005575,GO:0005622,GO:0005623,GO:0005737,GO:0006082,GO:0006520,GO:0006553,GO:0006807,GO:0008150,GO:0008152,GO:0008652,GO:0009058,GO:0009066,GO:0009067,GO:0009085,GO:0009987,GO:0016053,GO:0016491,GO:0016620,GO:0016903,GO:0019752,GO:0019878,GO:0043436,GO:0044237,GO:0044238,GO:0044249,GO:0044281,GO:0044283,GO:0044424,GO:0044464,GO:0046394,GO:0055114,GO:0071704,GO:…	1.2.1.95	ko:K00143	ko00300,ko01100,ko01110,ko01130,ko01230,map00300,map01100,map01110,map01130,map01230	M00030	R03098,R04390,R04863,R11679	RC00039,RC00043,RC00070,RC00080,RC00184,RC02816	ko00000,ko00001,ko00002,ko01000	-	-	iMM904.YBR115C,iND750.YBR115C	AMP-binding,AMP-binding_C,Condensation,NAD_binding_4,PP-binding
APM_000636	5.01501	0.000446221	0.0357625	TRINITY_DN5698_c0_g1_i1	H	homoserine O-acetyltransferase	cys2	GO:0000096,GO:0000097,GO:0003674,GO:0003824,GO:0004414,GO:0006082,GO:0006520,GO:0006534,GO:0006535,GO:0006555,GO:0006563,GO:0006790,GO:0006807,GO:0008150,GO:0008152,GO:0008374,GO:0008652,GO:0009001,GO:0009058,GO:0009066,GO:0009069,GO:0009070,GO:0009987,GO:0016053,GO:0016407,GO:0016412,GO:0016413,GO:0016740,GO:0016746,GO:0016747,GO:0019344,GO:0019752,GO:0043436,GO:0044237,GO:0044238,GO:0044249,GO:…	2.3.1.31	ko:K00641	ko00270,ko01100,ko01130,map00270,map01100,map01130	-	R01776	RC00004,RC00041	ko00000,ko00001,ko01000	-	-	-	Abhydrolase_1
APM_000637	3.55781	0.00394249	0.0872695	TRINITY_DN12708_c0_g1_i1	S	Poly(ADP-ribose) polymerase and DNA-Ligase Zn-finger region	-	-	-	-	-	-	-	-	-	-	-	-	zf-PARP
APM_000698	3.97157	0.00256817	0.0724787	TRINITY_DN10186_c0_g1_i1
APM_000718	4.82082	0.00291525	0.0755205	TRINITY_DN12947_c0_g2_i1	O	assists the folding of proteins upon ATP hydrolysis	CCT7	GO:0003674,GO:0005488,GO:0005515,GO:0005575,GO:0005622,GO:0005623,GO:0005737,GO:0005829,GO:0005832,GO:0005856,GO:0006457,GO:0006458,GO:0008150,GO:0009987,GO:0032991,GO:0043226,GO:0043228,GO:0043229,GO:0043232,GO:0044183,GO:0044424,GO:0044444,GO:0044445,GO:0044464,GO:0051082,GO:0061077,GO:0101031	-	ko:K09499	-	-	-	-	ko00000,ko03110,ko04147	-	-	-	Cpn60_TCP1
APM_000720	5.08122	0.000593075	0.0402615	TRINITY_DN9938_c0_g1_i2	G	Belongs to the glycosyl hydrolase 5 (cellulase A) family	-	-	3.2.1.4	ko:K01179	ko00500,ko01100,map00500,map01100	-	R06200,R11307,R11308	-	ko00000,ko00001,ko01000	-	GH5,GH9	-	CBM_1,Cellulase
APM_000730	3.71621	0.0030965	0.0776376	TRINITY_DN23007_c0_g1_i1	U	structural constituent of cell wall	-	-	-	-	-	-	-	-	-	-	-	-	-
APM_000751	4.48805	0.00156986	0.057826	TRINITY_DN12529_c0_g1_i1	S	anucleate primary sterigmata protein b	-	GO:0000003,GO:0000018,GO:0000070,GO:0000226,GO:0000278,GO:0000280,GO:0000741,GO:0000742,GO:0000746,GO:0000747,GO:0000819,GO:0000923,GO:0003674,GO:0005488,GO:0005515,GO:0005516,GO:0005575,GO:0005622,GO:0005623,GO:0005634,GO:0005737,GO:0005815,GO:0005816,GO:0005824,GO:0005825,GO:0005856,GO:0006282,GO:0006810,GO:0006928,GO:0006996,GO:0006997,GO:0007010,GO:0007017,GO:0007018,GO:0007020,GO:0007049,GO:…	-	ko:K15267	-	-	-	-	ko00000,ko03009	-	-	-	Cnn_1N,Mto2_bdg
APM_000755	3.91201	0.00220566	0.0666924	TRINITY_DN10421_c0_g1_i1	-	-	-	-	-	-	-	-	-	-	-	-	-	-	-
APM_000774	5.77919	0.00311688	0.0777974	TRINITY_DN15706_c0_g1_i1
APM_000781	4.55314	0.000244464	0.0315204	TRINITY_DN13785_c0_g2_i2	T	Organic solute transporter Ostalpha	-	-	-	-	-	-	-	-	-	-	-	-	Solute_trans_a
APM_000816	4.2103	0.00118296	0.0516794	TRINITY_DN15547_c0_g3_i1	-	-	-	-	-	-	-	-	-	-	-	-	-	-	-
APM_000821	6.41275	3.81e-05	0.0225416	TRINITY_DN15763_c0_g1_i1	Q	Enoyl-(Acyl carrier protein) reductase	-	-	-	-	-	-	-	-	-	-	-	-	adh_short
APM_000849	3.43758	0.00493656	0.0946343	TRINITY_DN2612_c0_g1_i1
APM_000852	6.2437	0.000100469	0.0256501	TRINITY_DN12366_c0_g1_i1	E	Glycosyl hydrolase 36 superfamily, catalytic domain	-	GO:0000272,GO:0003674,GO:0003824,GO:0005975,GO:0005976,GO:0006073,GO:0008150,GO:0008152,GO:0009056,GO:0009057,GO:0009251,GO:0009987,GO:0016052,GO:0016740,GO:0016757,GO:0016758,GO:0030243,GO:0030245,GO:0043170,GO:0044042,GO:0044237,GO:0044238,GO:0044247,GO:0044248,GO:0044260,GO:0044262,GO:0044264,GO:0044275,GO:0051273,GO:0051275,GO:0071704,GO:1901575	2.4.1.321	ko:K18786	-	-	R10832	RC00397	ko00000,ko01000	-	-	-	Glyco_hydro_36,Glyco_transf_36
APM_000854	4.55286	0.00116285	0.0512721	TRINITY_DN7426_c0_g1_i1	G	Glycosyl hydrolases family 16	CRH1	GO:0000131,GO:0003674,GO:0003824,GO:0005575,GO:0005576,GO:0005618,GO:0005622,GO:0005623,GO:0005886,GO:0005975,GO:0005976,GO:0006022,GO:0006030,GO:0006037,GO:0006040,GO:0006807,GO:0008150,GO:0008152,GO:0009277,GO:0009986,GO:0009987,GO:0010383,GO:0016020,GO:0016043,GO:0016740,GO:0016757,GO:0017144,GO:0030312,GO:0030445,GO:0030446,GO:0031224,GO:0031225,GO:0031226,GO:0031505,GO:0043170,GO:0044036,GO:…	3.2.1.73	ko:K01216	-	-	-	-	ko00000,ko01000	-	-	-	Glyco_hydro_16
APM_000856	4.9601	0.000431113	0.0353336	TRINITY_DN15302_c0_g3_i2
APM_000873	5.41516	0.000259611	0.0321213	TRINITY_DN22910_c0_g1_i1	Q	ABC transporter	-	GO:0000322,GO:0000323,GO:0000324,GO:0000329,GO:0003674,GO:0003824,GO:0005215,GO:0005575,GO:0005622,GO:0005623,GO:0005737,GO:0005773,GO:0005774,GO:0006810,GO:0008150,GO:0015399,GO:0015405,GO:0016020,GO:0016021,GO:0016462,GO:0016787,GO:0016817,GO:0016818,GO:0016887,GO:0017111,GO:0022804,GO:0022857,GO:0031090,GO:0031224,GO:0042623,GO:0042626,GO:0043226,GO:0043227,GO:0043229,GO:0043231,GO:0043492,GO:…	-	-	-	-	-	-	-	-	-	-	ABC2_membrane,ABC_tran
APM_000873	3.86061	0.00219372	0.0665709	TRINITY_DN50526_c0_g1_i1	Q	ABC transporter	-	GO:0000322,GO:0000323,GO:0000324,GO:0000329,GO:0003674,GO:0003824,GO:0005215,GO:0005575,GO:0005622,GO:0005623,GO:0005737,GO:0005773,GO:0005774,GO:0006810,GO:0008150,GO:0015399,GO:0015405,GO:0016020,GO:0016021,GO:0016462,GO:0016787,GO:0016817,GO:0016818,GO:0016887,GO:0017111,GO:0022804,GO:0022857,GO:0031090,GO:0031224,GO:0042623,GO:0042626,GO:0043226,GO:0043227,GO:0043229,GO:0043231,GO:0043492,GO:…	-	-	-	-	-	-	-	-	-	-	ABC2_membrane,ABC_tran
APM_000899	5.16853	0.000843858	0.0448826	TRINITY_DN4546_c0_g1_i1	-	-	-	-	-	-	-	-	-	-	-	-	-	-	-
APM_000903	3.38056	0.00471461	0.0923507	TRINITY_DN21458_c0_g1_i1	S	Heterokaryon incompatibility protein (HET)	-	-	-	-	-	-	-	-	-	-	-	-	HET
APM_000917	3.38685	0.00546168	0.0996209	TRINITY_DN48421_c0_g1_i1
APM_000924	4.89932	0.000377214	0.0341733	TRINITY_DN6847_c0_g2_i1	BK	Transcriptional activator SPT7	SPT7	GO:0000003,GO:0000123,GO:0000124,GO:0000228,GO:0000746,GO:0000747,GO:0000785,GO:0000790,GO:0003674,GO:0005198,GO:0005575,GO:0005622,GO:0005623,GO:0005634,GO:0005654,GO:0005694,GO:0005737,GO:0005739,GO:0006325,GO:0006338,GO:0006355,GO:0006357,GO:0006464,GO:0006473,GO:0006475,GO:0006807,GO:0006996,GO:0008150,GO:0008152,GO:0009889,GO:0009987,GO:0010468,GO:0010556,GO:0016043,GO:0016569,GO:0016570,GO:…	-	ko:K11359	-	-	-	-	ko00000,ko03021,ko03036	-	-	-	Bromo_TP,Bromodomain
APM_000925	4.77874	0.00234235	0.0693847	TRINITY_DN22285_c0_g1_i1	H	Interconversion of serine and glycine	SHM2	GO:0001505,GO:0003674,GO:0003824,GO:0004372,GO:0005575,GO:0005622,GO:0005623,GO:0005737,GO:0005886,GO:0005937,GO:0006082,GO:0006520,GO:0006544,GO:0006563,GO:0006730,GO:0006807,GO:0008150,GO:0008152,GO:0009069,GO:0009987,GO:0016020,GO:0016740,GO:0016741,GO:0016742,GO:0017144,GO:0019752,GO:0030427,GO:0042133,GO:0042995,GO:0043332,GO:0043436,GO:0044237,GO:0044238,GO:0044281,GO:0044424,GO:0044463,GO:…	2.1.2.1	ko:K00600	ko00260,ko00460,ko00630,ko00670,ko00680,ko01100,ko01110,ko01120,ko01130,ko01200,ko01230,ko01523,map00260,map00460,map00630,map00670,map00680,map01100,map01110,map01120,map01130,map01200,map01230,map01523	M00140,M00141,M00346,M00532	R00945,R09099	RC00022,RC00112,RC01583,RC02958	ko00000,ko00001,ko00002,ko01000	-	-	-	SHMT
APM_000944	3.91621	0.0019382	0.0630648	TRINITY_DN15471_c0_g5_i1	L	DNA topoisomerase	TOP1	GO:0000018,GO:0000019,GO:0000070,GO:0000183,GO:0000228,GO:0000278,GO:0000280,GO:0000785,GO:0000790,GO:0000819,GO:0003674,GO:0003676,GO:0003677,GO:0003824,GO:0003916,GO:0003917,GO:0005488,GO:0005575,GO:0005622,GO:0005623,GO:0005634,GO:0005657,GO:0005694,GO:0005730,GO:0005737,GO:0005829,GO:0006139,GO:0006259,GO:0006260,GO:0006261,GO:0006265,GO:0006271,GO:0006323,GO:0006325,GO:0006333,GO:0006338,GO:…	5.99.1.2	ko:K03163	-	-	-	-	ko00000,ko01000,ko03032	-	-	-	Topo_C_assoc,Topoisom_I,Topoisom_I_N
APM_000955	5.1973	0.000293062	0.0327662	TRINITY_DN12780_c0_g2_i1	S	C6 finger	-	-	-	-	-	-	-	-	-	-	-	-	Zn_clus
APM_000958	3.15707	0.0049385	0.0946343	TRINITY_DN27798_c0_g1_i1	U	ER-derived vesicles protein ERV29	ERV29	GO:0003674,GO:0005488,GO:0005515,GO:0005575,GO:0005622,GO:0005623,GO:0005737,GO:0005783,GO:0005789,GO:0005798,GO:0006810,GO:0006888,GO:0008150,GO:0012505,GO:0016020,GO:0016021,GO:0016192,GO:0030134,GO:0030135,GO:0030674,GO:0031224,GO:0031410,GO:0031982,GO:0031984,GO:0042175,GO:0043226,GO:0043227,GO:0043229,GO:0043231,GO:0044422,GO:0044424,GO:0044425,GO:0044432,GO:0044444,GO:0044446,GO:0044464,GO:…	-	ko:K20369	-	-	-	-	ko00000,ko04131	-	-	-	SURF4
APM_000960	3.55249	0.00503501	0.0954994	TRINITY_DN3955_c0_g3_i1	S	pH-response regulator protein palC	-	GO:0000815,GO:0005575,GO:0005622,GO:0005623,GO:0005737,GO:0005768,GO:0005886,GO:0006082,GO:0006790,GO:0006807,GO:0008150,GO:0008152,GO:0009058,GO:0009268,GO:0009308,GO:0009628,GO:0009889,GO:0009891,GO:0009893,GO:0009987,GO:0010008,GO:0010565,GO:0012505,GO:0016020,GO:0016053,GO:0016999,GO:0017000,GO:0017144,GO:0018130,GO:0019222,GO:0019748,GO:0019752,GO:0030653,GO:0030654,GO:0031090,GO:0031323,GO:…	-	ko:K14650	ko03022,ko05168,map03022,map05168	-	-	-	ko00000,ko00001,ko03021	-	-	-	BRO1
APM_000962	3.99417	0.00411369	0.0893684	TRINITY_DN321_c0_g1_i1	Q	fumarylacetoacetate hydrolase	-	-	-	-	-	-	-	-	-	-	-	-	FAA_hydrolase
APM_000963	3.46359	0.00468008	0.0920427	TRINITY_DN13815_c0_g1_i1	Q	NAD(P)H-binding	-	-	-	-	-	-	-	-	-	-	-	-	adh_short
APM_000972	5.84905	7.65e-05	0.0247651	TRINITY_DN14829_c0_g1_i1	S	Sel1-like repeats.	-	-	-	-	-	-	-	-	-	-	-	-	Sel1
APM_000973	2.80685	0.000352088	0.0337176	TRINITY_DN15486_c0_g1_i2	K	bZIP transcription factor	-	-	-	-	-	-	-	-	-	-	-	-	bZIP_1,bZIP_2,bZIP_Maf
APM_000973	4.60002	0.000588315	0.0402615	TRINITY_DN16872_c0_g2_i1	K	bZIP transcription factor	-	-	-	-	-	-	-	-	-	-	-	-	bZIP_1,bZIP_2,bZIP_Maf
APM_000980	3.6143	0.00318526	0.0787597	TRINITY_DN13729_c0_g2_i1	E	ATP phosphoribosyltransferase	HIS1	GO:0000105,GO:0003674,GO:0003824,GO:0003879,GO:0006082,GO:0006520,GO:0006547,GO:0006725,GO:0006807,GO:0008150,GO:0008152,GO:0008652,GO:0009058,GO:0009987,GO:0016053,GO:0016740,GO:0016757,GO:0016763,GO:0018130,GO:0019438,GO:0019752,GO:0034641,GO:0043436,GO:0044237,GO:0044238,GO:0044249,GO:0044281,GO:0044283,GO:0046394,GO:0046483,GO:0052803,GO:0071704,GO:1901360,GO:1901362,GO:1901564,GO:1901566,GO:…	2.4.2.17	ko:K00765	ko00340,ko01100,ko01110,ko01230,map00340,map01100,map01110,map01230	M00026	R01071	RC02819,RC03200	ko00000,ko00001,ko00002,ko01000	-	-	-	HisG,HisG_C
APM_000981	3.52341	0.0038138	0.0860047	TRINITY_DN4928_c0_g1_i1	G	Sucrose transport protein	-	GO:0003674,GO:0005215,GO:0005351,GO:0005363,GO:0005364,GO:0005402,GO:0005575,GO:0005623,GO:0005886,GO:0005887,GO:0006810,GO:0006811,GO:0006812,GO:0008150,GO:0008324,GO:0008506,GO:0008515,GO:0008643,GO:0009669,GO:0015075,GO:0015077,GO:0015078,GO:0015144,GO:0015154,GO:0015157,GO:0015291,GO:0015293,GO:0015294,GO:0015295,GO:0015318,GO:0015672,GO:0015766,GO:0015768,GO:0015770,GO:0015772,GO:0016020,GO:…	-	ko:K15378	-	-	-	-	ko00000,ko02000	2.A.2.4,2.A.2.6	-	-	MFS_2
APM_000985	3.06903	0.00457462	0.091874	TRINITY_DN9277_c0_g1_i1	T	rho guanyl nucleotide exchange	-	GO:0000278,GO:0000281,GO:0000910,GO:0000935,GO:0003674,GO:0005085,GO:0005088,GO:0005089,GO:0005488,GO:0005515,GO:0005575,GO:0005622,GO:0005623,GO:0005737,GO:0005826,GO:0005856,GO:0005938,GO:0007049,GO:0007154,GO:0007165,GO:0007264,GO:0007265,GO:0007266,GO:0007346,GO:0008104,GO:0008150,GO:0008360,GO:0009987,GO:0010324,GO:0010564,GO:0010638,GO:0015629,GO:0016043,GO:0017016,GO:0017048,GO:0019899,GO:…	-	ko:K20705	-	-	-	-	ko00000,ko04131	-	-	-	BAR,RhoGEF
APM_000990	3.39083	0.00118518	0.0517309	TRINITY_DN15177_c0_g1_i1	E	5-oxoprolinase	-	GO:0003674,GO:0003824,GO:0005575,GO:0005622,GO:0005623,GO:0005737,GO:0005829,GO:0006518,GO:0006575,GO:0006749,GO:0006790,GO:0006807,GO:0008150,GO:0008152,GO:0009636,GO:0009987,GO:0016787,GO:0016810,GO:0016812,GO:0017168,GO:0034641,GO:0042221,GO:0043603,GO:0044237,GO:0044424,GO:0044444,GO:0044464,GO:0050896,GO:0051186,GO:0051716,GO:0070887,GO:0071704,GO:0097237,GO:0098754,GO:1901564,GO:1990748	3.5.2.9	ko:K01469	ko00480,map00480	-	R00251	RC00553	ko00000,ko00001,ko01000	-	-	-	Hydant_A_N,Hydantoinase_A,Hydantoinase_B
APM_000990	4.85605	0.00036088	0.0337254	TRINITY_DN17012_c0_g5_i1	E	5-oxoprolinase	-	GO:0003674,GO:0003824,GO:0005575,GO:0005622,GO:0005623,GO:0005737,GO:0005829,GO:0006518,GO:0006575,GO:0006749,GO:0006790,GO:0006807,GO:0008150,GO:0008152,GO:0009636,GO:0009987,GO:0016787,GO:0016810,GO:0016812,GO:0017168,GO:0034641,GO:0042221,GO:0043603,GO:0044237,GO:0044424,GO:0044444,GO:0044464,GO:0050896,GO:0051186,GO:0051716,GO:0070887,GO:0071704,GO:0097237,GO:0098754,GO:1901564,GO:1990748	3.5.2.9	ko:K01469	ko00480,map00480	-	R00251	RC00553	ko00000,ko00001,ko01000	-	-	-	Hydant_A_N,Hydantoinase_A,Hydantoinase_B
APM_001007	3.86854	0.00373153	0.0853255	TRINITY_DN13415_c0_g5_i1	U	receptor beta subunit	-	GO:0000166,GO:0001882,GO:0001883,GO:0003674,GO:0003824,GO:0003924,GO:0005047,GO:0005488,GO:0005525,GO:0005575,GO:0005622,GO:0005623,GO:0005737,GO:0005783,GO:0005785,GO:0005789,GO:0005791,GO:0006605,GO:0006612,GO:0006613,GO:0006614,GO:0006810,GO:0006886,GO:0008104,GO:0008150,GO:0012505,GO:0015031,GO:0015833,GO:0016020,GO:0016021,GO:0016462,GO:0016787,GO:0016817,GO:0016818,GO:0017076,GO:0017111,GO:…	-	ko:K12272	ko03060,map03060	-	-	-	ko00000,ko00001,ko02044,ko04031	3.A.5.8	-	-	SRPRB
APM_001008	6.08912	5.65e-05	0.0241542	TRINITY_DN12323_c0_g1_i1	O	Belongs to the DHHC palmitoyltransferase family	AKR1	GO:0000322,GO:0000323,GO:0000324,GO:0000329,GO:0003674,GO:0003824,GO:0005575,GO:0005622,GO:0005623,GO:0005737,GO:0005773,GO:0005774,GO:0005794,GO:0006464,GO:0006497,GO:0006605,GO:0006612,GO:0006807,GO:0006810,GO:0006886,GO:0008104,GO:0008150,GO:0008152,GO:0008277,GO:0009058,GO:0009059,GO:0009966,GO:0009987,GO:0010646,GO:0010969,GO:0012505,GO:0015031,GO:0015833,GO:0016020,GO:0016021,GO:0016409,GO:…	2.3.1.225	ko:K20032	-	-	-	-	ko00000,ko01000,ko04131	9.B.37.1,9.B.37.3	-	-	Ank,Ank_2,Ank_3,Ank_4,Ank_5,DHHC
APM_001010	4.69027	0.000684914	0.0418193	TRINITY_DN11732_c0_g1_i1	J	cell wall anchor	-	-	-	-	-	-	-	-	-	-	-	-	-
APM_001013	2.30552	0.00446856	0.091874	TRINITY_DN10066_c0_g1_i1	A	KH domain RNA-binding protein	HEK2	GO:0000228,GO:0000723,GO:0000781,GO:0000784,GO:0000932,GO:0001932,GO:0001933,GO:0003674,GO:0003676,GO:0003723,GO:0003729,GO:0003730,GO:0005488,GO:0005575,GO:0005622,GO:0005623,GO:0005634,GO:0005694,GO:0005737,GO:0006139,GO:0006259,GO:0006278,GO:0006403,GO:0006725,GO:0006807,GO:0006996,GO:0007004,GO:0008150,GO:0008152,GO:0008298,GO:0009058,GO:0009059,GO:0009892,GO:0009893,GO:0009894,GO:0009895,GO:…	-	ko:K18738	-	-	-	-	ko00000,ko03019	-	-	-	KH_1
APM_001017	4.8836	0.000658492	0.0414656	TRINITY_DN12449_c0_g1_i1	S	reductase	-	-	-	-	-	-	-	-	-	-	-	-	Aldo_ket_red
APM_001020	3.4852	0.00531209	0.0980409	TRINITY_DN6367_c0_g1_i1	S	Sphingolipid C9-methyltransferase	-	-	-	ko:K20288	-	-	-	-	ko00000,ko04131	-	-	-	Vps51
APM_001021	5.41414	0.000154607	0.027773	TRINITY_DN40809_c0_g1_i1	I	isomerase	ECI1	GO:0003674,GO:0003824,GO:0004165,GO:0005575,GO:0005622,GO:0005623,GO:0005737,GO:0005777,GO:0005782,GO:0006082,GO:0006629,GO:0006631,GO:0006635,GO:0008150,GO:0008152,GO:0009056,GO:0009062,GO:0009987,GO:0016042,GO:0016054,GO:0016853,GO:0016860,GO:0016863,GO:0019395,GO:0019752,GO:0030258,GO:0031907,GO:0031974,GO:0032787,GO:0034440,GO:0042579,GO:0043226,GO:0043227,GO:0043229,GO:0043231,GO:0043233,GO:…	5.3.3.8	ko:K13239	ko00071,ko04146,map00071,map04146	-	R04756	RC01078	ko00000,ko00001,ko01000	-	-	iMM904.YOR180C	ECH_1
APM_001037	4.67612	0.000847429	0.0449737	TRINITY_DN4808_c0_g1_i1	-	-	-	-	-	-	-	-	-	-	-	-	-	-	CorA
APM_001046	5.68429	0.000108508	0.0260345	TRINITY_DN15288_c0_g2_i1	S	Membrane-associated proteins in eicosanoid and glutathione metabolism	-	-	-	-	-	-	-	-	-	-	-	-	MAPEG
APM_001070	4.63218	0.000532311	0.0384627	TRINITY_DN11327_c0_g4_i1	T	Neutral alkaline nonlysosomal ceramidase	-	-	3.5.1.23	ko:K12349	ko00600,ko01100,ko04071,map00600,map01100,map04071	M00099	R01494	RC00064,RC00328	ko00000,ko00001,ko00002,ko01000	-	-	-	Ceramidase_alk,Ceramidse_alk_C
APM_001082	4.39838	0.000858279	0.0452697	TRINITY_DN853_c0_g1_i1	E	alpha/beta hydrolase fold	-	-	2.3.1.31	ko:K00641	ko00270,ko01100,ko01130,map00270,map01100,map01130	-	R01776	RC00004,RC00041	ko00000,ko00001,ko01000	-	-	-	Abhydrolase_1
APM_001096	5.09803	0.000252946	0.0319495	TRINITY_DN1733_c0_g1_i1	-	-	-	-	-	-	-	-	-	-	-	-	-	-	-
APM_001101	4.19131	0.00128368	0.0539417	TRINITY_DN847_c0_g1_i1	A	RNA helicase	-	GO:0000349,GO:0000375,GO:0000377,GO:0000393,GO:0000398,GO:0003674,GO:0003676,GO:0003723,GO:0003724,GO:0003824,GO:0004004,GO:0004386,GO:0005488,GO:0005575,GO:0005622,GO:0005623,GO:0005737,GO:0006139,GO:0006396,GO:0006397,GO:0006725,GO:0006807,GO:0008026,GO:0008150,GO:0008152,GO:0008186,GO:0008380,GO:0009987,GO:0010467,GO:0016043,GO:0016070,GO:0016071,GO:0016074,GO:0016462,GO:0016787,GO:0016817,GO:…	3.6.4.13	ko:K12813,ko:K12814	ko03040,map03040	-	-	-	ko00000,ko00001,ko01000,ko03041	-	-	-	DEAD,HA2,Helicase_C,OB_NTP_bind
APM_001102	4.54527	0.000645329	0.0412582	TRINITY_DN35215_c0_g1_i1	-	-	-	-	-	-	-	-	-	-	-	-	-	-	-
APM_001123	5.35031	0.000172565	0.0287445	TRINITY_DN15154_c0_g1_i1	S	pci domain-containing protein	-	-	-	-	-	-	-	-	-	-	-	-	-
APM_001130	4.48053	0.00214765	0.0660249	TRINITY_DN14159_c0_g1_i7	G	Belongs to the glycosyl hydrolase 47 family	-	-	3.2.1.113	ko:K01230	ko00510,ko00513,ko01100,ko04141,map00510,map00513,map01100,map04141	M00073,M00074	R05982,R06722	-	ko00000,ko00001,ko00002,ko01000,ko04131	-	GH47	-	Glyco_hydro_47
APM_001132	3.84114	0.00212594	0.0657101	TRINITY_DN11937_c0_g2_i1	U	Adaptins are components of the adaptor complexes which link clathrin to receptors in coated vesicles. Clathrin-associated protein complexes are believed to interact with the cytoplasmic tails of membrane proteins, leading to their selection and concentration	APL2	GO:0003674,GO:0005488,GO:0005515,GO:0005575,GO:0005622,GO:0005623,GO:0005737,GO:0005768,GO:0005794,GO:0005798,GO:0005829,GO:0006810,GO:0006886,GO:0006892,GO:0006896,GO:0007034,GO:0008104,GO:0008150,GO:0012505,GO:0012506,GO:0012510,GO:0015031,GO:0015833,GO:0016020,GO:0016192,GO:0016197,GO:0030117,GO:0030118,GO:0030119,GO:0030120,GO:0030121,GO:0030125,GO:0030130,GO:0030131,GO:0030133,GO:0030135,GO:…	-	-	-	-	-	-	-	-	-	-	Adaptin_N
APM_001147	4.93444	0.000457299	0.0359682	TRINITY_DN11734_c0_g3_i1
APM_001160	3.86684	0.00216089	0.0661648	TRINITY_DN8086_c0_g3_i1	O	Proteasome subunit alpha type	PRE10	GO:0000502,GO:0003674,GO:0003676,GO:0003723,GO:0003729,GO:0005488,GO:0005575,GO:0005622,GO:0005623,GO:0005634,GO:0005737,GO:0005829,GO:0005839,GO:0006508,GO:0006511,GO:0006807,GO:0007088,GO:0007346,GO:0008150,GO:0008152,GO:0009056,GO:0009057,GO:0009896,GO:0009987,GO:0010498,GO:0010499,GO:0010564,GO:0010638,GO:0010965,GO:0012505,GO:0016020,GO:0019538,GO:0019773,GO:0019941,GO:0030071,GO:0030163,GO:…	3.4.25.1	ko:K02727	ko03050,map03050	M00337,M00340	-	-	ko00000,ko00001,ko00002,ko01000,ko01002,ko03051	-	-	-	Proteasome,Proteasome_A_N
APM_001176	4.4892	0.00069377	0.0418471	TRINITY_DN16602_c0_g1_i1	T	Histidine kinase	SLN1	GO:0000155,GO:0000156,GO:0000160,GO:0000161,GO:0000165,GO:0001932,GO:0001933,GO:0002831,GO:0002833,GO:0003674,GO:0003824,GO:0004672,GO:0004673,GO:0004888,GO:0005034,GO:0005575,GO:0005623,GO:0005886,GO:0005887,GO:0006464,GO:0006468,GO:0006469,GO:0006793,GO:0006796,GO:0006807,GO:0006950,GO:0006970,GO:0007154,GO:0007165,GO:0007231,GO:0007234,GO:0008150,GO:0008152,GO:0009607,GO:0009628,GO:0009892,GO:…	2.7.13.3	ko:K11231,ko:K19691	ko02020,ko04011,ko04139,map02020,map04011,map04139	M00516	-	-	ko00000,ko00001,ko00002,ko01000,ko01001,ko02022	-	-	-	HATPase_c,HisKA,Response_reg
APM_001181	5.59677	0.000354828	0.0337254	TRINITY_DN15980_c0_g1_i2	-	-	-	-	-	-	-	-	-	-	-	-	-	-	-
APM_001182	5.59677	0.000354828	0.0337254	TRINITY_DN15980_c0_g1_i2	S	4-carboxymuconolactone decarboxylase	-	-	-	-	-	-	-	-	-	-	-	-	CMD
APM_001195	3.68622	0.00370807	0.0851279	TRINITY_DN5846_c0_g1_i1	BD	Histone h1-binding protein	-	GO:0000123,GO:0000228,GO:0000785,GO:0000790,GO:0003674,GO:0005488,GO:0005515,GO:0005575,GO:0005622,GO:0005623,GO:0005634,GO:0005654,GO:0005694,GO:0006323,GO:0006325,GO:0006333,GO:0006334,GO:0006336,GO:0006338,GO:0006342,GO:0006348,GO:0006355,GO:0006464,GO:0006473,GO:0006475,GO:0006807,GO:0006996,GO:0008150,GO:0008152,GO:0009889,GO:0009890,GO:0009892,GO:0009987,GO:0010468,GO:0010556,GO:0010558,GO:…	-	ko:K11372	-	-	-	-	ko00000,ko03036	-	-	-	SHNi-TPR
APM_001197	5.32241	0.000409578	0.0348202	TRINITY_DN8801_c0_g1_i2	T	CELL division control protein	CDC15	GO:0000003,GO:0000212,GO:0000226,GO:0000278,GO:0000281,GO:0000910,GO:0000912,GO:0000915,GO:0001932,GO:0001934,GO:0003674,GO:0003824,GO:0004672,GO:0004674,GO:0005575,GO:0005622,GO:0005623,GO:0005737,GO:0005815,GO:0005816,GO:0005829,GO:0005856,GO:0005933,GO:0005935,GO:0006464,GO:0006468,GO:0006793,GO:0006796,GO:0006807,GO:0006950,GO:0006996,GO:0007010,GO:0007017,GO:0007049,GO:0007051,GO:0007088,GO:…	2.7.11.1	ko:K06683	ko04111,ko04113,ko04392,map04111,map04113,map04392	-	-	-	ko00000,ko00001,ko01000	-	-	-	C1_1,CH,Pkinase
APM_001198	4.64519	0.000509376	0.0377972	TRINITY_DN22542_c0_g1_i1	-	-	-	-	-	-	-	-	-	-	-	-	-	-	-
APM_001209	3.77043	0.00233385	0.0692578	TRINITY_DN13771_c0_g2_i5	-	-	-	-	-	-	-	-	-	-	-	-	-	-	-
APM_001224	3.24932	0.000884717	0.0459003	TRINITY_DN21535_c0_g1_i1	S	Transcriptional repressor	TUP1	GO:0000003,GO:0000122,GO:0000228,GO:0000429,GO:0000430,GO:0000433,GO:0000785,GO:0000790,GO:0000988,GO:0000989,GO:0001076,GO:0001191,GO:0001196,GO:0001198,GO:0003006,GO:0003674,GO:0005488,GO:0005515,GO:0005543,GO:0005575,GO:0005622,GO:0005623,GO:0005634,GO:0005654,GO:0005694,GO:0006323,GO:0006325,GO:0006333,GO:0006338,GO:0006342,GO:0006355,GO:0006357,GO:0006950,GO:0006970,GO:0006996,GO:0007154,GO:…	-	ko:K06666	ko04011,ko04111,map04011,map04111	-	-	-	ko00000,ko00001,ko03021	-	-	-	Tup_N,WD40
APM_001231	5.69299	0.000100961	0.0256501	TRINITY_DN10096_c0_g3_i1	Z	gelsolin repeat protein	-	-	-	-	-	-	-	-	-	-	-	-	DUF4045,Gelsolin
APM_001237	4.34283	0.00148523	0.0564548	TRINITY_DN17148_c0_g1_i8	F	Acetate kinase	-	-	2.7.2.1	ko:K00925	ko00430,ko00620,ko00640,ko00680,ko00720,ko01100,ko01120,ko01200,map00430,map00620,map00640,map00680,map00720,map01100,map01120,map01200	M00357,M00579	R00315,R01353	RC00002,RC00043	ko00000,ko00001,ko00002,ko01000	-	-	-	Acetate_kinase
APM_001266	3.65036	0.00328132	0.0796887	TRINITY_DN13569_c0_g1_i2	H	Required for the formation of a threonylcarbamoyl group on adenosine at position 37 (t(6)A37) in mitochondrial tRNAs that read codons beginning with adenine. Probably involved in the transfer of the threonylcarbamoyl moiety of threonylcarbamoyl-AMP (TC-AMP) to the N6 group of A37. Involved in mitochondrial genome maintenance	QRI7	GO:0000408,GO:0000959,GO:0000963,GO:0002949,GO:0003674,GO:0003824,GO:0004175,GO:0004252,GO:0005488,GO:0005575,GO:0005622,GO:0005623,GO:0005737,GO:0005739,GO:0006139,GO:0006396,GO:0006399,GO:0006400,GO:0006508,GO:0006725,GO:0006807,GO:0008033,GO:0008150,GO:0008152,GO:0008233,GO:0008236,GO:0008270,GO:0009451,GO:0009987,GO:0010467,GO:0016070,GO:0016787,GO:0017171,GO:0019538,GO:0032991,GO:0034470,GO:…	2.3.1.234	ko:K01409	-	-	R10648	RC00070,RC00416	ko00000,ko01000,ko03016	-	-	-	Peptidase_M22
APM_001268	3.9319	0.00126692	0.0535331	TRINITY_DN10632_c0_g1_i1	G	Major Facilitator Superfamily	-	-	-	-	-	-	-	-	-	-	-	-	MFS_1
APM_001279	5.3665	0.000173161	0.028756	TRINITY_DN12715_c0_g1_i1	I	Belongs to the diphosphomevalonate decarboxylase family	MVD1	GO:0003674,GO:0003824,GO:0004163,GO:0005575,GO:0005622,GO:0005623,GO:0005737,GO:0005829,GO:0006066,GO:0006084,GO:0006139,GO:0006163,GO:0006629,GO:0006637,GO:0006644,GO:0006694,GO:0006696,GO:0006720,GO:0006725,GO:0006732,GO:0006753,GO:0006790,GO:0006793,GO:0006796,GO:0006807,GO:0008150,GO:0008152,GO:0008202,GO:0008204,GO:0008299,GO:0008610,GO:0008654,GO:0009058,GO:0009117,GO:0009150,GO:0009240,GO:…	4.1.1.33	ko:K01597	ko00900,ko01100,ko01110,ko01130,map00900,map01100,map01110,map01130	M00095	R01121	RC00453	ko00000,ko00001,ko00002,ko01000	-	-	-	GHMP_kinases_N
APM_001290	4.49177	0.00154227	0.0574164	TRINITY_DN13679_c0_g2_i1	-	-	-	-	-	-	-	-	-	-	-	-	-	-	-
APM_001291	4.34762	0.00219867	0.0665709	TRINITY_DN8258_c0_g2_i1	-	-	-	-	-	-	-	-	-	-	-	-	-	-	Fungal_trans,Zn_clus
APM_001292	4.86051	0.000598341	0.0402615	TRINITY_DN16491_c0_g1_i5	S	Caib baif family enzyme	-	-	-	-	-	-	-	-	-	-	-	-	AtuA,DUF4387
APM_001318	3.88054	0.000415446	0.0350697	TRINITY_DN13822_c0_g2_i1
APM_001323	4.22129	0.0020254	0.0643256	TRINITY_DN42610_c0_g1_i1	V	gtpase-activator protein for ras-like gtpase	IRA2	GO:0000302,GO:0003674,GO:0005096,GO:0005575,GO:0005622,GO:0005623,GO:0005737,GO:0005739,GO:0005783,GO:0005789,GO:0005829,GO:0005886,GO:0006950,GO:0006979,GO:0008047,GO:0008150,GO:0009266,GO:0009409,GO:0009628,GO:0009636,GO:0009898,GO:0009966,GO:0009968,GO:0009987,GO:0010035,GO:0010038,GO:0010646,GO:0010648,GO:0012505,GO:0016020,GO:0016021,GO:0023051,GO:0023057,GO:0030234,GO:0030695,GO:0031224,GO:…	-	ko:K08052	ko01521,ko04010,ko04014,map01521,map04010,map04014	-	-	-	ko00000,ko00001	-	-	-	CRAL_TRIO_2,RasGAP
APM_001327	4.07399	0.00387309	0.0865806	TRINITY_DN17078_c0_g3_i1	M	Serine threonine protein kinase	-	GO:0003674,GO:0005215,GO:0005216,GO:0005261,GO:0005262,GO:0005575,GO:0005622,GO:0005623,GO:0005737,GO:0005783,GO:0005938,GO:0006810,GO:0006811,GO:0006812,GO:0006816,GO:0006873,GO:0006874,GO:0006875,GO:0006884,GO:0008150,GO:0008324,GO:0008361,GO:0008381,GO:0009987,GO:0012505,GO:0015075,GO:0015085,GO:0015267,GO:0015318,GO:0016020,GO:0016021,GO:0016043,GO:0019725,GO:0022803,GO:0022836,GO:0022838,GO:…	-	ko:K22048	-	-	-	-	ko00000,ko02000	1.A.23.4	-	-	MS_channel
APM_001328	3.93933	0.00212591	0.0657101	TRINITY_DN4684_c0_g1_i1	K	rna polymerase iii subunit	RPC82	GO:0000428,GO:0005575,GO:0005622,GO:0005623,GO:0005634,GO:0005654,GO:0005666,GO:0006139,GO:0006351,GO:0006383,GO:0006399,GO:0006725,GO:0006807,GO:0008150,GO:0008152,GO:0009058,GO:0009059,GO:0009304,GO:0009987,GO:0010467,GO:0016070,GO:0018130,GO:0019438,GO:0030880,GO:0031974,GO:0031981,GO:0032774,GO:0032991,GO:0034641,GO:0034645,GO:0034654,GO:0034660,GO:0042797,GO:0043170,GO:0043226,GO:0043227,GO:…	-	ko:K03023	ko00230,ko00240,ko01100,ko03020,ko04623,ko05169,map00230,map00240,map01100,map03020,map04623,map05169	M00181	R00435,R00441,R00442,R00443	RC02795	br01611,ko00000,ko00001,ko00002,ko03021	-	-	-	HTH_9,RNA_pol_Rpc82,TFIIE_alpha
APM_001332	3.72971	0.00284724	0.0745202	TRINITY_DN1101_c0_g1_i1	C	Belongs to the mitochondrial carrier (TC 2.A.29) family	-	-	-	ko:K13354	ko04146,map04146	-	-	-	ko00000,ko00001,ko02000	2.A.29.20.1	-	-	Mito_carr
APM_001334	4.48643	0.00464163	0.091874	TRINITY_DN12985_c0_g2_i1	P	Belongs to the major facilitator superfamily. Sugar transporter (TC 2.A.1.1) family	-	-	-	-	-	-	-	-	-	-	-	-	Sugar_tr
APM_001349	3.79111	0.00317701	0.0786471	TRINITY_DN11687_c0_g1_i1	Q	Dehydrogenase reductase	-	-	-	-	-	-	-	-	-	-	-	-	adh_short
APM_001369	2.73065	0.00244269	0.0707217	TRINITY_DN37061_c0_g1_i1	-	-	-	-	-	-	-	-	-	-	-	-	-	-	-
APM_001376	4.92962	0.000670287	0.041548	TRINITY_DN14416_c0_g1_i3	S	pre-rrna processing protein	-	-	-	-	-	-	-	-	-	-	-	-	DUF3712
APM_001385	7.37641	0.00373817	0.0853255	TRINITY_DN14768_c0_g2_i1	G	1,4-alpha-D-glucan glucohydrolase	-	GO:0000272,GO:0000322,GO:0000323,GO:0000324,GO:0003674,GO:0003824,GO:0004339,GO:0004553,GO:0005575,GO:0005622,GO:0005623,GO:0005737,GO:0005773,GO:0005783,GO:0005975,GO:0005976,GO:0005977,GO:0005980,GO:0006073,GO:0006091,GO:0006112,GO:0008150,GO:0008152,GO:0009056,GO:0009057,GO:0009251,GO:0009986,GO:0009987,GO:0012505,GO:0015926,GO:0015980,GO:0016052,GO:0016787,GO:0016798,GO:0043170,GO:0043226,GO:…	3.2.1.3	ko:K01178	ko00500,ko01100,map00500,map01100	-	R01790,R01791,R06199	-	ko00000,ko00001,ko01000	-	GH15	-	CBM_20,Glyco_hydro_15
APM_001389	4.24799	0.00459569	0.091874	TRINITY_DN15490_c0_g3_i1	C	Succinyl-CoA synthetase functions in the citric acid cycle (TCA), coupling the hydrolysis of succinyl-CoA to the synthesis of ATP and thus represents the only step of substrate- level phosphorylation in the TCA. The beta subunit provides nucleotide specificity of the enzyme and binds the substrate succinate, while the binding sites for coenzyme A and phosphate are found in the alpha subunit	LSC2	GO:0003674,GO:0003824,GO:0004774,GO:0004775,GO:0005575,GO:0005622,GO:0005623,GO:0005737,GO:0005739,GO:0006082,GO:0006091,GO:0006099,GO:0006101,GO:0006104,GO:0006139,GO:0006163,GO:0006637,GO:0006725,GO:0006732,GO:0006753,GO:0006790,GO:0006793,GO:0006796,GO:0006807,GO:0008150,GO:0008152,GO:0009060,GO:0009117,GO:0009150,GO:0009259,GO:0009987,GO:0015980,GO:0016874,GO:0016877,GO:0016878,GO:0016999,GO:…	6.2.1.4,6.2.1.5	ko:K01900	ko00020,ko00640,ko01100,ko01110,ko01120,ko01130,ko01200,map00020,map00640,map01100,map01110,map01120,map01130,map01200	M00009,M00011	R00432,R00727	RC00004,RC00014	ko00000,ko00001,ko00002,ko01000,ko04147	-	-	iMM904.YGR244C,iND750.YGR244C	ATP-grasp_2,Ligase_CoA
APM_001391	5.58043	0.000726572	0.0423403	TRINITY_DN40894_c0_g1_i1	S	Life-span regulatory factor	-	-	-	-	-	-	-	-	-	-	-	-	Ecl1
APM_001398	4.69762	0.000469442	0.0364156	TRINITY_DN8606_c0_g1_i1	S	Protein of unknown function (DUF1445)	-	GO:0003674,GO:0003824,GO:0005575,GO:0005622,GO:0005623,GO:0005737,GO:0005739,GO:0006082,GO:0006520,GO:0006536,GO:0006807,GO:0008150,GO:0008152,GO:0009064,GO:0009975,GO:0009987,GO:0016829,GO:0016835,GO:0016836,GO:0019752,GO:0043226,GO:0043227,GO:0043229,GO:0043231,GO:0043436,GO:0043648,GO:0044237,GO:0044238,GO:0044281,GO:0044424,GO:0044444,GO:0044464,GO:0047820,GO:0071704,GO:1901564,GO:1901605	-	-	-	-	-	-	-	-	-	-	DUF1445
APM_001401	3.9193	0.000613057	0.0404505	TRINITY_DN36359_c0_g1_i1	K	ankyrin repeat protein	SPT23	GO:0001666,GO:0003674,GO:0003676,GO:0003677,GO:0005488,GO:0005575,GO:0005622,GO:0005623,GO:0005634,GO:0005737,GO:0005783,GO:0005789,GO:0006325,GO:0006342,GO:0006355,GO:0006357,GO:0006950,GO:0006996,GO:0008150,GO:0009266,GO:0009409,GO:0009628,GO:0009889,GO:0009890,GO:0009891,GO:0009892,GO:0009893,GO:0009894,GO:0009895,GO:0009987,GO:0010035,GO:0010038,GO:0010468,GO:0010556,GO:0010557,GO:0010558,GO:…	-	ko:K06867	-	-	-	-	ko00000	-	-	-	Ank,Ank_2,Ank_4,Ank_5,TIG
APM_001403	2.03406	0.00337585	0.0808949	TRINITY_DN12201_c0_g1_i2	K	Velvet factor	veA	GO:0000003,GO:0003006,GO:0005575,GO:0005622,GO:0005623,GO:0005634,GO:0005737,GO:0007275,GO:0008150,GO:0009653,GO:0009847,GO:0009889,GO:0009891,GO:0009893,GO:0009987,GO:0010564,GO:0010948,GO:0019222,GO:0019954,GO:0022414,GO:0022603,GO:0030154,GO:0030435,GO:0030436,GO:0031323,GO:0031325,GO:0031326,GO:0031328,GO:0032501,GO:0032502,GO:0034248,GO:0034250,GO:0034305,GO:0034306,GO:0042173,GO:0042174,GO:…	-	-	-	-	-	-	-	-	-	-	Velvet
APM_001414	4.07501	7.92e-05	0.0247651	TRINITY_DN17164_c0_g1_i2	E	Glutamate synthase	GLT1	GO:0001505,GO:0003674,GO:0003824,GO:0005575,GO:0005622,GO:0005623,GO:0005737,GO:0005739,GO:0006082,GO:0006520,GO:0006536,GO:0006537,GO:0006541,GO:0006807,GO:0008150,GO:0008152,GO:0008652,GO:0009058,GO:0009064,GO:0009084,GO:0009987,GO:0015930,GO:0016040,GO:0016053,GO:0016491,GO:0016638,GO:0016639,GO:0017144,GO:0019676,GO:0019740,GO:0019752,GO:0030447,GO:0036267,GO:0040007,GO:0042133,GO:0043226,GO:…	1.4.1.13,1.4.1.14	ko:K00264	ko00250,ko00910,ko01100,ko01110,ko01120,ko01130,ko01230,map00250,map00910,map01100,map01110,map01120,map01130,map01230	-	R00093,R00114,R00248	RC00006,RC00010,RC02799	ko00000,ko00001,ko01000	-	-	-	Fer4_20,GATase_2,GXGXG,Glu_syn_central,Glu_synthase,Pyr_redox_2
APM_001417	3.91534	0.00180415	0.0610681	TRINITY_DN48763_c0_g1_i1	DUY	Nup93/Nic96	NIC96	GO:0000054,GO:0000055,GO:0003674,GO:0005198,GO:0005575,GO:0005622,GO:0005623,GO:0005634,GO:0005635,GO:0005643,GO:0006403,GO:0006405,GO:0006406,GO:0006606,GO:0006611,GO:0006810,GO:0006886,GO:0006913,GO:0006996,GO:0006997,GO:0006999,GO:0007346,GO:0008104,GO:0008150,GO:0008152,GO:0009987,GO:0010389,GO:0010467,GO:0010564,GO:0012505,GO:0015031,GO:0015833,GO:0015931,GO:0016020,GO:0016021,GO:0016043,GO:…	-	ko:K14309	ko03013,map03013	M00427	-	-	ko00000,ko00001,ko00002,ko03019	1.I.1	-	-	Nic96,Nucleoporin_FG
APM_001422	5.57135	0.000115965	0.0266688	TRINITY_DN15161_c0_g3_i1	H	Belongs to the citrate synthase family	CIT1	GO:0003674,GO:0003824,GO:0004108,GO:0005575,GO:0005622,GO:0005623,GO:0005737,GO:0005739,GO:0005759,GO:0005777,GO:0005975,GO:0006081,GO:0006082,GO:0006084,GO:0006091,GO:0006097,GO:0006099,GO:0006101,GO:0006139,GO:0006163,GO:0006195,GO:0006520,GO:0006536,GO:0006537,GO:0006637,GO:0006725,GO:0006732,GO:0006753,GO:0006790,GO:0006793,GO:0006796,GO:0006807,GO:0008150,GO:0008152,GO:0008652,GO:0009056,GO:…	2.3.3.1	ko:K01647	ko00020,ko00630,ko01100,ko01110,ko01120,ko01130,ko01200,ko01210,ko01230,map00020,map00630,map01100,map01110,map01120,map01130,map01200,map01210,map01230	M00009,M00010,M00012,M00740	R00351	RC00004,RC00067	br01601,ko00000,ko00001,ko00002,ko01000	-	-	-	Citrate_synt
APM_001427	6.14786	4.95e-05	0.0241542	TRINITY_DN15065_c0_g1_i1	E	O-acetylhomoserine	MET15	GO:0000096,GO:0000097,GO:0003674,GO:0003824,GO:0003961,GO:0004124,GO:0005575,GO:0005622,GO:0005623,GO:0005737,GO:0005886,GO:0006082,GO:0006520,GO:0006534,GO:0006535,GO:0006555,GO:0006563,GO:0006790,GO:0006807,GO:0008150,GO:0008152,GO:0008652,GO:0009058,GO:0009066,GO:0009067,GO:0009069,GO:0009070,GO:0009086,GO:0009987,GO:0016020,GO:0016053,GO:0016740,GO:0016765,GO:0017144,GO:0019344,GO:0019752,GO:…	2.5.1.47,2.5.1.49	ko:K17069	ko00270,ko00920,ko01100,ko01110,ko01120,ko01130,ko01200,ko01230,map00270,map00920,map01100,map01110,map01120,map01130,map01200,map01230	M00021	R00897,R04859	RC00020,RC02814,RC02821	ko00000,ko00001,ko00002,ko01000	-	-	-	Cys_Met_Meta_PP
APM_001430	4.80914	0.000588542	0.0402615	TRINITY_DN15715_c0_g3_i2	I	Belongs to the CTL (choline transporter-like) family	-	GO:0000407,GO:0005575,GO:0005622,GO:0005623,GO:0005737,GO:0005783,GO:0005789,GO:0005794,GO:0006914,GO:0008150,GO:0008152,GO:0009056,GO:0009987,GO:0012505,GO:0016020,GO:0016236,GO:0031984,GO:0034045,GO:0042175,GO:0043226,GO:0043227,GO:0043229,GO:0043231,GO:0044237,GO:0044248,GO:0044422,GO:0044424,GO:0044425,GO:0044432,GO:0044444,GO:0044446,GO:0044464,GO:0061919,GO:0098805,GO:0098827	-	-	-	-	-	-	-	-	-	-	Choline_transpo
APM_001435	3.71987	0.00429598	0.0907015	TRINITY_DN12095_c0_g1_i2	KL	TFIIH basal transcription factor complex p47 subunit	-	GO:0000109,GO:0000112,GO:0000428,GO:0000439,GO:0000988,GO:0000990,GO:0000991,GO:0003674,GO:0003676,GO:0003824,GO:0004842,GO:0005488,GO:0005575,GO:0005622,GO:0005623,GO:0005634,GO:0005654,GO:0005667,GO:0005675,GO:0006139,GO:0006259,GO:0006281,GO:0006289,GO:0006351,GO:0006352,GO:0006355,GO:0006357,GO:0006366,GO:0006367,GO:0006464,GO:0006468,GO:0006725,GO:0006793,GO:0006796,GO:0006807,GO:0006950,GO:…	-	ko:K03142	ko03022,ko03420,ko05203,map03022,map03420,map05203	M00290	-	-	ko00000,ko00001,ko00002,ko03021,ko03400	-	-	-	C1_4,Ssl1
APM_001439	2.85745	0.00108558	0.0498785	TRINITY_DN9027_c0_g2_i1	EG	Duf250 domain membrane protein	-	-	-	-	-	-	-	-	-	-	-	-	TPT
APM_001440	5.54431	0.000623772	0.0406678	TRINITY_DN14958_c0_g2_i1	H	UDP-galactopyranose mutase	-	-	-	-	-	-	-	-	-	-	-	-	Amino_oxidase,NAD_binding_8
APM_001445	3.82096	0.002212	0.0668415	TRINITY_DN13436_c0_g3_i1	F	Allantoicase	DAL2	GO:0000050,GO:0000255,GO:0000256,GO:0003674,GO:0003824,GO:0004037,GO:0006807,GO:0008150,GO:0008152,GO:0009056,GO:0009058,GO:0009987,GO:0016787,GO:0016810,GO:0016813,GO:0017144,GO:0019627,GO:0034641,GO:0042737,GO:0043603,GO:0043604,GO:0043605,GO:0044237,GO:0044248,GO:0044249,GO:0044270,GO:0044271,GO:0044281,GO:0046483,GO:0046700,GO:0071704,GO:0071941,GO:1901360,GO:1901361,GO:1901564,GO:1901565,GO:…	3.5.3.4,4.3.2.3	ko:K01477,ko:K01483	ko00230,ko01100,ko01120,map00230,map01100,map01120	M00546	R00776,R02422	RC00153,RC00379,RC00712	ko00000,ko00001,ko00002,ko01000	-	-	-	Allantoicase,Ureidogly_lyase
APM_001453	3.39685	0.00480672	0.0934402	TRINITY_DN3357_c0_g2_i1	O	Cell polarity protein alp11	-	GO:0000226,GO:0003674,GO:0005488,GO:0005515,GO:0005575,GO:0005622,GO:0005623,GO:0005634,GO:0005737,GO:0006457,GO:0006996,GO:0007010,GO:0007017,GO:0007021,GO:0007023,GO:0008017,GO:0008092,GO:0008150,GO:0009987,GO:0015631,GO:0016043,GO:0022607,GO:0031122,GO:0034622,GO:0043014,GO:0043226,GO:0043227,GO:0043229,GO:0043231,GO:0043933,GO:0044085,GO:0044424,GO:0044464,GO:0065003,GO:0071840,GO:0097435	-	ko:K17262	-	-	-	-	ko00000,ko04147	-	-	-	CAP_GLY,Ubiquitin_2
APM_001456	4.35461	0.00097712	0.0477891	TRINITY_DN16249_c0_g5_i1	GQ	nadp d-xylose dehydrogenase	-	GO:0003674,GO:0003824,GO:0005975,GO:0005996,GO:0008150,GO:0008152,GO:0009056,GO:0016052,GO:0016491,GO:0016614,GO:0016616,GO:0019321,GO:0019323,GO:0042732,GO:0042843,GO:0044238,GO:0044281,GO:0044282,GO:0046365,GO:0047837,GO:0055114,GO:0071704,GO:1901575	-	-	-	-	-	-	-	-	-	-	GFO_IDH_MocA
APM_001474	3.46972	0.00401174	0.0881375	TRINITY_DN13475_c0_g1_i1	-	-	-	-	-	ko:K18666	-	-	-	-	ko00000	-	-	-	-
APM_001483	3.95277	0.00340386	0.0811571	TRINITY_DN9441_c0_g1_i1	GM	Glycosyltransferase family 34 protein	MNN11	GO:0000009,GO:0000030,GO:0000136,GO:0000137,GO:0000139,GO:0003674,GO:0003824,GO:0005575,GO:0005622,GO:0005623,GO:0005737,GO:0005783,GO:0005794,GO:0005795,GO:0006464,GO:0006486,GO:0006487,GO:0006807,GO:0008150,GO:0008152,GO:0008378,GO:0009058,GO:0009059,GO:0009100,GO:0009101,GO:0009272,GO:0009987,GO:0012505,GO:0016020,GO:0016021,GO:0016740,GO:0016757,GO:0016758,GO:0019538,GO:0030173,GO:0031090,GO:…	-	ko:K05532	ko00513,ko01100,map00513,map01100	M00074	-	-	ko00000,ko00001,ko00002,ko01000	-	GT34	-	Glyco_transf_34
APM_001497	4.92575	0.00033762	0.0335475	TRINITY_DN11454_c0_g4_i1	S	WD repeat-containing protein	-	-	-	-	-	-	-	-	-	-	-	-	WD40
APM_001503	3.87141	0.00494787	0.0946944	TRINITY_DN2652_c0_g1_i1	K	RNA polymerase ii	rpb3	GO:0000228,GO:0000428,GO:0000785,GO:0000790,GO:0005575,GO:0005622,GO:0005623,GO:0005634,GO:0005654,GO:0005665,GO:0005694,GO:0006139,GO:0006351,GO:0006353,GO:0006366,GO:0006369,GO:0006725,GO:0006807,GO:0008150,GO:0008152,GO:0009058,GO:0009059,GO:0009987,GO:0010467,GO:0016070,GO:0016591,GO:0018130,GO:0019438,GO:0030880,GO:0031974,GO:0031981,GO:0032774,GO:0032991,GO:0034641,GO:0034645,GO:0034654,GO:…	-	ko:K03011	ko00230,ko00240,ko01100,ko03020,ko05016,ko05169,map00230,map00240,map01100,map03020,map05016,map05169	M00180	R00435,R00441,R00442,R00443	RC02795	br01611,ko00000,ko00001,ko00002,ko03021,ko03400	-	-	-	RNA_pol_A_bac,RNA_pol_L
APM_001512	3.9103	0.00251612	0.0717282	TRINITY_DN14957_c0_g2_i1	S	DRG Family Regulatory Proteins, Tma46	TMA46	GO:0002181,GO:0003674,GO:0003676,GO:0003723,GO:0003729,GO:0005488,GO:0005575,GO:0005622,GO:0005623,GO:0005737,GO:0006403,GO:0006405,GO:0006406,GO:0006412,GO:0006518,GO:0006611,GO:0006807,GO:0006810,GO:0006886,GO:0006913,GO:0008104,GO:0008150,GO:0008152,GO:0009058,GO:0009059,GO:0009987,GO:0010467,GO:0015031,GO:0015833,GO:0015931,GO:0016973,GO:0019538,GO:0031503,GO:0033036,GO:0034613,GO:0034641,GO:…	-	-	-	-	-	-	-	-	-	-	DFRP_C,zf-CCCH
APM_001523	3.45911	0.00480743	0.0934402	TRINITY_DN15185_c0_g4_i1	J	Belongs to the universal ribosomal protein uL3 family	RPL3	GO:0000027,GO:0002181,GO:0003674,GO:0003676,GO:0003723,GO:0003735,GO:0005198,GO:0005488,GO:0005575,GO:0005622,GO:0005623,GO:0005737,GO:0005829,GO:0005840,GO:0006139,GO:0006364,GO:0006396,GO:0006412,GO:0006518,GO:0006725,GO:0006807,GO:0006996,GO:0008150,GO:0008152,GO:0009058,GO:0009059,GO:0009987,GO:0010467,GO:0015934,GO:0016043,GO:0016070,GO:0016072,GO:0019538,GO:0022607,GO:0022613,GO:0022618,GO:…	-	ko:K02925	ko03010,map03010	M00177	-	-	br01610,ko00000,ko00001,ko00002,ko03011	-	-	-	Ribosomal_L3
APM_001526	3.86068	0.00250956	0.0716218	TRINITY_DN7735_c0_g2_i2	-	-	-	-	-	-	-	-	-	-	-	-	-	-	GFA
APM_001547	5.82712	0.000580979	0.0401508	TRINITY_DN11743_c0_g2_i1	S	4-coumarate coenzyme A ligase	-	-	-	-	-	-	-	-	-	-	-	-	-
APM_001568	6.27475	9.99e-05	0.0256501	TRINITY_DN15725_c0_g3_i2	T	Guanine nucleotide exchange factor LTE1	LTE1	GO:0000075,GO:0000278,GO:0001100,GO:0003674,GO:0005085,GO:0005088,GO:0005488,GO:0005515,GO:0005575,GO:0005623,GO:0005933,GO:0006810,GO:0007049,GO:0007088,GO:0007093,GO:0007096,GO:0007346,GO:0008104,GO:0008150,GO:0009987,GO:0010564,GO:0010639,GO:0010948,GO:0010965,GO:0016192,GO:0017016,GO:0019899,GO:0022402,GO:0030071,GO:0031267,GO:0031577,GO:0031578,GO:0033036,GO:0033043,GO:0033044,GO:0033045,GO:…	-	ko:K06681	ko04111,map04111	-	-	-	ko00000,ko00001	-	-	-	RasGEF,RasGEF_N
APM_001570	4.81906	0.00042335	0.0352288	TRINITY_DN15516_c0_g4_i1	J	Ribosomal protein S15	-	-	-	-	-	-	-	-	-	-	-	-	Ribosomal_S15
APM_001573	4.13431	0.00194367	0.0630648	TRINITY_DN7360_c0_g1_i2	S	serum paraoxonase arylesterase	-	-	-	-	-	-	-	-	-	-	-	-	Arylesterase
APM_001586	2.86132	0.0035943	0.0838317	TRINITY_DN13775_c0_g1_i1	O	Vesicular-fusion protein sec18	SEC18	GO:0000045,GO:0000149,GO:0000166,GO:0003674,GO:0003824,GO:0005488,GO:0005515,GO:0005524,GO:0005543,GO:0005575,GO:0005622,GO:0005623,GO:0005737,GO:0005794,GO:0005829,GO:0005937,GO:0006810,GO:0006886,GO:0006888,GO:0006891,GO:0006892,GO:0006893,GO:0006906,GO:0006914,GO:0006996,GO:0007033,GO:0008104,GO:0008144,GO:0008150,GO:0008152,GO:0008289,GO:0009056,GO:0009987,GO:0012505,GO:0015031,GO:0015833,GO:…	3.6.4.6	ko:K06027	ko04138,ko04721,ko04727,ko04962,map04138,map04721,map04727,map04962	-	-	-	ko00000,ko00001,ko01000,ko04131	1.F.1.1	-	-	AAA,CDC48_2,CDC48_N
APM_001607	4.68035	0.000634253	0.0409062	TRINITY_DN9219_c0_g1_i1	H	Methyltransferase	-	-	-	-	-	-	-	-	-	-	-	-	Methyltransf_23
APM_001613	4.17034	0.00114908	0.0510197	TRINITY_DN6642_c0_g1_i1	O	ATPase family associated with various cellular activities (AAA)	-	-	-	-	-	-	-	-	-	-	-	-	AAA
APM_001619	4.54671	0.00187364	0.0621291	TRINITY_DN8431_c0_g1_i1	S	Putative cyclase	-	-	-	-	-	-	-	-	-	-	-	-	Cyclase
APM_001625	4.75467	0.00150255	0.0565746	TRINITY_DN10209_c0_g1_i1	S	C6 zinc finger	-	-	-	-	-	-	-	-	-	-	-	-	Fungal_trans_2,Zn_clus
APM_001631	2.89078	0.00253323	0.0718981	TRINITY_DN13526_c0_g1_i1	S	WD repeat-containing protein	-	GO:0003674,GO:0005488,GO:0005515,GO:0005575,GO:0005622,GO:0005623,GO:0005737,GO:0006464,GO:0006807,GO:0008150,GO:0008152,GO:0009987,GO:0019538,GO:0030428,GO:0032182,GO:0032991,GO:0036211,GO:0043130,GO:0043170,GO:0043412,GO:0044237,GO:0044238,GO:0044260,GO:0044267,GO:0044424,GO:0044464,GO:0051286,GO:0070647,GO:0071704,GO:1901564	-	ko:K15361	ko03460,map03460	-	-	-	ko00000,ko00001,ko03400	-	-	-	DUF3337,WD40
APM_001637	5.11663	0.000249178	0.0317454	TRINITY_DN17066_c1_g4_i1	-	-	-	-	-	-	-	-	-	-	-	-	-	-	-
APM_001638	6.12257	0.000217137	0.0306645	TRINITY_DN16737_c0_g2_i1
APM_001642	5.07864	0.000264856	0.0322827	TRINITY_DN1094_c0_g1_i1	E	Amino acid permease	-	-	-	ko:K16261	-	-	-	-	ko00000,ko02000	2.A.3.10	-	-	AA_permease
APM_001651	3.74139	0.00245402	0.0708051	TRINITY_DN7722_c0_g1_i1	S	PAPA-1-like conserved region family protein	-	GO:0000228,GO:0000785,GO:0000790,GO:0005575,GO:0005622,GO:0005623,GO:0005634,GO:0005694,GO:0006325,GO:0006338,GO:0006996,GO:0008150,GO:0009987,GO:0010646,GO:0010647,GO:0016043,GO:0031011,GO:0031974,GO:0031981,GO:0032101,GO:0032103,GO:0032104,GO:0032106,GO:0032107,GO:0032109,GO:0032991,GO:0033202,GO:0034728,GO:0043044,GO:0043226,GO:0043227,GO:0043228,GO:0043229,GO:0043231,GO:0043232,GO:0043233,GO:…	-	ko:K11676	-	-	-	-	ko00000,ko03036	-	-	-	PAPA-1
APM_001676	4.23339	0.00386037	0.0864423	TRINITY_DN17267_c0_g2_i7	-	-	-	-	-	-	-	-	-	-	-	-	-	-	-
APM_001677	4.00025	0.00182863	0.0613778	TRINITY_DN28071_c0_g1_i1	B	Pathway-specific nitrogen regulator	-	-	-	-	-	-	-	-	-	-	-	-	Fungal_trans,Zn_clus
APM_001679	3.01642	0.000468944	0.0364156	TRINITY_DN10212_c0_g1_i1	-	-	-	-	-	-	-	-	-	-	-	-	-	-	-
APM_001683	3.93565	0.00300837	0.0765155	TRINITY_DN11427_c0_g2_i1	G	Belongs to the sulfatase family	-	-	-	-	-	-	-	-	-	-	-	-	Sulfatase
APM_001687	4.08953	0.00370944	0.085132	TRINITY_DN15478_c0_g2_i2
APM_001689	5.86461	8.93e-05	0.0250617	TRINITY_DN13201_c0_g1_i1	-	-	-	-	-	-	-	-	-	-	-	-	-	-	NAD_binding_10
APM_001696	2.57502	0.00136109	0.0549187	TRINITY_DN17047_c0_g2_i1	Z	Tubulin is the major constituent of microtubules. It binds two moles of GTP, one at an exchangeable site on the beta chain and one at a non-exchangeable site on the alpha chain	TUB1	GO:0000003,GO:0000070,GO:0000226,GO:0000235,GO:0000278,GO:0000280,GO:0000819,GO:0000922,GO:0003674,GO:0005198,GO:0005200,GO:0005575,GO:0005622,GO:0005623,GO:0005634,GO:0005737,GO:0005815,GO:0005816,GO:0005818,GO:0005819,GO:0005827,GO:0005828,GO:0005856,GO:0005874,GO:0005876,GO:0005880,GO:0005881,GO:0006810,GO:0006928,GO:0006996,GO:0007005,GO:0007010,GO:0007017,GO:0007018,GO:0007049,GO:0007051,GO:…	-	ko:K07374	ko04145,ko04210,ko04530,ko04540,ko05130,map04145,map04210,map04530,map04540,map05130	-	-	-	ko00000,ko00001,ko03019,ko03036,ko04147,ko04812	-	-	-	Tubulin,Tubulin_C
APM_001700	5.14952	0.000322297	0.0329714	TRINITY_DN4690_c0_g1_i1	S	TBC domain-containing protein	-	GO:0003674,GO:0005096,GO:0005488,GO:0005515,GO:0005575,GO:0005622,GO:0005623,GO:0005737,GO:0005798,GO:0005886,GO:0006810,GO:0006886,GO:0006888,GO:0008047,GO:0008104,GO:0008150,GO:0012505,GO:0015031,GO:0015833,GO:0016020,GO:0016192,GO:0017016,GO:0017137,GO:0019899,GO:0023052,GO:0030234,GO:0030695,GO:0031267,GO:0031338,GO:0031410,GO:0031982,GO:0032879,GO:0033036,GO:0033043,GO:0034613,GO:0042886,GO:…	-	-	-	-	-	-	-	-	-	-	RabGAP-TBC
APM_001707	3.37782	0.00493847	0.0946343	TRINITY_DN22099_c0_g1_i1
APM_001732	4.18282	0.00150685	0.0566525	TRINITY_DN16758_c0_g1_i2	H	Methyltransferase	-	-	-	-	-	-	-	-	-	-	-	-	Methyltransf_23
APM_001733	4.07114	0.00476701	0.0929716	TRINITY_DN16300_c0_g1_i1	O	Mannosylphosphate transferase	MNN4	GO:0003674,GO:0005575,GO:0006464,GO:0006486,GO:0006487,GO:0006493,GO:0006807,GO:0006950,GO:0006970,GO:0008047,GO:0008150,GO:0008152,GO:0009058,GO:0009059,GO:0009100,GO:0009101,GO:0009628,GO:0009987,GO:0016020,GO:0019538,GO:0030234,GO:0033554,GO:0034645,GO:0036211,GO:0043085,GO:0043170,GO:0043412,GO:0043413,GO:0044093,GO:0044237,GO:0044238,GO:0044249,GO:0044260,GO:0044267,GO:0050790,GO:0050896,GO:…	-	-	-	-	-	-	-	-	-	-	LicD
APM_001734	3.44195	0.00360948	0.0839992	TRINITY_DN11383_c0_g1_i1	D	Ubiquitin metalloprotease fusion protein	-	GO:0003674,GO:0003824,GO:0005488,GO:0006464,GO:0006508,GO:0006807,GO:0006950,GO:0006974,GO:0008150,GO:0008152,GO:0008233,GO:0008237,GO:0008270,GO:0009987,GO:0016787,GO:0016925,GO:0018193,GO:0018205,GO:0019538,GO:0032446,GO:0033554,GO:0036211,GO:0043167,GO:0043169,GO:0043170,GO:0043412,GO:0044237,GO:0044238,GO:0044260,GO:0044267,GO:0044877,GO:0046872,GO:0046914,GO:0050896,GO:0051716,GO:0070011,GO:…	-	-	-	-	-	-	-	-	-	-	WLM,ubiquitin
APM_001743	10.7517	5.37e-05	0.0241542	TRINITY_DN47447_c0_g1_i1
APM_001748	3.76172	0.00237135	0.069799	TRINITY_DN2579_c0_g2_i1	E	glyoxalase bleomycin resistance protein dioxygenase	-	-	-	-	-	-	-	-	-	-	-	-	Glyoxalase
APM_001753	3.42452	0.00485971	0.0939553	TRINITY_DN10802_c0_g1_i1	S	actin interacting protein 3	BUD6	GO:0000003,GO:0000131,GO:0000133,GO:0000226,GO:0000278,GO:0000281,GO:0000282,GO:0000910,GO:0001301,GO:0003674,GO:0003779,GO:0005488,GO:0005515,GO:0005519,GO:0005575,GO:0005622,GO:0005623,GO:0005628,GO:0005737,GO:0005815,GO:0005816,GO:0005856,GO:0005933,GO:0005934,GO:0005935,GO:0005937,GO:0005938,GO:0006325,GO:0006996,GO:0007010,GO:0007015,GO:0007017,GO:0007049,GO:0007051,GO:0007114,GO:0007117,GO:…	-	-	-	-	-	-	-	-	-	-	AIP3
APM_001768	4.08507	0.00140142	0.0553437	TRINITY_DN5647_c0_g2_i1	S	zinc finger protein ZPR1	ZPR1	GO:0000086,GO:0000278,GO:0002181,GO:0003674,GO:0005488,GO:0005515,GO:0005575,GO:0005622,GO:0005623,GO:0005634,GO:0005737,GO:0006412,GO:0006518,GO:0006807,GO:0006950,GO:0007049,GO:0007154,GO:0008150,GO:0008152,GO:0009058,GO:0009059,GO:0009267,GO:0009605,GO:0009987,GO:0009991,GO:0010467,GO:0019538,GO:0022402,GO:0031667,GO:0031668,GO:0031669,GO:0033554,GO:0034641,GO:0034645,GO:0042594,GO:0043043,GO:…	-	ko:K06874	-	-	-	-	ko00000	-	-	-	zf-ZPR1
APM_001769	4.86333	0.000434103	0.0354043	TRINITY_DN5647_c0_g1_i1	S	RNAse P Rpr2 Rpp21 SNM1 subunit domain-containing protein	-	-	-	ko:K14531	ko03008,map03008	-	-	-	ko00000,ko00001,ko03009,ko03029	-	-	-	Rpr2
APM_001776	4.63692	0.00209657	0.0654334	TRINITY_DN15179_c0_g1_i2	C	FAD binding domain	-	-	-	-	-	-	-	-	-	-	-	-	BBE,FAD_binding_4
APM_001784	3.45901	0.00446862	0.091874	TRINITY_DN22881_c0_g1_i1	B	Fungal specific transcription factor domain	-	-	-	-	-	-	-	-	-	-	-	-	Fungal_trans,Zn_clus
APM_001796	4.63259	0.00288373	0.0749293	TRINITY_DN7943_c0_g3_i1	-	-	-	-	-	ko:K16536	-	-	-	-	ko00000,ko03036,ko04812	-	-	-	HOOK
APM_001800	5.69184	0.000159446	0.0278785	TRINITY_DN13723_c0_g3_i1
APM_001809	4.6383	0.000721653	0.042282	TRINITY_DN9804_c0_g2_i1	Q	Enoyl-(Acyl carrier protein) reductase	-	-	-	-	-	-	-	-	-	-	-	-	adh_short
APM_001858	2.39088	0.00128644	0.0539986	TRINITY_DN13482_c0_g2_i1	S	Animal haem peroxidase	ppoC	GO:0001516,GO:0006082,GO:0006629,GO:0006631,GO:0006633,GO:0006636,GO:0006690,GO:0006692,GO:0006693,GO:0008150,GO:0008152,GO:0008610,GO:0009058,GO:0009987,GO:0016053,GO:0019752,GO:0032787,GO:0033559,GO:0043436,GO:0044237,GO:0044238,GO:0044249,GO:0044255,GO:0044281,GO:0044283,GO:0046394,GO:0046456,GO:0046457,GO:0071704,GO:0072330,GO:1901568,GO:1901570,GO:1901576	1.13.11.62,1.14.99.1	ko:K00509,ko:K11987,ko:K17862	ko00590,ko00591,ko01100,ko04064,ko04370,ko04611,ko04657,ko04668,ko04723,ko04726,ko04913,ko04921,ko04923,ko05140,ko05165,ko05167,ko05200,ko05204,ko05206,ko05222,map00590,map00591,map01100,map04064,map04370,map04611,map04657,map04668,map04723,map04726,map04913,map04921,map04923,map05140,map05165,map05167,map05200,map05204,map05206,map05222	-	R00073,R01590,R09811	RC00559,RC00982,RC02662	ko00000,ko00001,ko01000	-	-	-	An_peroxidase,p450
APM_001863	4.87163	0.000621438	0.0406409	TRINITY_DN11058_c0_g2_i1	J	Belongs to the universal ribosomal protein uS7 family	RPS5	GO:0000028,GO:0002181,GO:0003674,GO:0003676,GO:0003723,GO:0003729,GO:0003735,GO:0005198,GO:0005488,GO:0005575,GO:0005622,GO:0005623,GO:0005737,GO:0005829,GO:0005840,GO:0006403,GO:0006405,GO:0006407,GO:0006412,GO:0006450,GO:0006518,GO:0006611,GO:0006807,GO:0006810,GO:0006886,GO:0006913,GO:0006996,GO:0008104,GO:0008150,GO:0008152,GO:0009058,GO:0009059,GO:0009987,GO:0010467,GO:0015031,GO:0015833,GO:…	-	ko:K02989	ko03010,map03010	M00177	-	-	br01610,ko00000,ko00001,ko00002,ko03011	-	-	-	Ribosomal_S7
APM_001867	3.70234	0.00291633	0.0755228	TRINITY_DN28924_c0_g1_i1	S	extracellular serine-rich protein	-	-	-	-	-	-	-	-	-	-	-	-	-
APM_001875	4.79525	0.000862473	0.0454279	TRINITY_DN12322_c0_g1_i1	-	-	-	-	-	-	-	-	-	-	-	-	-	-	-
APM_001892	3.67359	0.00153107	0.057206	TRINITY_DN7553_c0_g1_i1	T	RasGEF domain-containing protein	-	-	-	-	-	-	-	-	-	-	-	-	Complex1_LYR_2,Ras,RasGEF,RasGEF_N
APM_001896	4.06024	0.00153884	0.0573732	TRINITY_DN5400_c0_g1_i1	T	NUDIX domain	-	GO:0000298,GO:0003674,GO:0003824,GO:0004551,GO:0005575,GO:0005622,GO:0005623,GO:0005737,GO:0006066,GO:0006139,GO:0006163,GO:0006195,GO:0006725,GO:0006753,GO:0006793,GO:0006796,GO:0006807,GO:0008150,GO:0008152,GO:0008486,GO:0009056,GO:0009058,GO:0009117,GO:0009123,GO:0009125,GO:0009126,GO:0009128,GO:0009150,GO:0009154,GO:0009158,GO:0009161,GO:0009166,GO:0009167,GO:0009169,GO:0009259,GO:0009261,GO:…	3.6.1.52	ko:K07766	-	-	-	-	ko00000,ko01000	-	-	-	NUDIX
APM_001907	3.66071	0.00295435	0.0760155	TRINITY_DN6929_c0_g1_i1	C	Belongs to the mitochondrial carrier (TC 2.A.29) family	-	GO:0000064,GO:0003333,GO:0003674,GO:0005215,GO:0005342,GO:0005575,GO:0005622,GO:0005623,GO:0005737,GO:0005739,GO:0005740,GO:0005743,GO:0006810,GO:0006811,GO:0006812,GO:0006820,GO:0006839,GO:0006844,GO:0006855,GO:0006865,GO:0008150,GO:0008324,GO:0008509,GO:0008514,GO:0008519,GO:0015075,GO:0015101,GO:0015171,GO:0015179,GO:0015227,GO:0015238,GO:0015318,GO:0015651,GO:0015695,GO:0015696,GO:0015697,GO:…	-	-	-	-	-	-	-	-	-	-	Mito_carr
APM_001916	3.80245	0.00237228	0.0697992	TRINITY_DN10293_c0_g1_i1	J	ribosomal protein	-	GO:0000048,GO:0000313,GO:0000315,GO:0003674,GO:0003735,GO:0003824,GO:0005198,GO:0005575,GO:0005622,GO:0005623,GO:0005737,GO:0005739,GO:0005759,GO:0005761,GO:0005762,GO:0005840,GO:0006412,GO:0006518,GO:0006807,GO:0008150,GO:0008152,GO:0009058,GO:0009059,GO:0009987,GO:0010467,GO:0015934,GO:0016740,GO:0016746,GO:0016755,GO:0019538,GO:0031974,GO:0032543,GO:0032991,GO:0034641,GO:0034645,GO:0043043,GO:…	-	ko:K02906	ko03010,map03010	M00178,M00179	-	-	br01610,ko00000,ko00001,ko00002,ko03011	-	-	-	Ribosomal_L3
APM_001921	6.7091	2.32e-05	0.0212295	TRINITY_DN16790_c0_g1_i1	S	Transmembrane alpha-helix domain-containing protein	-	GO:0005575,GO:0005623,GO:0005886,GO:0007155,GO:0008150,GO:0016020,GO:0016021,GO:0022610,GO:0031224,GO:0044425,GO:0044464,GO:0071944	-	-	-	-	-	-	-	-	-	-	Mid2,SKG6
APM_001922	4.12829	0.00322068	0.0790486	TRINITY_DN17179_c0_g2_i2	-	-	-	-	-	-	-	-	-	-	-	-	-	-	-
APM_001925	4.33311	0.00297909	0.0762651	TRINITY_DN5872_c0_g1_i1	-	-	-	-	-	-	-	-	-	-	-	-	-	-	-
APM_001928	3.68634	0.00343082	0.0815442	TRINITY_DN12474_c0_g1_i1	K	Flocculation suppression protein	SFL1	GO:0000122,GO:0000128,GO:0000228,GO:0000976,GO:0000977,GO:0000978,GO:0000987,GO:0001012,GO:0001067,GO:0001085,GO:0001103,GO:0001558,GO:0003674,GO:0003676,GO:0003677,GO:0003690,GO:0005488,GO:0005515,GO:0005575,GO:0005622,GO:0005623,GO:0005634,GO:0005694,GO:0006355,GO:0006357,GO:0008134,GO:0008150,GO:0009889,GO:0009890,GO:0009891,GO:0009892,GO:0009893,GO:0009987,GO:0010468,GO:0010556,GO:0010557,GO:…	-	-	-	-	-	-	-	-	-	-	HSF_DNA-bind
APM_001932	2.65913	0.005095	0.0959854	TRINITY_DN16129_c0_g7_i1	G	Belongs to the type-B carboxylesterase lipase family	-	-	-	-	-	-	-	-	-	-	-	-	COesterase
APM_001933	5.02157	0.000476272	0.0366272	TRINITY_DN8137_c0_g1_i2	-	-	-	-	-	-	-	-	-	-	-	-	-	-	-
APM_001943	4.01251	0.00393442	0.0871924	TRINITY_DN1965_c0_g1_i1	-	-	-	-	-	-	-	-	-	-	-	-	-	-	-
APM_001970	3.58881	0.00108208	0.0498489	TRINITY_DN22518_c0_g2_i1	-	-	-	-	-	-	-	-	-	-	-	-	-	-	-
APM_001982	4.17799	0.00427805	0.0907015	TRINITY_DN27640_c0_g1_i1	-	-	-	-	-	-	-	-	-	-	-	-	-	-	-
APM_001983	3.45666	0.0047622	0.0929442	TRINITY_DN6108_c0_g1_i1	O	ATP binding	-	-	5.4.2.3	ko:K01836,ko:K03231	ko00520,ko01100,ko01130,ko03013,ko05134,map00520,map01100,map01130,map03013,map05134	-	R08193	RC00408	ko00000,ko00001,ko01000,ko03012,ko03016,ko03019,ko04131,ko04147	-	-	-	AAA,IQ
APM_001987	3.90861	0.00107121	0.0495886	TRINITY_DN10466_c0_g1_i1	S	3-hydroxyacyl-[acyl-carrier-protein] dehydratase activity	-	-	-	-	-	-	-	-	-	-	-	-	-
APM_001993	3.46285	0.00468193	0.0920427	TRINITY_DN6846_c0_g2_i1	DU	Rint-1 family	-	GO:0000724,GO:0000725,GO:0005575,GO:0005622,GO:0005623,GO:0005634,GO:0006139,GO:0006259,GO:0006281,GO:0006302,GO:0006310,GO:0006725,GO:0006807,GO:0006950,GO:0006974,GO:0008150,GO:0008152,GO:0009987,GO:0033554,GO:0034641,GO:0043170,GO:0043226,GO:0043227,GO:0043229,GO:0043231,GO:0044237,GO:0044238,GO:0044260,GO:0044424,GO:0044464,GO:0046483,GO:0050896,GO:0051716,GO:0071704,GO:0090304,GO:1901360	-	ko:K20474	-	-	-	-	ko00000,ko04131	-	-	-	RINT1_TIP1
APM_001994	2.52653	0.00276775	0.0741754	TRINITY_DN11826_c0_g1_i1	M	1,3-beta-glucan synthase component	FKS1	GO:0000003,GO:0000148,GO:0000271,GO:0000278,GO:0000281,GO:0000746,GO:0000747,GO:0000910,GO:0000917,GO:0000935,GO:0000936,GO:0003006,GO:0003674,GO:0003824,GO:0003843,GO:0005575,GO:0005618,GO:0005622,GO:0005623,GO:0005628,GO:0005737,GO:0005739,GO:0005794,GO:0005826,GO:0005856,GO:0005886,GO:0005933,GO:0005934,GO:0005935,GO:0005937,GO:0005938,GO:0005975,GO:0005976,GO:0006073,GO:0006074,GO:0006075,GO:…	2.4.1.34	ko:K00706	ko00500,ko04011,map00500,map04011	-	R03118	RC00005	ko00000,ko00001,ko01000,ko01003	-	GT48	iMM904.YGR032W,iND750.YGR032W	FKS1_dom1,Glucan_synthase
APM_001995	3.64429	0.00324078	0.0792817	TRINITY_DN13275_c0_g3_i1	S	Ran-interacting mog1 protein	-	-	-	-	-	-	-	-	-	-	-	-	Mog1
APM_002001	4.9652	0.00031785	0.0329714	TRINITY_DN17093_c0_g2_i3	T	Scavenger mRNA decapping enzyme C-term binding	HNT1	GO:0000166,GO:0003674,GO:0003824,GO:0005488,GO:0005575,GO:0005622,GO:0005623,GO:0005634,GO:0005737,GO:0006139,GO:0006725,GO:0006753,GO:0006793,GO:0006796,GO:0006807,GO:0008150,GO:0008152,GO:0009117,GO:0009987,GO:0016787,GO:0016810,GO:0016811,GO:0019637,GO:0034641,GO:0036094,GO:0043226,GO:0043227,GO:0043229,GO:0043231,GO:0043530,GO:0044237,GO:0044238,GO:0044281,GO:0044424,GO:0044464,GO:0046483,GO:…	3.6.1.17	ko:K01518	ko00230,ko00240,map00230,map00240	-	R00184,R00969,R01232,R02805	RC00002	ko00000,ko00001,ko01000	-	-	-	HIT
APM_002011	3.80871	0.00218476	0.0664939	TRINITY_DN15547_c0_g5_i1	I	Phosphatidylinositol transfer protein	CSR1	GO:0003674,GO:0005215,GO:0005319,GO:0005548,GO:0005575,GO:0005622,GO:0005623,GO:0005628,GO:0005737,GO:0005739,GO:0005768,GO:0005811,GO:0005829,GO:0006629,GO:0006644,GO:0006650,GO:0006793,GO:0006796,GO:0006810,GO:0006811,GO:0006820,GO:0006869,GO:0006892,GO:0006893,GO:0008104,GO:0008150,GO:0008152,GO:0008526,GO:0009889,GO:0009890,GO:0009891,GO:0009892,GO:0009893,GO:0009987,GO:0010562,GO:0010563,GO:…	-	-	-	-	-	-	-	-	-	-	CRAL_TRIO,CRAL_TRIO_N
APM_002012	4.86379	0.00298529	0.0763212	TRINITY_DN16969_c0_g1_i1	CE	Belongs to the aconitase IPM isomerase family	ACO1	GO:0000002,GO:0003674,GO:0003676,GO:0003677,GO:0003690,GO:0003697,GO:0003824,GO:0003994,GO:0005488,GO:0005575,GO:0005576,GO:0005622,GO:0005623,GO:0005737,GO:0005739,GO:0005759,GO:0005829,GO:0006082,GO:0006091,GO:0006099,GO:0006101,GO:0006520,GO:0006536,GO:0006807,GO:0006996,GO:0007005,GO:0008150,GO:0008152,GO:0009060,GO:0009064,GO:0009295,GO:0009605,GO:0009607,GO:0009987,GO:0015980,GO:0016043,GO:…	4.2.1.3	ko:K01681	ko00020,ko00630,ko00720,ko01100,ko01110,ko01120,ko01130,ko01200,ko01210,ko01230,map00020,map00630,map00720,map01100,map01110,map01120,map01130,map01200,map01210,map01230	M00009,M00010,M00012,M00173,M00740	R01324,R01325,R01900	RC00497,RC00498,RC00618	br01601,ko00000,ko00001,ko00002,ko01000	-	-	iMM904.YLR304C,iND750.YLR304C	Aconitase,Aconitase_C
APM_002018	3.43105	0.0036126	0.0840265	TRINITY_DN13722_c0_g5_i1	U	Transport protein SEC31	SEC31	GO:0003674,GO:0005198,GO:0005575,GO:0005622,GO:0005623,GO:0005737,GO:0005798,GO:0005937,GO:0006810,GO:0006886,GO:0006888,GO:0006900,GO:0006996,GO:0006997,GO:0006998,GO:0008104,GO:0008150,GO:0009987,GO:0010256,GO:0012505,GO:0012506,GO:0012507,GO:0015031,GO:0015833,GO:0016020,GO:0016043,GO:0016050,GO:0016192,GO:0030117,GO:0030120,GO:0030127,GO:0030133,GO:0030134,GO:0030135,GO:0030427,GO:0030658,GO:…	-	ko:K14005	ko04141,map04141	M00404	-	-	ko00000,ko00001,ko00002,ko04131	-	-	-	SRA1,Sec16_C,Sec31,WD40
APM_002024	4.97133	0.00137993	0.0551878	TRINITY_DN17372_c0_g2_i5	Q	l-threonine 3-dehydrogenase	-	-	1.1.1.287	ko:K17818	ko00040,ko01100,map00040,map01100	-	R07143,R07144	RC00102	ko00000,ko00001,ko01000	-	-	-	ADH_N,ADH_zinc_N
APM_002034	4.14958	0.00121922	0.0525391	TRINITY_DN5915_c0_g1_i1	L	Transcription factor	-	-	-	-	-	-	-	-	-	-	-	-	Fungal_trans,Zn_clus
APM_002047	3.65109	0.00314728	0.0781763	TRINITY_DN9410_c0_g1_i1	S	Glucosidase II beta subunit-like protein	YOS9	GO:0003674,GO:0005488,GO:0005575,GO:0005622,GO:0005623,GO:0005737,GO:0005783,GO:0005788,GO:0006508,GO:0006511,GO:0006516,GO:0006807,GO:0006810,GO:0006886,GO:0006950,GO:0006986,GO:0007154,GO:0007165,GO:0008104,GO:0008150,GO:0008152,GO:0009056,GO:0009057,GO:0009100,GO:0009987,GO:0010033,GO:0010243,GO:0010498,GO:0012505,GO:0015031,GO:0015833,GO:0016020,GO:0019538,GO:0019941,GO:0023052,GO:0030163,GO:…	-	ko:K10088	ko04141,map04141	M00403	-	-	ko00000,ko00001,ko00002,ko04091	-	-	-	PRKCSH
APM_002086	4.9496	0.000415057	0.0350697	TRINITY_DN13635_c0_g1_i2	E	tryptophan synthase	-	GO:0000162,GO:0005575,GO:0005622,GO:0005623,GO:0005737,GO:0006082,GO:0006520,GO:0006568,GO:0006576,GO:0006586,GO:0006725,GO:0006807,GO:0008150,GO:0008152,GO:0008652,GO:0009058,GO:0009072,GO:0009073,GO:0009308,GO:0009309,GO:0009987,GO:0016053,GO:0018130,GO:0019438,GO:0019752,GO:0034641,GO:0042401,GO:0042430,GO:0042435,GO:0043436,GO:0044106,GO:0044237,GO:0044238,GO:0044249,GO:0044271,GO:0044281,GO:…	4.2.1.20	ko:K01694	ko00260,ko00400,ko01100,ko01110,ko01130,ko01230,map00260,map00400,map01100,map01110,map01130,map01230	M00023	R02722	RC00210,RC00700,RC02868	ko00000,ko00001,ko00002,ko01000	-	-	-	PALP,Trp_syntA
APM_002088	5.46481	0.000238621	0.0314542	TRINITY_DN13528_c0_g1_i1	S	Integral membrane protein	-	-	-	-	-	-	-	-	-	-	-	-	-
APM_002118	4.30689	0.000611848	0.0404505	TRINITY_DN13682_c0_g2_i1
APM_002157	4.03463	0.00147157	0.0563451	TRINITY_DN17419_c0_g1_i9	G	Glyceraldehyde-3-phosphate dehydrogenase	GPD	GO:0001932,GO:0001934,GO:0003674,GO:0003676,GO:0003682,GO:0003723,GO:0003824,GO:0004365,GO:0005488,GO:0005575,GO:0005618,GO:0005622,GO:0005623,GO:0005634,GO:0005737,GO:0005739,GO:0005811,GO:0005829,GO:0005886,GO:0005975,GO:0005996,GO:0006006,GO:0006007,GO:0006082,GO:0006090,GO:0006091,GO:0006094,GO:0006096,GO:0006139,GO:0006163,GO:0006164,GO:0006165,GO:0006725,GO:0006732,GO:0006733,GO:0006734,GO:…	1.2.1.12	ko:K00134	ko00010,ko00710,ko01100,ko01110,ko01120,ko01130,ko01200,ko01230,ko04066,ko05010,map00010,map00710,map01100,map01110,map01120,map01130,map01200,map01230,map04066,map05010	M00001,M00002,M00003,M00165,M00166,M00308,M00552	R01061	RC00149	ko00000,ko00001,ko00002,ko01000,ko04131,ko04147	-	-	-	Gp_dh_C,Gp_dh_N
APM_002161	4.24726	0.00102615	0.0488705	TRINITY_DN1259_c0_g1_i1	-	-	-	-	-	-	-	-	-	-	-	-	-	-	-
APM_002166	3.34028	0.0050604	0.095706	TRINITY_DN46831_c0_g1_i1	O	Lipolytic enzyme	-	-	-	-	-	-	-	-	-	-	-	-	CBM_1,Lipase_GDSL_2
APM_002183	6.07297	6.33e-05	0.0241542	TRINITY_DN2102_c0_g1_i1
APM_002197	6.08567	0.000303229	0.0328788	TRINITY_DN18423_c0_g1_i1	-	-	-	-	-	-	-	-	-	-	-	-	-	-	-
APM_002200	4.62851	0.000538587	0.038666	TRINITY_DN15029_c0_g2_i1	F	Xanthine dehydrogenase	-	GO:0000166,GO:0003674,GO:0003824,GO:0004854,GO:0005488,GO:0005575,GO:0005622,GO:0005623,GO:0005737,GO:0005829,GO:0006139,GO:0006144,GO:0006145,GO:0006725,GO:0006807,GO:0008150,GO:0008152,GO:0009056,GO:0009112,GO:0009115,GO:0009987,GO:0016491,GO:0016725,GO:0016726,GO:0016903,GO:0019439,GO:0034641,GO:0036094,GO:0043167,GO:0043168,GO:0043546,GO:0044237,GO:0044238,GO:0044248,GO:0044270,GO:0044281,GO:…	1.17.1.4,1.17.3.2	ko:K00106	ko00230,ko00232,ko00983,ko01100,ko01110,ko01120,ko04146,map00230,map00232,map00983,map01100,map01110,map01120,map04146	M00546	R01768,R01769,R02103,R02107,R07942,R07977,R07978,R07979,R08235	RC00143,RC02017,RC02199	ko00000,ko00001,ko00002,ko01000,ko04147	-	-	-	Ald_Xan_dh_C,Ald_Xan_dh_C2,CO_deh_flav_C,FAD_binding_5,Fer2,Fer2_2
APM_002206	5.5499	0.000122526	0.0266864	TRINITY_DN11096_c0_g1_i1	O	26s proteasome non-atpase regulatory subunit 11	RPN6	GO:0000502,GO:0003674,GO:0005198,GO:0005575,GO:0005622,GO:0005623,GO:0005737,GO:0005829,GO:0005838,GO:0006508,GO:0006511,GO:0006807,GO:0007088,GO:0007346,GO:0008150,GO:0008152,GO:0008541,GO:0009056,GO:0009057,GO:0009896,GO:0009987,GO:0010498,GO:0010564,GO:0010638,GO:0010965,GO:0016043,GO:0019538,GO:0019941,GO:0022607,GO:0022624,GO:0030071,GO:0030163,GO:0031331,GO:0031597,GO:0032270,GO:0032436,GO:…	-	ko:K03036	ko03050,ko05169,map03050,map05169	M00341	-	-	ko00000,ko00001,ko00002,ko03051	-	-	-	PCI
APM_002209	3.36024	0.00489224	0.094203	TRINITY_DN10469_c0_g1_i1	S	deacetylase complex subunit	-	-	-	-	-	-	-	-	-	-	-	-	Sds3
APM_002212	3.66279	0.00427587	0.0907015	TRINITY_DN28337_c0_g1_i1	O	Belongs to the ubiquitin-conjugating enzyme family	-	-	2.3.2.23	ko:K10582	ko04120,map04120	-	-	-	ko00000,ko00001,ko01000,ko04121	-	-	-	PARP,UQ_con
APM_002213	3.88648	0.00196331	0.063248	TRINITY_DN46925_c0_g1_i1	-	-	-	-	-	-	-	-	-	-	-	-	-	-	-
APM_002217	3.52239	0.00364663	0.0845081	TRINITY_DN47453_c0_g1_i1	J	Pseudouridine synthase	DEG1	GO:0001522,GO:0003674,GO:0003824,GO:0005575,GO:0005622,GO:0005623,GO:0005634,GO:0005737,GO:0006139,GO:0006396,GO:0006399,GO:0006400,GO:0006725,GO:0006807,GO:0008033,GO:0008150,GO:0008152,GO:0009451,GO:0009982,GO:0009987,GO:0010467,GO:0016070,GO:0016071,GO:0016556,GO:0016853,GO:0016866,GO:0031119,GO:0034470,GO:0034641,GO:0034660,GO:0043170,GO:0043226,GO:0043227,GO:0043229,GO:0043231,GO:0043412,GO:…	5.4.99.45	ko:K01855	-	-	-	-	ko00000,ko01000,ko03016	-	-	-	PseudoU_synth_1
APM_002244	6.34057	4.6e-05	0.0237812	TRINITY_DN12395_c0_g2_i1	V	Pps1 dual specificty phosphatase	PPS1	GO:0000188,GO:0001932,GO:0001933,GO:0003674,GO:0003824,GO:0004721,GO:0006139,GO:0006259,GO:0006260,GO:0006261,GO:0006464,GO:0006469,GO:0006470,GO:0006725,GO:0006793,GO:0006796,GO:0006807,GO:0007049,GO:0008138,GO:0008150,GO:0008152,GO:0009058,GO:0009059,GO:0009892,GO:0009966,GO:0009968,GO:0009987,GO:0010563,GO:0010605,GO:0010646,GO:0010648,GO:0016311,GO:0016787,GO:0016788,GO:0016791,GO:0019220,GO:…	3.1.3.16,3.1.3.48	ko:K04459	ko04010,map04010	-	-	-	ko00000,ko00001,ko01000,ko01009	-	-	-	DSPc
APM_002245	3.30797	0.00387608	0.0865806	TRINITY_DN12750_c0_g2_i1	IU	ddhd domain-containing protein	-	GO:0003674,GO:0003824,GO:0004620,GO:0005575,GO:0005622,GO:0005623,GO:0005737,GO:0006629,GO:0008150,GO:0008152,GO:0009056,GO:0009987,GO:0016042,GO:0016298,GO:0016787,GO:0016788,GO:0044237,GO:0044238,GO:0044242,GO:0044248,GO:0044255,GO:0044424,GO:0044464,GO:0071704,GO:1901575	-	-	-	-	-	-	-	-	-	-	DDHD
APM_002255	3.3807	0.00496176	0.0948434	TRINITY_DN6471_c0_g1_i1	K	DNA-dependent RNA polymerase catalyzes the transcription of DNA into RNA using the four ribonucleoside triphosphates as substrates	RPA190	GO:0000428,GO:0003674,GO:0003682,GO:0005488,GO:0005575,GO:0005622,GO:0005623,GO:0005634,GO:0005730,GO:0005736,GO:0006139,GO:0006351,GO:0006360,GO:0006725,GO:0006807,GO:0008150,GO:0008152,GO:0009058,GO:0009059,GO:0009303,GO:0009987,GO:0010467,GO:0016070,GO:0016072,GO:0018130,GO:0019438,GO:0030880,GO:0031974,GO:0031981,GO:0032774,GO:0032991,GO:0034641,GO:0034645,GO:0034654,GO:0034660,GO:0042790,GO:…	2.7.7.6	ko:K02999	ko00230,ko00240,ko01100,ko03020,map00230,map00240,map01100,map03020	M00182	R00435,R00441,R00442,R00443	RC02795	br01611,ko00000,ko00001,ko00002,ko01000,ko03021	-	-	-	RNA_pol_Rpb1_1,RNA_pol_Rpb1_2,RNA_pol_Rpb1_3,RNA_pol_Rpb1_4,RNA_pol_Rpb1_5
APM_002257	6.05881	0.00458614	0.091874	TRINITY_DN40504_c0_g1_i1	B	Histone H3	HHT1	GO:0000003,GO:0000075,GO:0000228,GO:0000278,GO:0000775,GO:0000785,GO:0000786,GO:0000788,GO:0000790,GO:0000792,GO:0001672,GO:0003006,GO:0003674,GO:0003676,GO:0003677,GO:0003682,GO:0005488,GO:0005575,GO:0005622,GO:0005623,GO:0005634,GO:0005657,GO:0005694,GO:0005720,GO:0005721,GO:0006139,GO:0006259,GO:0006281,GO:0006289,GO:0006323,GO:0006325,GO:0006333,GO:0006334,GO:0006351,GO:0006725,GO:0006807,GO:…	-	ko:K11253	ko05034,ko05202,ko05322,map05034,map05202,map05322	-	-	-	ko00000,ko00001,ko03036,ko04147	-	-	-	Histone
APM_002265	3.11016	0.00282788	0.0744624	TRINITY_DN8637_c0_g2_i1	S	Duf2347 superfamily protein	-	GO:0005575,GO:0005622,GO:0005623,GO:0005737,GO:0005783,GO:0005811,GO:0012505,GO:0043226,GO:0043227,GO:0043228,GO:0043229,GO:0043231,GO:0043232,GO:0044424,GO:0044444,GO:0044464	-	-	-	-	-	-	-	-	-	-	DUF2347,DUF4484
APM_002269	4.72385	0.000654505	0.0414146	TRINITY_DN7551_c0_g2_i1	TZ	RhoGAP domain-containing protein	SAC7	GO:0003674,GO:0005096,GO:0005575,GO:0005622,GO:0005623,GO:0005737,GO:0005938,GO:0006109,GO:0008047,GO:0008150,GO:0008360,GO:0009889,GO:0009966,GO:0009968,GO:0010556,GO:0010646,GO:0010648,GO:0010675,GO:0010962,GO:0010981,GO:0019222,GO:0022603,GO:0022604,GO:0023051,GO:0023057,GO:0030234,GO:0030695,GO:0031097,GO:0031323,GO:0031326,GO:0032153,GO:0032155,GO:0032881,GO:0032885,GO:0032950,GO:0032951,GO:…	-	ko:K19845	ko04011,map04011	-	-	-	ko00000,ko00001	-	-	-	RhoGAP
APM_002278	4.01822	0.00151183	0.0567707	TRINITY_DN12767_c0_g1_i1	IKT	Belongs to the protein kinase superfamily	ENV7	GO:0000166,GO:0000322,GO:0000323,GO:0000324,GO:0000329,GO:0003674,GO:0003824,GO:0004672,GO:0004674,GO:0005488,GO:0005524,GO:0005575,GO:0005622,GO:0005623,GO:0005737,GO:0005773,GO:0005774,GO:0006464,GO:0006468,GO:0006508,GO:0006624,GO:0006793,GO:0006796,GO:0006807,GO:0008144,GO:0008150,GO:0008152,GO:0009987,GO:0010467,GO:0016020,GO:0016301,GO:0016310,GO:0016485,GO:0016740,GO:0016772,GO:0016773,GO:…	2.7.11.1	ko:K08856	-	-	-	-	ko00000,ko01000,ko01001	-	-	-	Pkinase
APM_002284	3.13787	0.00546153	0.0996209	TRINITY_DN9096_c0_g1_i1	S	pwwp domain-containing protein	-	-	-	-	-	-	-	-	-	-	-	-	Med26,PWWP
APM_002288	3.73337	0.00265095	0.0728546	TRINITY_DN2434_c0_g1_i1	S	integral membrane protein	-	GO:0000322,GO:0000323,GO:0000324,GO:0000329,GO:0003674,GO:0003824,GO:0005575,GO:0005622,GO:0005623,GO:0005737,GO:0005773,GO:0005774,GO:0016020,GO:0016021,GO:0016787,GO:0031090,GO:0031166,GO:0031224,GO:0031300,GO:0031301,GO:0031310,GO:0043226,GO:0043227,GO:0043229,GO:0043231,GO:0044422,GO:0044424,GO:0044425,GO:0044437,GO:0044444,GO:0044446,GO:0044464,GO:0071627,GO:0071628,GO:0098588,GO:0098805,GO:…	-	-	-	-	-	-	-	-	-	-	Abhydrolase_1,Abhydrolase_6,DUF2417
APM_002290	5.90448	0.000404295	0.0348183	TRINITY_DN14144_c0_g1_i1	O	Belongs to the ubiquitin-conjugating enzyme family	-	-	2.3.2.23	ko:K10585	ko04120,map04120	-	-	-	ko00000,ko00001,ko01000,ko04121	-	-	-	UQ_con
APM_002304	6.2491	4.29e-05	0.0236188	TRINITY_DN5163_c0_g1_i1	G	Belongs to the glycosyl hydrolase 47 family	MNS1	GO:0000139,GO:0003674,GO:0003824,GO:0004553,GO:0004559,GO:0004571,GO:0005488,GO:0005509,GO:0005575,GO:0005622,GO:0005623,GO:0005737,GO:0005783,GO:0005789,GO:0005794,GO:0006464,GO:0006491,GO:0006508,GO:0006511,GO:0006516,GO:0006517,GO:0006807,GO:0006950,GO:0008150,GO:0008152,GO:0009056,GO:0009057,GO:0009100,GO:0009987,GO:0010033,GO:0010243,GO:0010498,GO:0012505,GO:0015923,GO:0015924,GO:0016020,GO:…	3.2.1.113	ko:K01230	ko00510,ko00513,ko01100,ko04141,map00510,map00513,map01100,map04141	M00073,M00074	R05982,R06722	-	ko00000,ko00001,ko00002,ko01000,ko04131	-	GH47	-	Glyco_hydro_47
APM_002320	6.47553	3.65e-05	0.0225416	TRINITY_DN17421_c1_g13_i4	S	Histidine acid phosphatase	-	-	-	-	-	-	-	-	-	-	-	-	His_Phos_2
APM_002323	4.7798	0.000406967	0.0348183	TRINITY_DN10771_c0_g1_i1	C	vacuolar ATP synthase subunit H	VMA13	GO:0000221,GO:0000322,GO:0000323,GO:0000324,GO:0000329,GO:0003674,GO:0003824,GO:0005215,GO:0005575,GO:0005622,GO:0005623,GO:0005737,GO:0005773,GO:0005774,GO:0006810,GO:0006811,GO:0006812,GO:0006873,GO:0006885,GO:0007035,GO:0008150,GO:0008324,GO:0009987,GO:0015075,GO:0015077,GO:0015078,GO:0015318,GO:0015399,GO:0015405,GO:0015672,GO:0015988,GO:0015991,GO:0016020,GO:0016021,GO:0016462,GO:0016469,GO:…	-	ko:K02144	ko00190,ko01100,ko04142,ko04145,ko04150,ko04721,ko05110,ko05120,ko05152,ko05323,map00190,map01100,map04142,map04145,map04150,map04721,map05110,map05120,map05152,map05323	M00160	-	-	ko00000,ko00001,ko00002	3.A.2.2	-	-	V-ATPase_H_C,V-ATPase_H_N
APM_002348	2.00847	0.000421654	0.0351262	TRINITY_DN48187_c0_g1_i1	S	axonemal central apparatus assembly	-	-	-	ko:K18626	-	-	-	-	ko00000,ko04812	-	-	-	-
APM_002366	3.02424	0.000320586	0.0329714	TRINITY_DN27837_c0_g1_i1	M	glucosamine--fructose-6-phosphate aminotransferase	GFA1	GO:0000271,GO:0003674,GO:0003824,GO:0004360,GO:0005975,GO:0005976,GO:0006002,GO:0006022,GO:0006023,GO:0006030,GO:0006031,GO:0006037,GO:0006038,GO:0006040,GO:0006041,GO:0006042,GO:0006047,GO:0006139,GO:0006464,GO:0006486,GO:0006487,GO:0006725,GO:0006793,GO:0006796,GO:0006807,GO:0008150,GO:0008152,GO:0008483,GO:0009058,GO:0009059,GO:0009100,GO:0009101,GO:0009225,GO:0009272,GO:0009987,GO:0010383,GO:…	2.6.1.16	ko:K00820	ko00250,ko00520,ko01100,ko01130,ko04931,map00250,map00520,map01100,map01130,map04931	-	R00768	RC00010,RC00163,RC02752	ko00000,ko00001,ko01000,ko01002	-	-	iMM904.YKL104C,iND750.YKL104C	GATase_6,SIS
APM_002367	6.50193	3.37e-05	0.0225416	TRINITY_DN15817_c0_g1_i1	O	Belongs to the AAA ATPase family	RPT4	GO:0000166,GO:0000502,GO:0001672,GO:0003674,GO:0003824,GO:0004175,GO:0005488,GO:0005515,GO:0005524,GO:0005575,GO:0005622,GO:0005623,GO:0005634,GO:0005737,GO:0005829,GO:0005838,GO:0006139,GO:0006259,GO:0006281,GO:0006289,GO:0006355,GO:0006357,GO:0006508,GO:0006511,GO:0006725,GO:0006807,GO:0006950,GO:0006974,GO:0007088,GO:0007346,GO:0008134,GO:0008144,GO:0008150,GO:0008152,GO:0008233,GO:0008540,GO:…	-	ko:K03064	ko03050,ko05169,map03050,map05169	M00341	-	-	ko00000,ko00001,ko00002,ko03051	-	-	-	AAA
APM_002373	4.55854	0.000268448	0.0324548	TRINITY_DN14229_c0_g1_i1	S	Tlg2-vesicle protein of 38 kda	TVP38	GO:0000022,GO:0000070,GO:0000139,GO:0000226,GO:0000278,GO:0000280,GO:0000819,GO:0005575,GO:0005622,GO:0005623,GO:0005737,GO:0005794,GO:0006810,GO:0006996,GO:0007010,GO:0007017,GO:0007049,GO:0007051,GO:0007052,GO:0007059,GO:0008150,GO:0009987,GO:0012505,GO:0016020,GO:0016021,GO:0016043,GO:0016192,GO:0022402,GO:0030173,GO:0031090,GO:0031224,GO:0031228,GO:0031300,GO:0031301,GO:0031984,GO:0043226,GO:…	-	-	-	-	-	-	-	-	-	-	SNARE_assoc
APM_002374	3.66708	0.00414997	0.0896445	TRINITY_DN9829_c0_g1_i1	L	Ccch zinc finger and smr	-	-	-	-	-	-	-	-	-	-	-	-	DUF1771,Smr,zf-CCCH,zf-CCCH_2
APM_002375	5.8374	9.36e-05	0.0253923	TRINITY_DN9633_c0_g1_i1	G	Belongs to the glycosyl hydrolase 5 (cellulase A) family	-	-	3.2.1.75	ko:K22277	-	-	-	-	ko00000,ko01000	-	GH5	-	Cellulase
APM_002378	3.73442	0.00262273	0.0726865	TRINITY_DN7713_c0_g3_i1	O	prolyl oligopeptidase	-	-	-	-	-	-	-	-	-	-	-	-	PD40,Peptidase_S9
APM_002400	3.67744	0.00418497	0.0900681	TRINITY_DN2787_c0_g1_i1	P	Ammonium transporter	-	GO:0001403,GO:0003674,GO:0005215,GO:0005575,GO:0005623,GO:0005886,GO:0005887,GO:0006810,GO:0006811,GO:0006812,GO:0008150,GO:0008324,GO:0008519,GO:0015075,GO:0015291,GO:0015398,GO:0015696,GO:0016020,GO:0016021,GO:0022804,GO:0022857,GO:0030447,GO:0031224,GO:0031226,GO:0034220,GO:0036267,GO:0040007,GO:0044182,GO:0044425,GO:0044459,GO:0044464,GO:0051179,GO:0051234,GO:0055085,GO:0070783,GO:0071705,GO:…	-	ko:K03320	-	-	-	-	ko00000,ko02000	1.A.11	-	-	Ammonium_transp
APM_002402	4.107	0.000904605	0.0463662	TRINITY_DN11789_c0_g1_i1	D	Plasma membrane channel protein	-	GO:0003674,GO:0005488,GO:0005575,GO:0005622,GO:0005623,GO:0005737,GO:0005783,GO:0005886,GO:0005933,GO:0005938,GO:0006996,GO:0007029,GO:0008104,GO:0008150,GO:0008289,GO:0009987,GO:0010256,GO:0012505,GO:0016020,GO:0016021,GO:0016043,GO:0019216,GO:0019220,GO:0019222,GO:0022406,GO:0031224,GO:0031323,GO:0031984,GO:0032541,GO:0033036,GO:0033101,GO:0034613,GO:0035303,GO:0043226,GO:0043227,GO:0043229,GO:…	-	ko:K19327	-	-	-	-	ko00000,ko04040	1.A.17.1	-	-	Anoctamin
APM_002403	4.10087	0.00128288	0.0539376	TRINITY_DN12787_c0_g3_i1	H	riboflavin synthase alpha chain	RIB5	GO:0003674,GO:0003824,GO:0004746,GO:0006766,GO:0006767,GO:0006771,GO:0006807,GO:0008150,GO:0008152,GO:0009058,GO:0009110,GO:0009231,GO:0009987,GO:0016740,GO:0016765,GO:0017144,GO:0018130,GO:0034641,GO:0042364,GO:0042726,GO:0042727,GO:0044237,GO:0044249,GO:0044271,GO:0044281,GO:0044283,GO:0046483,GO:0071704,GO:1901360,GO:1901362,GO:1901564,GO:1901566,GO:1901576	2.5.1.9	ko:K00793	ko00740,ko01100,ko01110,map00740,map01100,map01110	M00125	R00066	RC00958,RC00960	ko00000,ko00001,ko00002,ko01000	-	-	-	Lum_binding
APM_002414	3.36547	0.00491703	0.0943916	TRINITY_DN28881_c0_g1_i1	S	Kelch repeats protein	KEL3	GO:0005575,GO:0005622,GO:0005623,GO:0005737,GO:0044424,GO:0044464	-	-	-	-	-	-	-	-	-	-	DUF4110,Kelch_3,Kelch_4,Kelch_5
APM_002420	4.52063	0.00246333	0.0708655	TRINITY_DN12063_c0_g2_i1	E	FAD dependent oxidoreductase	-	-	-	-	-	-	-	-	-	-	-	-	DAO
APM_002422	3.3523	0.0050748	0.095875	TRINITY_DN2949_c0_g2_i1	-	-	-	-	-	-	-	-	-	-	-	-	-	-	-
APM_002423	2.77463	0.00046006	0.0360445	TRINITY_DN1905_c0_g1_i1	O	Disulfide-isomerase	PDI1	GO:0001666,GO:0003674,GO:0003756,GO:0003824,GO:0004656,GO:0005102,GO:0005178,GO:0005488,GO:0005515,GO:0005575,GO:0005576,GO:0005622,GO:0005623,GO:0005737,GO:0005783,GO:0005788,GO:0005793,GO:0005886,GO:0006082,GO:0006457,GO:0006464,GO:0006508,GO:0006511,GO:0006516,GO:0006517,GO:0006520,GO:0006575,GO:0006807,GO:0006950,GO:0007154,GO:0007165,GO:0007166,GO:0008150,GO:0008152,GO:0009056,GO:0009057,GO:…	5.3.4.1	ko:K09580	ko04141,map04141	-	-	-	ko00000,ko00001,ko01000,ko03110,ko04131,ko04147	-	-	-	Thioredoxin,Thioredoxin_6
APM_002423	7.44073	1.19e-05	0.0212295	TRINITY_DN21843_c0_g1_i1	O	Disulfide-isomerase	PDI1	GO:0001666,GO:0003674,GO:0003756,GO:0003824,GO:0004656,GO:0005102,GO:0005178,GO:0005488,GO:0005515,GO:0005575,GO:0005576,GO:0005622,GO:0005623,GO:0005737,GO:0005783,GO:0005788,GO:0005793,GO:0005886,GO:0006082,GO:0006457,GO:0006464,GO:0006508,GO:0006511,GO:0006516,GO:0006517,GO:0006520,GO:0006575,GO:0006807,GO:0006950,GO:0007154,GO:0007165,GO:0007166,GO:0008150,GO:0008152,GO:0009056,GO:0009057,GO:…	5.3.4.1	ko:K09580	ko04141,map04141	-	-	-	ko00000,ko00001,ko01000,ko03110,ko04131,ko04147	-	-	-	Thioredoxin,Thioredoxin_6
APM_002426	6.33393	0.00170072	0.0595346	TRINITY_DN17208_c0_g1_i1	T	MAP kinase kinase kinase	SSK2	GO:0000131,GO:0000160,GO:0000161,GO:0000165,GO:0000166,GO:0000186,GO:0001932,GO:0001934,GO:0003674,GO:0003779,GO:0003824,GO:0004672,GO:0004674,GO:0004709,GO:0005488,GO:0005515,GO:0005524,GO:0005575,GO:0005622,GO:0005623,GO:0005737,GO:0005829,GO:0005933,GO:0005934,GO:0005935,GO:0005938,GO:0006464,GO:0006468,GO:0006793,GO:0006796,GO:0006807,GO:0006950,GO:0006970,GO:0006972,GO:0006979,GO:0007154,GO:…	2.7.11.25	ko:K11230	ko02020,ko04011,map02020,map04011	-	-	-	ko00000,ko00001,ko01000,ko01001	-	-	-	Pkinase
APM_002429	2.92791	0.000813055	0.0445042	TRINITY_DN16304_c0_g4_i1	K	sequence-specific DNA binding	HHEX	GO:0000079,GO:0000122,GO:0000976,GO:0000977,GO:0000978,GO:0000981,GO:0000982,GO:0000987,GO:0001012,GO:0001067,GO:0001078,GO:0001227,GO:0001568,GO:0001570,GO:0001701,GO:0001702,GO:0001708,GO:0001763,GO:0001775,GO:0001889,GO:0001932,GO:0001933,GO:0001944,GO:0002009,GO:0002119,GO:0002164,GO:0002376,GO:0002520,GO:0002521,GO:0002573,GO:0003002,GO:0003674,GO:0003676,GO:0003677,GO:0003682,GO:0003690,GO:…	3.4.24.80	ko:K07763,ko:K08024,ko:K09338	ko04668,ko04912,ko04950,ko05202,map04668,map04912,map04950,map05202	-	-	-	ko00000,ko00001,ko01000,ko01002,ko03000	-	-	-	Homeobox
APM_002442	4.07236	0.00541467	0.0991643	TRINITY_DN11973_c0_g1_i1	A	serine threonine-protein kinase prp4	PRP4	GO:0000166,GO:0000375,GO:0000377,GO:0000398,GO:0003674,GO:0003824,GO:0004672,GO:0004674,GO:0005488,GO:0005524,GO:0005575,GO:0005622,GO:0005623,GO:0005634,GO:0006139,GO:0006396,GO:0006397,GO:0006464,GO:0006468,GO:0006725,GO:0006793,GO:0006796,GO:0006807,GO:0008144,GO:0008150,GO:0008152,GO:0008380,GO:0009893,GO:0009987,GO:0010467,GO:0010468,GO:0010564,GO:0010604,GO:0010628,GO:0010948,GO:0016070,GO:…	2.7.11.1	ko:K08827	-	-	-	-	ko00000,ko01000,ko01001,ko03041	-	-	-	Pkinase
APM_002446	4.96737	0.000123907	0.0266864	TRINITY_DN13134_c0_g2_i1	-	-	-	-	-	-	-	-	-	-	-	-	-	-	-
APM_002455	7.01368	3.08e-05	0.0220427	TRINITY_DN13660_c0_g1_i1	G	Belongs to the glycosyl hydrolase 7 (cellulase C) family	-	GO:0008150,GO:0044046,GO:0044403,GO:0044419,GO:0051701,GO:0051704,GO:0052047,GO:0052048,GO:0052051,GO:0052211	3.2.1.4	ko:K19357	ko00500,ko01100,map00500,map01100	-	R11307,R11308	-	ko00000,ko00001,ko01000	-	GH7	-	Glyco_hydro_7
APM_002483	4.10838	0.00159807	0.0582676	TRINITY_DN23090_c0_g1_i1	Q	4Fe-4S binding domain	RLI1	GO:0000054,GO:0000166,GO:0002181,GO:0002183,GO:0003674,GO:0003824,GO:0005488,GO:0005506,GO:0005524,GO:0005575,GO:0005622,GO:0005623,GO:0005634,GO:0005737,GO:0006403,GO:0006405,GO:0006412,GO:0006413,GO:0006415,GO:0006417,GO:0006518,GO:0006611,GO:0006807,GO:0006810,GO:0006886,GO:0006913,GO:0006996,GO:0008104,GO:0008144,GO:0008150,GO:0008152,GO:0009058,GO:0009059,GO:0009889,GO:0009891,GO:0009893,GO:…	-	ko:K06174	-	-	-	-	ko00000,ko03009	-	-	-	ABC_tran,Fer4,RLI
APM_002489	4.12482	0.00155603	0.0577362	TRINITY_DN9169_c0_g1_i1	S	Intracellular protein transport-like protein	-	-	-	-	-	-	-	-	-	-	-	-	-
APM_002490	4.27833	0.00100688	0.0485308	TRINITY_DN12821_c0_g1_i1	F	bifunctional purine biosynthesis protein	ADE17	GO:0000003,GO:0003006,GO:0003674,GO:0003824,GO:0003937,GO:0004643,GO:0005575,GO:0005622,GO:0005623,GO:0005737,GO:0005829,GO:0005886,GO:0006091,GO:0006139,GO:0006163,GO:0006164,GO:0006188,GO:0006189,GO:0006725,GO:0006753,GO:0006793,GO:0006796,GO:0006807,GO:0007049,GO:0008150,GO:0008152,GO:0009058,GO:0009060,GO:0009117,GO:0009123,GO:0009124,GO:0009126,GO:0009127,GO:0009150,GO:0009152,GO:0009156,GO:…	2.1.2.3,3.5.4.10	ko:K00602	ko00230,ko00670,ko01100,ko01110,ko01130,ko01523,map00230,map00670,map01100,map01110,map01130,map01523	M00048	R01127,R04560	RC00026,RC00263,RC00456	ko00000,ko00001,ko00002,ko01000,ko04147	-	-	-	AICARFT_IMPCHas,MGS
APM_002493	3.30232	0.00383603	0.0861159	TRINITY_DN13754_c0_g1_i2	S	transcription, DNA-templated	-	-	-	-	-	-	-	-	-	-	-	-	-
APM_002515	3.75563	0.00280232	0.0744624	TRINITY_DN18511_c0_g1_i1
APM_002516	3.63965	0.00203401	0.0643955	TRINITY_DN11428_c0_g1_i2
APM_002518	4.10205	0.00157929	0.0578953	TRINITY_DN3595_c0_g1_i1	G	hydrolase family 92	-	-	-	-	-	-	-	-	-	-	-	-	Glyco_hydro_92
APM_002521	3.73547	0.00272885	0.074012	TRINITY_DN14879_c0_g3_i2	O	swim zinc finger protein	-	-	-	-	-	-	-	-	-	-	-	-	SWIM,zf-RING_2
APM_002541	3.57706	0.00359427	0.0838317	TRINITY_DN15427_c0_g5_i1	O	Xaa-pro aminopeptidase family enzyme	-	-	-	-	-	-	-	-	-	-	-	-	Peptidase_M24
APM_002550	3.55429	0.00512198	0.0963201	TRINITY_DN47568_c0_g1_i1	S	Nudix domain-containing protein	-	-	-	-	-	-	-	-	-	-	-	-	NUDIX
APM_002552	4.21541	0.00183141	0.0614438	TRINITY_DN12568_c0_g3_i1	Q	Belongs to the short-chain dehydrogenases reductases (SDR) family	-	-	-	-	-	-	-	-	-	-	-	-	adh_short,adh_short_C2
APM_002556	5.97329	0.000128028	0.0266864	TRINITY_DN10629_c0_g1_i1	S	Glycosyl hydrolase family 61	-	-	-	-	-	-	-	-	-	-	-	-	Glyco_hydro_61
APM_002561	3.3378	0.00514129	0.0963439	TRINITY_DN18233_c0_g1_i1	-	-	-	-	-	-	-	-	-	-	-	-	-	-	-
APM_002563	6.43816	8.63e-05	0.0250617	TRINITY_DN17278_c0_g2_i1	G	Glycosyl hydrolase family 61	-	-	1.14.99.54	ko:K19356	-	-	-	-	ko00000,ko01000	-	AA9,CBM1	-	CBM_1,Glyco_hydro_61
APM_002593	5.65272	0.000102724	0.0256501	TRINITY_DN3092_c0_g1_i2	-	-	-	-	-	-	-	-	-	-	-	-	-	-	-
APM_002603	3.96875	0.00327315	0.0796125	TRINITY_DN5926_c0_g1_i1	TZ	Aldolase	-	-	-	-	-	-	-	-	-	-	-	-	Aldolase_II
APM_002609	4.89155	0.00273955	0.0740719	TRINITY_DN7791_c0_g2_i2	-	-	-	-	-	-	-	-	-	-	-	-	-	-	-
APM_002610	4.56372	0.00270261	0.0735965	TRINITY_DN12130_c0_g1_i1	O	Subtilase family	-	-	-	-	-	-	-	-	-	-	-	-	Peptidase_S8
APM_002613	5.15578	0.00173587	0.0598671	TRINITY_DN13304_c0_g2_i1	E	Lycopene cyclase protein	-	-	-	-	-	-	-	-	-	-	-	-	GMC_oxred_C,GMC_oxred_N
APM_002619	3.92227	0.00201443	0.064106	TRINITY_DN15168_c0_g3_i1	G	Glycoside hydrolase family 5	-	-	-	-	-	-	-	-	-	-	-	-	Cellulase
APM_002630	6.27529	5.11e-05	0.0241542	TRINITY_DN14015_c0_g1_i1	S	NACHT domain	-	-	-	-	-	-	-	-	-	-	-	-	NACHT
APM_002631	4.16251	0.00162646	0.0586281	TRINITY_DN18419_c0_g1_i1	H	Methionine synthase	-	-	-	-	-	-	-	-	-	-	-	-	Meth_synt_2
APM_002639	4.56015	0.00536978	0.0986033	TRINITY_DN15833_c0_g4_i1	I	Ubiquitin homeostasis protein lub1	lub1	GO:0000726,GO:0003674,GO:0005488,GO:0005515,GO:0005575,GO:0005622,GO:0005623,GO:0005634,GO:0005737,GO:0006139,GO:0006259,GO:0006281,GO:0006302,GO:0006303,GO:0006325,GO:0006464,GO:0006508,GO:0006511,GO:0006725,GO:0006807,GO:0006914,GO:0006950,GO:0006974,GO:0006996,GO:0008150,GO:0008152,GO:0009056,GO:0009057,GO:0009987,GO:0010498,GO:0010992,GO:0016043,GO:0016236,GO:0016567,GO:0016569,GO:0016570,GO:…	-	ko:K14018	ko04141,map04141	-	-	-	ko00000,ko00001	-	-	-	PFU,PUL,WD40
APM_002642	4.49316	0.000667713	0.041548	TRINITY_DN11387_c0_g1_i1	M	Phosphoesterase family	-	-	3.1.4.3	ko:K01114	ko00562,ko00564,ko00565,ko01100,ko01110,ko02024,ko04919,map00562,map00564,map00565,map01100,map01110,map02024,map04919	-	R01312,R02027,R02052,R03332,R07381	RC00017,RC00425	ko00000,ko00001,ko01000,ko02042	-	-	-	Phosphoesterase
APM_002660	3.75651	0.00300083	0.076487	TRINITY_DN13321_c0_g2_i1	S	Cupin domain	-	-	-	-	-	-	-	-	-	-	-	-	Cupin_2
APM_002676	4.23737	0.000812488	0.0445042	TRINITY_DN12424_c0_g1_i1	Q	Copper amine oxidase, enzyme domain	-	-	1.4.3.21	ko:K00276	ko00260,ko00350,ko00360,ko00410,ko00950,ko00960,ko01100,ko01110,map00260,map00350,map00360,map00410,map00950,map00960,map01100,map01110	-	R02382,R02529,R02613,R03139,R04027,R04300,R06154,R06740	RC00062,RC00189,RC00676,RC01052	ko00000,ko00001,ko01000	-	-	-	Cu_amine_oxid,Cu_amine_oxidN2,DUF1965
APM_002706	5.45726	0.000203859	0.0304619	TRINITY_DN16821_c0_g2_i1	S	5-Methylcytosine G T mismatch-specific DNA	-	-	-	-	-	-	-	-	-	-	-	-	-
APM_002707	4.35501	0.000866064	0.0454885	TRINITY_DN15520_c0_g3_i1	P	Catalyzes the first intracellular reaction of sulfate assimilation, forming adenosine-5'-phosphosulfate (APS) from inorganic sulfate and ATP. Plays an important role in sulfate activation as a component of the biosynthesis pathway of sulfur- containing amino acids	MET3	GO:0000096,GO:0000103,GO:0003674,GO:0003824,GO:0004779,GO:0004781,GO:0005575,GO:0005622,GO:0005623,GO:0005737,GO:0005739,GO:0006082,GO:0006520,GO:0006790,GO:0006807,GO:0008150,GO:0008152,GO:0009987,GO:0010134,GO:0016740,GO:0016772,GO:0016779,GO:0019379,GO:0019419,GO:0019752,GO:0043226,GO:0043227,GO:0043229,GO:0043231,GO:0043436,GO:0044237,GO:0044238,GO:0044281,GO:0044424,GO:0044444,GO:0044464,GO:…	2.7.7.4	ko:K00958	ko00230,ko00261,ko00450,ko00920,ko01100,ko01120,ko01130,map00230,map00261,map00450,map00920,map01100,map01120,map01130	M00176,M00596	R00529,R04929	RC02809,RC02889	ko00000,ko00001,ko00002,ko01000	-	-	-	APS_kinase,ATP-sulfurylase,PUA_2
APM_002714	4.09302	0.00518326	0.0967906	TRINITY_DN16212_c0_g2_i1	UY	Importin-beta domain-containing protein	NMD5	GO:0000166,GO:0001882,GO:0001883,GO:0003674,GO:0005049,GO:0005215,GO:0005488,GO:0005525,GO:0005575,GO:0005622,GO:0005623,GO:0005634,GO:0005635,GO:0005643,GO:0005737,GO:0005829,GO:0006403,GO:0006405,GO:0006406,GO:0006606,GO:0006611,GO:0006810,GO:0006886,GO:0006913,GO:0008104,GO:0008150,GO:0008152,GO:0008565,GO:0010467,GO:0012505,GO:0015031,GO:0015833,GO:0015931,GO:0016020,GO:0016021,GO:0017038,GO:…	-	ko:K20223	ko04013,map04013	-	-	-	ko00000,ko00001,ko03009	1.I.1	-	-	Cse1,IBN_N,Xpo1
APM_002726	5.54216	0.000153033	0.0276624	TRINITY_DN14854_c0_g1_i1	O	dolichyl-phosphate-mannose-protein mannosyltransferase	PMT1	GO:0000030,GO:0000032,GO:0003674,GO:0003824,GO:0004169,GO:0005575,GO:0005622,GO:0005623,GO:0005737,GO:0005783,GO:0005789,GO:0005886,GO:0006056,GO:0006057,GO:0006464,GO:0006486,GO:0006493,GO:0006508,GO:0006515,GO:0006807,GO:0006810,GO:0006886,GO:0006950,GO:0007154,GO:0007155,GO:0008104,GO:0008150,GO:0008152,GO:0009056,GO:0009057,GO:0009058,GO:0009059,GO:0009100,GO:0009101,GO:0009267,GO:0009405,GO:…	2.4.1.109	ko:K00728	ko00514,ko00515,ko01100,map00514,map00515,map01100	-	R04072,R07620,R11399	RC00005,RC00059,RC00397	ko00000,ko00001,ko01000,ko01003	-	GT39	-	MIR,PMT,PMT_4TMC
APM_002733	7.72944	0.00012611	0.0266864	TRINITY_DN22983_c0_g1_i1	-	-	-	-	-	-	-	-	-	-	-	-	-	-	-
APM_002734	4.9373	0.000158038	0.0277801	TRINITY_DN15723_c0_g1_i1
APM_002742	3.63382	0.00342935	0.0815347	TRINITY_DN10871_c0_g3_i1
APM_002744	3.95466	0.00167748	0.0590949	TRINITY_DN48869_c0_g1_i1	-	-	-	-	-	-	-	-	-	-	-	-	-	-	-
APM_002745	4.38678	0.00336152	0.080704	TRINITY_DN12660_c0_g1_i1	S	Glycosyltransferase family 31 protein	-	-	-	-	-	-	-	-	-	-	-	-	Fringe
APM_002764	4.19453	0.00146578	0.0563451	TRINITY_DN14740_c0_g2_i2	Z	Belongs to the actin family	ARP3	GO:0000001,GO:0000166,GO:0000278,GO:0000281,GO:0000910,GO:0000912,GO:0000915,GO:0003674,GO:0005488,GO:0005524,GO:0005575,GO:0005622,GO:0005623,GO:0005737,GO:0005856,GO:0005885,GO:0005886,GO:0005938,GO:0006810,GO:0006897,GO:0006996,GO:0007005,GO:0007010,GO:0007015,GO:0007049,GO:0008064,GO:0008144,GO:0008150,GO:0008154,GO:0009987,GO:0010638,GO:0015629,GO:0016020,GO:0016043,GO:0016192,GO:0017076,GO:…	-	ko:K18584	ko04138,ko04530,map04138,map04530	-	-	-	ko00000,ko00001,ko04131,ko04147,ko04812	-	-	-	Actin
APM_002772	4.89476	0.00136425	0.0549335	TRINITY_DN15319_c0_g1_i3	U	Belongs to the syntaxin family	PEP12	GO:0000011,GO:0000149,GO:0000322,GO:0000323,GO:0000324,GO:0000329,GO:0003674,GO:0005484,GO:0005488,GO:0005515,GO:0005575,GO:0005622,GO:0005623,GO:0005737,GO:0005768,GO:0005770,GO:0005773,GO:0005774,GO:0005794,GO:0006810,GO:0006886,GO:0006892,GO:0006896,GO:0006906,GO:0006914,GO:0006996,GO:0007033,GO:0007034,GO:0008104,GO:0008150,GO:0008152,GO:0009056,GO:0009987,GO:0012505,GO:0015031,GO:0015833,GO:…	-	-	-	-	-	-	-	-	-	-	SNARE,Syntaxin_2
APM_002777	4.74687	0.000434186	0.0354043	TRINITY_DN6432_c0_g1_i1
APM_002778	4.4272	0.000156652	0.027773	TRINITY_DN12248_c0_g1_i1	S	Histidine acid	-	-	-	-	-	-	-	-	-	-	-	-	His_Phos_2
APM_002799	4.79077	0.000579579	0.0401508	TRINITY_DN17283_c0_g2_i4	G	Mannan endo-1,6-alpha-mannosidase	-	-	3.2.1.101	ko:K08257	-	-	-	-	ko00000,ko00537,ko01000	-	GH76	-	Glyco_hydro_76
APM_002801	4.25295	0.00347043	0.0819732	TRINITY_DN10264_c0_g2_i1	S	duf1479 domain-containing protein	-	-	-	-	-	-	-	-	-	-	-	-	DUF1479
APM_002802	4.96552	7.3e-05	0.0246823	TRINITY_DN13503_c0_g1_i1
APM_002806	5.90289	0.000131614	0.0266864	TRINITY_DN16296_c0_g4_i1	S	alpha/beta hydrolase fold	-	-	2.3.1.9	ko:K00626	ko00071,ko00072,ko00280,ko00310,ko00362,ko00380,ko00620,ko00630,ko00640,ko00650,ko00720,ko00900,ko01100,ko01110,ko01120,ko01130,ko01200,ko01212,ko02020,map00071,map00072,map00280,map00310,map00362,map00380,map00620,map00630,map00640,map00650,map00720,map00900,map01100,map01110,map01120,map01130,map01200,map01212,map02020	M00088,M00095,M00373,M00374,M00375	R00238,R01177	RC00004,RC00326	ko00000,ko00001,ko00002,ko01000,ko04147	-	-	-	Abhydrolase_1,Abhydrolase_6
APM_002807	3.35986	0.00490131	0.0942326	TRINITY_DN16296_c0_g2_i1
APM_002811	5.11372	0.000324455	0.0330043	TRINITY_DN10911_c0_g2_i1
APM_002812	7.61372	0.00151505	0.0568203	TRINITY_DN10911_c0_g1_i1	S	Cas1 appressorium specific protein	-	-	-	-	-	-	-	-	-	-	-	-	DUF3129
APM_002829	2.48424	0.00486407	0.0940053	TRINITY_DN15659_c0_g4_i1	A	R3H domain-containing protein	PIN4	GO:0000075,GO:0000077,GO:0000086,GO:0000278,GO:0003674,GO:0003676,GO:0003723,GO:0003729,GO:0005488,GO:0005575,GO:0005622,GO:0005623,GO:0005634,GO:0005681,GO:0005737,GO:0006950,GO:0006974,GO:0006979,GO:0007049,GO:0008150,GO:0009894,GO:0009987,GO:0010468,GO:0010608,GO:0010610,GO:0019219,GO:0019222,GO:0022402,GO:0031323,GO:0031329,GO:0031570,GO:0032991,GO:0033554,GO:0034599,GO:0042221,GO:0043226,GO:…	-	-	-	-	-	-	-	-	-	-	R3H,RRM_1
APM_002830	5.55701	0.000615571	0.0405009	TRINITY_DN17408_c0_g3_i5	GO	Wsc domain-containing protein	-	-	1.2.3.15	ko:K20929	-	-	-	-	ko00000,ko01000	-	-	-	DUF1929,Glyoxal_oxid_N,WSC
APM_002841	3.52077	0.00382542	0.0860294	TRINITY_DN2626_c0_g1_i1	A	Smg-4/UPF3 family	-	-	-	ko:K14328	ko03013,ko03015,map03013,map03015	M00430	-	-	ko00000,ko00001,ko00002,ko03019	-	-	-	RRM_1,Smg4_UPF3
APM_002875	4.60504	0.00350373	0.0825554	TRINITY_DN2709_c0_g2_i1	S	Cytokinesis	-	GO:0000075,GO:0000278,GO:0000910,GO:0001100,GO:0005575,GO:0005622,GO:0005623,GO:0005737,GO:0005815,GO:0005816,GO:0005856,GO:0007049,GO:0007088,GO:0007093,GO:0007096,GO:0007346,GO:0008150,GO:0009966,GO:0009968,GO:0009987,GO:0010564,GO:0010639,GO:0010646,GO:0010648,GO:0010948,GO:0010965,GO:0010974,GO:0015630,GO:0022402,GO:0023051,GO:0023057,GO:0030071,GO:0031029,GO:0031030,GO:0031577,GO:0031578,GO:…	-	-	-	-	-	-	-	-	-	-	-
APM_002886	5.76188	0.000297338	0.0327662	TRINITY_DN27800_c0_g1_i1
APM_002887	5.02555	0.000108187	0.0260345	TRINITY_DN17824_c0_g1_i1	-	-	-	-	-	-	-	-	-	-	-	-	-	-	-
APM_002888	3.98953	0.00336791	0.080786	TRINITY_DN1507_c0_g1_i1	S	Beta-lactamase	-	-	-	-	-	-	-	-	-	-	-	-	Beta-lactamase
APM_002891	5.30402	0.000647995	0.0412582	TRINITY_DN14731_c0_g2_i1	F	Guanylate kinase	GUK1	GO:0003674,GO:0003824,GO:0004385,GO:0005575,GO:0005622,GO:0005623,GO:0005634,GO:0005737,GO:0005829,GO:0006139,GO:0006163,GO:0006164,GO:0006183,GO:0006725,GO:0006753,GO:0006793,GO:0006796,GO:0006807,GO:0008150,GO:0008152,GO:0009058,GO:0009116,GO:0009117,GO:0009119,GO:0009123,GO:0009126,GO:0009132,GO:0009133,GO:0009135,GO:0009136,GO:0009141,GO:0009142,GO:0009144,GO:0009145,GO:0009150,GO:0009152,GO:…	2.7.4.8	ko:K00942	ko00230,ko01100,map00230,map01100	M00050	R00332,R02090	RC00002	ko00000,ko00001,ko00002,ko01000	-	-	-	Guanylate_kin
APM_002894	3.48027	0.00484179	0.0937279	TRINITY_DN23508_c0_g1_i1	S	Meiotic recombination protein	rec14	GO:0000003,GO:0000184,GO:0000228,GO:0000280,GO:0000288,GO:0000291,GO:0000956,GO:0005575,GO:0005622,GO:0005623,GO:0005634,GO:0005694,GO:0005737,GO:0006139,GO:0006259,GO:0006310,GO:0006401,GO:0006402,GO:0006725,GO:0006807,GO:0006996,GO:0007049,GO:0007127,GO:0007131,GO:0008150,GO:0008152,GO:0009056,GO:0009057,GO:0009892,GO:0009987,GO:0010468,GO:0010605,GO:0010629,GO:0016043,GO:0016070,GO:0016071,GO:…	-	ko:K12601,ko:K12602	ko03018,map03018	M00392	-	-	ko00000,ko00001,ko00002,ko03019	-	-	-	Ribosomal_L32p,WD40
APM_002899	3.65478	0.00287446	0.0748227	TRINITY_DN27745_c0_g1_i1	I	long-chain base protein	LCB3	GO:0003674,GO:0003824,GO:0005575,GO:0005622,GO:0005623,GO:0005737,GO:0005783,GO:0005789,GO:0006629,GO:0006643,GO:0006665,GO:0006793,GO:0006796,GO:0006807,GO:0007154,GO:0007165,GO:0008150,GO:0008152,GO:0008610,GO:0009058,GO:0009987,GO:0012505,GO:0016020,GO:0016021,GO:0016311,GO:0016787,GO:0016788,GO:0016791,GO:0019722,GO:0019932,GO:0023052,GO:0030148,GO:0030258,GO:0031224,GO:0031984,GO:0035556,GO:…	-	ko:K04716,ko:K04717	ko00600,ko04071,map00600,map04071	-	R06520	RC00017	ko00000,ko00001,ko01000	-	-	-	PAP2
APM_002909	4.49089	0.00428796	0.0907015	TRINITY_DN9670_c0_g1_i1	-	-	-	-	3.1.1.29	ko:K04794	-	-	-	-	ko00000,ko01000,ko03012	-	-	-	-
APM_002914	2.72026	0.000607032	0.0403951	TRINITY_DN16682_c0_g1_i1	P	Essential component of the vacuolar proton pump (V- ATPase), a multimeric enzyme that catalyzes the translocation of protons across the membranes. Required for assembly and activity of the V-ATPase	VPH1	GO:0000166,GO:0000220,GO:0000322,GO:0000323,GO:0000324,GO:0000329,GO:0003674,GO:0003824,GO:0005215,GO:0005488,GO:0005515,GO:0005524,GO:0005575,GO:0005622,GO:0005623,GO:0005737,GO:0005768,GO:0005770,GO:0005773,GO:0005774,GO:0005794,GO:0006082,GO:0006139,GO:0006163,GO:0006164,GO:0006725,GO:0006753,GO:0006754,GO:0006793,GO:0006796,GO:0006797,GO:0006807,GO:0006810,GO:0006811,GO:0006812,GO:0006873,GO:…	-	ko:K02154	ko00190,ko01100,ko04142,ko04145,ko04721,ko04966,ko05110,ko05120,ko05152,ko05165,ko05323,map00190,map01100,map04142,map04145,map04721,map04966,map05110,map05120,map05152,map05165,map05323	M00160	-	-	ko00000,ko00001,ko00002,ko04147	3.A.2.2	-	-	V_ATPase_I
APM_002918	5.23051	0.000226074	0.0309962	TRINITY_DN13221_c0_g2_i1	S	Uncharacterized conserved protein (DUF2183)	-	-	-	-	-	-	-	-	-	-	-	-	DUF2183
APM_002924	3.3089	0.00412644	0.089418	TRINITY_DN17187_c0_g6_i6	O	intermembrane space aaa protease iap-1	YME1	GO:0003674,GO:0003824,GO:0004176,GO:0005575,GO:0005622,GO:0005623,GO:0005737,GO:0005739,GO:0005740,GO:0005743,GO:0006457,GO:0006508,GO:0006515,GO:0006605,GO:0006626,GO:0006807,GO:0006810,GO:0006839,GO:0006886,GO:0006996,GO:0007005,GO:0008104,GO:0008150,GO:0008152,GO:0008233,GO:0008237,GO:0009056,GO:0009057,GO:0009987,GO:0010467,GO:0015031,GO:0015833,GO:0016020,GO:0016043,GO:0016462,GO:0016787,GO:…	-	ko:K08955	ko04139,map04139	-	-	-	ko00000,ko00001,ko01000,ko01002	-	-	-	AAA,Peptidase_M41
APM_002930	3.7719	0.00450206	0.091874	TRINITY_DN6594_c0_g1_i1	T	Belongs to the DOCK family	DCK1	GO:0000422,GO:0005575,GO:0005622,GO:0005623,GO:0005737,GO:0005739,GO:0005886,GO:0006914,GO:0006996,GO:0007005,GO:0007154,GO:0007165,GO:0008150,GO:0008152,GO:0009056,GO:0009987,GO:0016020,GO:0016043,GO:0022411,GO:0023052,GO:0035556,GO:0043226,GO:0043227,GO:0043229,GO:0043231,GO:0044237,GO:0044248,GO:0044424,GO:0044444,GO:0044464,GO:0050789,GO:0050794,GO:0050896,GO:0051716,GO:0061726,GO:0061919,GO:…	-	ko:K05727	-	-	-	-	ko00000,ko04131	-	-	-	DHR-2,DOCK-C2,DOCK_N,SH3_1
APM_002942	4.67574	0.000488743	0.0370247	TRINITY_DN17371_c0_g1_i3	P	Belongs to the Ca(2 ) cation antiporter (CaCA) (TC 2.A.19) family	-	GO:0000322,GO:0000323,GO:0000324,GO:0000329,GO:0003674,GO:0005215,GO:0005451,GO:0005575,GO:0005622,GO:0005623,GO:0005737,GO:0005773,GO:0005774,GO:0005783,GO:0005789,GO:0006810,GO:0006811,GO:0006812,GO:0006813,GO:0006814,GO:0006816,GO:0008150,GO:0008324,GO:0009987,GO:0012505,GO:0015075,GO:0015077,GO:0015078,GO:0015079,GO:0015081,GO:0015085,GO:0015291,GO:0015297,GO:0015298,GO:0015299,GO:0015318,GO:…	-	ko:K07300	-	-	-	-	ko00000,ko02000	2.A.19	-	-	Na_Ca_ex,YccF
APM_002950	4.63895	0.000671954	0.041548	TRINITY_DN14778_c0_g1_i1	O	Domain of unknown function (DUF1977)	HLJ1	GO:0001671,GO:0003674,GO:0005488,GO:0005515,GO:0005575,GO:0005622,GO:0005623,GO:0005737,GO:0005783,GO:0005789,GO:0006457,GO:0006508,GO:0006511,GO:0006807,GO:0006950,GO:0008047,GO:0008150,GO:0008152,GO:0009056,GO:0009057,GO:0009987,GO:0010033,GO:0010243,GO:0010498,GO:0012505,GO:0016020,GO:0019538,GO:0019941,GO:0030163,GO:0030234,GO:0030433,GO:0030544,GO:0031072,GO:0031984,GO:0032781,GO:0033554,GO:…	-	ko:K09518	ko04141,map04141	-	-	-	ko00000,ko00001,ko03110	-	-	-	DUF1977,DnaJ
APM_002954	3.77038	0.00187699	0.0621638	TRINITY_DN12316_c0_g1_i1	S	Heterokaryon incompatibility protein	-	-	-	-	-	-	-	-	-	-	-	-	Het-C
APM_002955	3.76367	0.00306114	0.0771452	TRINITY_DN13486_c0_g2_i2	T	phosphatase 2C	PTC5	GO:0003674,GO:0003824,GO:0004721,GO:0004722,GO:0004741,GO:0005575,GO:0005622,GO:0005623,GO:0005737,GO:0005739,GO:0005740,GO:0005758,GO:0006091,GO:0006464,GO:0006470,GO:0006793,GO:0006796,GO:0006807,GO:0008150,GO:0008152,GO:0009893,GO:0009987,GO:0016311,GO:0016787,GO:0016788,GO:0016791,GO:0019222,GO:0019538,GO:0031967,GO:0031970,GO:0031974,GO:0031975,GO:0036211,GO:0042578,GO:0043085,GO:0043170,GO:…	3.1.3.43	ko:K01102	-	-	-	-	ko00000,ko01000,ko01009	-	-	-	PP2C
APM_002960	3.53389	0.00478646	0.0932262	TRINITY_DN3497_c0_g1_i1	U	Acyl CoA binding	-	GO:0000062,GO:0000166,GO:0003674,GO:0005488,GO:0005575,GO:0005622,GO:0005623,GO:0005737,GO:0005777,GO:0006914,GO:0008150,GO:0008152,GO:0009056,GO:0009987,GO:0016020,GO:0016021,GO:0017076,GO:0030242,GO:0030554,GO:0031224,GO:0032553,GO:0032555,GO:0032559,GO:0033218,GO:0036094,GO:0042579,GO:0043167,GO:0043168,GO:0043226,GO:0043227,GO:0043229,GO:0043231,GO:0044237,GO:0044248,GO:0044424,GO:0044425,GO:…	-	-	-	-	-	-	-	-	-	-	ACBP
APM_002972	3.39017	0.00029006	0.0327089	TRINITY_DN3634_c0_g1_i1	S	bZIP transcription factor	-	-	-	ko:K21452	-	-	-	-	ko00000,ko03000	-	-	-	bZIP_1
APM_002993	3.45652	0.00211801	0.0656712	TRINITY_DN16414_c0_g1_i1	P	Iron copper transporter	ATX1	GO:0000041,GO:0003674,GO:0005488,GO:0005507,GO:0005575,GO:0005622,GO:0005623,GO:0005737,GO:0005829,GO:0006810,GO:0006811,GO:0006812,GO:0006825,GO:0006873,GO:0006875,GO:0006878,GO:0006879,GO:0006950,GO:0006979,GO:0008150,GO:0009987,GO:0015680,GO:0016530,GO:0016531,GO:0019725,GO:0030001,GO:0030003,GO:0033554,GO:0034599,GO:0042221,GO:0042592,GO:0043167,GO:0043169,GO:0044424,GO:0044444,GO:0044464,GO:…	-	ko:K07213	ko04978,map04978	-	-	-	ko00000,ko00001	-	-	-	HMA
APM_002994	3.84808	0.00377609	0.0857402	TRINITY_DN21919_c0_g1_i1	B	Transcription factor	-	-	-	-	-	-	-	-	-	-	-	-	Fungal_trans,Zn_clus
APM_002997	5.46487	0.000770395	0.0432293	TRINITY_DN11439_c0_g1_i1	I	Belongs to the thiolase family	-	-	2.3.1.176	ko:K08764	ko00120,ko01100,ko03320,ko04146,map00120,map01100,map03320,map04146	M00104	R03719,R04811	RC00004,RC00405,RC02725	ko00000,ko00001,ko00002,ko01000	-	-	-	Thiolase_C,Thiolase_N
APM_003009	4.07164	0.00183452	0.061494	TRINITY_DN13649_c1_g2_i1	A	endoribonuclease ysh1	YSH1	GO:0003674,GO:0003824,GO:0004518,GO:0004519,GO:0004521,GO:0004540,GO:0005575,GO:0005622,GO:0005623,GO:0005634,GO:0005654,GO:0005847,GO:0005849,GO:0006139,GO:0006351,GO:0006353,GO:0006366,GO:0006369,GO:0006378,GO:0006379,GO:0006396,GO:0006397,GO:0006725,GO:0006807,GO:0008150,GO:0008152,GO:0008380,GO:0009058,GO:0009059,GO:0009987,GO:0010467,GO:0016070,GO:0016071,GO:0016074,GO:0016787,GO:0016788,GO:…	-	ko:K14403	ko03015,map03015	-	-	-	ko00000,ko00001,ko01000,ko03019,ko03021	-	-	-	Beta-Casp,CPSF73-100_C,Lactamase_B,Lactamase_B_6,RMMBL
APM_003010	3.42739	0.00432237	0.0907015	TRINITY_DN6759_c0_g1_i1	S	Tpa inducible protein	-	-	-	-	-	-	-	-	-	-	-	-	TAF4
APM_003011	3.96599	0.00373607	0.0853255	TRINITY_DN13355_c0_g1_i1	S	von Willebrand factor type A domain	-	-	-	-	-	-	-	-	-	-	-	-	VWA
APM_003014	3.68667	0.00271055	0.0737073	TRINITY_DN9397_c0_g1_i2	A	RNA splicing factor (pad-1)	rsd1	GO:0000375,GO:0000377,GO:0000398,GO:0003674,GO:0003676,GO:0003723,GO:0005488,GO:0005575,GO:0005622,GO:0005623,GO:0005634,GO:0005681,GO:0006139,GO:0006396,GO:0006397,GO:0006725,GO:0006807,GO:0008150,GO:0008152,GO:0008380,GO:0009987,GO:0010467,GO:0016070,GO:0016071,GO:0032991,GO:0034641,GO:0043021,GO:0043170,GO:0043226,GO:0043227,GO:0043229,GO:0043231,GO:0044237,GO:0044238,GO:0044422,GO:0044424,GO:…	-	ko:K13091	-	-	-	-	ko00000,ko03041	-	-	-	RBM39linker,RRM_1
APM_003034	6.11775	9.41e-05	0.0253923	TRINITY_DN8003_c0_g2_i1	F	Provides the precursors necessary for DNA synthesis. Catalyzes the biosynthesis of deoxyribonucleotides from the corresponding ribonucleotides	RNR1	GO:0000166,GO:0003674,GO:0003824,GO:0004550,GO:0004748,GO:0005488,GO:0005524,GO:0005575,GO:0005622,GO:0005623,GO:0005634,GO:0005737,GO:0005739,GO:0005829,GO:0005971,GO:0006139,GO:0006165,GO:0006213,GO:0006220,GO:0006221,GO:0006235,GO:0006240,GO:0006725,GO:0006753,GO:0006793,GO:0006796,GO:0006807,GO:0008144,GO:0008150,GO:0008152,GO:0009058,GO:0009116,GO:0009117,GO:0009119,GO:0009132,GO:0009133,GO:…	1.17.4.1	ko:K10807	ko00230,ko00240,ko00480,ko00983,ko01100,map00230,map00240,map00480,map00983,map01100	M00053	R02017,R02019,R02024,R08363,R08364,R11893	RC00613,RC01003	ko00000,ko00001,ko00002,ko01000,ko03400	-	-	-	ATP-cone,Ribonuc_red_lgC,Ribonuc_red_lgN
APM_003039	4.1242	0.001355	0.0548183	TRINITY_DN11512_c0_g2_i1	G	Belongs to the glycosyl hydrolase 2 family	-	-	3.2.1.23	ko:K01190	ko00052,ko00511,ko00600,ko01100,map00052,map00511,map00600,map01100	-	R01105,R01678,R03355,R04783,R06114	RC00049,RC00452	ko00000,ko00001,ko01000	-	-	-	Bgal_small_N,DUF4981,Glyco_hydro_2,Glyco_hydro_2_C,Glyco_hydro_2_N
APM_003041	4.12893	0.00124148	0.053167	TRINITY_DN13730_c0_g1_i2	G	UDP-galactose transporter	gms1	GO:0000139,GO:0003674,GO:0005215,GO:0005338,GO:0005459,GO:0005575,GO:0005622,GO:0005623,GO:0005737,GO:0005794,GO:0006810,GO:0006811,GO:0006820,GO:0008150,GO:0012505,GO:0015165,GO:0015711,GO:0015780,GO:0015931,GO:0015932,GO:0016020,GO:0016021,GO:0022857,GO:0030173,GO:0031090,GO:0031224,GO:0031228,GO:0031300,GO:0031301,GO:0031984,GO:0034220,GO:0043226,GO:0043227,GO:0043229,GO:0043231,GO:0044422,GO:…	-	ko:K15272	-	-	-	-	ko00000,ko02000	2.A.7.12	-	-	Nuc_sug_transp
APM_003073	3.55899	0.00344928	0.081702	TRINITY_DN4795_c0_g1_i1	-	-	-	-	-	-	-	-	-	-	-	-	-	-	DDE_1
APM_003080	4.67273	0.000224502	0.0309333	TRINITY_DN9951_c0_g2_i1	Q	Belongs to the cytochrome P450 family	-	-	-	-	-	-	-	-	-	-	-	-	p450
APM_003081	4.0519	4.36e-05	0.0236188	TRINITY_DN27923_c0_g1_i1	Q	Protein-L-isoaspartate(D-aspartate) O-methyltransferase (PCMT)	-	-	-	-	-	-	-	-	-	-	-	-	Methyltransf_11
APM_003089	4.32201	0.00460568	0.091874	TRINITY_DN17162_c0_g2_i3
APM_003091	6.59651	3.02e-05	0.0218982	TRINITY_DN15692_c0_g2_i1
APM_003105	4.09169	0.00262231	0.0726865	TRINITY_DN34741_c0_g1_i1	Q	Dehydrogenase	-	-	-	-	-	-	-	-	-	-	-	-	ADH_N,ADH_zinc_N
APM_003112	4.20243	6.18e-05	0.0241542	TRINITY_DN48482_c0_g1_i1	G	Belongs to the glycosyl hydrolase 7 (cellulase C) family	-	GO:0000272,GO:0003674,GO:0003824,GO:0004553,GO:0005975,GO:0005976,GO:0008150,GO:0008152,GO:0008810,GO:0009056,GO:0009057,GO:0009251,GO:0016052,GO:0016787,GO:0016798,GO:0043170,GO:0044042,GO:0044238,GO:0071704,GO:1901575	3.2.1.4	ko:K19357	ko00500,ko01100,map00500,map01100	-	R11307,R11308	-	ko00000,ko00001,ko01000	-	GH7	-	CBM_1,Glyco_hydro_7
APM_003120	4.01285	0.00166321	0.0590779	TRINITY_DN8649_c0_g1_i1
APM_003122	4.90502	0.00127851	0.053813	TRINITY_DN6932_c0_g2_i1	S	Streptomycin biosynthesis protein	-	-	-	-	-	-	-	-	-	-	-	-	GFO_IDH_MocA,GFO_IDH_MocA_C
APM_003123	3.55726	0.00403045	0.0884189	TRINITY_DN7482_c0_g1_i1
APM_003127	4.75992	0.000442346	0.0356573	TRINITY_DN12632_c0_g3_i2	U	autophagy-related protein 11	ATG11	GO:0000045,GO:0000149,GO:0000272,GO:0000322,GO:0000323,GO:0000324,GO:0000329,GO:0000407,GO:0000422,GO:0001932,GO:0001934,GO:0003674,GO:0005198,GO:0005488,GO:0005515,GO:0005575,GO:0005622,GO:0005623,GO:0005737,GO:0005773,GO:0005774,GO:0005975,GO:0005976,GO:0005977,GO:0005980,GO:0006073,GO:0006091,GO:0006112,GO:0006914,GO:0006950,GO:0006995,GO:0006996,GO:0007005,GO:0007033,GO:0007154,GO:0008104,GO:…	-	ko:K08330	ko04136,ko04138,ko04139,map04136,map04138,map04139	-	-	-	ko00000,ko00001,ko02000,ko03029,ko04131	9.A.15.1	-	-	APG17,ATG11
APM_003134	4.52165	0.00074963	0.0429088	TRINITY_DN44365_c0_g1_i1	U	TRAM, LAG1 and CLN8 homology domains.	LAG1	GO:0001302,GO:0003674,GO:0003824,GO:0005575,GO:0005622,GO:0005623,GO:0005634,GO:0005737,GO:0005783,GO:0005789,GO:0006629,GO:0006643,GO:0006665,GO:0006672,GO:0006807,GO:0007009,GO:0007568,GO:0007569,GO:0008150,GO:0008152,GO:0008610,GO:0009058,GO:0009987,GO:0010256,GO:0012505,GO:0016020,GO:0016021,GO:0016043,GO:0016410,GO:0016740,GO:0016746,GO:0016747,GO:0030148,GO:0030176,GO:0031224,GO:0031227,GO:…	2.3.1.24	ko:K04709	ko00600,ko01100,map00600,map01100	M00094,M00099	R06517,R06527	RC00004,RC00064	ko00000,ko00001,ko00002,ko01000	-	-	-	TRAM1,TRAM_LAG1_CLN8
APM_003136	3.68736	0.00282392	0.0744624	TRINITY_DN43615_c0_g1_i1	IQ	Sterigmatocystin biosynthesis p450 monooxygenase	-	-	-	-	-	-	-	-	-	-	-	-	p450
APM_003143	3.74379	0.00509058	0.0959704	TRINITY_DN14945_c0_g2_i8
APM_003146	5.73486	0.000200892	0.0303767	TRINITY_DN11225_c0_g4_i1	T	Belongs to the OSBP family	kes1	GO:0000139,GO:0000322,GO:0000323,GO:0000324,GO:0000329,GO:0003674,GO:0005215,GO:0005319,GO:0005488,GO:0005496,GO:0005543,GO:0005546,GO:0005575,GO:0005622,GO:0005623,GO:0005737,GO:0005773,GO:0005774,GO:0005794,GO:0005829,GO:0005933,GO:0005935,GO:0006629,GO:0006643,GO:0006665,GO:0006807,GO:0006810,GO:0006869,GO:0006887,GO:0006892,GO:0006897,GO:0006914,GO:0007163,GO:0008142,GO:0008150,GO:0008152,GO:…	-	ko:K20465	-	-	-	-	ko00000,ko04131	-	-	-	Oxysterol_BP
APM_003180	3.92372	0.00218128	0.0664839	TRINITY_DN11042_c0_g1_i1	Z	May act as a negative regulator of salt tolerance	NST1	GO:0005575,GO:0005622,GO:0005623,GO:0005737,GO:0006950,GO:0006970,GO:0008150,GO:0009628,GO:0009651,GO:0044424,GO:0044464,GO:0050896	-	ko:K14798	-	-	-	-	ko00000,ko03009	-	-	-	NST1
APM_003181	2.35549	0.00381967	0.0860265	TRINITY_DN11406_c0_g4_i1	-	-	-	-	-	-	-	-	-	-	-	-	-	-	-
APM_003185	4.04196	0.00164522	0.0588303	TRINITY_DN10777_c0_g3_i1	I	Belongs to the peptidase C19 family	-	GO:0003674,GO:0003824,GO:0004843,GO:0005575,GO:0005622,GO:0005623,GO:0005737,GO:0005739,GO:0005740,GO:0005741,GO:0006464,GO:0006508,GO:0006807,GO:0008150,GO:0008152,GO:0008233,GO:0008234,GO:0009987,GO:0016020,GO:0016579,GO:0016787,GO:0019538,GO:0019783,GO:0019867,GO:0031090,GO:0031966,GO:0031967,GO:0031968,GO:0031975,GO:0036211,GO:0036459,GO:0043170,GO:0043226,GO:0043227,GO:0043229,GO:0043231,GO:…	3.4.19.12	ko:K11874	-	-	-	-	ko00000,ko01000,ko01002,ko04121	-	-	-	UCH
APM_003215	2.06167	0.00200395	0.0639868	TRINITY_DN15318_c0_g1_i1	E	Cobalamin-independent synthase, Catalytic domain	-	-	-	-	-	-	-	-	-	-	-	-	Meth_synt_2
APM_003239	4.42977	0.00118903	0.0518252	TRINITY_DN11922_c0_g1_i1	S	EthD domain	-	-	-	-	-	-	-	-	-	-	-	-	EthD
APM_003240	6.23689	4.66e-05	0.0239616	TRINITY_DN8727_c0_g1_i1	I	AMP-binding enzyme C-terminal domain	-	-	-	-	-	-	-	-	-	-	-	-	AMP-binding,AMP-binding_C
APM_003265	4.16011	0.00119759	0.051984	TRINITY_DN38858_c0_g1_i1	C	Belongs to the oxygen-dependent FAD-linked oxidoreductase family	-	-	-	-	-	-	-	-	-	-	-	-	BBE,FAD_binding_4
APM_003271	3.12928	0.00155617	0.0577362	TRINITY_DN2673_c0_g1_i1	-	-	-	-	-	-	-	-	-	-	-	-	-	-	-
APM_003276	3.44824	0.00419948	0.0901666	TRINITY_DN9367_c0_g1_i2	T	Belongs to the protein kinase superfamily	CDC28	GO:0000003,GO:0000018,GO:0000070,GO:0000082,GO:0000086,GO:0000226,GO:0000228,GO:0000278,GO:0000280,GO:0000307,GO:0000706,GO:0000729,GO:0000775,GO:0000781,GO:0000784,GO:0000785,GO:0000790,GO:0000792,GO:0000819,GO:0000910,GO:0000993,GO:0001098,GO:0001099,GO:0001100,GO:0001932,GO:0001934,GO:0003674,GO:0003824,GO:0004672,GO:0004674,GO:0004693,GO:0005488,GO:0005515,GO:0005575,GO:0005622,GO:0005623,GO:…	2.7.11.22	ko:K04563	ko04011,ko04111,ko04113,map04011,map04111,map04113	M00692,M00693	-	-	ko00000,ko00001,ko00002,ko01000,ko03019	-	-	-	Pkinase
APM_003283	5.64935	2.3e-05	0.0212295	TRINITY_DN12547_c0_g1_i1	S	covalently-linked cell wall protein	-	GO:0000322,GO:0000323,GO:0000324,GO:0003674,GO:0005198,GO:0005199,GO:0005575,GO:0005576,GO:0005618,GO:0005622,GO:0005623,GO:0005737,GO:0005773,GO:0005783,GO:0005886,GO:0005933,GO:0005934,GO:0008150,GO:0009277,GO:0009987,GO:0012505,GO:0016020,GO:0016043,GO:0030312,GO:0030427,GO:0031505,GO:0043226,GO:0043227,GO:0043229,GO:0043231,GO:0044424,GO:0044444,GO:0044464,GO:0045229,GO:0071554,GO:0071555,GO:…	-	-	-	-	-	-	-	-	-	-	PIR
APM_003289	4.58543	0.000569218	0.0398285	TRINITY_DN13084_c0_g1_i2	G	Catalyzes the conversion of hemimercaptal, formed from methylglyoxal and glutathione, to S-lactoylglutathione	GLO1	GO:0003674,GO:0003824,GO:0004462,GO:0005488,GO:0005575,GO:0005622,GO:0005623,GO:0005634,GO:0005737,GO:0006081,GO:0006082,GO:0006089,GO:0006518,GO:0006575,GO:0006749,GO:0006790,GO:0006807,GO:0006950,GO:0006970,GO:0008150,GO:0008152,GO:0008270,GO:0009056,GO:0009438,GO:0009628,GO:0009636,GO:0009987,GO:0016829,GO:0016846,GO:0019243,GO:0019752,GO:0032787,GO:0033554,GO:0034641,GO:0042180,GO:0042182,GO:…	4.4.1.5	ko:K01759	ko00620,map00620	-	R02530	RC00004,RC00740	ko00000,ko00001,ko01000	-	-	-	Glyoxalase
APM_003290	5.81383	1.83e-05	0.0212295	TRINITY_DN16904_c0_g1_i1	G	Endo-1,3(4)-beta-glucanase	ACF2	GO:0000003,GO:0000272,GO:0000746,GO:0000747,GO:0000920,GO:0000935,GO:0000936,GO:0001871,GO:0003006,GO:0003674,GO:0003824,GO:0004338,GO:0004553,GO:0005488,GO:0005575,GO:0005576,GO:0005618,GO:0005622,GO:0005623,GO:0005856,GO:0005933,GO:0005935,GO:0005937,GO:0005975,GO:0005976,GO:0006073,GO:0006074,GO:0006076,GO:0006996,GO:0007010,GO:0007049,GO:0008150,GO:0008152,GO:0008422,GO:0009056,GO:0009057,GO:…	3.2.1.6	ko:K01180	-	-	-	-	ko00000,ko01000	-	-	-	Glyco_hydro_81
APM_003292	5.61721	0.000102999	0.0256501	TRINITY_DN13964_c0_g1_i1	E	Belongs to the D-isomer specific 2-hydroxyacid dehydrogenase family	-	-	1.1.1.399,1.1.1.95	ko:K00058	ko00260,ko00680,ko01100,ko01120,ko01130,ko01200,ko01230,map00260,map00680,map01100,map01120,map01130,map01200,map01230	M00020	R01513	RC00031	ko00000,ko00001,ko00002,ko01000,ko04147	-	-	-	2-Hacid_dh,2-Hacid_dh_C
APM_003294	3.69973	0.00333142	0.0803874	TRINITY_DN15798_c0_g7_i1	S	viral a-type inclusion protein repeat domain-containing protein	-	-	-	-	-	-	-	-	-	-	-	-	-
APM_003310	6.36372	3.68e-05	0.0225416	TRINITY_DN8275_c0_g1_i1	C	Belongs to the oxygen-dependent FAD-linked oxidoreductase family	-	-	-	-	-	-	-	-	-	-	-	-	BBE,FAD_binding_4
APM_003311	7.74804	1.76e-05	0.0212295	TRINITY_DN27606_c0_g1_i1	Q	Belongs to the multicopper oxidase family	lcc1	GO:0000041,GO:0003674,GO:0003824,GO:0004322,GO:0005575,GO:0005623,GO:0005886,GO:0005887,GO:0006810,GO:0006811,GO:0006812,GO:0006826,GO:0006873,GO:0006875,GO:0006879,GO:0008150,GO:0008152,GO:0009987,GO:0016020,GO:0016021,GO:0016491,GO:0016722,GO:0016724,GO:0019725,GO:0030001,GO:0030003,GO:0031224,GO:0031226,GO:0032991,GO:0033212,GO:0033215,GO:0033573,GO:0042592,GO:0044425,GO:0044459,GO:0044464,GO:…	-	-	-	-	-	-	-	-	-	-	Cu-oxidase,Cu-oxidase_2,Cu-oxidase_3
APM_003339	6.34714	3.78e-05	0.0225416	TRINITY_DN29268_c0_g1_i1	IT	long chain base kinase	LCB4	GO:0003674,GO:0003824,GO:0004143,GO:0005575,GO:0005622,GO:0005623,GO:0005634,GO:0005737,GO:0005783,GO:0005794,GO:0005829,GO:0005886,GO:0005938,GO:0006629,GO:0006643,GO:0006665,GO:0006793,GO:0006796,GO:0006807,GO:0006950,GO:0007154,GO:0007165,GO:0008150,GO:0008152,GO:0008610,GO:0009058,GO:0009266,GO:0009408,GO:0009628,GO:0009987,GO:0012505,GO:0016020,GO:0016301,GO:0016310,GO:0016740,GO:0016772,GO:…	2.7.1.91	ko:K04718	ko00600,ko01100,ko04020,ko04071,ko04072,ko04370,ko04371,ko04666,ko05152,map00600,map01100,map04020,map04071,map04072,map04370,map04371,map04666,map05152	M00100	R01926,R02976	RC00002,RC00017	ko00000,ko00001,ko00002,ko01000	-	-	-	DAGK_cat
APM_003356	4.875	0.000369742	0.0339666	TRINITY_DN9721_c0_g2_i1	S	Ankyrin repeat	-	-	-	-	-	-	-	-	-	-	-	-	Ank_2
APM_003359	4.38492	0.00103193	0.0488884	TRINITY_DN4095_c0_g2_i1	E	aminodeoxychorismate lyase	ABZ2	GO:0003674,GO:0003824,GO:0004084,GO:0005575,GO:0005622,GO:0005623,GO:0005737,GO:0005739,GO:0006082,GO:0006520,GO:0006551,GO:0006573,GO:0006575,GO:0006725,GO:0006732,GO:0006760,GO:0006766,GO:0006767,GO:0006807,GO:0008150,GO:0008152,GO:0008483,GO:0008652,GO:0008696,GO:0009058,GO:0009081,GO:0009082,GO:0009098,GO:0009099,GO:0009108,GO:0009110,GO:0009396,GO:0009987,GO:0016053,GO:0016740,GO:0016769,GO:…	4.1.3.38	ko:K02619	ko00790,map00790	-	R05553	RC01843,RC02148	ko00000,ko00001,ko01000	-	-	-	Aminotran_4
APM_003360	4.3974	0.00131859	0.0541869	TRINITY_DN10380_c0_g1_i1	U	import receptor	TOM70	GO:0003674,GO:0005048,GO:0005215,GO:0005488,GO:0005575,GO:0005622,GO:0005623,GO:0005737,GO:0005739,GO:0005740,GO:0005741,GO:0005742,GO:0006605,GO:0006626,GO:0006810,GO:0006839,GO:0006886,GO:0006996,GO:0007005,GO:0007006,GO:0007007,GO:0008104,GO:0008150,GO:0008565,GO:0009987,GO:0015031,GO:0015833,GO:0016020,GO:0016021,GO:0016043,GO:0017038,GO:0019867,GO:0030150,GO:0030943,GO:0031090,GO:0031224,GO:…	-	ko:K17768	-	-	-	-	ko00000,ko02000,ko03029	3.A.8.1	-	-	TPR_1,TPR_16,TPR_17,TPR_2,TPR_8
APM_003362	2.1328	0.00133182	0.0544479	TRINITY_DN13025_c1_g3_i1	L	atp-dependent helicase nam7	NAM7	GO:0000166,GO:0000184,GO:0000288,GO:0000291,GO:0000956,GO:0003674,GO:0003676,GO:0003723,GO:0003724,GO:0003729,GO:0003824,GO:0004004,GO:0004386,GO:0005488,GO:0005524,GO:0005575,GO:0005622,GO:0005623,GO:0005737,GO:0005844,GO:0006139,GO:0006259,GO:0006310,GO:0006325,GO:0006342,GO:0006355,GO:0006401,GO:0006402,GO:0006403,GO:0006417,GO:0006449,GO:0006464,GO:0006725,GO:0006807,GO:0006950,GO:0006979,GO:…	-	ko:K14326	ko03013,ko03015,map03013,map03015	M00430	-	-	ko00000,ko00001,ko00002,ko01000,ko03019	-	-	-	AAA_11,AAA_12,ResIII,UPF1_Zn_bind
APM_003384	5.06769	0.000904641	0.0463662	TRINITY_DN11559_c0_g2_i1	S	zz type zinc finger domain-containing protein	-	GO:0000322,GO:0000323,GO:0000324,GO:0000328,GO:0005575,GO:0005622,GO:0005623,GO:0005737,GO:0005768,GO:0005770,GO:0005771,GO:0005773,GO:0005775,GO:0006914,GO:0008104,GO:0008150,GO:0008152,GO:0009056,GO:0009987,GO:0012505,GO:0016236,GO:0031410,GO:0031974,GO:0031982,GO:0032991,GO:0033036,GO:0033365,GO:0034613,GO:0043226,GO:0043227,GO:0043229,GO:0043231,GO:0043233,GO:0044237,GO:0044248,GO:0044422,GO:…	-	ko:K17987,ko:K21997	ko04137,map04137	-	-	-	ko00000,ko00001,ko03029,ko04131	-	-	-	ATG19_autophagy,N_BRCA1_IG,ZZ
APM_003390	4.23995	0.0020028	0.063977	TRINITY_DN13612_c0_g2_i2	K	Transcription elongation factor	RTF1	GO:0000122,GO:0000428,GO:0000785,GO:0000988,GO:0000989,GO:0000993,GO:0001015,GO:0001076,GO:0001098,GO:0001099,GO:0001932,GO:0001934,GO:0003674,GO:0003676,GO:0003723,GO:0005488,GO:0005515,GO:0005575,GO:0005622,GO:0005623,GO:0005634,GO:0005654,GO:0005694,GO:0006139,GO:0006259,GO:0006281,GO:0006282,GO:0006289,GO:0006351,GO:0006353,GO:0006354,GO:0006355,GO:0006356,GO:0006357,GO:0006366,GO:0006368,GO:…	-	ko:K15178	-	-	-	-	ko00000,ko03021	-	-	-	Plus-3
APM_003404	4.53453	0.00261979	0.0726865	TRINITY_DN16777_c0_g2_i1	S	RNAPII degradation factor Def1	DEF1	GO:0000723,GO:0005575,GO:0005622,GO:0005623,GO:0005634,GO:0006139,GO:0006259,GO:0006281,GO:0006283,GO:0006289,GO:0006464,GO:0006508,GO:0006511,GO:0006725,GO:0006807,GO:0006950,GO:0006974,GO:0006996,GO:0008150,GO:0008152,GO:0009056,GO:0009057,GO:0009987,GO:0016043,GO:0016567,GO:0019538,GO:0019941,GO:0030163,GO:0032200,GO:0032446,GO:0033554,GO:0034641,GO:0036211,GO:0042592,GO:0043170,GO:0043226,GO:…	-	-	-	-	-	-	-	-	-	-	CUE
APM_003431	4.61765	0.000563713	0.039589	TRINITY_DN21517_c0_g1_i1	S	Fungal specific transcription factor domain	-	-	-	-	-	-	-	-	-	-	-	-	Fungal_trans_2,Zn_clus
APM_003437	3.6795	0.00296949	0.0762443	TRINITY_DN43377_c0_g1_i1	I	AMP-binding enzyme C-terminal domain	-	-	-	-	-	-	-	-	-	-	-	-	AMP-binding,AMP-binding_C
APM_003447	7.0018	0.000600099	0.0403201	TRINITY_DN27948_c0_g1_i1
APM_003448	6.37147	3.63e-05	0.0225416	TRINITY_DN15469_c0_g2_i1	S	Domain of unknown function (DUF3328)	-	-	-	-	-	-	-	-	-	-	-	-	DUF3328
APM_003463	4.28114	0.00314516	0.0781651	TRINITY_DN48342_c0_g2_i1	S	oligopeptide transporter	-	-	-	-	-	-	-	-	-	-	-	-	OPT
APM_003481	4.3982	0.00119116	0.0518586	TRINITY_DN17510_c0_g1_i1
APM_003500	5.84592	0.000243129	0.0315204	TRINITY_DN16848_c0_g1_i1	OP	glutamate carboxypeptidase	-	GO:0000322,GO:0000323,GO:0000324,GO:0000329,GO:0005575,GO:0005622,GO:0005623,GO:0005737,GO:0005773,GO:0005774,GO:0006508,GO:0006511,GO:0006807,GO:0006810,GO:0006886,GO:0007034,GO:0008104,GO:0008150,GO:0008152,GO:0009056,GO:0009057,GO:0009987,GO:0015031,GO:0015833,GO:0016020,GO:0016021,GO:0016192,GO:0016197,GO:0019538,GO:0019941,GO:0030163,GO:0031090,GO:0031166,GO:0031224,GO:0031300,GO:0031301,GO:…	3.4.17.21	ko:K01301	-	-	-	-	ko00000,ko01000,ko01002	-	-	-	PA,Peptidase_M28,TFR_dimer
APM_003504	4.78381	0.000311789	0.0329714	TRINITY_DN16065_c0_g1_i1	U	Plays a role in vesicular protein sorting	vps35	GO:0000322,GO:0000323,GO:0000324,GO:0000329,GO:0003674,GO:0005215,GO:0005575,GO:0005622,GO:0005623,GO:0005737,GO:0005768,GO:0005770,GO:0005773,GO:0005774,GO:0006810,GO:0006886,GO:0008104,GO:0008150,GO:0008565,GO:0009987,GO:0012505,GO:0015031,GO:0015833,GO:0016020,GO:0016192,GO:0016197,GO:0016482,GO:0030904,GO:0030906,GO:0031090,GO:0031410,GO:0031982,GO:0032507,GO:0032991,GO:0033036,GO:0033365,GO:…	-	ko:K18468	ko04144,map04144	-	-	-	ko00000,ko00001,ko04131	-	-	-	Vps35
APM_003504	4.69287	0.00243886	0.0707138	TRINITY_DN16065_c0_g7_i1	U	Plays a role in vesicular protein sorting	vps35	GO:0000322,GO:0000323,GO:0000324,GO:0000329,GO:0003674,GO:0005215,GO:0005575,GO:0005622,GO:0005623,GO:0005737,GO:0005768,GO:0005770,GO:0005773,GO:0005774,GO:0006810,GO:0006886,GO:0008104,GO:0008150,GO:0008565,GO:0009987,GO:0012505,GO:0015031,GO:0015833,GO:0016020,GO:0016192,GO:0016197,GO:0016482,GO:0030904,GO:0030906,GO:0031090,GO:0031410,GO:0031982,GO:0032507,GO:0032991,GO:0033036,GO:0033365,GO:…	-	ko:K18468	ko04144,map04144	-	-	-	ko00000,ko00001,ko04131	-	-	-	Vps35
APM_003511	3.44292	0.00485909	0.0939553	TRINITY_DN4856_c0_g1_i1
APM_003521	4.58096	0.00149324	0.0565414	TRINITY_DN15592_c0_g1_i2	I	Belongs to the glycosyl hydrolase 5 (cellulase A) family	exgD	GO:0000003,GO:0000272,GO:0000746,GO:0000747,GO:0000935,GO:0003674,GO:0003824,GO:0004338,GO:0004553,GO:0005575,GO:0005576,GO:0005622,GO:0005623,GO:0005856,GO:0005886,GO:0005937,GO:0005975,GO:0005976,GO:0006073,GO:0008150,GO:0008152,GO:0008422,GO:0009056,GO:0009057,GO:0009251,GO:0009986,GO:0009987,GO:0015629,GO:0015926,GO:0016020,GO:0016021,GO:0016043,GO:0016052,GO:0016787,GO:0016798,GO:0019953,GO:…	3.2.1.58	ko:K01210	ko00500,map00500	-	R00308,R03115	RC00467	ko00000,ko00001,ko01000	-	-	-	Cellulase
APM_003529	5.46697	0.000137692	0.027131	TRINITY_DN14355_c0_g1_i1	O	Thioredoxin	-	GO:0003674,GO:0003824,GO:0004791,GO:0005575,GO:0005622,GO:0005623,GO:0005737,GO:0006950,GO:0006979,GO:0008150,GO:0008152,GO:0009636,GO:0009987,GO:0015035,GO:0015036,GO:0016209,GO:0016491,GO:0016651,GO:0016667,GO:0016668,GO:0016671,GO:0019725,GO:0033554,GO:0034599,GO:0042221,GO:0042592,GO:0044424,GO:0044464,GO:0045454,GO:0047134,GO:0050789,GO:0050794,GO:0050896,GO:0051716,GO:0055114,GO:0065007,GO:…	-	ko:K03671	ko04621,ko05418,map04621,map05418	-	-	-	ko00000,ko00001,ko03110	-	-	-	PITH,Thioredoxin
APM_003541	4.24497	0.00101447	0.0486144	TRINITY_DN47329_c0_g1_i1
APM_003548	3.70787	0.00392388	0.0871398	TRINITY_DN15137_c0_g1_i1	-	-	-	-	-	-	-	-	-	-	-	-	-	-	-
APM_003567	3.5834	0.00371375	0.085132	TRINITY_DN8793_c0_g1_i1	E	Alanine aminotransferase	ALT1	GO:0001300,GO:0001505,GO:0003674,GO:0003824,GO:0004021,GO:0005575,GO:0005622,GO:0005623,GO:0005634,GO:0005737,GO:0005739,GO:0006082,GO:0006520,GO:0006522,GO:0006523,GO:0006524,GO:0006536,GO:0006537,GO:0006807,GO:0007568,GO:0007569,GO:0008150,GO:0008152,GO:0008483,GO:0008652,GO:0009056,GO:0009058,GO:0009063,GO:0009064,GO:0009078,GO:0009079,GO:0009080,GO:0009084,GO:0009987,GO:0016053,GO:0016054,GO:…	2.6.1.2	ko:K00814	ko00220,ko00250,ko00710,ko01100,ko01120,ko01200,ko01210,ko01230,map00220,map00250,map00710,map01100,map01120,map01200,map01210,map01230	M00171	R00258	RC00006,RC00008	ko00000,ko00001,ko00002,ko01000,ko01007	-	-	-	Aminotran_1_2
APM_003570	4.7002	0.000502692	0.0375208	TRINITY_DN13543_c0_g1_i1	A	DNA repair and recombination protein RAD5C	-	-	-	-	-	-	-	-	-	-	-	-	Helicase_C,SNF2_N
APM_003575	4.11341	0.0013366	0.0544479	TRINITY_DN34721_c0_g1_i1	S	Clr5 domain	-	-	-	-	-	-	-	-	-	-	-	-	Ank_2,Clr5
APM_003580	2.27512	0.000164732	0.0282826	TRINITY_DN21478_c0_g1_i1	Q	Copper amine oxidase	-	-	1.4.3.21	ko:K00276	ko00260,ko00350,ko00360,ko00410,ko00950,ko00960,ko01100,ko01110,map00260,map00350,map00360,map00410,map00950,map00960,map01100,map01110	-	R02382,R02529,R02613,R03139,R04027,R04300,R06154,R06740	RC00062,RC00189,RC00676,RC01052	ko00000,ko00001,ko01000	-	-	-	Cu_amine_oxid,Cu_amine_oxidN2,DUF1965
APM_003582	3.5487	0.00406983	0.0888725	TRINITY_DN16661_c0_g3_i4
APM_003590	2.87805	0.00419309	0.0901408	TRINITY_DN28578_c0_g1_i1	O	Ubiquitin carboxyl-terminal hydrolase	DOA4	GO:0000131,GO:0000502,GO:0002039,GO:0003674,GO:0003824,GO:0004175,GO:0004197,GO:0004843,GO:0005488,GO:0005515,GO:0005575,GO:0005622,GO:0005623,GO:0005634,GO:0005654,GO:0005737,GO:0005739,GO:0005768,GO:0005829,GO:0005933,GO:0005935,GO:0006139,GO:0006259,GO:0006275,GO:0006281,GO:0006283,GO:0006289,GO:0006325,GO:0006355,GO:0006464,GO:0006508,GO:0006511,GO:0006725,GO:0006807,GO:0006810,GO:0006811,GO:…	3.4.19.12	ko:K11839	ko04137,ko04144,ko04934,map04137,map04144,map04934	-	-	-	ko00000,ko00001,ko01000,ko01002,ko04121,ko04131	-	-	-	Rhodanese,UCH,USP8_dimer
APM_003592	4.55538	0.00198781	0.0637929	TRINITY_DN16057_c0_g1_i2	J	elongation factor Tu GTP binding	-	GO:0000166,GO:0000184,GO:0000288,GO:0000291,GO:0000956,GO:0001882,GO:0001883,GO:0002181,GO:0002184,GO:0003674,GO:0003676,GO:0003723,GO:0003747,GO:0003824,GO:0003924,GO:0005488,GO:0005515,GO:0005525,GO:0005575,GO:0005622,GO:0005623,GO:0005737,GO:0005829,GO:0006139,GO:0006401,GO:0006402,GO:0006412,GO:0006415,GO:0006417,GO:0006518,GO:0006725,GO:0006807,GO:0006950,GO:0006986,GO:0006996,GO:0007154,GO:…	-	ko:K12595,ko:K14416	ko03015,ko03018,ko05134,map03015,map03018,map05134	-	-	-	ko00000,ko00001,ko03019	-	-	-	GTP_EFTU,GTP_EFTU_D2,GTP_EFTU_D3,HBS1_N
APM_003593	2.3367	0.000924422	0.0469357	TRINITY_DN7912_c0_g1_i1	O	Belongs to the heat shock protein 70 family	KAR2	GO:0000003,GO:0000166,GO:0000271,GO:0000741,GO:0000742,GO:0000746,GO:0000747,GO:0003674,GO:0003824,GO:0005488,GO:0005515,GO:0005524,GO:0005575,GO:0005622,GO:0005623,GO:0005634,GO:0005635,GO:0005737,GO:0005783,GO:0005788,GO:0005938,GO:0005975,GO:0005976,GO:0006073,GO:0006508,GO:0006511,GO:0006605,GO:0006612,GO:0006613,GO:0006614,GO:0006616,GO:0006620,GO:0006807,GO:0006810,GO:0006886,GO:0006950,GO:…	-	ko:K09490	ko03060,ko04141,ko04918,ko05020,map03060,map04141,map04918,map05020	-	-	-	ko00000,ko00001,ko03110,ko04131,ko04147	1.A.33	-	-	HSP70
APM_003594	4.61984	0.00118281	0.0516794	TRINITY_DN16017_c0_g1_i11	O	Esterase PHB depolymerase	-	GO:0003674,GO:0003824,GO:0005575,GO:0005576,GO:0008150,GO:0008152,GO:0009056,GO:0009987,GO:0016787,GO:0016788,GO:0016998,GO:0030600,GO:0043170,GO:0044036,GO:0044237,GO:0044248,GO:0044260,GO:0052689,GO:0071554,GO:0071704	3.1.1.72	ko:K05972	-	-	-	-	ko00000,ko01000	-	-	-	CBM_1,Esterase_phd
APM_003594	4.42603	0.00073812	0.0426272	TRINITY_DN16920_c0_g1_i2	O	Esterase PHB depolymerase	-	GO:0003674,GO:0003824,GO:0005575,GO:0005576,GO:0008150,GO:0008152,GO:0009056,GO:0009987,GO:0016787,GO:0016788,GO:0016998,GO:0030600,GO:0043170,GO:0044036,GO:0044237,GO:0044248,GO:0044260,GO:0052689,GO:0071554,GO:0071704	3.1.1.72	ko:K05972	-	-	-	-	ko00000,ko01000	-	-	-	CBM_1,Esterase_phd
APM_003596	2.74302	0.00130842	0.0540958	TRINITY_DN5851_c0_g1_i1
APM_003597	3.25886	0.000146751	0.0276032	TRINITY_DN14410_c0_g2_i1	I	Patched sphingolipid transporter	NCR1	GO:0000322,GO:0000323,GO:0000324,GO:0000329,GO:0003674,GO:0005215,GO:0005319,GO:0005575,GO:0005622,GO:0005623,GO:0005737,GO:0005773,GO:0005774,GO:0005783,GO:0006629,GO:0006643,GO:0006665,GO:0006807,GO:0006810,GO:0006869,GO:0008150,GO:0008152,GO:0009987,GO:0010876,GO:0012505,GO:0016020,GO:0016021,GO:0031090,GO:0031224,GO:0033036,GO:0043226,GO:0043227,GO:0043229,GO:0043231,GO:0044237,GO:0044238,GO:…	-	ko:K12385	ko04142,ko04979,map04142,map04979	-	-	-	ko00000,ko00001,ko02000	2.A.6.6	-	-	NPC1_N,Patched
APM_003598	4.14306	0.00139103	0.0552185	TRINITY_DN16582_c0_g4_i1	S	pheromone-regulated membrane protein	KCH1	GO:0000322,GO:0000323,GO:0000324,GO:0003674,GO:0005215,GO:0005575,GO:0005622,GO:0005623,GO:0005737,GO:0005773,GO:0005886,GO:0005887,GO:0005933,GO:0005934,GO:0005937,GO:0006810,GO:0006811,GO:0006812,GO:0006813,GO:0008150,GO:0008324,GO:0009987,GO:0015075,GO:0015077,GO:0015079,GO:0015318,GO:0015672,GO:0016020,GO:0016021,GO:0022857,GO:0022890,GO:0030001,GO:0030427,GO:0031224,GO:0031226,GO:0034220,GO:…	-	-	-	-	-	-	-	-	-	-	KCH
APM_003600	4.04	0.00144701	0.0560782	TRINITY_DN9931_c0_g1_i1	-	-	-	-	-	-	-	-	-	-	-	-	-	-	-
APM_003601	7.82465	0.000148455	0.0276032	TRINITY_DN15282_c0_g1_i1	G	Belongs to the glycosyl hydrolase 7 (cellulase C) family	cbhA	GO:0000272,GO:0003674,GO:0003824,GO:0004553,GO:0005975,GO:0005976,GO:0008150,GO:0008152,GO:0009056,GO:0009057,GO:0009251,GO:0016052,GO:0016162,GO:0016787,GO:0016798,GO:0043170,GO:0044042,GO:0044238,GO:0071704,GO:1901575	3.2.1.91	ko:K01225	ko00500,ko01100,map00500,map01100	-	R02886,R06200,R11308	RC00799	ko00000,ko00001,ko01000	-	GH7	-	CBM_1,Glyco_hydro_7
APM_003612	3.42381	0.00214586	0.0660188	TRINITY_DN12429_c0_g1_i1	V	penicillin-binding protein	-	-	-	-	-	-	-	-	-	-	-	-	Beta-lactamase,DUF3471
APM_003614	4.35598	0.00156629	0.057826	TRINITY_DN40935_c0_g1_i1	T	Protein kinase domain-containing protein ppk32	ppk32	GO:0000166,GO:0003674,GO:0003824,GO:0004672,GO:0004674,GO:0005488,GO:0005524,GO:0005575,GO:0005622,GO:0005623,GO:0005737,GO:0005829,GO:0006464,GO:0006468,GO:0006793,GO:0006796,GO:0006807,GO:0008144,GO:0008150,GO:0008152,GO:0009966,GO:0009968,GO:0009987,GO:0010646,GO:0010648,GO:0016301,GO:0016310,GO:0016740,GO:0016772,GO:0016773,GO:0017076,GO:0019538,GO:0023051,GO:0023057,GO:0030554,GO:0032006,GO:…	-	ko:K17541	-	-	-	-	ko00000,ko01001,ko04131	-	-	-	Pkinase
APM_003616	4.68408	0.0012059	0.0522009	TRINITY_DN17247_c0_g4_i1	P	This magnesium-dependent enzyme catalyzes the hydrolysis of ATP coupled with the transport of calcium	PMC1	GO:0000166,GO:0000322,GO:0000323,GO:0000324,GO:0000329,GO:0003674,GO:0003824,GO:0005215,GO:0005388,GO:0005488,GO:0005509,GO:0005524,GO:0005575,GO:0005622,GO:0005623,GO:0005737,GO:0005773,GO:0005774,GO:0005886,GO:0005887,GO:0006810,GO:0006811,GO:0006812,GO:0006816,GO:0006873,GO:0006874,GO:0006875,GO:0008144,GO:0008150,GO:0008324,GO:0009987,GO:0015075,GO:0015085,GO:0015318,GO:0015399,GO:0015405,GO:…	3.6.3.8	ko:K01537	-	-	-	-	ko00000,ko01000	3.A.3.2	-	-	Cation_ATPase,Cation_ATPase_C,Cation_ATPase_N,E1-E2_ATPase,Hydrolase,Hydrolase_3
APM_003631	5.11833	0.000335209	0.0335465	TRINITY_DN14193_c0_g1_i2	S	zinc metalloproteinase	-	GO:0005575,GO:0005622,GO:0005623,GO:0005737,GO:0044424,GO:0044464	-	-	-	-	-	-	-	-	-	-	Jacalin,Metallopep
APM_003640	3.57011	0.00378721	0.0858306	TRINITY_DN10420_c0_g1_i1	G	Glycosyl hydrolases family 25	-	-	-	-	-	-	-	-	-	-	-	-	Glyco_hydro_25
APM_003657	3.2736	0.00280547	0.0744624	TRINITY_DN15700_c1_g2_i1	-	-	-	-	-	ko:K16584	-	-	-	-	ko00000,ko03036	-	-	-	-
APM_003658	4.34369	0.0026523	0.0728546	TRINITY_DN11797_c0_g2_i1	O	#NAME?	-	-	-	ko:K09523	ko04141,ko05164,map04141,map05164	-	-	-	ko00000,ko00001,ko03110	-	-	-	DnaJ,TPR_16,TPR_19,TPR_8
APM_003665	3.89234	0.00303002	0.0766657	TRINITY_DN46941_c0_g1_i1	B	Histone H2B	HTB1	GO:0000122,GO:0000228,GO:0000785,GO:0000786,GO:0000788,GO:0000790,GO:0003674,GO:0003676,GO:0003677,GO:0005488,GO:0005575,GO:0005622,GO:0005623,GO:0005634,GO:0005657,GO:0005694,GO:0006139,GO:0006259,GO:0006281,GO:0006301,GO:0006325,GO:0006333,GO:0006355,GO:0006357,GO:0006725,GO:0006807,GO:0006950,GO:0006974,GO:0006996,GO:0008150,GO:0008152,GO:0009889,GO:0009890,GO:0009892,GO:0009987,GO:0010468,GO:…	-	ko:K11252	ko05034,ko05203,ko05322,map05034,map05203,map05322	-	-	-	ko00000,ko00001,ko03036,ko04147	-	-	-	Histone
APM_003675	3.97286	0.00170772	0.0595983	TRINITY_DN40541_c0_g1_i1	L	DNA-(Apurinic or apyrimidinic site) lyase	APN1	GO:0003674,GO:0003824,GO:0003906,GO:0004518,GO:0004527,GO:0004529,GO:0004536,GO:0005575,GO:0005622,GO:0005623,GO:0005634,GO:0005737,GO:0005739,GO:0006139,GO:0006259,GO:0006281,GO:0006284,GO:0006725,GO:0006807,GO:0006950,GO:0006974,GO:0008081,GO:0008150,GO:0008152,GO:0008296,GO:0008309,GO:0008311,GO:0008408,GO:0009987,GO:0016787,GO:0016788,GO:0016796,GO:0016895,GO:0017005,GO:0033554,GO:0034641,GO:…	4.2.99.18	ko:K10771	ko03410,map03410	M00296	-	-	ko00000,ko00001,ko00002,ko01000,ko03400	-	-	-	AP_endonuc_2
APM_003676	3.69309	0.00239883	0.0701068	TRINITY_DN16230_c0_g1_i1	P	Transporter	-	-	-	-	-	-	-	-	-	-	-	-	Sugar_tr
APM_003680	4.88385	0.00499509	0.0951456	TRINITY_DN12092_c0_g2_i1	U	SacI domain and endonuclease exonuclease phosphatase	syj1	GO:0003674,GO:0003824,GO:0004438,GO:0004439,GO:0004445,GO:0005488,GO:0005509,GO:0005575,GO:0005622,GO:0005623,GO:0005737,GO:0005856,GO:0005937,GO:0005938,GO:0006629,GO:0006644,GO:0006650,GO:0006661,GO:0006793,GO:0006796,GO:0007154,GO:0007165,GO:0008150,GO:0008152,GO:0008610,GO:0008654,GO:0009058,GO:0009987,GO:0015629,GO:0016020,GO:0016311,GO:0016312,GO:0016787,GO:0016788,GO:0016791,GO:0019637,GO:…	3.1.3.36	ko:K20279	ko00562,ko01100,ko04070,map00562,map01100,map04070	-	R04404,R09827	RC00078	ko00000,ko00001,ko01000,ko04131	-	-	-	Exo_endo_phos,Syja_N
APM_003691	5.22102	0.000377417	0.0341733	TRINITY_DN10157_c0_g2_i1	-	-	-	-	-	-	-	-	-	-	-	-	-	-	-
APM_003697	3.94172	0.00179025	0.0609425	TRINITY_DN17176_c0_g1_i1	A	U2 snrnp component prp10	prp10	GO:0000245,GO:0000375,GO:0000377,GO:0000398,GO:0003674,GO:0003676,GO:0003723,GO:0003729,GO:0005488,GO:0005575,GO:0005622,GO:0005623,GO:0005634,GO:0005681,GO:0005684,GO:0005686,GO:0006139,GO:0006396,GO:0006397,GO:0006725,GO:0006807,GO:0008150,GO:0008152,GO:0008380,GO:0009987,GO:0010467,GO:0016043,GO:0016070,GO:0016071,GO:0022607,GO:0022613,GO:0022618,GO:0030532,GO:0032991,GO:0034622,GO:0034641,GO:…	-	ko:K12828	ko03040,map03040	M00352	-	-	ko00000,ko00001,ko00002,ko03036,ko03041	-	-	-	SF3b1
APM_003707	6.95258	0.00173149	0.0598196	TRINITY_DN6041_c0_g1_i1
APM_003718	2.56873	0.00240077	0.070114	TRINITY_DN14055_c0_g1_i2	I	kh domain-containing protein	-	GO:0003674,GO:0003676,GO:0003723,GO:0003729,GO:0005488,GO:0005575,GO:0005622,GO:0005623,GO:0005737,GO:0044424,GO:0044464,GO:0097159,GO:1901363	-	-	-	-	-	-	-	-	-	-	KH_1
APM_003719	3.48291	0.00424776	0.0905483	TRINITY_DN15239_c0_g1_i1	-	-	-	-	-	-	-	-	-	-	-	-	-	-	-
APM_003735	2.43169	0.00119789	0.051984	TRINITY_DN15257_c0_g1_i1	B	fungal specific transcription factor	-	-	-	-	-	-	-	-	-	-	-	-	Fungal_trans,Zn_clus
APM_003741	3.94978	0.00179319	0.0609956	TRINITY_DN16482_c0_g1_i4	O	Regulatory subunit of the dimeric UBA3-ULA1 E1 enzyme	-	GO:0003674,GO:0003824,GO:0005575,GO:0005622,GO:0005623,GO:0005737,GO:0006464,GO:0006807,GO:0008150,GO:0008152,GO:0008641,GO:0009987,GO:0016874,GO:0016877,GO:0019538,GO:0019781,GO:0032446,GO:0036211,GO:0043170,GO:0043412,GO:0044237,GO:0044238,GO:0044260,GO:0044267,GO:0044424,GO:0044464,GO:0045116,GO:0070647,GO:0071704,GO:1901564	-	ko:K04532	ko05010,map05010	-	-	-	ko00000,ko00001,ko04121	-	-	-	ThiF
APM_003749	4.46599	0.000834076	0.0447899	TRINITY_DN14984_c0_g2_i1	U	sec7 domain-containing protein	GEA2	GO:0000137,GO:0003674,GO:0005085,GO:0005086,GO:0005488,GO:0005515,GO:0005575,GO:0005622,GO:0005623,GO:0005737,GO:0005794,GO:0005795,GO:0005798,GO:0005802,GO:0005829,GO:0005933,GO:0006810,GO:0006888,GO:0006890,GO:0006891,GO:0006892,GO:0006893,GO:0006914,GO:0006996,GO:0007010,GO:0008104,GO:0008150,GO:0008152,GO:0009056,GO:0009987,GO:0010256,GO:0012505,GO:0015031,GO:0015833,GO:0016020,GO:0016021,GO:…	-	ko:K18443	ko04144,map04144	-	-	-	ko00000,ko00001,ko04131	-	-	-	Sec7,Sec7_N
APM_003753	3.5402	0.00352141	0.0828175	TRINITY_DN11796_c0_g1_i1	S	Survival factor 1	SVF1	GO:0005575,GO:0005622,GO:0005623,GO:0005634,GO:0005737,GO:0006950,GO:0006979,GO:0008150,GO:0009987,GO:0033554,GO:0034599,GO:0042221,GO:0043226,GO:0043227,GO:0043229,GO:0043231,GO:0044424,GO:0044464,GO:0050896,GO:0051716,GO:0070887	-	-	-	-	-	-	-	-	-	-	Svf1,Svf1_C
APM_003761	3.3048	0.00447757	0.091874	TRINITY_DN15552_c0_g3_i1	Z	dynein heavy chain	DYN1	GO:0000003,GO:0000070,GO:0000132,GO:0000166,GO:0000226,GO:0000235,GO:0000278,GO:0000280,GO:0000741,GO:0000742,GO:0000746,GO:0000747,GO:0000819,GO:0001411,GO:0003006,GO:0003674,GO:0003774,GO:0003777,GO:0003824,GO:0005488,GO:0005515,GO:0005524,GO:0005575,GO:0005622,GO:0005623,GO:0005737,GO:0005815,GO:0005816,GO:0005818,GO:0005819,GO:0005856,GO:0005868,GO:0005874,GO:0005875,GO:0005876,GO:0005881,GO:…	-	ko:K10413	ko04145,ko04962,ko05132,map04145,map04962,map05132	-	-	-	ko00000,ko00001,ko03036,ko04147,ko04812	-	-	-	AAA_5,AAA_6,AAA_7,AAA_8,AAA_9,DHC_N1,DHC_N2,Dynein_heavy,MT
APM_003769	4.08593	0.00258687	0.0726151	TRINITY_DN8598_c0_g2_i1	S	Lalv9 family	-	GO:0005575,GO:0005622,GO:0005623,GO:0005737,GO:0005933,GO:0005934,GO:0005935,GO:0006810,GO:0006892,GO:0008150,GO:0016192,GO:0030427,GO:0044424,GO:0044464,GO:0048193,GO:0051179,GO:0051234	-	-	-	-	-	-	-	-	-	-	Avl9
APM_003779	5.03328	0.00261463	0.0726865	TRINITY_DN14703_c0_g1_i1	I	Belongs to the carnitine choline acetyltransferase family	CAT2	GO:0003674,GO:0003824,GO:0004092,GO:0005575,GO:0005622,GO:0005623,GO:0005737,GO:0005739,GO:0005777,GO:0006575,GO:0006577,GO:0006807,GO:0008150,GO:0008152,GO:0008374,GO:0009437,GO:0009987,GO:0016406,GO:0016407,GO:0016413,GO:0016740,GO:0016746,GO:0016747,GO:0034641,GO:0042579,GO:0043226,GO:0043227,GO:0043229,GO:0043231,GO:0044237,GO:0044424,GO:0044444,GO:0044464,GO:0071704,GO:0097164,GO:1901564	2.3.1.7	ko:K00624	ko04146,map04146	-	R02396	RC00004,RC00037	ko00000,ko00001,ko01000	-	-	-	Carn_acyltransf
APM_003811	4.193	0.00111878	0.0505906	TRINITY_DN5676_c0_g1_i1	U	translocation protein	SEC62	GO:0003674,GO:0005215,GO:0005575,GO:0005622,GO:0005623,GO:0005737,GO:0005783,GO:0005789,GO:0005791,GO:0005886,GO:0006605,GO:0006612,GO:0006620,GO:0006810,GO:0006886,GO:0008104,GO:0008150,GO:0008565,GO:0012505,GO:0015031,GO:0015833,GO:0016020,GO:0016021,GO:0030867,GO:0031090,GO:0031204,GO:0031205,GO:0031207,GO:0031224,GO:0031984,GO:0032991,GO:0033036,GO:0033365,GO:0034613,GO:0042175,GO:0042886,GO:…	-	ko:K12275	ko03060,ko04141,map03060,map04141	-	-	-	ko00000,ko00001,ko02044	1.A.15.1,1.A.15.2	-	-	Sec62
APM_003813	4.92753	0.00109929	0.0501557	TRINITY_DN8325_c0_g1_i2	S	Belongs to the histidine acid phosphatase family	phyA	GO:0003674,GO:0003824,GO:0003993,GO:0005575,GO:0005576,GO:0006793,GO:0006796,GO:0008150,GO:0008152,GO:0009987,GO:0016311,GO:0016787,GO:0016788,GO:0016791,GO:0042578,GO:0044237	3.1.3.8	ko:K01083	ko00562,map00562	-	R03371	RC00078	ko00000,ko00001,ko01000	-	-	-	His_Phos_2
APM_003818	4.40469	0.00509138	0.0959704	TRINITY_DN2917_c0_g1_i1	-	-	-	-	-	-	-	-	-	-	-	-	-	-	-
APM_003819	4.6306	0.000760893	0.0430822	TRINITY_DN37203_c0_g1_i1	L	Belongs to the MCM family	MCM3	GO:0000228,GO:0000278,GO:0000724,GO:0000725,GO:0000727,GO:0000785,GO:0000790,GO:0003674,GO:0003676,GO:0003677,GO:0003682,GO:0003688,GO:0003690,GO:0005488,GO:0005575,GO:0005622,GO:0005623,GO:0005634,GO:0005654,GO:0005656,GO:0005657,GO:0005694,GO:0005737,GO:0006139,GO:0006259,GO:0006260,GO:0006261,GO:0006267,GO:0006270,GO:0006271,GO:0006281,GO:0006302,GO:0006310,GO:0006325,GO:0006342,GO:0006348,GO:…	3.6.4.12	ko:K02541	ko03030,ko04110,ko04111,ko04113,map03030,map04110,map04111,map04113	M00285	-	-	ko00000,ko00001,ko00002,ko01000,ko03032,ko03036	-	-	-	MCM,MCM_N,MCM_OB
APM_003827	4.99671	0.000337565	0.0335475	TRINITY_DN11994_c0_g1_i1	P	Sulfate transporter	-	GO:0003674,GO:0005215,GO:0005216,GO:0005253,GO:0005254,GO:0005310,GO:0005342,GO:0005575,GO:0005622,GO:0005623,GO:0005737,GO:0005783,GO:0005886,GO:0005887,GO:0006810,GO:0006811,GO:0006820,GO:0006821,GO:0006835,GO:0006873,GO:0006885,GO:0008150,GO:0008272,GO:0008509,GO:0008514,GO:0009987,GO:0012505,GO:0015075,GO:0015103,GO:0015106,GO:0015108,GO:0015116,GO:0015267,GO:0015291,GO:0015297,GO:0015301,GO:…	-	-	-	-	-	-	-	-	-	-	STAS,Sulfate_transp
APM_003829	4.359	0.00514336	0.0963531	TRINITY_DN13403_c0_g1_i1	-	-	-	-	-	-	-	-	-	-	-	-	-	-	-
APM_003836	4.61878	0.00225964	0.0677429	TRINITY_DN17124_c0_g2_i3	DUZ	Belongs to the TRAFAC class TrmE-Era-EngA-EngB-Septin- like GTPase superfamily. Septin GTPase family	CDC11	GO:0000003,GO:0000082,GO:0000144,GO:0000166,GO:0000278,GO:0000280,GO:0000281,GO:0000399,GO:0000910,GO:0000912,GO:0000915,GO:0000917,GO:0000921,GO:0001400,GO:0001410,GO:0001411,GO:0001882,GO:0001883,GO:0001932,GO:0001934,GO:0003006,GO:0003674,GO:0005198,GO:0005488,GO:0005525,GO:0005543,GO:0005575,GO:0005618,GO:0005619,GO:0005622,GO:0005623,GO:0005628,GO:0005634,GO:0005737,GO:0005819,GO:0005826,GO:…	-	ko:K16945,ko:K16946	-	-	-	-	ko00000,ko04812	-	-	-	Septin
APM_003844	4.23992	0.00129448	0.0539986	TRINITY_DN5937_c0_g1_i1	U	Longevity-assurance protein	lag1	GO:0003674,GO:0003824,GO:0005575,GO:0005622,GO:0005623,GO:0005737,GO:0005783,GO:0005789,GO:0006629,GO:0006643,GO:0006665,GO:0006672,GO:0006807,GO:0006873,GO:0006885,GO:0007035,GO:0008150,GO:0008152,GO:0008610,GO:0009058,GO:0009987,GO:0012505,GO:0016020,GO:0016021,GO:0016410,GO:0016740,GO:0016746,GO:0016747,GO:0019725,GO:0030003,GO:0030004,GO:0030148,GO:0030176,GO:0030641,GO:0031224,GO:0031227,GO:…	2.3.1.24	ko:K04709	ko00600,ko01100,map00600,map01100	M00094,M00099	R06517,R06527	RC00004,RC00064	ko00000,ko00001,ko00002,ko01000	-	-	-	TRAM1,TRAM_LAG1_CLN8
APM_003853	3.89338	0.00196355	0.063248	TRINITY_DN23749_c0_g2_i1	S	nipsnap family	-	-	-	-	-	-	-	-	-	-	-	-	NIPSNAP
APM_003854	3.72177	0.00296472	0.0761794	TRINITY_DN22079_c0_g1_i1	S	Rogdi leucine zipper containing protein	-	-	-	-	-	-	-	-	-	-	-	-	Rogdi_lz
APM_003877	4.28341	0.00180506	0.0610718	TRINITY_DN15425_c0_g2_i1
APM_003896	5.6112	0.000119144	0.0266864	TRINITY_DN14990_c0_g1_i1	U	SNARE complex subunit	-	GO:0000003,GO:0000149,GO:0000322,GO:0000323,GO:0000324,GO:0000329,GO:0003674,GO:0005484,GO:0005488,GO:0005515,GO:0005543,GO:0005575,GO:0005622,GO:0005623,GO:0005737,GO:0005768,GO:0005770,GO:0005773,GO:0005774,GO:0006810,GO:0006886,GO:0006892,GO:0006896,GO:0006906,GO:0006996,GO:0007033,GO:0007034,GO:0007049,GO:0008104,GO:0008150,GO:0008289,GO:0009987,GO:0012505,GO:0015031,GO:0015833,GO:0016020,GO:…	-	ko:K08502	ko04130,ko04138,map04130,map04138	-	-	-	ko00000,ko00001,ko04131	-	-	-	PX
APM_003934	4.68949	0.000608909	0.0404122	TRINITY_DN16834_c0_g4_i2	M	Ankyrin repeat	-	-	-	-	-	-	-	-	-	-	-	-	AAA_16,Ank_2,Ank_4,NACHT
APM_003942	4.91805	0.00253342	0.0718981	TRINITY_DN16743_c0_g2_i2	O	Alkaline serine protease	-	-	3.4.14.9	ko:K01279	ko04142,map04142	-	-	-	ko00000,ko00001,ko01000,ko01002,ko03110,ko04147	-	-	-	Pro-kuma_activ
APM_003945	5.25014	0.00273079	0.0740193	TRINITY_DN17019_c0_g4_i1	S	tyrosinase central domain protein	-	-	1.14.18.1	ko:K00505	ko00350,ko00950,ko00965,ko01100,ko01110,ko04916,map00350,map00950,map00965,map01100,map01110,map04916	M00042	R00731,R02078,R02363,R02383,R04693,R04884	RC00046,RC00150,RC00180	ko00000,ko00001,ko00002,ko01000	-	-	-	Tyrosinase
APM_003948	5.94199	0.00318185	0.0787009	TRINITY_DN16340_c0_g1_i4	-	-	-	-	-	-	-	-	-	-	-	-	-	-	DUF3246,Mid2
APM_003953	3.58636	0.00366618	0.0848049	TRINITY_DN9237_c0_g2_i1	-	-	-	-	-	-	-	-	-	-	-	-	-	-	-
APM_003968	3.76664	0.00236699	0.0697245	TRINITY_DN16841_c0_g1_i1	O	assists the folding of proteins upon ATP hydrolysis	CCT2	GO:0000166,GO:0003674,GO:0005488,GO:0005515,GO:0005524,GO:0005575,GO:0005622,GO:0005623,GO:0005737,GO:0005829,GO:0005832,GO:0005856,GO:0006457,GO:0006458,GO:0008144,GO:0008150,GO:0009987,GO:0017076,GO:0030554,GO:0032553,GO:0032555,GO:0032559,GO:0032991,GO:0035639,GO:0036094,GO:0043167,GO:0043168,GO:0043226,GO:0043228,GO:0043229,GO:0043232,GO:0044183,GO:0044424,GO:0044444,GO:0044445,GO:0044464,GO:…	-	ko:K09494	-	-	-	-	ko00000,ko03036,ko03110,ko04147	-	-	-	Cpn60_TCP1
APM_003969	3.03573	0.00441692	0.0914777	TRINITY_DN17296_c0_g2_i1	T	serine threonine kinase irei	IRE1	GO:0000166,GO:0000956,GO:0003674,GO:0003824,GO:0004518,GO:0004519,GO:0004521,GO:0004540,GO:0004672,GO:0004674,GO:0005488,GO:0005515,GO:0005524,GO:0005575,GO:0005622,GO:0005623,GO:0005634,GO:0005737,GO:0005783,GO:0005789,GO:0005975,GO:0006020,GO:0006066,GO:0006139,GO:0006401,GO:0006402,GO:0006464,GO:0006468,GO:0006725,GO:0006793,GO:0006796,GO:0006807,GO:0006950,GO:0006986,GO:0007154,GO:0007165,GO:…	2.7.11.1	ko:K08852	ko04140,ko04141,ko04210,ko04932,ko05010,map04140,map04141,map04210,map04932,map05010	-	-	-	ko00000,ko00001,ko01000,ko01001	-	-	-	Pkinase,Ribonuc_2-5A
APM_003972	2.40751	0.00167512	0.0590949	TRINITY_DN13320_c0_g1_i1	S	Protein of unknown function (DUF3712)	-	-	-	-	-	-	-	-	-	-	-	-	DUF3712
APM_003974	6.44207	0.00371497	0.085132	TRINITY_DN17437_c0_g1_i2	T	kinase kinase kinase	BCK1	GO:0000165,GO:0000166,GO:0000186,GO:0000935,GO:0001932,GO:0001934,GO:0003674,GO:0003824,GO:0004672,GO:0004674,GO:0004709,GO:0005488,GO:0005524,GO:0005575,GO:0005622,GO:0005623,GO:0005737,GO:0005933,GO:0005935,GO:0005937,GO:0006464,GO:0006468,GO:0006793,GO:0006796,GO:0006807,GO:0006914,GO:0006950,GO:0006986,GO:0007154,GO:0007163,GO:0007165,GO:0007346,GO:0007584,GO:0008144,GO:0008150,GO:0008152,GO:…	2.7.11.25	ko:K11229	ko04011,ko04139,map04011,map04139	-	-	-	ko00000,ko00001,ko01000,ko01001	-	-	-	Pkinase
APM_003983	4.86357	0.000380045	0.0342888	TRINITY_DN7965_c0_g1_i2	O	tubulin-specific chaperone c	-	GO:0003674,GO:0005096,GO:0005488,GO:0005515,GO:0005575,GO:0006457,GO:0007021,GO:0008047,GO:0008150,GO:0009987,GO:0016043,GO:0022607,GO:0030234,GO:0030695,GO:0032991,GO:0034622,GO:0043085,GO:0043087,GO:0043547,GO:0043933,GO:0044085,GO:0044093,GO:0050790,GO:0051082,GO:0051336,GO:0051345,GO:0060589,GO:0065003,GO:0065007,GO:0065009,GO:0071840,GO:0098772,GO:1990727	-	ko:K21766	-	-	-	-	ko00000,ko04812	-	-	-	TBCC,TBCC_N
APM_003999	6.09807	6.11e-05	0.0241542	TRINITY_DN15582_c0_g1_i1	T	oligopeptide transporter	-	-	-	-	-	-	-	-	-	-	-	-	OPT
APM_004001	7.08703	3.99e-06	0.0193264	TRINITY_DN16690_c0_g1_i1	Q	Non-ribosomal peptide	-	-	-	-	-	-	-	-	-	-	-	-	AMP-binding,Condensation,PP-binding
APM_004004	6.91456	1.9e-05	0.0212295	TRINITY_DN16941_c0_g1_i2	D	Sit4 phosphatase-associated protein	SIT4	GO:0000082,GO:0000228,GO:0000278,GO:0000785,GO:0000790,GO:0002097,GO:0002098,GO:0003674,GO:0005575,GO:0005622,GO:0005623,GO:0005634,GO:0005654,GO:0005694,GO:0005737,GO:0005739,GO:0006139,GO:0006396,GO:0006399,GO:0006400,GO:0006725,GO:0006793,GO:0006796,GO:0006807,GO:0007049,GO:0007088,GO:0007154,GO:0007165,GO:0007346,GO:0008033,GO:0008047,GO:0008150,GO:0008152,GO:0008287,GO:0009451,GO:0009987,GO:…	-	ko:K15457,ko:K15458,ko:K15501	-	-	-	-	ko00000,ko01009,ko03016,ko03400	-	-	-	SAPS
APM_004026	4.78995	0.00280333	0.0744624	TRINITY_DN47804_c0_g1_i1
APM_004027	5.89502	0.000304329	0.0328788	TRINITY_DN6465_c0_g2_i1	E	Amino-acid permease inda1	-	-	-	ko:K16261	-	-	-	-	ko00000,ko02000	2.A.3.10	-	-	AA_permease
APM_004029	4.11406	0.00160801	0.0583531	TRINITY_DN17343_c0_g2_i3	C	Belongs to the oxygen-dependent FAD-linked oxidoreductase family	-	-	-	-	-	-	-	-	-	-	-	-	BBE,FAD_binding_4
APM_004045	2.62688	0.00386311	0.0864686	TRINITY_DN11569_c0_g1_i1	U	May be involved in recycling of membrane proteins between an endocytic compartment and the TGN	VPS13	GO:0000003,GO:0003006,GO:0005575,GO:0005622,GO:0005623,GO:0005628,GO:0005737,GO:0005739,GO:0005768,GO:0006605,GO:0006623,GO:0006810,GO:0006886,GO:0006996,GO:0007005,GO:0007034,GO:0007049,GO:0008104,GO:0008150,GO:0009653,GO:0009987,GO:0010927,GO:0012505,GO:0015031,GO:0015833,GO:0016020,GO:0016043,GO:0016192,GO:0019898,GO:0019953,GO:0022402,GO:0022413,GO:0022414,GO:0022607,GO:0030154,GO:0030435,GO:…	-	ko:K19525	-	-	-	-	ko00000	-	-	-	ATG_C,Chorein_N,SHR-BD,VPS13,VPS13_C,VPS13_mid_rpt
APM_004085	4.79539	0.000521701	0.0381875	TRINITY_DN7647_c0_g1_i1	-	-	-	-	-	-	-	-	-	-	-	-	-	-	Erf4
APM_004097	4.40427	0.00243088	0.0706759	TRINITY_DN10587_c0_g1_i1
APM_004098	4.7781	0.000474881	0.0365745	TRINITY_DN36015_c0_g1_i1	-	-	-	-	-	-	-	-	-	-	-	-	-	-	-
APM_004100	5.21702	0.000390672	0.0345108	TRINITY_DN21519_c0_g2_i1	S	HbrB-like	-	GO:0001558,GO:0005575,GO:0005622,GO:0005623,GO:0005737,GO:0005886,GO:0006996,GO:0007010,GO:0007154,GO:0007163,GO:0007165,GO:0008150,GO:0009987,GO:0016020,GO:0016043,GO:0023052,GO:0030029,GO:0030036,GO:0030950,GO:0030952,GO:0031505,GO:0031929,GO:0031932,GO:0032991,GO:0035556,GO:0038201,GO:0038203,GO:0040008,GO:0044424,GO:0044464,GO:0045229,GO:0050789,GO:0050794,GO:0050896,GO:0051128,GO:0051716,GO:…	-	-	-	-	-	-	-	-	-	-	HbrB
APM_004127	4.51105	0.000704771	0.0419299	TRINITY_DN22347_c0_g1_i1	G	Belongs to the glycosyl hydrolase 28 family	-	-	-	-	-	-	-	-	-	-	-	-	Glyco_hydro_28
APM_004131	4.69743	0.00501514	0.095265	TRINITY_DN17161_c0_g2_i1	G	Aldose 1-epimerase	-	-	5.1.3.3	ko:K01785	ko00010,ko00052,ko01100,ko01110,ko01120,ko01130,map00010,map00052,map01100,map01110,map01120,map01130	M00632	R01602,R10619	RC00563	ko00000,ko00001,ko00002,ko01000	-	-	-	Aldose_epim
APM_004135	3.96724	0.00546202	0.0996209	TRINITY_DN14019_c0_g1_i1
APM_004157	4.84126	0.000419643	0.0351262	TRINITY_DN10080_c0_g3_i1	L	DNA helicase participates in several chromatin remodeling complexes, including the SWR1 and the INO80 complexes	RVB1	GO:0000123,GO:0000228,GO:0000491,GO:0000492,GO:0000785,GO:0000790,GO:0000812,GO:0003674,GO:0003678,GO:0003824,GO:0004003,GO:0004386,GO:0005575,GO:0005622,GO:0005623,GO:0005634,GO:0005654,GO:0005694,GO:0006325,GO:0006338,GO:0006355,GO:0006357,GO:0006464,GO:0006473,GO:0006475,GO:0006807,GO:0006996,GO:0008026,GO:0008094,GO:0008150,GO:0008152,GO:0009889,GO:0009987,GO:0010468,GO:0010556,GO:0016043,GO:…	-	ko:K04499	ko04310,map04310	-	-	-	ko00000,ko00001,ko03036	-	-	-	TIP49
APM_004186	3.97503	0.00373113	0.0853255	TRINITY_DN3619_c0_g1_i1	C	Belongs to the oxygen-dependent FAD-linked oxidoreductase family	-	-	-	-	-	-	-	-	-	-	-	-	BBE,FAD_binding_4
APM_004198	3.74066	0.00371817	0.085154	TRINITY_DN40516_c0_g1_i1	K	myb-like dna-binding protein	-	-	-	-	-	-	-	-	-	-	-	-	Myb_DNA-binding
APM_004220	3.77439	0.00232783	0.0691332	TRINITY_DN16315_c0_g1_i1	C	Malate dehydrogenase	-	-	1.1.1.37	ko:K00026	ko00020,ko00270,ko00620,ko00630,ko00710,ko01100,ko01110,ko01120,ko01130,ko01200,map00020,map00270,map00620,map00630,map00710,map01100,map01110,map01120,map01130,map01200	M00009,M00011,M00012,M00168,M00171	R00342,R07136	RC00031	ko00000,ko00001,ko00002,ko01000	-	-	-	Ldh_1_C,Ldh_1_N
APM_004227	6.60699	0.0012893	0.0539986	TRINITY_DN17366_c0_g1_i11	O	Belongs to the AAA ATPase family	CDC48	GO:0000070,GO:0000151,GO:0000153,GO:0000226,GO:0000228,GO:0000278,GO:0000280,GO:0000785,GO:0000790,GO:0000819,GO:0000835,GO:0000836,GO:0000837,GO:0000839,GO:0003674,GO:0003824,GO:0005488,GO:0005515,GO:0005575,GO:0005622,GO:0005623,GO:0005634,GO:0005694,GO:0005737,GO:0005739,GO:0005740,GO:0005741,GO:0005783,GO:0005789,GO:0005819,GO:0005829,GO:0005856,GO:0005937,GO:0006139,GO:0006355,GO:0006357,GO:…	-	ko:K13525	ko04141,ko05134,map04141,map05134	M00400,M00403	-	-	ko00000,ko00001,ko00002,ko03019,ko04131,ko04147	3.A.16.1	-	-	AAA,CDC48_2,CDC48_N,Vps4_C
APM_004232	6.1493	6.01e-05	0.0241542	TRINITY_DN17132_c1_g3_i3	G	Glycosyl hydrolases family 18	-	-	3.2.1.14	ko:K01183,ko:K03859	ko00520,ko00563,ko01100,map00520,map00563,map01100	-	R01206,R02334,R05916	RC00467	ko00000,ko00001,ko01000	-	GH18	-	Chitin_bind_1,Glyco_hydro_18
APM_004261	4.9549	0.000352168	0.0337176	TRINITY_DN11434_c0_g1_i1	A	pre-mRNA-splicing factor rse-1	RSE1	GO:0000245,GO:0000375,GO:0000377,GO:0000398,GO:0003674,GO:0003676,GO:0003723,GO:0005488,GO:0005575,GO:0005622,GO:0005623,GO:0005634,GO:0005681,GO:0005684,GO:0005686,GO:0006139,GO:0006396,GO:0006397,GO:0006725,GO:0006807,GO:0008150,GO:0008152,GO:0008380,GO:0009987,GO:0010467,GO:0016043,GO:0016070,GO:0016071,GO:0017069,GO:0022607,GO:0022613,GO:0022618,GO:0030532,GO:0030620,GO:0032991,GO:0034622,GO:…	-	ko:K12830	ko03040,map03040	M00352	-	-	ko00000,ko00001,ko00002,ko03021,ko03036,ko03041	-	-	-	CPSF_A,MMS1_N
APM_004272	3.93861	0.00424628	0.090542	TRINITY_DN14215_c0_g1_i1	F	Phosphorylates Ins(1,3,4,5,6)P5 at position 2 to form Ins(1,2,3,4,5,6)P6 (InsP6 or phytate)	IPK1	GO:0003674,GO:0003824,GO:0005575,GO:0005622,GO:0005623,GO:0005634,GO:0005975,GO:0006020,GO:0006066,GO:0006793,GO:0006796,GO:0008150,GO:0008152,GO:0009058,GO:0009987,GO:0016301,GO:0016310,GO:0016740,GO:0016772,GO:0016773,GO:0019637,GO:0019751,GO:0032958,GO:0035299,GO:0043226,GO:0043227,GO:0043229,GO:0043231,GO:0043647,GO:0044237,GO:0044238,GO:0044262,GO:0044281,GO:0044283,GO:0044424,GO:0044464,GO:…	2.7.1.158	ko:K19786	ko00562,ko01100,ko04070,map00562,map01100,map04070	-	R05202	RC00002,RC00078	ko00000,ko00001,ko01000	-	-	-	Ins_P5_2-kin
APM_004280	5.66023	0.00229397	0.0684752	TRINITY_DN11491_c0_g1_i1	AD	SYF2 splicing factor	syf2	GO:0000375,GO:0000377,GO:0000398,GO:0000974,GO:0005575,GO:0005622,GO:0005623,GO:0005634,GO:0005681,GO:0005684,GO:0006139,GO:0006396,GO:0006397,GO:0006725,GO:0006807,GO:0008150,GO:0008152,GO:0008380,GO:0009987,GO:0010467,GO:0016070,GO:0016071,GO:0032991,GO:0034641,GO:0043170,GO:0043226,GO:0043227,GO:0043229,GO:0043231,GO:0044237,GO:0044238,GO:0044422,GO:0044424,GO:0044428,GO:0044446,GO:0044464,GO:…	-	ko:K12868	ko03040,map03040	M00355	-	-	ko00000,ko00001,ko00002,ko03041	-	-	-	SYF2
APM_004288	5.41142	0.000153118	0.0276624	TRINITY_DN14736_c0_g4_i1	Z	F-actin cross linking protein	ain1	GO:0000278,GO:0000281,GO:0000910,GO:0000912,GO:0000915,GO:0003674,GO:0003779,GO:0003786,GO:0005488,GO:0005515,GO:0005575,GO:0005622,GO:0005623,GO:0005737,GO:0005826,GO:0005856,GO:0005938,GO:0006996,GO:0007010,GO:0007015,GO:0007049,GO:0008092,GO:0008150,GO:0009987,GO:0015629,GO:0016043,GO:0022402,GO:0022607,GO:0030029,GO:0030036,GO:0030674,GO:0030863,GO:0030864,GO:0030865,GO:0030866,GO:0031032,GO:…	-	ko:K05765	ko04360,ko04666,ko04810,ko05133,map04360,map04666,map04810,map05133	-	-	-	ko00000,ko00001,ko04131,ko04147,ko04812	-	-	-	CH,EFhand_Ca_insen
APM_004300	5.07662	3.1e-05	0.0220427	TRINITY_DN15453_c0_g1_i2	K	Plays a role in maintenance of chromatin structure during RNA polymerase II transcription elongation thereby repressing transcription initiation from cryptic promoters. Mediates the reassembly of nucleosomes onto the promoters of at least a selected set of genes during repression	SPT6	GO:0000082,GO:0000083,GO:0000122,GO:0000183,GO:0000228,GO:0000278,GO:0000414,GO:0000429,GO:0000430,GO:0000433,GO:0000775,GO:0000785,GO:0000790,GO:0000792,GO:0000988,GO:0000990,GO:0000991,GO:0001073,GO:0001178,GO:0001672,GO:0002831,GO:0002833,GO:0003674,GO:0003682,GO:0003700,GO:0005488,GO:0005515,GO:0005575,GO:0005622,GO:0005623,GO:0005634,GO:0005654,GO:0005694,GO:0005720,GO:0005721,GO:0005737,GO:…	-	ko:K11292	-	-	-	-	ko00000,ko03021,ko03036	-	-	-	DLD,HHH_7,HTH_44,S1,SH2_2,SPT6_acidic,YqgF
APM_004304	4.60298	0.00112235	0.0506311	TRINITY_DN10217_c0_g2_i1	S	Heterokaryon incompatibility protein (HET)	-	-	-	-	-	-	-	-	-	-	-	-	HET
APM_004342	4.27117	0.0013716	0.0550507	TRINITY_DN7984_c0_g1_i2	PT	cyclic nucleotide-binding domain-containing protein	-	-	-	ko:K10273	-	-	-	-	ko00000,ko04121	-	-	-	F-box,F-box-like,LRR_6,cNMP_binding,cNMPbd_u2
APM_004345	2.95067	0.00379384	0.085853	TRINITY_DN15676_c0_g1_i1	O	disulfide isomerase	-	GO:0000322,GO:0000323,GO:0000324,GO:0003674,GO:0003756,GO:0003824,GO:0005488,GO:0005515,GO:0005575,GO:0005622,GO:0005623,GO:0005737,GO:0005773,GO:0005783,GO:0005788,GO:0006457,GO:0006950,GO:0008150,GO:0008152,GO:0009987,GO:0012505,GO:0015035,GO:0015036,GO:0016491,GO:0016667,GO:0016671,GO:0016853,GO:0016860,GO:0016864,GO:0019153,GO:0031974,GO:0033554,GO:0034975,GO:0034976,GO:0043226,GO:0043227,GO:…	5.3.4.1	ko:K09584	ko04141,map04141	-	-	-	ko00000,ko00001,ko01000,ko03110,ko04131	-	-	-	Thioredoxin
APM_004352	4.17827	0.00167542	0.0590949	TRINITY_DN14189_c0_g2_i1	-	-	-	-	-	-	-	-	-	-	-	-	-	-	-
APM_004359	5.63982	0.00156815	0.057826	TRINITY_DN11706_c0_g1_i1	P	Belongs to the major facilitator superfamily. Sugar transporter (TC 2.A.1.1) family	-	-	-	-	-	-	-	-	-	-	-	-	Sugar_tr
APM_004362	4.50885	0.00128836	0.0539986	TRINITY_DN17091_c0_g5_i1	G	Belongs to the glycosyl hydrolase 32 family	INV1	GO:0000272,GO:0000322,GO:0000323,GO:0000324,GO:0003674,GO:0003824,GO:0004553,GO:0004564,GO:0004575,GO:0005575,GO:0005576,GO:0005622,GO:0005623,GO:0005737,GO:0005739,GO:0005773,GO:0005975,GO:0005976,GO:0005984,GO:0005985,GO:0005987,GO:0008150,GO:0008152,GO:0009056,GO:0009057,GO:0009311,GO:0009313,GO:0009987,GO:0010145,GO:0010147,GO:0015926,GO:0016052,GO:0016787,GO:0016798,GO:0033530,GO:0034484,GO:…	3.2.1.26	ko:K01193	ko00052,ko00500,ko01100,map00052,map00500,map01100	-	R00801,R00802,R02410,R03635,R03921,R06088	RC00028,RC00077	ko00000,ko00001,ko01000	-	GH32	-	Glyco_hydro_32C,Glyco_hydro_32N
APM_004379	4.02168	0.00169997	0.0595346	TRINITY_DN35653_c0_g1_i1	E	D-isomer specific 2-hydroxyacid dehydrogenase	-	-	1.1.1.29	ko:K00018	ko00260,ko00630,ko00680,ko01100,ko01110,ko01120,ko01130,ko01200,map00260,map00630,map00680,map01100,map01110,map01120,map01130,map01200	M00346	R00717,R01388	RC00031,RC00042	ko00000,ko00001,ko00002,ko01000	-	-	-	2-Hacid_dh,2-Hacid_dh_C
APM_004381	3.62817	0.0033047	0.0799965	TRINITY_DN15784_c0_g3_i2	U	GTP-binding protein	-	GO:0000166,GO:0001882,GO:0001883,GO:0003674,GO:0003824,GO:0003924,GO:0005488,GO:0005525,GO:0005575,GO:0005622,GO:0005623,GO:0005737,GO:0005768,GO:0008150,GO:0012505,GO:0016462,GO:0016787,GO:0016817,GO:0016818,GO:0017076,GO:0017111,GO:0019001,GO:0023052,GO:0030100,GO:0031410,GO:0031982,GO:0032386,GO:0032549,GO:0032550,GO:0032553,GO:0032555,GO:0032561,GO:0032879,GO:0032880,GO:0033043,GO:0033157,GO:…	-	ko:K07879,ko:K07880	ko04144,map04144	-	-	-	ko00000,ko00001,ko04031,ko04131,ko04147	-	-	-	Ras
APM_004395	5.29708	0.000486898	0.0370018	TRINITY_DN11487_c0_g1_i1	S	Arsenical pump membrane protein	-	-	-	-	-	-	-	-	-	-	-	-	ArsB,CitMHS
APM_004423	5.3629	0.00033511	0.0335465	TRINITY_DN15825_c0_g1_i2	E	gamma-glutamyltranspeptidase	-	-	2.3.2.2,3.4.19.13	ko:K00681	ko00430,ko00460,ko00480,ko01100,map00430,map00460,map00480,map01100	-	R00494,R01262,R01687,R03867,R03916,R03970,R03971,R04935	RC00064,RC00090,RC00096	ko00000,ko00001,ko01000,ko01002	-	-	-	G_glu_transpept
APM_004436	4.46209	0.000697361	0.0418889	TRINITY_DN17261_c0_g3_i1	S	Major Facilitator Superfamily	-	-	-	-	-	-	-	-	-	-	-	-	MFS_1
APM_004439	4.86107	0.000415643	0.0350697	TRINITY_DN47288_c0_g1_i1	S	metallo-beta-lactamase	-	-	-	-	-	-	-	-	-	-	-	-	Lactamase_B
APM_004481	5.13396	0.00022899	0.0310455	TRINITY_DN21636_c0_g1_i1
APM_004491	5.00121	0.000283381	0.0327062	TRINITY_DN13673_c0_g4_i2	S	Restriction of telomere capping protein 5	RTC5	GO:0005575,GO:0005622,GO:0005623,GO:0005737,GO:0044424,GO:0044464	-	-	-	-	-	-	-	-	-	-	DUF1773,TLD
APM_004493	4.18913	0.00119388	0.0519179	TRINITY_DN22582_c0_g1_i1	E	Threonine dehydratase	ILV1	GO:0003674,GO:0003824,GO:0004794,GO:0005575,GO:0005622,GO:0005623,GO:0005737,GO:0005739,GO:0006082,GO:0006520,GO:0006549,GO:0006566,GO:0006567,GO:0006807,GO:0008150,GO:0008152,GO:0008652,GO:0009056,GO:0009058,GO:0009063,GO:0009066,GO:0009068,GO:0009081,GO:0009082,GO:0009097,GO:0009987,GO:0016053,GO:0016054,GO:0016829,GO:0016840,GO:0016841,GO:0019752,GO:0043226,GO:0043227,GO:0043229,GO:0043231,GO:…	4.3.1.19	ko:K01754	ko00260,ko00290,ko01100,ko01110,ko01130,ko01200,ko01230,map00260,map00290,map01100,map01110,map01130,map01200,map01230	M00570	R00220,R00996	RC00418,RC02600	ko00000,ko00001,ko00002,ko01000	-	-	-	PALP,Thr_dehydrat_C
APM_004494	2.22375	0.00255091	0.0722181	TRINITY_DN21931_c0_g1_i1	S	PLAC8 family	-	-	-	-	-	-	-	-	-	-	-	-	PLAC8
APM_004503	3.67291	0.00432903	0.0907046	TRINITY_DN14301_c0_g3_i1	O	C-terminal domain of 1-Cys peroxiredoxin	PRX1	-	-	-	-	-	-	-	-	-	-	-	1-cysPrx_C,AhpC-TSA
APM_004506	3.08657	0.00270481	0.0736302	TRINITY_DN16308_c0_g1_i2	I	Adds a myristoyl group to the N-terminal glycine residue of certain cellular proteins	NMT1	GO:0001302,GO:0001676,GO:0003674,GO:0003824,GO:0004379,GO:0005488,GO:0005575,GO:0005622,GO:0005623,GO:0005737,GO:0005829,GO:0006082,GO:0006464,GO:0006497,GO:0006498,GO:0006499,GO:0006629,GO:0006631,GO:0006807,GO:0007163,GO:0007568,GO:0007569,GO:0008144,GO:0008150,GO:0008152,GO:0009058,GO:0009059,GO:0009405,GO:0009987,GO:0016410,GO:0016740,GO:0016746,GO:0016747,GO:0018008,GO:0018193,GO:0018201,GO:…	2.3.1.97	ko:K00671	-	-	-	-	ko00000,ko01000	-	-	-	NMT,NMT_C
APM_004523	3.36843	0.00504881	0.0956181	TRINITY_DN16413_c0_g1_i1	J	multisynthetase complex auxiliary component p43	ARC1	GO:0000049,GO:0002181,GO:0003674,GO:0003676,GO:0003723,GO:0005488,GO:0005543,GO:0005575,GO:0005622,GO:0005623,GO:0005737,GO:0006082,GO:0006139,GO:0006399,GO:0006412,GO:0006418,GO:0006518,GO:0006520,GO:0006725,GO:0006807,GO:0008047,GO:0008150,GO:0008152,GO:0008289,GO:0009058,GO:0009059,GO:0009987,GO:0010467,GO:0010494,GO:0016070,GO:0017101,GO:0017102,GO:0019538,GO:0019752,GO:0030234,GO:0032266,GO:…	-	ko:K15437	-	-	-	-	ko00000,ko03016	-	-	-	GST_C,tRNA_bind
APM_004529	5.24623	0.000449251	0.0359015	TRINITY_DN802_c0_g1_i1	O	DnaJ domain-containing protein	-	GO:0000226,GO:0000278,GO:0000281,GO:0000910,GO:0000923,GO:0003674,GO:0005488,GO:0005515,GO:0005575,GO:0005622,GO:0005623,GO:0005634,GO:0005815,GO:0005816,GO:0005856,GO:0006810,GO:0006887,GO:0006996,GO:0007010,GO:0007017,GO:0007049,GO:0007097,GO:0007163,GO:0008150,GO:0008360,GO:0009987,GO:0015630,GO:0016043,GO:0016192,GO:0022402,GO:0022411,GO:0022603,GO:0022604,GO:0022607,GO:0030544,GO:0031021,GO:…	-	-	-	-	-	-	-	-	-	-	DnaJ
APM_004530	5.60016	0.000701928	0.0419299	TRINITY_DN12774_c0_g3_i1	S	NmrA-like family	-	-	-	-	-	-	-	-	-	-	-	-	NAD_binding_10,NmrA
APM_004532	4.05293	0.00150163	0.0565746	TRINITY_DN5798_c0_g1_i1	S	Protein of unknown function (DUF2418)	-	GO:0000183,GO:0000228,GO:0000775,GO:0000785,GO:0000790,GO:0005575,GO:0005622,GO:0005623,GO:0005634,GO:0005694,GO:0006139,GO:0006259,GO:0006325,GO:0006342,GO:0006355,GO:0006725,GO:0006807,GO:0006996,GO:0007049,GO:0007088,GO:0007096,GO:0007346,GO:0008150,GO:0008152,GO:0009889,GO:0009890,GO:0009892,GO:0009987,GO:0010468,GO:0010556,GO:0010558,GO:0010564,GO:0010605,GO:0010629,GO:0016043,GO:0016458,GO:…	-	-	-	-	-	-	-	-	-	-	DUF2418
APM_004533	5.25865	0.0024484	0.0707672	TRINITY_DN15677_c0_g2_i1	C	Subunit of the peripheral V1 complex of vacuolar ATPase essential for assembly or catalytic function. V-ATPase is responsible for acidifying a variety of intracellular compartments in eukaryotic cells	VMA7	GO:0000221,GO:0000322,GO:0000323,GO:0000324,GO:0000329,GO:0003674,GO:0003824,GO:0005215,GO:0005575,GO:0005622,GO:0005623,GO:0005737,GO:0005773,GO:0005774,GO:0006810,GO:0006811,GO:0006812,GO:0006873,GO:0006885,GO:0007035,GO:0008150,GO:0008324,GO:0009987,GO:0015075,GO:0015077,GO:0015078,GO:0015318,GO:0015399,GO:0015405,GO:0015672,GO:0015988,GO:0015991,GO:0016020,GO:0016021,GO:0016462,GO:0016469,GO:…	-	ko:K02151	ko00190,ko01100,ko04145,ko04150,ko04721,ko04966,ko05110,ko05120,ko05323,map00190,map01100,map04145,map04150,map04721,map04966,map05110,map05120,map05323	M00160	-	-	ko00000,ko00001,ko00002	3.A.2.2	-	iMM904.YGR020C,iND750.YGR020C	ATP-synt_F
APM_004534	5.25865	0.0024484	0.0707672	TRINITY_DN15677_c0_g2_i1	S	phosphatidylglycerol phosphatidylinositol transfer protein	NPC2	GO:0000322,GO:0000323,GO:0000324,GO:0000328,GO:0005575,GO:0005576,GO:0005622,GO:0005623,GO:0005737,GO:0005773,GO:0005775,GO:0006810,GO:0006869,GO:0008150,GO:0009987,GO:0010876,GO:0015850,GO:0015918,GO:0016043,GO:0031974,GO:0032365,GO:0032366,GO:0033036,GO:0043226,GO:0043227,GO:0043229,GO:0043231,GO:0043233,GO:0044422,GO:0044424,GO:0044437,GO:0044444,GO:0044446,GO:0044464,GO:0046907,GO:0051179,GO:…	-	-	-	-	-	-	-	-	-	-	E1_DerP2_DerF2
APM_004538	4.97417	0.00165598	0.0590482	TRINITY_DN15171_c0_g1_i1	GO	ER membrane protein	WSC4	GO:0003674,GO:0005215,GO:0005575,GO:0005622,GO:0005623,GO:0005737,GO:0005783,GO:0005789,GO:0006605,GO:0006612,GO:0006810,GO:0006886,GO:0006950,GO:0008104,GO:0008150,GO:0008565,GO:0009266,GO:0009408,GO:0009628,GO:0012505,GO:0015031,GO:0015833,GO:0016020,GO:0031984,GO:0033036,GO:0033365,GO:0034613,GO:0042175,GO:0042886,GO:0043226,GO:0043227,GO:0043229,GO:0043231,GO:0044422,GO:0044424,GO:0044425,GO:…	-	ko:K11244	ko04011,ko04139,map04011,map04139	-	-	-	ko00000,ko00001	-	-	-	WSC
APM_004541	3.88626	0.00225039	0.067572	TRINITY_DN13473_c0_g1_i2	H	homoserine O-acetyltransferase	-	GO:0000096,GO:0000097,GO:0003674,GO:0003824,GO:0004414,GO:0006082,GO:0006520,GO:0006555,GO:0006790,GO:0006807,GO:0008150,GO:0008152,GO:0008374,GO:0008652,GO:0009058,GO:0009066,GO:0009067,GO:0009069,GO:0009086,GO:0009092,GO:0009987,GO:0016053,GO:0016407,GO:0016413,GO:0016740,GO:0016746,GO:0016747,GO:0019752,GO:0043436,GO:0044237,GO:0044238,GO:0044249,GO:0044272,GO:0044281,GO:0044283,GO:0046394,GO:…	2.3.1.31	ko:K00641	ko00270,ko01100,ko01130,map00270,map01100,map01130	-	R01776	RC00004,RC00041	ko00000,ko00001,ko01000	-	-	-	Abhydrolase_1
APM_004543	4.02	0.00163376	0.0586819	TRINITY_DN16434_c0_g3_i2	G	Belongs to the glycosyl hydrolase 43 family	-	-	3.2.1.37	ko:K01198	ko00520,ko01100,map00520,map01100	-	R01433	RC00467	ko00000,ko00001,ko01000	-	GH43	-	Glyco_hydro_43
APM_004574	3.60887	0.00302979	0.0766657	TRINITY_DN13638_c0_g1_i3	IQ	Type I phosphodiesterase / nucleotide pyrophosphatase	-	-	-	-	-	-	-	-	-	-	-	-	Phosphodiest
APM_004578	5.00866	0.000240499	0.0314834	TRINITY_DN15703_c0_g1_i2	S	zinc finger	-	-	-	-	-	-	-	-	-	-	-	-	-
APM_004589	4.97728	0.00293714	0.0757159	TRINITY_DN15193_c0_g1_i5	Z	Belongs to the actin family	ARP5	GO:0000228,GO:0000785,GO:0000790,GO:0005575,GO:0005622,GO:0005623,GO:0005634,GO:0005694,GO:0006325,GO:0006338,GO:0006996,GO:0008150,GO:0009987,GO:0016043,GO:0031011,GO:0031974,GO:0031981,GO:0032991,GO:0033202,GO:0034728,GO:0042766,GO:0043044,GO:0043226,GO:0043227,GO:0043228,GO:0043229,GO:0043231,GO:0043232,GO:0043233,GO:0043933,GO:0044422,GO:0044424,GO:0044427,GO:0044428,GO:0044446,GO:0044454,GO:…	-	ko:K11672	-	-	-	-	ko00000,ko03036	-	-	-	Actin
APM_004593	4.37452	0.00201441	0.064106	TRINITY_DN13948_c0_g2_i1	S	ATP synthase regulation protein NCA2	NCA2	GO:0005575,GO:0005622,GO:0005623,GO:0005737,GO:0005739,GO:0005740,GO:0005741,GO:0006091,GO:0006139,GO:0006725,GO:0006807,GO:0008150,GO:0008152,GO:0009060,GO:0009987,GO:0015980,GO:0016020,GO:0016070,GO:0016071,GO:0019867,GO:0031090,GO:0031966,GO:0031967,GO:0031968,GO:0031975,GO:0034641,GO:0043170,GO:0043226,GO:0043227,GO:0043229,GO:0043231,GO:0044237,GO:0044238,GO:0044422,GO:0044424,GO:0044429,GO:…	-	ko:K18158	-	-	-	-	ko00000,ko03029	-	-	-	NCA2
APM_004598	4.01028	0.00157328	0.0578631	TRINITY_DN4930_c0_g2_i1	O	aaa family atpase	AFG2	GO:0000166,GO:0003674,GO:0003824,GO:0005488,GO:0005524,GO:0005575,GO:0005622,GO:0005623,GO:0008144,GO:0008150,GO:0016462,GO:0016787,GO:0016817,GO:0016818,GO:0016887,GO:0017076,GO:0017111,GO:0022613,GO:0030554,GO:0030684,GO:0030687,GO:0032553,GO:0032555,GO:0032559,GO:0032991,GO:0035639,GO:0036094,GO:0042221,GO:0042254,GO:0042273,GO:0042493,GO:0043167,GO:0043168,GO:0044085,GO:0044464,GO:0050896,GO:…	-	ko:K14575	ko03008,map03008	-	-	-	ko00000,ko00001,ko03009	-	-	-	AAA
APM_004616	4.98691	0.000297915	0.0327662	TRINITY_DN12967_c0_g5_i1	T	GTPase-activating protein	GLO3	GO:0003674,GO:0005096,GO:0005575,GO:0005622,GO:0005623,GO:0005737,GO:0005793,GO:0005794,GO:0005798,GO:0006810,GO:0006886,GO:0006888,GO:0006890,GO:0006900,GO:0006901,GO:0006903,GO:0006996,GO:0008047,GO:0008104,GO:0008150,GO:0009987,GO:0012505,GO:0012506,GO:0015031,GO:0015833,GO:0016020,GO:0016043,GO:0016050,GO:0016192,GO:0030117,GO:0030120,GO:0030126,GO:0030135,GO:0030137,GO:0030234,GO:0030659,GO:…	-	ko:K12493	ko04144,map04144	-	-	-	ko00000,ko00001,ko04131	-	-	-	ArfGap
APM_004624	5.48466	0.000116061	0.0266688	TRINITY_DN16722_c0_g1_i1	P	Belongs to the major facilitator superfamily. Sugar transporter (TC 2.A.1.1) family	-	-	-	-	-	-	-	-	-	-	-	-	Sugar_tr
APM_004625	5.55797	0.00133786	0.0544479	TRINITY_DN12823_c0_g2_i1	S	Cupin	-	-	-	-	-	-	-	-	-	-	-	-	Cupin_1
APM_004643	3.61312	0.00315851	0.0783273	TRINITY_DN35071_c0_g1_i1	J	wd repeat containing protein 36	UTP21	GO:0005575,GO:0005622,GO:0005623,GO:0005634,GO:0005730,GO:0006139,GO:0006364,GO:0006396,GO:0006725,GO:0006807,GO:0008150,GO:0008152,GO:0009987,GO:0010467,GO:0016070,GO:0016072,GO:0022613,GO:0030684,GO:0030686,GO:0031974,GO:0031981,GO:0032040,GO:0032991,GO:0034388,GO:0034470,GO:0034641,GO:0034660,GO:0042254,GO:0042274,GO:0043170,GO:0043226,GO:0043227,GO:0043228,GO:0043229,GO:0043231,GO:0043232,GO:…	-	ko:K14554	ko03008,map03008	-	-	-	ko00000,ko00001,ko03009	-	-	-	ANAPC4_WD40,Utp21,WD40
APM_004656	6.1069	6.34e-05	0.0241542	TRINITY_DN7225_c0_g1_i1	S	Nuclear segregation protein	BFR1	GO:0000003,GO:0003674,GO:0003676,GO:0003723,GO:0003729,GO:0005488,GO:0005575,GO:0005622,GO:0005623,GO:0005737,GO:0005783,GO:0005844,GO:0006139,GO:0006403,GO:0006725,GO:0006807,GO:0007049,GO:0007088,GO:0007346,GO:0008150,GO:0008152,GO:0008298,GO:0009987,GO:0010564,GO:0012505,GO:0016020,GO:0016070,GO:0016071,GO:0022414,GO:0032991,GO:0033036,GO:0033043,GO:0034641,GO:0042175,GO:0043170,GO:0043226,GO:…	-	-	-	-	-	-	-	-	-	-	-
APM_004660	4.07154	0.00149363	0.0565414	TRINITY_DN17672_c0_g1_i1	Q	ABC transporter	-	GO:0000322,GO:0000323,GO:0000324,GO:0000329,GO:0003674,GO:0003824,GO:0005215,GO:0005575,GO:0005622,GO:0005623,GO:0005737,GO:0005773,GO:0005774,GO:0006810,GO:0006811,GO:0006820,GO:0006857,GO:0007034,GO:0008150,GO:0015399,GO:0015405,GO:0015711,GO:0015833,GO:0016020,GO:0016462,GO:0016787,GO:0016817,GO:0016818,GO:0016887,GO:0017111,GO:0022804,GO:0022857,GO:0031090,GO:0034220,GO:0034486,GO:0034635,GO:…	-	-	-	-	-	-	-	-	-	-	ABC_membrane,ABC_tran
APM_004663	5.08808	0.00167377	0.0590949	TRINITY_DN14076_c0_g1_i4	-	-	-	-	-	-	-	-	-	-	-	-	-	-	-
APM_004665	2.41389	0.00523921	0.097286	TRINITY_DN15814_c0_g1_i3	U	Belongs to the peptidase A1 family	-	-	-	-	-	-	-	-	-	-	-	-	Asp
APM_004669	4.42803	0.00225481	0.0676515	TRINITY_DN8483_c0_g1_i1	TUZ	Putative GTP-ase activating proteins for the small GTPase, ARF	GCS1	GO:0000003,GO:0003006,GO:0003674,GO:0003779,GO:0005096,GO:0005488,GO:0005515,GO:0005575,GO:0005622,GO:0005623,GO:0005737,GO:0005768,GO:0005793,GO:0005794,GO:0005802,GO:0005829,GO:0005856,GO:0006810,GO:0006888,GO:0006890,GO:0006892,GO:0006893,GO:0006996,GO:0007010,GO:0007015,GO:0007049,GO:0008047,GO:0008092,GO:0008104,GO:0008150,GO:0009653,GO:0009987,GO:0012505,GO:0015031,GO:0015833,GO:0016043,GO:…	-	ko:K12492	ko04144,map04144	-	-	-	ko00000,ko00001,ko04131	-	-	-	ArfGap
APM_004676	8.04812	2.36e-05	0.0212295	TRINITY_DN17501_c0_g1_i1	G	Phosphorylase is an important allosteric enzyme in carbohydrate metabolism. Enzymes from different sources differ in their regulatory mechanisms and in their natural substrates. However, all known phosphorylases share catalytic and structural properties	GPH1	GO:0000272,GO:0003674,GO:0003824,GO:0004645,GO:0005488,GO:0005575,GO:0005622,GO:0005623,GO:0005737,GO:0005975,GO:0005976,GO:0005977,GO:0005980,GO:0006073,GO:0006091,GO:0006112,GO:0008144,GO:0008150,GO:0008152,GO:0008184,GO:0009056,GO:0009057,GO:0009251,GO:0009987,GO:0015980,GO:0016052,GO:0016740,GO:0016757,GO:0016758,GO:0019842,GO:0030170,GO:0036094,GO:0043167,GO:0043168,GO:0043170,GO:0044042,GO:…	2.4.1.1	ko:K00688	ko00500,ko01100,ko01110,ko02026,ko04217,ko04910,ko04922,ko04931,map00500,map01100,map01110,map02026,map04217,map04910,map04922,map04931	-	R02111	-	ko00000,ko00001,ko01000	-	GT35	-	Phosphorylase
APM_004682	6.19752	0.00264739	0.0728546	TRINITY_DN14884_c0_g1_i1	S	C2H2 type domain containing protein	-	-	-	-	-	-	-	-	-	-	-	-	Fungal_trans,zf-C2H2
APM_004685	4.59681	0.000801169	0.044124	TRINITY_DN14428_c0_g3_i2	S	Domain of unknown function (DUF4360)	-	-	-	-	-	-	-	-	-	-	-	-	DUF4360
APM_004692	4.0244	0.00171733	0.0596729	TRINITY_DN2049_c0_g1_i1	A	atp-dependent rna helicase suv3	SUV3	GO:0000002,GO:0000003,GO:0000166,GO:0000177,GO:0000178,GO:0000372,GO:0000375,GO:0000376,GO:0000957,GO:0000959,GO:0000963,GO:0000965,GO:0001410,GO:0003674,GO:0003724,GO:0003824,GO:0004004,GO:0004386,GO:0005488,GO:0005524,GO:0005575,GO:0005622,GO:0005623,GO:0005737,GO:0005739,GO:0005759,GO:0006091,GO:0006139,GO:0006259,GO:0006260,GO:0006261,GO:0006264,GO:0006396,GO:0006401,GO:0006725,GO:0006807,GO:…	3.6.4.13	ko:K17675	-	-	-	-	ko00000,ko01000,ko03029	-	-	-	Helicase_C,SUV3_C
APM_004698	3.50905	0.00524947	0.0974291	TRINITY_DN2488_c0_g1_i1	U	Vacuolar protein-sorting protein bro1	BRO1	GO:0000815,GO:0003674,GO:0005488,GO:0005515,GO:0005575,GO:0005622,GO:0005623,GO:0005737,GO:0005768,GO:0005829,GO:0006464,GO:0006508,GO:0006511,GO:0006605,GO:0006623,GO:0006807,GO:0006810,GO:0006811,GO:0006820,GO:0006862,GO:0006886,GO:0006900,GO:0006996,GO:0007032,GO:0007034,GO:0007584,GO:0008047,GO:0008104,GO:0008150,GO:0008152,GO:0009056,GO:0009057,GO:0009605,GO:0009893,GO:0009987,GO:0009991,GO:…	-	-	-	-	-	-	-	-	-	-	ALIX_LYPXL_bnd,BRO1
APM_004700	4.68589	0.00286406	0.0747034	TRINITY_DN13666_c0_g2_i3	S	F-box domain-containing protein	-	-	-	-	-	-	-	-	-	-	-	-	F-box,F-box-like
APM_004702	2.72379	0.00143297	0.055876	TRINITY_DN12684_c0_g1_i1	S	Alpha beta hydrolase	-	GO:0003674,GO:0003824,GO:0004620,GO:0004623,GO:0005575,GO:0005622,GO:0005623,GO:0005737,GO:0005739,GO:0005740,GO:0005743,GO:0006629,GO:0006644,GO:0006650,GO:0006793,GO:0006796,GO:0006996,GO:0007005,GO:0007006,GO:0008150,GO:0008152,GO:0009987,GO:0016020,GO:0016043,GO:0016298,GO:0016787,GO:0016788,GO:0019637,GO:0019866,GO:0031090,GO:0031966,GO:0031967,GO:0031975,GO:0032048,GO:0043226,GO:0043227,GO:…	-	ko:K13535	ko00564,map00564	-	R09038	RC00037,RC00094	ko00000,ko00001,ko01000	-	-	-	Abhydrolase_1
APM_004707	5.4338	0.000262033	0.0321235	TRINITY_DN14056_c0_g1_i1	O	polysaccharide deacetylase	-	-	-	-	-	-	-	-	-	-	-	-	Polysacc_deac_1
APM_004727	4.15985	0.00116933	0.0514385	TRINITY_DN7055_c0_g1_i1	E	to amino acid permease	-	-	-	-	-	-	-	-	-	-	-	-	AA_permease_2
APM_004747	8.46399	1.39e-05	0.0212295	TRINITY_DN13588_c0_g3_i1	J	elongation factor 2	EFT2	GO:0000166,GO:0001882,GO:0001883,GO:0002181,GO:0002182,GO:0003674,GO:0003676,GO:0003723,GO:0003746,GO:0003824,GO:0003924,GO:0005488,GO:0005525,GO:0005575,GO:0005618,GO:0005622,GO:0005623,GO:0005737,GO:0005829,GO:0005840,GO:0005886,GO:0006412,GO:0006414,GO:0006417,GO:0006448,GO:0006518,GO:0006807,GO:0008135,GO:0008144,GO:0008150,GO:0008152,GO:0009058,GO:0009059,GO:0009277,GO:0009889,GO:0009891,GO:…	-	ko:K03234	ko04152,ko04921,map04152,map04921	-	-	-	ko00000,ko00001,ko03012,ko04147	-	-	-	EFG_C,EFG_II,EFG_IV,GTP_EFTU,GTP_EFTU_D2
APM_004749	5.82857	8.3e-05	0.0249708	TRINITY_DN11360_c0_g1_i2	G	Glycosyl hydrolase	-	-	-	-	-	-	-	-	-	-	-	-	Glyco_hydro_92
APM_004765	4.85522	0.000593833	0.0402615	TRINITY_DN15855_c0_g1_i2
APM_004774	4.04391	0.00215185	0.0660889	TRINITY_DN34028_c0_g1_i1	L	Fungal specific transcription factor domain	-	-	-	-	-	-	-	-	-	-	-	-	Fungal_trans,Zn_clus
APM_004778	3.80757	0.00450743	0.091874	TRINITY_DN16898_c0_g1_i5	L	cut9 interacting protein	scn1	-	-	-	-	-	-	-	-	-	-	-	TatD_DNase
APM_004788	4.48054	0.00102679	0.0488705	TRINITY_DN47041_c0_g1_i1	S	Protein of unknown function (DUF775)	-	-	-	-	-	-	-	-	-	-	-	-	DUF775
APM_004799	4.79985	0.000543047	0.0387458	TRINITY_DN16217_c0_g3_i12
APM_004804	5.25034	0.000122649	0.0266864	TRINITY_DN17143_c0_g1_i1	S	Peptidase family S41	-	-	-	-	-	-	-	-	-	-	-	-	Peptidase_S41
APM_004807	3.74955	0.00405045	0.088692	TRINITY_DN9534_c0_g1_i1
APM_004813	4.66606	0.000237787	0.0313986	TRINITY_DN13736_c0_g1_i1	Q	elongation factor 3	TEF3	GO:0000166,GO:0002181,GO:0002182,GO:0003674,GO:0003676,GO:0003723,GO:0003746,GO:0003824,GO:0003924,GO:0005488,GO:0005524,GO:0005575,GO:0005618,GO:0005622,GO:0005623,GO:0005737,GO:0005829,GO:0005840,GO:0005886,GO:0006412,GO:0006414,GO:0006415,GO:0006518,GO:0006807,GO:0008135,GO:0008144,GO:0008150,GO:0008152,GO:0009058,GO:0009059,GO:0009277,GO:0009986,GO:0009987,GO:0010467,GO:0010494,GO:0016020,GO:…	-	ko:K03235	-	-	-	-	ko00000,ko03012	-	-	-	ABC_tran
APM_004819	4.13293	0.00172946	0.0598196	TRINITY_DN9920_c0_g1_i1	O	Subtilase family	-	-	-	-	-	-	-	-	-	-	-	-	Peptidase_S8
APM_004827	4.8125	0.00235819	0.0696501	TRINITY_DN17216_c0_g2_i2	-	-	-	-	-	-	-	-	-	-	-	-	-	-	-
APM_004830	2.66597	0.00489656	0.094203	TRINITY_DN16010_c0_g1_i1	O	Belongs to the peptidase S1B family	-	-	-	-	-	-	-	-	-	-	-	-	Trypsin
APM_004837	6.78645	2.36e-05	0.0212295	TRINITY_DN17080_c0_g4_i8	G	hydrolase family 3	bglL	-	3.2.1.21	ko:K05349	ko00460,ko00500,ko00940,ko01100,ko01110,map00460,map00500,map00940,map01100,map01110	-	R00026,R02558,R02887,R02985,R03527,R04949,R04998,R10035,R10039,R10040	RC00049,RC00059,RC00171,RC00262,RC00397,RC00451,RC00714,RC00746,RC01248	ko00000,ko00001,ko01000	-	GH3	-	CBM_1,Fn3-like,Glyco_hydro_3,Glyco_hydro_3_C
APM_004843	5.3431	0.000325452	0.0330043	TRINITY_DN7900_c0_g1_i1	E	Proline-specific permease	-	GO:0003333,GO:0003674,GO:0005215,GO:0005342,GO:0005575,GO:0005623,GO:0005886,GO:0006810,GO:0006811,GO:0006812,GO:0006820,GO:0006836,GO:0006855,GO:0006865,GO:0008150,GO:0008324,GO:0008509,GO:0008514,GO:0015075,GO:0015171,GO:0015175,GO:0015179,GO:0015193,GO:0015238,GO:0015318,GO:0015711,GO:0015718,GO:0015804,GO:0015807,GO:0015812,GO:0015824,GO:0015849,GO:0015893,GO:0016020,GO:0016021,GO:0022857,GO:…	-	ko:K16261	-	-	-	-	ko00000,ko02000	2.A.3.10	-	-	AA_permease
APM_004844	4.45922	0.000827621	0.0447068	TRINITY_DN16098_c0_g1_i7
APM_004911	4.0999	0.00224773	0.067519	TRINITY_DN3694_c0_g2_i1
APM_004942	3.45983	0.00528453	0.0977221	TRINITY_DN17027_c0_g4_i1	P	Sulfite reductase	MET5	GO:0000096,GO:0000097,GO:0000103,GO:0000322,GO:0000323,GO:0000324,GO:0003674,GO:0003824,GO:0005575,GO:0005622,GO:0005623,GO:0005737,GO:0005773,GO:0006082,GO:0006520,GO:0006790,GO:0006807,GO:0008150,GO:0008152,GO:0008652,GO:0009058,GO:0009337,GO:0009403,GO:0009404,GO:0009987,GO:0010494,GO:0016002,GO:0016053,GO:0016491,GO:0016667,GO:0016673,GO:0017144,GO:0019419,GO:0019748,GO:0019752,GO:0032991,GO:…	1.8.1.2	ko:K00381	ko00920,ko01100,ko01120,map00920,map01100,map01120	M00176	R00858	RC00065	ko00000,ko00001,ko00002,ko01000	-	-	-	Flavodoxin_1,NIR_SIR,NIR_SIR_ferr,POR_N
APM_004961	4.23729	0.00252346	0.071779	TRINITY_DN36033_c0_g1_i1	O	ATPase family associated with various cellular activities (AAA)	-	-	-	-	-	-	-	-	-	-	-	-	AAA
APM_004982	4.92378	0.000926154	0.046969	TRINITY_DN3468_c0_g1_i1	I	Acyltransferase	-	-	-	-	-	-	-	-	-	-	-	-	Acyltransferase
APM_004995	4.15504	0.00507735	0.095875	TRINITY_DN14452_c0_g1_i2
APM_004998	7.26761	1.68e-05	0.0212295	TRINITY_DN16590_c0_g3_i1	H	UDP-glucoronosyl and UDP-glucosyl transferase	-	-	-	-	-	-	-	-	-	-	-	-	Glyco_tran_28_C,UDPGT
APM_005024	4.3777	0.000817633	0.044547	TRINITY_DN14223_c0_g2_i2	B	fungal specific transcription factor	-	-	-	-	-	-	-	-	-	-	-	-	Fungal_trans,Zn_clus
APM_005043	4.14061	0.00444564	0.0918074	TRINITY_DN37127_c0_g1_i1	S	Superoxide dismutase	-	-	-	-	-	-	-	-	-	-	-	-	Sod_Cu
APM_005053	5.0754	0.000611587	0.0404505	TRINITY_DN9796_c0_g2_i1	-	-	-	-	-	-	-	-	-	-	-	-	-	-	CorA
APM_005059	4.45811	0.00103135	0.0488884	TRINITY_DN47115_c0_g1_i1	-	-	-	-	-	-	-	-	-	-	-	-	-	-	-
APM_005061	3.10538	0.000280967	0.0326375	TRINITY_DN34565_c0_g1_i1	O	Calreticulin family	-	GO:0000322,GO:0000323,GO:0000324,GO:0003674,GO:0005488,GO:0005509,GO:0005515,GO:0005575,GO:0005622,GO:0005623,GO:0005737,GO:0005773,GO:0005783,GO:0005789,GO:0006457,GO:0006508,GO:0006511,GO:0006807,GO:0006915,GO:0006950,GO:0007154,GO:0008150,GO:0008152,GO:0008219,GO:0009056,GO:0009057,GO:0009266,GO:0009267,GO:0009408,GO:0009605,GO:0009628,GO:0009987,GO:0009991,GO:0010033,GO:0010243,GO:0010498,GO:…	-	ko:K08054	ko04141,ko04145,ko04612,ko04918,ko05166,map04141,map04145,map04612,map04918,map05166	-	-	-	ko00000,ko00001,ko03110,ko04091,ko04131	-	-	-	Calreticulin
APM_005062	5.16038	0.000629255	0.0408164	TRINITY_DN10214_c0_g2_i1	S	6-phosphogluconate dehydrogenase	-	-	-	-	-	-	-	-	-	-	-	-	DUF1932,F420_oxidored,NAD_binding_2
APM_005063	3.61498	0.00324759	0.0792955	TRINITY_DN7008_c0_g2_i1	IQ	Cytochrome p-450	-	-	-	-	-	-	-	-	-	-	-	-	p450
APM_005066	3.60721	0.00391428	0.0870044	TRINITY_DN13909_c0_g1_i2	J	60s ribosomal protein l35	rpl35	GO:0000463,GO:0000470,GO:0002181,GO:0003674,GO:0003676,GO:0003723,GO:0003729,GO:0003735,GO:0005198,GO:0005488,GO:0005575,GO:0005622,GO:0005623,GO:0005737,GO:0005829,GO:0005840,GO:0006139,GO:0006364,GO:0006396,GO:0006412,GO:0006518,GO:0006725,GO:0006807,GO:0008150,GO:0008152,GO:0009058,GO:0009059,GO:0009987,GO:0010467,GO:0015934,GO:0016070,GO:0016072,GO:0019538,GO:0022613,GO:0022625,GO:0022626,GO:…	-	ko:K02918	ko03010,map03010	M00177	-	-	br01610,ko00000,ko00001,ko00002,ko03011	-	-	-	Ribosomal_L29
APM_005072	4.65739	0.00458409	0.091874	TRINITY_DN14744_c0_g1_i3	J	Belongs to the eukaryotic ribosomal protein eL6 family	RPL6	GO:0000027,GO:0002181,GO:0003674,GO:0003676,GO:0003723,GO:0003735,GO:0005198,GO:0005488,GO:0005575,GO:0005622,GO:0005623,GO:0005737,GO:0005829,GO:0005840,GO:0006412,GO:0006518,GO:0006807,GO:0006996,GO:0008150,GO:0008152,GO:0009058,GO:0009059,GO:0009987,GO:0010467,GO:0015934,GO:0016043,GO:0019538,GO:0022607,GO:0022613,GO:0022618,GO:0022625,GO:0022626,GO:0032991,GO:0034622,GO:0034641,GO:0034645,GO:…	-	ko:K02934	ko03010,map03010	M00177	-	-	br01610,ko00000,ko00001,ko00002,ko03011	-	-	-	Ribosomal_L6e,Ribosomal_L6e_N
APM_005075	3.99607	0.00106788	0.0495704	TRINITY_DN8473_c0_g1_i1	S	Protein of unknown function (DUF3405)	-	-	-	-	-	-	-	-	-	-	-	-	DUF3405
APM_005080	6.62908	0.0013161	0.0541625	TRINITY_DN27693_c0_g1_i1	S	c2h2 finger domain-containing protein	-	-	-	-	-	-	-	-	-	-	-	-	-
APM_005085	2.6356	0.00101493	0.0486144	TRINITY_DN35006_c0_g2_i1	S	Kelch domain-containing protein	-	-	-	-	-	-	-	-	-	-	-	-	Kelch_3,Kelch_4,Kelch_5,Kelch_6
APM_005088	3.78249	0.00501231	0.0952351	TRINITY_DN11284_c0_g1_i1	G	pantothenate transporter liz1	-	-	-	-	-	-	-	-	-	-	-	-	MFS_1
APM_005097	3.24451	1.45e-05	0.0212295	TRINITY_DN17493_c0_g1_i1	Q	Belongs to the peroxidase family. Peroxidase catalase subfamily	katG	GO:0000003,GO:0000302,GO:0003674,GO:0003824,GO:0004096,GO:0004601,GO:0005488,GO:0005575,GO:0005576,GO:0005622,GO:0005623,GO:0005737,GO:0005829,GO:0006950,GO:0006979,GO:0007154,GO:0008150,GO:0008152,GO:0009056,GO:0009266,GO:0009267,GO:0009408,GO:0009605,GO:0009628,GO:0009636,GO:0009987,GO:0009991,GO:0010035,GO:0016209,GO:0016491,GO:0016684,GO:0016999,GO:0017001,GO:0017144,GO:0019953,GO:0020037,GO:…	1.11.1.21	ko:K03782	ko00360,ko00380,ko00940,ko00983,ko01100,ko01110,map00360,map00380,map00940,map00983,map01100,map01110	-	R00602,R00698,R02596,R02670,R03919,R04007,R07443,R11906	RC00034,RC00213,RC00767,RC02141	ko00000,ko00001,ko01000	-	-	-	peroxidase
APM_005100	3.61973	0.00360653	0.0839992	TRINITY_DN12264_c0_g1_i1	-	-	-	-	-	-	-	-	-	-	-	-	-	-	-
APM_005102	2.2173	0.00427858	0.0907015	TRINITY_DN10734_c0_g3_i1	O	Belongs to the SKP1 family	sconC	GO:0000018,GO:0000082,GO:0000086,GO:0000151,GO:0000152,GO:0000278,GO:0000280,GO:0000775,GO:0000776,GO:0000921,GO:0003674,GO:0003676,GO:0003677,GO:0003688,GO:0003690,GO:0003824,GO:0004842,GO:0005488,GO:0005515,GO:0005575,GO:0005622,GO:0005623,GO:0005634,GO:0005694,GO:0005737,GO:0006417,GO:0006464,GO:0006508,GO:0006511,GO:0006790,GO:0006807,GO:0006873,GO:0006885,GO:0006996,GO:0006997,GO:0006998,GO:…	-	ko:K03094	ko04110,ko04111,ko04114,ko04120,ko04141,ko04310,ko04341,ko04350,ko04710,ko05168,ko05200,map04110,map04111,map04114,map04120,map04141,map04310,map04341,map04350,map04710,map05168,map05200	M00379,M00380,M00381,M00382,M00387,M00407,M00411	-	-	ko00000,ko00001,ko00002,ko03036,ko04121	-	-	-	Skp1,Skp1_POZ
APM_005106	3.40636	0.00473277	0.0925597	TRINITY_DN34656_c0_g1_i1	I	phospholipase	SPO14	GO:0000003,GO:0000746,GO:0000747,GO:0000753,GO:0000767,GO:0000902,GO:0003006,GO:0003674,GO:0003824,GO:0004620,GO:0004630,GO:0005488,GO:0005543,GO:0005575,GO:0005622,GO:0005623,GO:0005628,GO:0005634,GO:0005737,GO:0005768,GO:0006629,GO:0006644,GO:0006650,GO:0006793,GO:0006796,GO:0006810,GO:0006887,GO:0007049,GO:0007154,GO:0007165,GO:0008081,GO:0008150,GO:0008152,GO:0008289,GO:0009653,GO:0009987,GO:…	3.1.4.4	ko:K01115	ko00564,ko00565,ko01100,ko01110,ko04014,ko04024,ko04071,ko04072,ko04144,ko04666,ko04724,ko04912,ko05231,map00564,map00565,map01100,map01110,map04014,map04024,map04071,map04072,map04144,map04666,map04724,map04912,map05231	-	R01310,R02051,R07385	RC00017,RC00425	ko00000,ko00001,ko01000,ko04131	-	-	iMM904.YKR031C	PLDc,PLDc_2,PX
APM_005111	2.18141	0.00372028	0.0851766	TRINITY_DN13253_c0_g1_i2	U	Pex19 protein family	PEX19	GO:0000268,GO:0003674,GO:0005048,GO:0005488,GO:0005515,GO:0005575,GO:0005622,GO:0005623,GO:0005737,GO:0005777,GO:0005778,GO:0005783,GO:0005829,GO:0006605,GO:0006612,GO:0006625,GO:0006810,GO:0006886,GO:0006996,GO:0007031,GO:0008104,GO:0008150,GO:0009987,GO:0012505,GO:0015031,GO:0015833,GO:0015919,GO:0016020,GO:0016043,GO:0017038,GO:0031090,GO:0031647,GO:0031903,GO:0032527,GO:0032581,GO:0032991,GO:…	-	ko:K13337	ko04146,map04146	-	-	-	ko00000,ko00001	3.A.20.1,9.A.17.1	-	-	Pex19
APM_005121	4.87128	0.00439478	0.0913274	TRINITY_DN15527_c0_g2_i1	P	Belongs to the purine-cytosine permease (2.A.39) family	FCY21	GO:0000322,GO:0000323,GO:0000324,GO:0000329,GO:0003674,GO:0005215,GO:0005337,GO:0005575,GO:0005622,GO:0005623,GO:0005737,GO:0005773,GO:0005774,GO:0005886,GO:0006810,GO:0006863,GO:0008150,GO:0015205,GO:0015212,GO:0015214,GO:0015851,GO:0015855,GO:0015856,GO:0015858,GO:0015861,GO:0015864,GO:0015931,GO:0015932,GO:0016020,GO:0016021,GO:0022857,GO:0031090,GO:0031224,GO:0043226,GO:0043227,GO:0043229,GO:…	-	-	-	-	-	-	-	-	-	iMM904.YER060W_A,iND750.YER060W_A	Transp_cyt_pur
APM_005128	5.74202	0.000359588	0.0337254	TRINITY_DN9421_c0_g1_i1	-	-	-	-	-	-	-	-	-	-	-	-	-	-	-
APM_005130	4.81692	0.00202676	0.0643371	TRINITY_DN13480_c0_g3_i1	-	-	-	GO:0005575,GO:0005622,GO:0005623,GO:0005628,GO:0005737,GO:0005739,GO:0005740,GO:0005741,GO:0005886,GO:0016020,GO:0019867,GO:0031090,GO:0031966,GO:0031967,GO:0031968,GO:0031975,GO:0042763,GO:0042764,GO:0043226,GO:0043227,GO:0043229,GO:0043231,GO:0044422,GO:0044424,GO:0044429,GO:0044444,GO:0044446,GO:0044464,GO:0071944,GO:0098588,GO:0098805	-	-	-	-	-	-	-	-	-	-	PhoD
APM_005132	5.05274	0.00024026	0.0314834	TRINITY_DN12272_c0_g1_i1	U	Sorting nexin-4	SNX4	GO:0000407,GO:0000422,GO:0003674,GO:0005488,GO:0005543,GO:0005575,GO:0005622,GO:0005623,GO:0005634,GO:0005737,GO:0005768,GO:0005769,GO:0005773,GO:0005776,GO:0005829,GO:0006605,GO:0006623,GO:0006810,GO:0006886,GO:0006897,GO:0006914,GO:0006996,GO:0007005,GO:0007034,GO:0008104,GO:0008150,GO:0008152,GO:0008289,GO:0009056,GO:0009987,GO:0012505,GO:0015031,GO:0015833,GO:0016020,GO:0016043,GO:0016050,GO:…	-	ko:K17919	ko04144,map04144	-	-	-	ko00000,ko00001,ko04131	-	-	-	PX,Vps5
APM_005137	3.72745	0.00252356	0.071779	TRINITY_DN8446_c0_g2_i1
APM_005148	4.62169	0.000835837	0.0447899	TRINITY_DN13903_c0_g2_i1	O	Belongs to the heat shock protein 70 family	SSB1	GO:0000054,GO:0002181,GO:0003674,GO:0003824,GO:0005488,GO:0005515,GO:0005516,GO:0005575,GO:0005622,GO:0005623,GO:0005737,GO:0005829,GO:0005844,GO:0005886,GO:0006139,GO:0006364,GO:0006396,GO:0006403,GO:0006405,GO:0006412,GO:0006414,GO:0006415,GO:0006450,GO:0006452,GO:0006457,GO:0006458,GO:0006518,GO:0006611,GO:0006725,GO:0006807,GO:0006810,GO:0006886,GO:0006913,GO:0006950,GO:0007154,GO:0008104,GO:…	-	ko:K03283	ko03040,ko04010,ko04141,ko04144,ko04213,ko04612,ko04915,ko05134,ko05145,ko05162,ko05164,ko05169,map03040,map04010,map04141,map04144,map04213,map04612,map04915,map05134,map05145,map05162,map05164,map05169	M00353,M00355	-	-	ko00000,ko00001,ko00002,ko01009,ko03009,ko03029,ko03041,ko03051,ko03110,ko04131,ko04147,ko04516	1.A.33.1	-	-	HSP70
APM_005152	4.1155	0.00217079	0.0662714	TRINITY_DN11316_c0_g2_i1	C	Belongs to the aldehyde dehydrogenase family	-	-	-	-	-	-	-	-	-	-	-	-	Aldedh
APM_005156	4.50239	0.0019567	0.063248	TRINITY_DN16370_c0_g3_i1	J	Aspartyl-tRNA synthetase	-	-	6.1.1.12	ko:K22503	ko00970,map00970	M00359	R05577	RC00055,RC00523	ko00000,ko00001,ko01000,ko01007,ko03016	-	-	-	tRNA-synt_2,tRNA_anti-codon
APM_005181	3.38405	0.00488202	0.0940757	TRINITY_DN12819_c0_g2_i1	O	Redoxin	AHP1	GO:0003674,GO:0003824,GO:0004601,GO:0005575,GO:0005622,GO:0005623,GO:0005737,GO:0005829,GO:0005886,GO:0006950,GO:0006979,GO:0008150,GO:0008152,GO:0008379,GO:0009636,GO:0009987,GO:0010035,GO:0010038,GO:0016020,GO:0016209,GO:0016491,GO:0016684,GO:0019725,GO:0033554,GO:0034599,GO:0042221,GO:0042592,GO:0044424,GO:0044444,GO:0044464,GO:0045454,GO:0050789,GO:0050794,GO:0050896,GO:0051716,GO:0051920,GO:…	1.11.1.15	ko:K11187,ko:K14171	ko04122,ko04146,map04122,map04146	-	-	-	ko00000,ko00001,ko01000	-	-	-	Redoxin
APM_005189	4.85397	0.000597701	0.0402615	TRINITY_DN4202_c0_g3_i1	S	to Saccharomyces cerevisiae IVY1 (YDR229W)	-	GO:0000322,GO:0000323,GO:0000324,GO:0000329,GO:0003674,GO:0005488,GO:0005543,GO:0005575,GO:0005622,GO:0005623,GO:0005737,GO:0005773,GO:0005774,GO:0006996,GO:0007033,GO:0008150,GO:0008289,GO:0009987,GO:0016020,GO:0016043,GO:0031090,GO:0042144,GO:0043167,GO:0043168,GO:0043226,GO:0043227,GO:0043229,GO:0043231,GO:0044422,GO:0044424,GO:0044437,GO:0044444,GO:0044446,GO:0044464,GO:0048284,GO:0061024,GO:…	-	-	-	-	-	-	-	-	-	-	IMD
APM_005195	3.96882	0.0022806	0.0682092	TRINITY_DN14660_c0_g2_i1	C	Mediates the uptake of pyruvate into mitochondria	-	GO:0003674,GO:0005215,GO:0005342,GO:0005575,GO:0005622,GO:0005623,GO:0005737,GO:0005739,GO:0005740,GO:0005743,GO:0006810,GO:0006811,GO:0006820,GO:0006839,GO:0006848,GO:0006850,GO:0008028,GO:0008150,GO:0008509,GO:0008514,GO:0015075,GO:0015318,GO:0015711,GO:0015718,GO:0015849,GO:0016020,GO:0016021,GO:0019866,GO:0022857,GO:0031090,GO:0031224,GO:0031300,GO:0031301,GO:0031304,GO:0031305,GO:0031966,GO:…	-	ko:K22139	-	-	-	-	ko00000,ko02000,ko03029	2.A.105.1	-	-	MPC
APM_005200	4.04664	0.000661853	0.0414656	TRINITY_DN11349_c0_g1_i1	S	RRM domain-containing protein	-	-	-	-	-	-	-	-	-	-	-	-	RRM_1
APM_005202	5.14709	0.000232831	0.0310775	TRINITY_DN16794_c0_g1_i6	S	WD repeat protein	-	-	-	ko:K11801	-	-	-	-	ko00000,ko04121	-	-	-	WD40
APM_005209	5.67496	0.000141388	0.0273548	TRINITY_DN9707_c0_g1_i1	Q	Alpha/beta hydrolase family	-	-	-	-	-	-	-	-	-	-	-	-	Esterase_phd
APM_005254	4.2157	0.00118235	0.0516794	TRINITY_DN19322_c0_g1_i1
APM_005260	5.62175	0.000305518	0.0329137	TRINITY_DN13584_c0_g4_i1	S	Ubiquitin-2 like Rad60 SUMO-like	-	-	-	-	-	-	-	-	-	-	-	-	Rad60-SLD_2
APM_005265	3.84252	0.00340599	0.0811824	TRINITY_DN9993_c0_g1_i2	U	Protein kinase C conserved region 2 (CalB)	-	-	-	-	-	-	-	-	-	-	-	-	C2
APM_005272	4.58195	0.000719436	0.042282	TRINITY_DN16574_c0_g1_i3	-	-	-	-	-	-	-	-	-	-	-	-	-	-	-
APM_005277	6.0949	2.34e-05	0.0212295	TRINITY_DN17227_c0_g2_i1	EGP	Sugar transporter family protein	JEN1	GO:0000322,GO:0000323,GO:0000324,GO:0003674,GO:0005215,GO:0005342,GO:0005575,GO:0005622,GO:0005623,GO:0005737,GO:0005739,GO:0005773,GO:0005886,GO:0006810,GO:0006811,GO:0006812,GO:0006820,GO:0006848,GO:0006849,GO:0008028,GO:0008150,GO:0008324,GO:0008509,GO:0008514,GO:0015075,GO:0015077,GO:0015078,GO:0015291,GO:0015293,GO:0015294,GO:0015295,GO:0015318,GO:0015355,GO:0015672,GO:0015711,GO:0015718,GO:…	-	ko:K08178	-	-	-	-	ko00000,ko02000	2.A.1.12	-	-	MFS_1,Sugar_tr
APM_005308	4.81376	0.00251104	0.071627	TRINITY_DN2555_c0_g2_i1	S	mrna-capping enzyme subunit beta	CET1	GO:0003674,GO:0003824,GO:0004651,GO:0005575,GO:0005622,GO:0005623,GO:0005634,GO:0006139,GO:0006355,GO:0006357,GO:0006370,GO:0006396,GO:0006397,GO:0006725,GO:0006793,GO:0006796,GO:0006807,GO:0008150,GO:0008152,GO:0009452,GO:0009889,GO:0009891,GO:0009893,GO:0009987,GO:0010467,GO:0010468,GO:0010556,GO:0010557,GO:0010604,GO:0010628,GO:0016070,GO:0016071,GO:0016311,GO:0016462,GO:0016787,GO:0016788,GO:…	-	ko:K01098	-	-	R10814	RC00002	ko00000,ko01000,ko03019	-	-	-	mRNA_triPase
APM_005317	3.74044	0.00297725	0.0762443	TRINITY_DN6797_c0_g1_i1	O	Glucuronoyl esterase which may play a significant role in biomass degradation, as it is considered to disconnect hemicellulose from lignin through the hydrolysis of the ester bond between 4-O-methyl-D-glucuronic acid residues of glucuronoxylans and aromatic alcohols of lignin	-	-	-	-	-	-	-	-	-	-	-	-	-
APM_005327	4.18604	0.00196544	0.063248	TRINITY_DN17483_c0_g1_i1	-	-	-	-	-	-	-	-	-	-	-	-	-	-	-
APM_005361	4.69686	2.91e-05	0.0218913	TRINITY_DN14179_c0_g1_i1	P	Belongs to the major facilitator superfamily. Sugar transporter (TC 2.A.1.1) family	-	-	-	-	-	-	-	-	-	-	-	-	Sugar_tr
APM_005364	2.87671	0.000761948	0.0430872	TRINITY_DN14322_c0_g1_i1	-	-	-	-	-	-	-	-	-	-	-	-	-	-	-
APM_005365	5.0572	0.000145809	0.027587	TRINITY_DN15232_c0_g1_i2	E	GMC oxidoreductase	-	-	-	-	-	-	-	-	-	-	-	-	GMC_oxred_C,GMC_oxred_N
APM_005366	3.84094	0.00206839	0.0649536	TRINITY_DN29007_c0_g1_i1	O	ATPase family associated with various cellular activities (AAA)	-	-	-	-	-	-	-	-	-	-	-	-	AAA
APM_005371	3.77471	0.00236614	0.0697245	TRINITY_DN16759_c0_g2_i1	S	Fungal protein of unknown function (DUF1748)	-	GO:0000322,GO:0000323,GO:0000324,GO:0005575,GO:0005622,GO:0005623,GO:0005737,GO:0005773,GO:0043226,GO:0043227,GO:0043229,GO:0043231,GO:0044424,GO:0044444,GO:0044464	-	-	-	-	-	-	-	-	-	-	DUF1748
APM_005417	4.879	1.21e-05	0.0212295	TRINITY_DN2189_c0_g1_i1	S	fungal STAND N-terminal Goodbye domain	-	-	-	-	-	-	-	-	-	-	-	-	Goodbye
APM_005423	3.78869	0.00243591	0.0707138	TRINITY_DN17064_c0_g2_i1	G	Belongs to the glycosyl hydrolase 3 family	BGL4	-	3.2.1.21	ko:K05349	ko00460,ko00500,ko00940,ko01100,ko01110,map00460,map00500,map00940,map01100,map01110	-	R00026,R02558,R02887,R02985,R03527,R04949,R04998,R10035,R10039,R10040	RC00049,RC00059,RC00171,RC00262,RC00397,RC00451,RC00714,RC00746,RC01248	ko00000,ko00001,ko01000	-	GH3	-	Fn3-like,Glyco_hydro_3,Glyco_hydro_3_C
APM_005427	5.19252	0.000148656	0.0276032	TRINITY_DN10064_c0_g1_i1	U	Sugar (and other) transporter	-	-	-	-	-	-	-	-	-	-	-	-	Sugar_tr
APM_005438	4.76827	0.00366836	0.0848049	TRINITY_DN15415_c0_g4_i2	U	Snare-dependent exocytosis protein	SRO7	GO:0000149,GO:0002791,GO:0003674,GO:0005096,GO:0005488,GO:0005515,GO:0005575,GO:0005622,GO:0005623,GO:0005737,GO:0005829,GO:0005886,GO:0005933,GO:0005935,GO:0005937,GO:0006810,GO:0006887,GO:0006892,GO:0006893,GO:0007154,GO:0007163,GO:0007165,GO:0007264,GO:0008047,GO:0008150,GO:0009987,GO:0016020,GO:0016192,GO:0017016,GO:0017137,GO:0017157,GO:0019899,GO:0019905,GO:0023052,GO:0030010,GO:0030234,GO:…	-	ko:K08518	-	-	-	-	ko00000,ko04131	-	-	-	Lgl_C,WD40
APM_005446	3.43864	0.00253567	0.0719352	TRINITY_DN16814_c0_g5_i1	MOT	chitin synthase activator	-	GO:0000148,GO:0000278,GO:0000281,GO:0000910,GO:0000917,GO:0000935,GO:0005575,GO:0005623,GO:0005886,GO:0006109,GO:0007049,GO:0008104,GO:0008150,GO:0009889,GO:0009987,GO:0010556,GO:0010675,GO:0010962,GO:0010981,GO:0016020,GO:0016043,GO:0019222,GO:0022402,GO:0022607,GO:0030428,GO:0031323,GO:0031326,GO:0032153,GO:0032155,GO:0032506,GO:0032881,GO:0032885,GO:0032950,GO:0032951,GO:0032991,GO:0032995,GO:…	-	-	-	-	-	-	-	-	-	-	Sel1
APM_005448	3.37196	0.00075574	0.0429918	TRINITY_DN15409_c0_g2_i1	U	The coatomer is a cytosolic protein complex that binds to dilysine motifs and reversibly associates with Golgi non- clathrin-coated vesicles, which further mediate biosynthetic protein transport from the ER, via the Golgi up to the trans Golgi network	-	GO:0000139,GO:0003674,GO:0005488,GO:0005515,GO:0005575,GO:0005622,GO:0005623,GO:0005737,GO:0005794,GO:0005798,GO:0006810,GO:0006886,GO:0006888,GO:0006890,GO:0006891,GO:0008104,GO:0008150,GO:0012505,GO:0012506,GO:0015031,GO:0015833,GO:0016020,GO:0016192,GO:0030117,GO:0030120,GO:0030126,GO:0030135,GO:0030137,GO:0030659,GO:0030660,GO:0030662,GO:0030663,GO:0031090,GO:0031410,GO:0031982,GO:0031984,GO:…	-	ko:K05236	-	-	-	-	ko00000,ko04131,ko04147	-	-	-	COPI_C,Coatomer_WDAD,WD40
APM_005449	5.70623	9.93e-05	0.0256501	TRINITY_DN13680_c0_g1_i1	G	UDP-glucose glycoprotein glucosyltransferase	KRE5	GO:0000271,GO:0003674,GO:0003824,GO:0003980,GO:0005488,GO:0005509,GO:0005515,GO:0005537,GO:0005575,GO:0005622,GO:0005623,GO:0005737,GO:0005783,GO:0005788,GO:0005975,GO:0005976,GO:0006011,GO:0006073,GO:0006139,GO:0006457,GO:0006458,GO:0006464,GO:0006486,GO:0006487,GO:0006491,GO:0006508,GO:0006515,GO:0006725,GO:0006793,GO:0006807,GO:0006950,GO:0006986,GO:0007154,GO:0007165,GO:0008150,GO:0008152,GO:…	-	ko:K11718	ko04141,map04141	-	-	-	ko00000,ko00001,ko01000,ko01003	-	GT24	-	Glyco_transf_8,UDP-g_GGTase
APM_005453	4.05887	0.00446033	0.091874	TRINITY_DN16342_c0_g1_i1	O	Subtilase family	-	-	-	-	-	-	-	-	-	-	-	-	Peptidase_S8
APM_005454	4.61241	0.00446033	0.091874	TRINITY_DN16342_c0_g1_i1
APM_005455	4.01927	0.00195829	0.063248	TRINITY_DN2096_c0_g2_i1	S	Ankyrin repeat protein	-	-	-	-	-	-	-	-	-	-	-	-	CorA
APM_005457	4.16278	0.00133671	0.0544479	TRINITY_DN2142_c0_g1_i1	C	fad binding domain-containing protein	-	-	-	-	-	-	-	-	-	-	-	-	FAD_binding_4
APM_005477	5.47871	0.000146373	0.0276032	TRINITY_DN3725_c0_g1_i1	S	RTA1 domain-containing protein	-	-	-	-	-	-	-	-	-	-	-	-	RTA1
APM_005486	4.02885	0.00266328	0.0729887	TRINITY_DN47192_c0_g1_i1
APM_005489	3.68392	0.0032231	0.0790486	TRINITY_DN457_c0_g2_i1	-	-	-	-	-	-	-	-	-	-	-	-	-	-	NYN
APM_005498	4.33591	0.00167479	0.0590949	TRINITY_DN15625_c0_g4_i1	F	Catalyzes the ATP-dependent amination of UTP to CTP with either L-glutamine or ammonia as the source of nitrogen	URA7	GO:0000322,GO:0000323,GO:0000324,GO:0003674,GO:0003824,GO:0003883,GO:0005575,GO:0005622,GO:0005623,GO:0005737,GO:0005773,GO:0005829,GO:0006139,GO:0006206,GO:0006207,GO:0006213,GO:0006220,GO:0006221,GO:0006241,GO:0006629,GO:0006644,GO:0006725,GO:0006753,GO:0006793,GO:0006796,GO:0006807,GO:0008150,GO:0008152,GO:0008610,GO:0008654,GO:0009058,GO:0009112,GO:0009116,GO:0009117,GO:0009119,GO:0009141,GO:…	6.3.4.2	ko:K01937	ko00240,ko01100,map00240,map01100	M00052	R00571,R00573	RC00010,RC00074	ko00000,ko00001,ko00002,ko01000	-	-	-	CTP_synth_N,GATase
APM_005504	4.2597	0.00149176	0.0565414	TRINITY_DN13118_c0_g1_i4	C	Belongs to the mitochondrial carrier (TC 2.A.29) family	YMC1	-	-	ko:K15109	ko04714,map04714	-	-	-	ko00000,ko00001,ko02000	2.A.29.8	-	-	Mito_carr
APM_005508	4.17757	0.000356515	0.0337254	TRINITY_DN8347_c0_g2_i1	S	Frequency clock protein	-	-	-	-	-	-	-	-	-	-	-	-	FRQ
APM_005509	4.29343	0.00103852	0.049043	TRINITY_DN11531_c0_g1_i1	DZ	Regulator of chromosome condensation (RCC1) repeat	-	GO:0005575,GO:0005622,GO:0005623,GO:0005737,GO:0005739,GO:0005740,GO:0005743,GO:0006996,GO:0007005,GO:0008150,GO:0009987,GO:0016020,GO:0016021,GO:0016043,GO:0017004,GO:0017062,GO:0019866,GO:0022607,GO:0031090,GO:0031224,GO:0031300,GO:0031301,GO:0031304,GO:0031305,GO:0031966,GO:0031967,GO:0031975,GO:0032592,GO:0033108,GO:0034551,GO:0034622,GO:0043226,GO:0043227,GO:0043229,GO:0043231,GO:0043933,GO:…	-	-	-	-	-	-	-	-	-	-	RCC1,RCC1_2
APM_005511	4.45375	0.00148526	0.0564548	TRINITY_DN12308_c0_g1_i1
APM_005514	5.66156	8.82e-05	0.0250617	TRINITY_DN15778_c0_g1_i1	C	formamidase	-	-	3.5.1.49	ko:K01455	ko00460,ko00630,ko00910,ko01200,map00460,map00630,map00910,map01200	-	R00524	RC02432,RC02810	ko00000,ko00001,ko01000	-	-	-	FmdA_AmdA
APM_005514	6.43581	9.19e-05	0.0253923	TRINITY_DN16450_c0_g4_i2	C	formamidase	-	-	3.5.1.49	ko:K01455	ko00460,ko00630,ko00910,ko01200,map00460,map00630,map00910,map01200	-	R00524	RC02432,RC02810	ko00000,ko00001,ko01000	-	-	-	FmdA_AmdA
APM_005517	4.80644	0.0020537	0.0647204	TRINITY_DN10775_c0_g1_i1	-	-	-	-	-	-	-	-	-	-	-	-	-	-	Polysacc_lyase
APM_005526	2.15514	0.0026269	0.0726865	TRINITY_DN14121_c0_g2_i1	UY	Importin subunit beta-3	PSE1	GO:0000060,GO:0000166,GO:0001882,GO:0001883,GO:0003674,GO:0005048,GO:0005215,GO:0005488,GO:0005525,GO:0005575,GO:0005622,GO:0005623,GO:0005634,GO:0005635,GO:0005643,GO:0005737,GO:0006403,GO:0006405,GO:0006406,GO:0006606,GO:0006607,GO:0006610,GO:0006611,GO:0006810,GO:0006886,GO:0006913,GO:0007088,GO:0007346,GO:0008104,GO:0008139,GO:0008150,GO:0008152,GO:0008565,GO:0010389,GO:0010467,GO:0010564,GO:…	-	ko:K20222	-	-	-	-	ko00000,ko03009	1.I.1	-	-	HEAT,HEAT_EZ
APM_005553	4.3551	0.000875664	0.0457112	TRINITY_DN22213_c0_g1_i1	S	integral membrane protein	-	-	-	-	-	-	-	-	-	-	-	-	CFEM
APM_005569	4.17778	0.00199566	0.0638788	TRINITY_DN23805_c0_g1_i1	G	#NAME?	EDC3	GO:0000932,GO:0000956,GO:0003674,GO:0003676,GO:0003723,GO:0003729,GO:0005488,GO:0005575,GO:0005622,GO:0005623,GO:0005634,GO:0005737,GO:0006139,GO:0006401,GO:0006402,GO:0006725,GO:0006807,GO:0006996,GO:0008150,GO:0008152,GO:0009056,GO:0009057,GO:0009892,GO:0009893,GO:0009894,GO:0009896,GO:0009987,GO:0010468,GO:0010494,GO:0010604,GO:0010605,GO:0010629,GO:0016043,GO:0016070,GO:0016071,GO:0019219,GO:…	-	ko:K12615	ko03018,map03018	M00395	-	-	ko00000,ko00001,ko00002,ko03019	-	-	-	FDF,YjeF_N
APM_005572	5.27531	0.000206758	0.0305931	TRINITY_DN40885_c0_g1_i1	-	-	-	-	-	-	-	-	-	-	-	-	-	-	-
APM_005597	4.39388	0.000878802	0.0457304	TRINITY_DN35793_c0_g1_i1	I	Catalyzes the third of the four reactions of the long- chain fatty acids elongation cycle. This endoplasmic reticulum- bound enzymatic process, allows the addition of two carbons to the chain of long- and very long-chain fatty acids VLCFAs per cycle. This enzyme catalyzes the dehydration of the 3-hydroxyacyl-CoA intermediate into trans-2,3-enoyl-CoA, within each cycle of fatty acid elongation. Th…	-	GO:0000038,GO:0000322,GO:0000323,GO:0000324,GO:0000329,GO:0003674,GO:0003824,GO:0004300,GO:0005575,GO:0005622,GO:0005623,GO:0005737,GO:0005773,GO:0005774,GO:0005783,GO:0005789,GO:0006082,GO:0006629,GO:0006631,GO:0006633,GO:0006643,GO:0006665,GO:0006807,GO:0006810,GO:0007034,GO:0008150,GO:0008152,GO:0008610,GO:0009058,GO:0009987,GO:0012505,GO:0016020,GO:0016021,GO:0016053,GO:0016829,GO:0016835,GO:…	4.2.1.134	ko:K10703	ko00062,ko01040,ko01110,ko01212,map00062,map01040,map01110,map01212	M00415	R07760,R10827	RC00770,RC01095	ko00000,ko00001,ko00002,ko01000,ko01004	-	-	-	PTPLA
APM_005600	4.74453	0.000435834	0.0354242	TRINITY_DN12703_c0_g1_i1	U	The coatomer is a cytosolic protein complex that binds to dilysine motifs and reversibly associates with Golgi non- clathrin-coated vesicles, which further mediate biosynthetic protein transport from the ER, via the Golgi up to the trans Golgi network. Coatomer complex is required for budding from Golgi membranes, and is essential for the retrograde Golgi-to-ER transport of dilysine-tagged protei…	RET2	GO:0005575,GO:0005622,GO:0005623,GO:0005634,GO:0005737,GO:0005794,GO:0005798,GO:0006810,GO:0006886,GO:0006888,GO:0006890,GO:0006996,GO:0007030,GO:0008104,GO:0008150,GO:0009987,GO:0010256,GO:0012505,GO:0012506,GO:0015031,GO:0015833,GO:0016020,GO:0016043,GO:0016192,GO:0030117,GO:0030120,GO:0030126,GO:0030135,GO:0030137,GO:0030659,GO:0030660,GO:0030662,GO:0030663,GO:0031090,GO:0031410,GO:0031982,GO:…	-	ko:K20471	-	-	-	-	ko00000,ko04131	-	-	-	Adap_comp_sub,Clat_adaptor_s
APM_005609	5.00786	8.89e-05	0.0250617	TRINITY_DN15366_c0_g1_i1	S	Protein of unknown function (DUF1348)	-	-	-	-	-	-	-	-	-	-	-	-	-
APM_005611	6.37851	0.000316351	0.0329714	TRINITY_DN35975_c0_g1_i1	G	Belongs to the glycosyl hydrolase 1 family	-	-	3.2.1.21	ko:K01188	ko00460,ko00500,ko00940,ko01100,ko01110,map00460,map00500,map00940,map01100,map01110	-	R00026,R02558,R02887,R02985,R03527,R04949,R04998,R10035,R10039,R10040	RC00049,RC00059,RC00171,RC00262,RC00397,RC00451,RC00714,RC00746,RC01248	ko00000,ko00001,ko01000	-	GH1	-	Glyco_hydro_1
APM_005612	4.30723	0.000935148	0.0471342	TRINITY_DN2794_c0_g1_i1	U	vacuolar protein	vps16	GO:0000322,GO:0000323,GO:0000324,GO:0000329,GO:0003674,GO:0003779,GO:0005488,GO:0005515,GO:0005575,GO:0005622,GO:0005623,GO:0005737,GO:0005764,GO:0005765,GO:0005768,GO:0005773,GO:0005774,GO:0006605,GO:0006623,GO:0006810,GO:0006886,GO:0006892,GO:0006895,GO:0006903,GO:0006996,GO:0007033,GO:0007034,GO:0008092,GO:0008104,GO:0008150,GO:0009987,GO:0012505,GO:0015031,GO:0015833,GO:0016020,GO:0016043,GO:…	-	ko:K20180	ko04138,map04138	-	-	-	ko00000,ko00001,ko04131	-	-	-	Vps16_C,Vps16_N
APM_005620	4.40456	0.00144484	0.0560782	TRINITY_DN15042_c0_g3_i1	U	Component of the exocyst complex involved in the docking of exocytic vesicles with fusion sites on the plasma membrane	SEC15	GO:0000131,GO:0000145,GO:0003674,GO:0005488,GO:0005515,GO:0005575,GO:0005622,GO:0005623,GO:0005628,GO:0005737,GO:0005933,GO:0005934,GO:0005935,GO:0005937,GO:0005938,GO:0006810,GO:0006886,GO:0006887,GO:0006892,GO:0006893,GO:0006903,GO:0008104,GO:0008150,GO:0009987,GO:0015031,GO:0015833,GO:0016020,GO:0016043,GO:0016192,GO:0017016,GO:0017137,GO:0019899,GO:0030427,GO:0031267,GO:0032940,GO:0032991,GO:…	-	ko:K19985	-	-	-	-	ko00000,ko04131	-	-	-	Sec15
APM_005631	6.33125	4.46e-05	0.0236188	TRINITY_DN11124_c0_g1_i1	I	Belongs to the enoyl-CoA hydratase isomerase family	-	-	4.2.1.17	ko:K07511	ko00062,ko00071,ko00280,ko00310,ko00380,ko00410,ko00627,ko00640,ko00650,ko00930,ko01100,ko01110,ko01120,ko01130,ko01200,ko01212,map00062,map00071,map00280,map00310,map00380,map00410,map00627,map00640,map00650,map00930,map01100,map01110,map01120,map01130,map01200,map01212	M00013,M00032,M00085,M00087	R02685,R03026,R03045,R04137,R04170,R04204,R04224,R04738,R04740,R04744,R04746,R04749,R05595,R06942	RC00770,RC00831,RC00834,RC01086,RC01095,RC01098,RC01103	ko00000,ko00001,ko00002,ko01000	-	-	-	ECH_1
APM_005632	3.71914	0.00261987	0.0726865	TRINITY_DN10314_c0_g1_i1	U	Involved in the retrieval of endoplasmic reticulum membrane proteins from the early Golgi compartment	-	GO:0000139,GO:0000322,GO:0000323,GO:0000324,GO:0005575,GO:0005622,GO:0005623,GO:0005737,GO:0005773,GO:0005794,GO:0005798,GO:0006621,GO:0006810,GO:0006886,GO:0006888,GO:0006890,GO:0008104,GO:0008150,GO:0009987,GO:0012505,GO:0015031,GO:0015833,GO:0016020,GO:0016021,GO:0016192,GO:0030134,GO:0030135,GO:0030137,GO:0031090,GO:0031224,GO:0031410,GO:0031982,GO:0031984,GO:0032507,GO:0033036,GO:0033365,GO:…	-	-	-	-	-	-	-	-	-	-	Rer1
APM_005634	3.85831	0.00285035	0.0745502	TRINITY_DN15691_c0_g2_i1	P	Belongs to the TrkH potassium transport family	TRK1	GO:0003674,GO:0005215,GO:0005575,GO:0005623,GO:0005886,GO:0006810,GO:0006811,GO:0006812,GO:0006813,GO:0006873,GO:0006875,GO:0008150,GO:0008324,GO:0009987,GO:0010107,GO:0015075,GO:0015077,GO:0015079,GO:0015318,GO:0015672,GO:0016020,GO:0016021,GO:0019725,GO:0022857,GO:0022890,GO:0030001,GO:0030003,GO:0030004,GO:0030007,GO:0031224,GO:0034220,GO:0042391,GO:0042592,GO:0044425,GO:0044464,GO:0045121,GO:…	-	-	-	-	-	-	-	-	-	-	TrkH
APM_005637	4.36724	0.00114304	0.0509933	TRINITY_DN22363_c0_g1_i1	S	Pseudouridine synthase	PUS7	GO:0000154,GO:0000455,GO:0001522,GO:0003674,GO:0003824,GO:0005575,GO:0005622,GO:0005623,GO:0005634,GO:0005737,GO:0006139,GO:0006364,GO:0006396,GO:0006399,GO:0006400,GO:0006725,GO:0006807,GO:0008033,GO:0008150,GO:0008152,GO:0009451,GO:0009982,GO:0009987,GO:0010467,GO:0016070,GO:0016071,GO:0016072,GO:0016073,GO:0016556,GO:0016853,GO:0016866,GO:0022613,GO:0031118,GO:0031119,GO:0031120,GO:0034470,GO:…	5.4.99.27	ko:K06176	-	-	-	-	ko00000,ko01000,ko03016	-	-	-	TruD
APM_005640	4.36063	0.0012479	0.0532376	TRINITY_DN12721_c0_g3_i1	S	RNA pol II promoter Fmp27 protein domain	FMP27	GO:0005575,GO:0005622,GO:0005623,GO:0005737,GO:0005739,GO:0043226,GO:0043227,GO:0043229,GO:0043231,GO:0044424,GO:0044444,GO:0044464	-	-	-	-	-	-	-	-	-	-	Apt1,DUF2405,Fmp27,Fmp27_GFWDK,Fmp27_SW,Fmp27_WPPW
APM_005645	2.79686	0.00485454	0.093903	TRINITY_DN14115_c0_g2_i1	S	Duf1682 domain protein	-	GO:0003674,GO:0005488,GO:0005509,GO:0005575,GO:0005622,GO:0005623,GO:0005737,GO:0005783,GO:0006984,GO:0007154,GO:0007165,GO:0008150,GO:0009987,GO:0012505,GO:0023052,GO:0043167,GO:0043169,GO:0043226,GO:0043227,GO:0043229,GO:0043231,GO:0044424,GO:0044444,GO:0044464,GO:0046872,GO:0050789,GO:0050794,GO:0050896,GO:0051716,GO:0065007	-	-	-	-	-	-	-	-	-	-	DUF1682
APM_005660	4.34122	0.000533152	0.0384627	TRINITY_DN12792_c0_g3_i2	S	zinc finger	-	-	-	ko:K21455	-	-	-	-	ko00000,ko03000	-	-	-	-
APM_005665	4.82064	0.000647566	0.0412582	TRINITY_DN4492_c0_g3_i1	S	negative regulation of septation initiation signaling	-	-	-	-	-	-	-	-	-	-	-	-	-
APM_005666	4.39834	0.00135455	0.0548183	TRINITY_DN31203_c0_g1_i1	S	negative regulation of septation initiation signaling	-	-	-	-	-	-	-	-	-	-	-	-	-
APM_005667	3.4755	0.00548777	0.0998299	TRINITY_DN47362_c0_g2_i1	O	Chitin binding domain	-	-	3.5.1.41	ko:K01452	ko00520,ko01100,map00520,map01100	-	R02333	RC00166,RC00300	ko00000,ko00001,ko01000	-	-	-	Chitin_bind_1,Polysacc_deac_1
APM_005673	3.401	0.00223182	0.0671736	TRINITY_DN16954_c0_g1_i1	A	Belongs to the DEAD box helicase family	DBP2	GO:0000166,GO:0000184,GO:0000956,GO:0003674,GO:0003724,GO:0003824,GO:0004004,GO:0004386,GO:0005488,GO:0005524,GO:0005575,GO:0005622,GO:0005623,GO:0005634,GO:0005730,GO:0005737,GO:0005739,GO:0006139,GO:0006364,GO:0006396,GO:0006401,GO:0006402,GO:0006725,GO:0006807,GO:0008026,GO:0008144,GO:0008150,GO:0008152,GO:0008186,GO:0009056,GO:0009057,GO:0009892,GO:0009987,GO:0010467,GO:0010468,GO:0010501,GO:…	3.6.4.13	ko:K12823	ko03040,ko05202,ko05205,map03040,map05202,map05205	-	-	-	ko00000,ko00001,ko01000,ko03009,ko03041	-	-	-	DEAD,Helicase_C
APM_005674	3.42993	0.00466076	0.091874	TRINITY_DN41437_c0_g1_i1	D	Structural maintenance of chromosomes protein	SMC3	GO:0000003,GO:0000070,GO:0000228,GO:0000278,GO:0000280,GO:0000724,GO:0000725,GO:0000775,GO:0000779,GO:0000780,GO:0000793,GO:0000794,GO:0000798,GO:0000819,GO:0003006,GO:0003674,GO:0003676,GO:0003677,GO:0003824,GO:0005488,GO:0005515,GO:0005575,GO:0005622,GO:0005623,GO:0005634,GO:0005694,GO:0006139,GO:0006259,GO:0006281,GO:0006302,GO:0006310,GO:0006725,GO:0006807,GO:0006950,GO:0006974,GO:0006996,GO:…	-	ko:K06669	ko04110,ko04111,ko04113,ko04114,map04110,map04111,map04113,map04114	-	-	-	ko00000,ko00001,ko00535,ko03036	-	-	-	SMC_N,SMC_hinge
APM_005675	3.35244	0.0050994	0.0960264	TRINITY_DN10888_c0_g1_i1	E	Cysteine synthase	-	GO:0000096,GO:0000097,GO:0003674,GO:0003824,GO:0004124,GO:0005488,GO:0005575,GO:0005622,GO:0005623,GO:0005737,GO:0006082,GO:0006520,GO:0006534,GO:0006535,GO:0006563,GO:0006790,GO:0006807,GO:0008144,GO:0008150,GO:0008152,GO:0008652,GO:0009058,GO:0009069,GO:0009070,GO:0009987,GO:0016053,GO:0016740,GO:0016765,GO:0019344,GO:0019752,GO:0019842,GO:0030170,GO:0036094,GO:0043167,GO:0043168,GO:0043436,GO:…	2.5.1.47	ko:K01738	ko00270,ko00920,ko01100,ko01110,ko01120,ko01130,ko01200,ko01230,map00270,map00920,map01100,map01110,map01120,map01130,map01200,map01230	M00021	R00897,R03601,R04859	RC00020,RC02814,RC02821	ko00000,ko00001,ko00002,ko01000	-	-	-	PALP
APM_005677	3.4891	0.00546524	0.0996209	TRINITY_DN36703_c0_g1_i1	J	ribosomal protein	-	GO:0000313,GO:0000315,GO:0003674,GO:0003735,GO:0005198,GO:0005575,GO:0005622,GO:0005623,GO:0005737,GO:0005739,GO:0005759,GO:0005761,GO:0005762,GO:0005840,GO:0006412,GO:0006518,GO:0006807,GO:0008150,GO:0008152,GO:0009058,GO:0009059,GO:0009987,GO:0010467,GO:0015934,GO:0019538,GO:0031974,GO:0032543,GO:0032991,GO:0034641,GO:0034645,GO:0043043,GO:0043170,GO:0043226,GO:0043227,GO:0043228,GO:0043229,GO:…	-	ko:K02884	ko03010,map03010	M00178	-	-	br01610,ko00000,ko00001,ko00002,ko03011	-	-	-	Ribosomal_L19
APM_005697	3.55754	0.00346365	0.0818894	TRINITY_DN29853_c0_g1_i1	S	Ankyrin repeats (many copies)	-	-	-	-	-	-	-	-	-	-	-	-	Ank_2,Ank_3,Ank_4,Ank_5,NACHT,PNP_UDP_1
APM_005706	5.2514	0.00322397	0.0790486	TRINITY_DN15853_c0_g1_i3	K	DNA-dependent RNA polymerase catalyzes the transcription of DNA into RNA using the four ribonucleoside triphosphates as substrates	RPB2	GO:0000228,GO:0000428,GO:0000775,GO:0000785,GO:0000790,GO:0000792,GO:0003674,GO:0003676,GO:0003677,GO:0003723,GO:0003729,GO:0005488,GO:0005575,GO:0005622,GO:0005623,GO:0005634,GO:0005654,GO:0005665,GO:0005694,GO:0005720,GO:0005721,GO:0005737,GO:0005739,GO:0006139,GO:0006325,GO:0006342,GO:0006351,GO:0006355,GO:0006366,GO:0006725,GO:0006807,GO:0006996,GO:0008150,GO:0008152,GO:0009058,GO:0009059,GO:…	2.7.7.6	ko:K03010	ko00230,ko00240,ko01100,ko03020,ko05016,ko05169,map00230,map00240,map01100,map03020,map05016,map05169	M00180	R00435,R00441,R00442,R00443	RC02795	br01611,ko00000,ko00001,ko00002,ko01000,ko03021,ko03400	-	-	-	RNA_pol_Rpb2_1,RNA_pol_Rpb2_2,RNA_pol_Rpb2_3,RNA_pol_Rpb2_4,RNA_pol_Rpb2_5,RNA_pol_Rpb2_6,RNA_pol_Rpb2_7
APM_005713	4.22391	0.0010517	0.0493768	TRINITY_DN1155_c0_g3_i1	C	Belongs to the mitochondrial carrier (TC 2.A.29) family	OAC1	GO:0003674,GO:0005215,GO:0005310,GO:0005342,GO:0005575,GO:0005622,GO:0005623,GO:0005737,GO:0005739,GO:0005740,GO:0005743,GO:0006810,GO:0006811,GO:0006820,GO:0006835,GO:0006839,GO:0008150,GO:0008272,GO:0008509,GO:0008514,GO:0015075,GO:0015103,GO:0015116,GO:0015117,GO:0015131,GO:0015318,GO:0015556,GO:0015698,GO:0015709,GO:0015711,GO:0015718,GO:0015729,GO:0015740,GO:0015849,GO:0015850,GO:0016020,GO:…	-	ko:K15117	-	-	-	-	ko00000,ko02000	2.A.29.15	-	-	Mito_carr
APM_005715	5.35826	0.000601095	0.040329	TRINITY_DN11965_c0_g1_i1	Q	Flavin containing amine oxidoreductase	-	-	1.4.3.4	ko:K00274	ko00260,ko00330,ko00340,ko00350,ko00360,ko00380,ko00950,ko00982,ko01100,ko01110,ko04726,ko04728,ko05030,ko05031,ko05034,map00260,map00330,map00340,map00350,map00360,map00380,map00950,map00982,map01100,map01110,map04726,map04728,map05030,map05031,map05034	M00135	R02173,R02382,R02529,R02532,R02613,R02908,R02919,R04025,R04300,R04674,R04890,R04893,R04894,R04907,R04908,R08346,R08347,R08348,R11354	RC00062,RC00160,RC00225,RC00676,RC00807,RC00808,RC01808,RC02226,RC02713	ko00000,ko00001,ko00002,ko01000	-	-	-	Amino_oxidase
APM_005717	3.05119	0.00132029	0.0542218	TRINITY_DN13884_c0_g1_i1	J	Translational activator GCN1	GCN1	GO:0000075,GO:0000077,GO:0000278,GO:0000302,GO:0001932,GO:0001934,GO:0003674,GO:0005488,GO:0005575,GO:0005622,GO:0005623,GO:0005737,GO:0005739,GO:0005829,GO:0005840,GO:0006417,GO:0006446,GO:0006448,GO:0006950,GO:0006974,GO:0006979,GO:0007049,GO:0007093,GO:0007154,GO:0007165,GO:0007346,GO:0008047,GO:0008150,GO:0009267,GO:0009268,GO:0009605,GO:0009628,GO:0009636,GO:0009719,GO:0009889,GO:0009890,GO:…	-	-	-	-	-	-	-	-	-	-	Gcn1_N,HEAT,HEAT_2,HEAT_EZ,ParcG,Ribosomal_L19e
APM_005729	3.47	0.00453727	0.091874	TRINITY_DN34071_c0_g1_i1	M	Mandelate racemase muconate lactonizing enzyme	-	-	4.2.1.90	ko:K12661	ko00051,ko01120,map00051,map01120	-	R03774	RC00543	ko00000,ko00001,ko01000	-	-	-	MR_MLE_C,MR_MLE_N
APM_005733	4.72708	0.00140994	0.0554302	TRINITY_DN16942_c0_g2_i1	H	Interconversion of serine and glycine	-	GO:0005575,GO:0005622,GO:0005623,GO:0005737,GO:0005739,GO:0043226,GO:0043227,GO:0043229,GO:0043231,GO:0044424,GO:0044444,GO:0044464	2.1.2.1	ko:K00600	ko00260,ko00460,ko00630,ko00670,ko00680,ko01100,ko01110,ko01120,ko01130,ko01200,ko01230,ko01523,map00260,map00460,map00630,map00670,map00680,map01100,map01110,map01120,map01130,map01200,map01230,map01523	M00140,M00141,M00346,M00532	R00945,R09099	RC00022,RC00112,RC01583,RC02958	ko00000,ko00001,ko00002,ko01000	-	-	-	SHMT
APM_005755	6.97339	1.69e-05	0.0212295	TRINITY_DN15252_c0_g1_i1	T	Filamentation protein	-	GO:0005575,GO:0005623,GO:0005886,GO:0006810,GO:0006886,GO:0006897,GO:0008104,GO:0008150,GO:0015031,GO:0015833,GO:0016020,GO:0016192,GO:0032991,GO:0033036,GO:0034613,GO:0042886,GO:0044464,GO:0045184,GO:0046907,GO:0051179,GO:0051234,GO:0051641,GO:0051649,GO:0070727,GO:0071702,GO:0071705,GO:0071944,GO:0098657	-	ko:K21845	-	-	-	-	ko00000,ko04131	-	-	-	TPR_8
APM_005766	4.71831	0.00105542	0.0494207	TRINITY_DN15585_c0_g1_i2	-	-	-	-	-	-	-	-	-	-	-	-	-	-	-
APM_005779	5.84031	0.000251677	0.0319495	TRINITY_DN11340_c0_g1_i1	JT	regulation of RNA stability	VTS1	GO:0000288,GO:0000289,GO:0000932,GO:0000956,GO:0003674,GO:0003676,GO:0003677,GO:0003723,GO:0003729,GO:0005488,GO:0005575,GO:0005622,GO:0005623,GO:0005634,GO:0005737,GO:0005829,GO:0006139,GO:0006401,GO:0006402,GO:0006417,GO:0006725,GO:0006807,GO:0008150,GO:0008152,GO:0009056,GO:0009057,GO:0009889,GO:0009890,GO:0009892,GO:0009893,GO:0009894,GO:0009987,GO:0010468,GO:0010556,GO:0010558,GO:0010604,GO:…	-	-	-	-	-	-	-	-	-	-	SAM_2
APM_005790	4.19607	0.00112769	0.0506317	TRINITY_DN13411_c0_g5_i1	S	C2H2 type zinc finger domain-containing protein	-	-	-	-	-	-	-	-	-	-	-	-	zf-C2H2
APM_005804	3.96029	0.00182476	0.0613283	TRINITY_DN11611_c0_g1_i1	A	WW domain protein	-	GO:0000375,GO:0000377,GO:0000398,GO:0005575,GO:0005622,GO:0005623,GO:0005634,GO:0005681,GO:0005684,GO:0006139,GO:0006396,GO:0006397,GO:0006725,GO:0006807,GO:0008150,GO:0008152,GO:0008380,GO:0009987,GO:0010467,GO:0016070,GO:0016071,GO:0032991,GO:0034641,GO:0043170,GO:0043226,GO:0043227,GO:0043229,GO:0043231,GO:0044237,GO:0044238,GO:0044422,GO:0044424,GO:0044428,GO:0044446,GO:0044464,GO:0045292,GO:…	-	-	-	-	-	-	-	-	-	-	WW
APM_005808	6.73452	0.000152155	0.0276624	TRINITY_DN16531_c0_g2_i3	M	Ankyrin repeat	-	-	-	ko:K15503,ko:K21440	-	-	-	-	ko00000,ko01009,ko03400,ko04131	-	-	-	Ank,Ank_2,Ank_3,Ank_4,Goodbye,NACHT,SesA
APM_005836	3.5762	0.00519647	0.0969427	TRINITY_DN488_c0_g1_i1
APM_005858	4.74211	0.000436999	0.035472	TRINITY_DN28359_c0_g1_i1	S	Heterokaryon incompatibility protein (HET)	-	-	-	-	-	-	-	-	-	-	-	-	HET
APM_005876	4.96456	0.000302855	0.0328788	TRINITY_DN15459_c0_g4_i1	U	Siderophore iron transporter	-	GO:0003674,GO:0005215,GO:0005575,GO:0005623,GO:0005886,GO:0005887,GO:0006810,GO:0006873,GO:0006875,GO:0006879,GO:0008150,GO:0009987,GO:0015343,GO:0015688,GO:0015891,GO:0016020,GO:0016021,GO:0019725,GO:0022857,GO:0030003,GO:0031224,GO:0031226,GO:0033212,GO:0033214,GO:0042592,GO:0044425,GO:0044459,GO:0044464,GO:0044718,GO:0046916,GO:0048878,GO:0050801,GO:0051179,GO:0051181,GO:0051184,GO:0051234,GO:…	-	-	-	-	-	-	-	-	-	-	MFS_1,TRI12
APM_005881	2.97022	0.00283024	0.0744624	TRINITY_DN17276_c0_g1_i2	S	dna binding regulatory protein	-	-	-	-	-	-	-	-	-	-	-	-	Fungal_trans,zf-C2H2
APM_005887	5.53217	0.000297449	0.0327662	TRINITY_DN13101_c0_g2_i1	S	Belongs to the peroxisomal membrane protein PXMP2 4 family	-	-	-	-	-	-	-	-	-	-	-	-	Mpv17_PMP22
APM_005890	2.97221	0.00293325	0.0757159	TRINITY_DN14868_c0_g1_i3	A	factor 8	PRP8	GO:0000244,GO:0000245,GO:0000350,GO:0000375,GO:0000377,GO:0000386,GO:0000387,GO:0000389,GO:0000393,GO:0000398,GO:0000974,GO:0003674,GO:0003676,GO:0003723,GO:0003729,GO:0003824,GO:0004843,GO:0005488,GO:0005575,GO:0005622,GO:0005623,GO:0005634,GO:0005681,GO:0005682,GO:0006139,GO:0006376,GO:0006396,GO:0006397,GO:0006464,GO:0006508,GO:0006725,GO:0006807,GO:0008150,GO:0008152,GO:0008233,GO:0008234,GO:…	-	ko:K12856	ko03040,map03040	M00354,M00355	-	-	ko00000,ko00001,ko00002,ko03041	-	-	-	JAB,PRO8NT,PROCN,PROCT,PRP8_domainIV,RRM_4,U5_2-snRNA_bdg,U6-snRNA_bdg
APM_005939	6.70911	5.67e-05	0.0241542	TRINITY_DN16990_c0_g1_i2	Q	FAD binding domain	-	-	1.14.14.1,1.6.2.4	ko:K14338	ko00071,ko00380,ko00627,ko01120,map00071,map00380,map00627,map01120	-	R03629,R04121,R05259	RC00046,RC01311	ko00000,ko00001,ko00199,ko01000	-	-	-	FAD_binding_1,Flavodoxin_1,NAD_binding_1,p450
APM_005969	4.93389	0.0003314	0.0333244	TRINITY_DN13307_c0_g2_i1	-	-	-	-	-	-	-	-	-	-	-	-	-	-	-
APM_005974	4.37792	0.000902223	0.0463617	TRINITY_DN12428_c0_g1_i1	-	-	-	-	-	-	-	-	-	-	-	-	-	-	-
APM_005975	4.65283	0.00165845	0.0590482	TRINITY_DN418_c0_g1_i1	O	ATPase family associated with various cellular activities (AAA)	-	-	-	-	-	-	-	-	-	-	-	-	AAA
APM_005977	6.52928	3.21e-05	0.0225416	TRINITY_DN8358_c0_g1_i1	S	NAD(P)H-binding	-	-	-	-	-	-	-	-	-	-	-	-	NAD_binding_10
APM_005993	4.09199	0.00133797	0.0544479	TRINITY_DN24047_c0_g1_i1	Z	muscle-derived protein	-	-	-	-	-	-	-	-	-	-	-	-	Taxilin
APM_005995	6.54623	3.85e-05	0.0225416	TRINITY_DN17213_c0_g2_i1	C	Succinyl-CoA synthetase functions in the citric acid cycle (TCA), coupling the hydrolysis of succinyl-CoA to the synthesis of ATP and thus represents the only step of substrate- level phosphorylation in the TCA. The alpha subunit of the enzyme binds the substrates coenzyme A and phosphate, while succinate binding and nucleotide specificity is provided by the beta subunit	LSC1	GO:0003674,GO:0003824,GO:0004774,GO:0004775,GO:0004776,GO:0005575,GO:0005622,GO:0005623,GO:0005737,GO:0005739,GO:0005759,GO:0006082,GO:0006091,GO:0006099,GO:0006101,GO:0006104,GO:0006139,GO:0006163,GO:0006637,GO:0006725,GO:0006732,GO:0006753,GO:0006790,GO:0006793,GO:0006796,GO:0006807,GO:0008150,GO:0008152,GO:0009060,GO:0009117,GO:0009150,GO:0009259,GO:0009295,GO:0009987,GO:0015980,GO:0016874,GO:…	6.2.1.4,6.2.1.5	ko:K01899	ko00020,ko00640,ko01100,ko01110,ko01120,ko01130,ko01200,map00020,map00640,map01100,map01110,map01120,map01130,map01200	M00009,M00011	R00432,R00727	RC00004,RC00014	ko00000,ko00001,ko00002,ko01000	-	-	-	CoA_binding,Ligase_CoA
APM_006028	4.44656	0.00248436	0.0713309	TRINITY_DN13980_c0_g5_i2	G	Fungal-type cellulose-binding domain	-	-	3.2.1.155	ko:K18578	-	-	-	-	ko00000,ko01000	-	CBM1,GH74	-	CBM_1
APM_006033	8.44272	0.000652745	0.0413721	TRINITY_DN4687_c0_g1_i1	Q	polyketide synthase	pks3	-	-	-	-	-	-	-	-	-	-	-	ADH_N,ADH_zinc_N,ADH_zinc_N_2,Acyl_transf_1,KAsynt_C_assoc,KR,Ketoacyl-synt_C,Methyltransf_12,Methyltransf_23,NAD_binding_4,PP-binding,PS-DH,Thioesterase,ketoacyl-synt
APM_006034	7.26477	1.54e-06	0.0166889	TRINITY_DN17449_c0_g2_i1	Q	Non-ribosomal peptide	-	GO:0008150,GO:0008152,GO:0019748	-	-	-	-	-	-	-	-	-	-	AMP-binding,Condensation,PP-binding
APM_006037	7.34245	1.12e-05	0.0212295	TRINITY_DN11996_c0_g1_i1	I	AMP-binding enzyme C-terminal domain	-	-	-	-	-	-	-	-	-	-	-	-	AMP-binding,AMP-binding_C
APM_006039	5.63041	6.72e-06	0.0193264	TRINITY_DN15329_c0_g1_i1	Q	Belongs to the cytochrome P450 family	-	-	-	-	-	-	-	-	-	-	-	-	p450
APM_006040	8.50394	5.52e-06	0.0193264	TRINITY_DN47738_c0_g1_i1	Q	Cytochrome p-450	-	-	-	-	-	-	-	-	-	-	-	-	p450
APM_006041	7.23772	1.54e-05	0.0212295	TRINITY_DN14907_c0_g1_i1	Q	ABC transporter transmembrane region	-	-	-	-	-	-	-	-	-	-	-	-	ABC_membrane,ABC_tran
APM_006043	5.57644	0.000114696	0.0266688	TRINITY_DN11807_c0_g1_i2	S	zinc finger	-	-	-	-	-	-	-	-	-	-	-	-	-
APM_006044	5.4347	0.000151641	0.0276624	TRINITY_DN17287_c0_g3_i1	K	helix loop helix domain	-	-	-	-	-	-	-	-	-	-	-	-	HLH
APM_006045	7.03953	0.000122068	0.0266864	TRINITY_DN12626_c0_g1_i2	Q	Belongs to the cytochrome P450 family	-	-	1.14.14.23	ko:K00489	ko00120,ko00140,ko01100,ko03320,ko04976,ko04979,map00120,map00140,map01100,map03320,map04976,map04979	M00104	R01463,R07372,R08961	RC00524	ko00000,ko00001,ko00002,ko00199,ko01000	-	-	-	p450
APM_006046	7.61815	7e-05	0.0245715	TRINITY_DN13999_c0_g1_i1	Q	Belongs to the cytochrome P450 family	-	-	1.14.14.23	ko:K00489	ko00120,ko00140,ko01100,ko03320,ko04976,ko04979,map00120,map00140,map01100,map03320,map04976,map04979	M00104	R01463,R07372,R08961	RC00524	ko00000,ko00001,ko00002,ko00199,ko01000	-	-	-	p450
APM_006047	7.89072	7.14e-06	0.0193305	TRINITY_DN22174_c0_g1_i1	V	Acetyl xylan esterase (AXE1)	-	-	-	-	-	-	-	-	-	-	-	-	Abhydrolase_3
APM_006061	4.78695	0.000581569	0.0401508	TRINITY_DN10846_c0_g1_i1	S	phospholipid biosynthetic process	-	-	-	-	-	-	-	-	-	-	-	-	AAA_16
APM_006073	6.1152	1.89e-05	0.0212295	TRINITY_DN34128_c0_g1_i1	S	SPRY domain	-	-	-	-	-	-	-	-	-	-	-	-	SPRY
APM_006087	4.36797	0.000188126	0.0295398	TRINITY_DN15325_c0_g3_i1	S	RTA1 like protein	RSB1	GO:0000322,GO:0000323,GO:0000324,GO:0003674,GO:0003824,GO:0004012,GO:0005215,GO:0005319,GO:0005548,GO:0005575,GO:0005622,GO:0005623,GO:0005737,GO:0005773,GO:0005783,GO:0005886,GO:0006810,GO:0006811,GO:0006812,GO:0006820,GO:0006869,GO:0008150,GO:0009987,GO:0010876,GO:0012505,GO:0015695,GO:0015696,GO:0015711,GO:0015748,GO:0015914,GO:0016020,GO:0016021,GO:0016043,GO:0016462,GO:0016787,GO:0016817,GO:…	-	-	-	-	-	-	-	-	-	-	RTA1
APM_006089	4.86299	0.000441401	0.0356573	TRINITY_DN27827_c0_g1_i1	C	NADPH:quinone reductase activity	-	GO:0008150,GO:0008152,GO:0009058,GO:0019748,GO:0044550	-	-	-	-	-	-	-	-	-	-	-
APM_006107	3.89421	0.00168563	0.0593269	TRINITY_DN1034_c0_g1_i1
APM_006124	4.02052	0.00167575	0.0590949	TRINITY_DN6353_c0_g1_i1	-	-	-	-	-	-	-	-	-	-	-	-	-	-	-
APM_006134	7.2717	0.0012642	0.0534585	TRINITY_DN14053_c0_g2_i1	C	Belongs to the oxygen-dependent FAD-linked oxidoreductase family	-	-	-	-	-	-	-	-	-	-	-	-	BBE,FAD_binding_4
APM_006148	6.07287	5.57e-05	0.0241542	TRINITY_DN17295_c0_g3_i2	G	glycogen debranching	GDB1	GO:0000272,GO:0003674,GO:0003824,GO:0004133,GO:0004134,GO:0004135,GO:0004553,GO:0005575,GO:0005622,GO:0005623,GO:0005737,GO:0005739,GO:0005975,GO:0005976,GO:0005977,GO:0005980,GO:0006073,GO:0006091,GO:0006112,GO:0008150,GO:0008152,GO:0009056,GO:0009057,GO:0009251,GO:0009987,GO:0015926,GO:0015980,GO:0016052,GO:0016740,GO:0016757,GO:0016758,GO:0016787,GO:0016798,GO:0043170,GO:0043226,GO:0043227,GO:…	2.4.1.25,3.2.1.33	ko:K01196	ko00500,ko01100,ko01110,map00500,map01100,map01110	-	R02109,R02111	RC00049	ko00000,ko00001,ko01000	-	GH13	-	GDE_C,hDGE_amylase,hGDE_N,hGDE_central
APM_006153	3.67525	0.00283081	0.0744624	TRINITY_DN49172_c0_g1_i1	E	hydantoin utilization protein a protein	-	-	3.5.2.9	ko:K01469	ko00480,map00480	-	R00251	RC00553	ko00000,ko00001,ko01000	-	-	-	Hydant_A_N,Hydantoinase_A,Hydantoinase_B
APM_006164	4.38511	0.000942759	0.0472548	TRINITY_DN9765_c0_g1_i2	-	-	-	-	-	-	-	-	-	-	-	-	-	-	-
APM_006170	4.22227	0.00117817	0.0516183	TRINITY_DN13873_c0_g1_i1	S	n-terminal acetyltransferase a complex catalytic subunit ard1	ARD1	GO:0003674,GO:0003824,GO:0004596,GO:0005575,GO:0005622,GO:0005623,GO:0005737,GO:0005829,GO:0005840,GO:0006325,GO:0006464,GO:0006473,GO:0006474,GO:0006475,GO:0006807,GO:0006996,GO:0008080,GO:0008150,GO:0008152,GO:0009987,GO:0010467,GO:0016043,GO:0016407,GO:0016410,GO:0016569,GO:0016570,GO:0016573,GO:0016740,GO:0016746,GO:0016747,GO:0017196,GO:0017198,GO:0018002,GO:0018193,GO:0018200,GO:0018205,GO:…	2.3.1.255	ko:K20791	-	-	-	-	ko00000,ko01000,ko03036	-	-	-	Acetyltransf_1
APM_006190	6.93989	1.76e-05	0.0212295	TRINITY_DN10590_c0_g1_i2	C	Quinone oxidoreductase	-	-	1.6.5.5	ko:K00344	-	-	-	-	ko00000,ko01000	-	-	-	ADH_N,ADH_zinc_N
APM_006198	4.6928	0.000275155	0.0326211	TRINITY_DN14831_c0_g1_i1
APM_006200	4.78306	0.000601292	0.040329	TRINITY_DN1160_c0_g1_i1	H	Belongs to the FPP GGPP synthase family	BTS1	GO:0003674,GO:0003824,GO:0004311,GO:0004659,GO:0005575,GO:0005622,GO:0005623,GO:0005737,GO:0005739,GO:0006629,GO:0006720,GO:0006721,GO:0008150,GO:0008152,GO:0008299,GO:0008610,GO:0009058,GO:0009987,GO:0016114,GO:0016740,GO:0016765,GO:0043226,GO:0043227,GO:0043229,GO:0043231,GO:0044237,GO:0044238,GO:0044249,GO:0044255,GO:0044424,GO:0044444,GO:0044464,GO:0071704,GO:1901576	2.5.1.1,2.5.1.10,2.5.1.29	ko:K00804	ko00900,ko01100,ko01110,ko01130,map00900,map01100,map01110,map01130	M00367	R01658,R02003,R02061	RC00279	ko00000,ko00001,ko00002,ko01000,ko01006	-	-	-	polyprenyl_synt
APM_006224	5.35662	5.05e-05	0.0241542	TRINITY_DN6530_c0_g1_i1	Z	Belongs to the TRAFAC class myosin-kinesin ATPase superfamily. Kinesin family	-	-	-	ko:K10392	-	-	-	-	ko00000,ko04812	-	-	-	DUF3694,FHA,KIF1B,Kinesin,Kinesin_assoc,PH
APM_006236	3.76677	0.00261372	0.0726865	TRINITY_DN22611_c0_g1_i1	L	Structure-specific nuclease with 5'-flap endonuclease and 5'-3' exonuclease activities involved in DNA replication and repair. During DNA replication, cleaves the 5'-overhanging flap structure that is generated by displacement synthesis when DNA polymerase encounters the 5'-end of a downstream Okazaki fragment. It enters the flap from the 5'-end and then tracks to cleave the flap base, leaving a …	FEN1	GO:0000003,GO:0000228,GO:0000278,GO:0000726,GO:0000731,GO:0000734,GO:0001302,GO:0003006,GO:0003674,GO:0003824,GO:0004518,GO:0004519,GO:0004520,GO:0004527,GO:0004529,GO:0004536,GO:0005575,GO:0005622,GO:0005623,GO:0005634,GO:0005657,GO:0005694,GO:0005737,GO:0005739,GO:0005829,GO:0006139,GO:0006259,GO:0006260,GO:0006261,GO:0006271,GO:0006273,GO:0006281,GO:0006284,GO:0006286,GO:0006302,GO:0006303,GO:…	-	ko:K04799	ko03030,ko03410,ko03450,map03030,map03410,map03450	-	-	-	ko00000,ko00001,ko01000,ko03032,ko03400,ko04147	-	-	-	XPG_I,XPG_N
APM_006239	3.82241	0.00244474	0.0707273	TRINITY_DN15744_c0_g2_i2	P	ribosomal protein subunit S4	-	GO:0005575,GO:0005622,GO:0005623,GO:0005634,GO:0005635,GO:0005737,GO:0012505,GO:0016020,GO:0031090,GO:0031965,GO:0031967,GO:0031975,GO:0043226,GO:0043227,GO:0043229,GO:0043231,GO:0044422,GO:0044424,GO:0044428,GO:0044446,GO:0044464	-	-	-	-	-	-	-	-	-	-	CBS,PB1
APM_006241	3.69622	0.00277946	0.0743319	TRINITY_DN41878_c0_g1_i1	G	glycoside hydrolase family 62 protein	-	GO:0000272,GO:0003674,GO:0003824,GO:0004553,GO:0005575,GO:0005576,GO:0005975,GO:0005976,GO:0005996,GO:0008150,GO:0008152,GO:0009056,GO:0009057,GO:0009987,GO:0010393,GO:0016052,GO:0016787,GO:0016798,GO:0017144,GO:0019321,GO:0019566,GO:0042737,GO:0043170,GO:0044237,GO:0044238,GO:0044248,GO:0044281,GO:0045488,GO:0045490,GO:0046556,GO:0071704,GO:1901575	-	-	-	-	-	-	-	-	-	-	CBM_1,Glyco_hydro_62
APM_006260	3.99325	0.00239605	0.0701068	TRINITY_DN16255_c0_g1_i2	S	flavin-containing superfamily	-	-	-	-	-	-	-	-	-	-	-	-	Amino_oxidase,NAD_binding_8
APM_006263	6.26512	1.98e-05	0.0212295	TRINITY_DN17218_c0_g2_i1
APM_006267	5.70396	0.000149524	0.0276032	TRINITY_DN8512_c0_g2_i1	O	Glutathione S-transferase, C-terminal domain	-	-	2.5.1.18	ko:K00799	ko00480,ko00980,ko00982,ko00983,ko01524,ko05200,ko05204,ko05225,ko05418,map00480,map00980,map00982,map00983,map01524,map05200,map05204,map05225,map05418	-	R03522,R07002,R07003,R07004,R07023,R07024,R07025,R07026,R07069,R07070,R07083,R07084,R07091,R07092,R07093,R07094,R07100,R07113,R07116,R08280,R09409,R11905	RC00004,RC00069,RC00840,RC00948,RC01704,RC01705,RC01706,RC01758,RC01759,RC01765,RC01767,RC01769,RC02243,RC02527,RC02939,RC02940,RC02942,RC02943,RC02944	ko00000,ko00001,ko01000,ko02000	1.A.12.2.2,1.A.12.3.2	-	-	GST_C_3,GST_N
APM_006268	5.25705	0.000291402	0.0327356	TRINITY_DN14975_c0_g2_i2	S	NAD(P)H-binding	-	-	-	-	-	-	-	-	-	-	-	-	NmrA
APM_006270	5.47535	0.000168928	0.028597	TRINITY_DN10531_c0_g1_i1	-	-	-	-	-	-	-	-	-	-	-	-	-	-	-
APM_006271	4.83492	3.02e-05	0.0218982	TRINITY_DN16243_c0_g5_i1	Q	iron ion binding	-	-	-	-	-	-	-	-	-	-	-	-	p450
APM_006272	5.18378	0.000976474	0.0477891	TRINITY_DN10188_c0_g1_i1	S	O-methyltransferase	-	-	2.1.1.109	ko:K17649	ko00254,map00254	-	R03112,R10403	RC00003,RC00392	ko00000,ko00001,ko01000	-	-	-	Methyltransf_2
APM_006273	3.91084	0.00184446	0.0616066	TRINITY_DN15517_c0_g2_i1	I	Thioesterase domain	-	-	-	-	-	-	-	-	-	-	-	-	AMP-binding,PP-binding,Thioesterase
APM_006293	7.06604	5.78e-05	0.0241542	TRINITY_DN15965_c0_g2_i1	G	Belongs to the glycosyl hydrolase 18 family	CHT4	GO:0003674,GO:0003824,GO:0004553,GO:0004568,GO:0005488,GO:0005575,GO:0005576,GO:0005622,GO:0005623,GO:0005737,GO:0006022,GO:0006026,GO:0006030,GO:0006032,GO:0006040,GO:0006807,GO:0008061,GO:0008144,GO:0008150,GO:0008152,GO:0009056,GO:0009057,GO:0009653,GO:0009987,GO:0016787,GO:0016798,GO:0017144,GO:0030154,GO:0030435,GO:0032502,GO:0042737,GO:0043170,GO:0043934,GO:0044237,GO:0044248,GO:0044424,GO:…	3.2.1.14	ko:K01183	ko00520,ko01100,map00520,map01100	-	R01206,R02334	RC00467	ko00000,ko00001,ko01000	-	GH18	-	Glyco_hydro_18
APM_006297	4.40123	0.00130042	0.0539986	TRINITY_DN15414_c0_g1_i1
APM_006300	3.56236	0.00374136	0.0853255	TRINITY_DN11618_c0_g3_i1	S	Domain of unknown function (DUF1996)	-	-	-	-	-	-	-	-	-	-	-	-	DUF1996
APM_006301	4.18381	0.00114767	0.0509933	TRINITY_DN14473_c0_g4_i3	C	Inorganic pyrophosphatase	-	-	3.6.1.1	ko:K01507	ko00190,map00190	-	-	-	ko00000,ko00001,ko01000	-	-	-	Pyrophosphatase
APM_006303	4.21977	0.00246246	0.0708655	TRINITY_DN1527_c0_g1_i1	-	-	-	-	-	-	-	-	-	-	-	-	-	-	-
APM_006315	3.50429	0.00378017	0.0857989	TRINITY_DN41303_c0_g1_i1	G	Gpi mannosyltransferase	SMP3	GO:0000026,GO:0000030,GO:0003674,GO:0003824,GO:0004584,GO:0005575,GO:0005622,GO:0005623,GO:0005737,GO:0005783,GO:0005789,GO:0006276,GO:0006464,GO:0006497,GO:0006505,GO:0006506,GO:0006629,GO:0006643,GO:0006644,GO:0006650,GO:0006661,GO:0006664,GO:0006793,GO:0006796,GO:0006807,GO:0008150,GO:0008152,GO:0008610,GO:0008654,GO:0009058,GO:0009059,GO:0009247,GO:0009987,GO:0012505,GO:0016020,GO:0016021,GO:…	-	ko:K08098	ko00563,map00563	-	R07129	-	ko00000,ko00001,ko01000,ko01003	-	GT22	-	Glyco_transf_22
APM_006319	5.23414	0.000205392	0.0305625	TRINITY_DN16555_c2_g2_i2	A	zinc finger	-	-	-	-	-	-	-	-	-	-	-	-	KIX_2,Med15_fungi
APM_006334	5.31153	0.000173834	0.0288049	TRINITY_DN10113_c0_g1_i1	S	Small s protein	-	-	-	-	-	-	-	-	-	-	-	-	NACHT
APM_006362	2.67368	0.00534047	0.0983794	TRINITY_DN30068_c0_g1_i1	S	ribosome biogenesis protein Sqt1	SQT1	GO:0000027,GO:0003674,GO:0005488,GO:0005515,GO:0005575,GO:0005622,GO:0005623,GO:0005737,GO:0005829,GO:0006996,GO:0008150,GO:0009987,GO:0016043,GO:0022607,GO:0022613,GO:0022618,GO:0030684,GO:0030687,GO:0032991,GO:0034622,GO:0042254,GO:0042255,GO:0042273,GO:0043933,GO:0044085,GO:0044424,GO:0044444,GO:0044464,GO:0051082,GO:0065003,GO:0070925,GO:0071826,GO:0071840,GO:1990904	-	ko:K14818	-	-	-	-	ko00000,ko03009	-	-	-	WD40
APM_006388	4.22438	0.000290125	0.0327089	TRINITY_DN12550_c0_g1_i1	Q	copper amine oxidase	-	-	1.4.3.21	ko:K00276	ko00260,ko00350,ko00360,ko00410,ko00950,ko00960,ko01100,ko01110,map00260,map00350,map00360,map00410,map00950,map00960,map01100,map01110	-	R02382,R02529,R02613,R03139,R04027,R04300,R06154,R06740	RC00062,RC00189,RC00676,RC01052	ko00000,ko00001,ko01000	-	-	-	Cu_amine_oxid,Cu_amine_oxidN2,Cu_amine_oxidN3
APM_006391	6.44731	4.95e-05	0.0241542	TRINITY_DN16938_c0_g2_i2	S	glycosyltransferase family 2 protein	-	-	-	-	-	-	-	-	-	-	-	-	Glyco_trans_2_3
APM_006415	3.78468	0.00283743	0.0744624	TRINITY_DN9086_c0_g2_i1	G	transporter	-	-	-	-	-	-	-	-	-	-	-	-	MFS_1
APM_006416	5.2012	0.00138853	0.0551878	TRINITY_DN11262_c0_g1_i2	S	Proteasome activator subunit 4	BLM3	GO:0000502,GO:0003674,GO:0005488,GO:0005515,GO:0005575,GO:0005622,GO:0005623,GO:0005634,GO:0005737,GO:0005829,GO:0006508,GO:0006807,GO:0006810,GO:0006913,GO:0008047,GO:0008150,GO:0008152,GO:0009056,GO:0009057,GO:0009893,GO:0009894,GO:0009987,GO:0010498,GO:0010499,GO:0010604,GO:0010952,GO:0016020,GO:0016021,GO:0016043,GO:0016504,GO:0019222,GO:0019538,GO:0022607,GO:0030162,GO:0030163,GO:0030234,GO:…	-	ko:K06699	ko03050,map03050	-	-	-	ko00000,ko00001,ko03051	-	-	-	BLM10_N,BLM10_mid,DUF3437
APM_006420	4.65013	0.000508745	0.0377872	TRINITY_DN4707_c0_g2_i1	Q	Peptide synthetase	-	GO:0000036,GO:0003674,GO:0003824,GO:0005488,GO:0006082,GO:0006518,GO:0006629,GO:0006631,GO:0006633,GO:0006807,GO:0006873,GO:0006875,GO:0006879,GO:0006950,GO:0007154,GO:0008150,GO:0008152,GO:0008610,GO:0009058,GO:0009237,GO:0009267,GO:0009605,GO:0009987,GO:0009991,GO:0010106,GO:0016053,GO:0016874,GO:0016879,GO:0019184,GO:0019290,GO:0019539,GO:0019725,GO:0019748,GO:0019752,GO:0030003,GO:0031168,GO:…	-	ko:K22148	-	-	-	-	ko00000	-	-	-	AMP-binding,AMP-binding_C,Condensation,PP-binding
APM_006448	5.62624	0.000106906	0.0259726	TRINITY_DN1236_c0_g1_i1
APM_006452	3.75966	0.00283809	0.0744624	TRINITY_DN16150_c0_g5_i2	T	s-adenosylmethionine decarboxylase	SPE2	GO:0003674,GO:0003824,GO:0004014,GO:0005575,GO:0005622,GO:0005623,GO:0005634,GO:0005737,GO:0005829,GO:0006082,GO:0006575,GO:0006576,GO:0006595,GO:0006596,GO:0006597,GO:0006732,GO:0006766,GO:0006767,GO:0006807,GO:0008150,GO:0008152,GO:0008215,GO:0008216,GO:0008295,GO:0009058,GO:0009108,GO:0009110,GO:0009308,GO:0009309,GO:0009987,GO:0015939,GO:0015940,GO:0016053,GO:0016829,GO:0016830,GO:0016831,GO:…	4.1.1.50	ko:K01611	ko00270,ko00330,ko01100,map00270,map00330,map01100	M00034,M00133	R00178	RC00299	ko00000,ko00001,ko00002,ko01000	-	-	-	SAM_decarbox
APM_006469	4.00488	0.00313322	0.0779901	TRINITY_DN40468_c0_g1_i1	S	LPXTG-domain-containing protein	-	-	-	-	-	-	-	-	-	-	-	-	-
APM_006487	8.73161	0.000170344	0.0286006	TRINITY_DN10505_c0_g2_i1	G	Belongs to the glycosyl hydrolase family 6	cbhC	GO:0000272,GO:0003674,GO:0003824,GO:0004553,GO:0005975,GO:0005976,GO:0008150,GO:0008152,GO:0009056,GO:0009057,GO:0009251,GO:0016052,GO:0016162,GO:0016787,GO:0016798,GO:0043170,GO:0044042,GO:0044238,GO:0071704,GO:1901575	3.2.1.91	ko:K19668	ko00500,ko01100,ko02020,map00500,map01100,map02020	-	R02886,R11308	RC00799	ko00000,ko00001,ko01000	-	GH6	-	CBM_1,Glyco_hydro_6
APM_006488	5.36447	0.000170344	0.0286006	TRINITY_DN10505_c0_g2_i1	S	Domain of unknown function (DUF1996)	-	-	-	-	-	-	-	-	-	-	-	-	DUF1996
APM_006496	4.1438	0.00325025	0.0793078	TRINITY_DN13083_c0_g1_i5	T	Four repeated domains in the Fasciclin I family of proteins, present in many other contexts.	-	-	-	-	-	-	-	-	-	-	-	-	Fasciclin
APM_006502	3.63276	0.00450588	0.091874	TRINITY_DN5450_c0_g1_i1	S	Phospholipase_D-nuclease N-terminal	-	-	-	-	-	-	-	-	-	-	-	-	PLDc_N
APM_006520	3.95035	0.00277416	0.0742165	TRINITY_DN538_c0_g1_i1	A	WD repeat-containing protein	-	GO:0000375,GO:0000377,GO:0000398,GO:0005575,GO:0005622,GO:0005623,GO:0005634,GO:0005681,GO:0005682,GO:0006139,GO:0006396,GO:0006397,GO:0006725,GO:0006807,GO:0008150,GO:0008152,GO:0008380,GO:0009987,GO:0010467,GO:0016070,GO:0016071,GO:0030532,GO:0032991,GO:0034641,GO:0043170,GO:0043226,GO:0043227,GO:0043229,GO:0043231,GO:0044237,GO:0044238,GO:0044422,GO:0044424,GO:0044428,GO:0044446,GO:0044464,GO:…	-	ko:K12857	ko03040,map03040	M00354,M00355	-	-	ko00000,ko00001,ko00002,ko03041	-	-	-	WD40
APM_006522	6.2291	0.000194103	0.0300063	TRINITY_DN8163_c0_g1_i1	C	zinc-binding oxidoreductase	-	-	-	-	-	-	-	-	-	-	-	-	ADH_N,ADH_zinc_N
APM_006533	3.9675	0.00164067	0.058803	TRINITY_DN27613_c0_g1_i1	-	-	-	-	-	-	-	-	-	-	-	-	-	-	-
APM_006544	4.74449	0.000487468	0.0370018	TRINITY_DN15519_c0_g1_i1
APM_006564	3.77553	0.00258471	0.0726151	TRINITY_DN28090_c0_g1_i1	H	adenosylhomocysteinase	SAH1	GO:0000096,GO:0003674,GO:0003824,GO:0004013,GO:0005575,GO:0005576,GO:0005622,GO:0005623,GO:0005737,GO:0005829,GO:0006082,GO:0006139,GO:0006152,GO:0006520,GO:0006534,GO:0006555,GO:0006575,GO:0006629,GO:0006638,GO:0006639,GO:0006641,GO:0006644,GO:0006650,GO:0006656,GO:0006725,GO:0006732,GO:0006790,GO:0006793,GO:0006796,GO:0006807,GO:0008150,GO:0008152,GO:0008610,GO:0008654,GO:0009056,GO:0009058,GO:…	3.3.1.1	ko:K01251	ko00270,ko01100,map00270,map01100	M00035	R00192,R04936	RC00056,RC00069,RC01161,RC01243	ko00000,ko00001,ko00002,ko01000,ko01009,ko04147	-	-	-	AdoHcyase,AdoHcyase_NAD
APM_006565	3.79471	0.00258469	0.0726151	TRINITY_DN23669_c0_g1_i1	E	Belongs to the D-isomer specific 2-hydroxyacid dehydrogenase family	GOR1	GO:0003674,GO:0003712,GO:0003714,GO:0003824,GO:0005488,GO:0005515,GO:0005575,GO:0005622,GO:0005623,GO:0005634,GO:0005737,GO:0005739,GO:0005829,GO:0006081,GO:0006082,GO:0006091,GO:0008150,GO:0008152,GO:0009056,GO:0009436,GO:0009889,GO:0009890,GO:0009892,GO:0009987,GO:0010556,GO:0010558,GO:0010605,GO:0016054,GO:0016491,GO:0016614,GO:0016616,GO:0016618,GO:0019219,GO:0019222,GO:0019752,GO:0030267,GO:…	1.1.1.26	ko:K00015	ko00630,ko01100,ko01110,ko01120,map00630,map01100,map01110,map01120	-	R00717,R01388	RC00031,RC00042	ko00000,ko00001,ko01000	-	-	-	2-Hacid_dh,2-Hacid_dh_C
APM_006566	4.10005	0.00285564	0.0745977	TRINITY_DN12234_c0_g1_i1	S	Negative acting factor	-	-	-	ko:K21632	-	-	-	-	ko00000,ko03000	-	-	-	Zn_clus
APM_006574	4.02391	0.00307296	0.0772177	TRINITY_DN1127_c0_g1_i1	K	transcriptional corepressor of histone genes	HIR3	GO:0000082,GO:0000083,GO:0000278,GO:0000417,GO:0003674,GO:0003712,GO:0003714,GO:0005575,GO:0005622,GO:0005623,GO:0005634,GO:0006139,GO:0006323,GO:0006325,GO:0006333,GO:0006334,GO:0006336,GO:0006338,GO:0006342,GO:0006351,GO:0006354,GO:0006355,GO:0006366,GO:0006368,GO:0006725,GO:0006807,GO:0006996,GO:0007049,GO:0008150,GO:0008152,GO:0009058,GO:0009059,GO:0009889,GO:0009890,GO:0009892,GO:0009893,GO:…	-	-	-	-	-	-	-	-	-	-	-
APM_006590	3.71529	0.00373922	0.0853255	TRINITY_DN15322_c0_g2_i1	S	Aldo keto reductase	-	-	1.1.1.156	ko:K18097	ko00561,ko01100,map00561,map01100	-	R01039	RC00029	ko00000,ko00001,ko01000	-	-	-	Aldo_ket_red
APM_006610	5.22848	0.000227892	0.0310072	TRINITY_DN16580_c0_g2_i1	E	Anthranilate phosphoribosyltransferase	TRP4	GO:0000162,GO:0003674,GO:0003824,GO:0004048,GO:0005575,GO:0005622,GO:0005623,GO:0005634,GO:0005737,GO:0006082,GO:0006520,GO:0006568,GO:0006576,GO:0006586,GO:0006725,GO:0006807,GO:0008150,GO:0008152,GO:0008652,GO:0009058,GO:0009072,GO:0009073,GO:0009308,GO:0009309,GO:0009987,GO:0016053,GO:0016740,GO:0016757,GO:0016763,GO:0018130,GO:0019438,GO:0019752,GO:0034641,GO:0042401,GO:0042430,GO:0042435,GO:…	2.4.2.18	ko:K00766	ko00400,ko01100,ko01110,ko01130,ko01230,map00400,map01100,map01110,map01130,map01230	M00023	R01073	RC00440	ko00000,ko00001,ko00002,ko01000	-	-	-	Glycos_trans_3N,Glycos_transf_3
APM_006618	3.763	0.00278319	0.0743793	TRINITY_DN3764_c0_g1_i1	Q	Belongs to the ABC transporter superfamily. ABCG family. PDR (TC 3.A.1.205) subfamily	CDR1	GO:0000166,GO:0000322,GO:0000323,GO:0000324,GO:0000724,GO:0000725,GO:0003674,GO:0003824,GO:0004012,GO:0005215,GO:0005319,GO:0005488,GO:0005496,GO:0005524,GO:0005548,GO:0005575,GO:0005622,GO:0005623,GO:0005737,GO:0005739,GO:0005773,GO:0005783,GO:0005886,GO:0006139,GO:0006259,GO:0006281,GO:0006302,GO:0006310,GO:0006725,GO:0006807,GO:0006810,GO:0006811,GO:0006820,GO:0006855,GO:0006869,GO:0006873,GO:…	-	ko:K08711,ko:K08712	ko02010,map02010	-	-	-	ko00000,ko00001,ko02000	3.A.1.205	-	-	ABC2_membrane,ABC_tran,ABC_trans_N,PDR_CDR
APM_006637	4.7159	0.000751945	0.0429088	TRINITY_DN12279_c0_g1_i1	-	-	-	-	-	-	-	-	-	-	-	-	-	-	-
APM_006638	4.7159	0.000751945	0.0429088	TRINITY_DN12279_c0_g1_i1	S	Sugar (and other) transporter	-	-	-	-	-	-	-	-	-	-	-	-	MFS_1
APM_006673	3.30664	0.00378494	0.0858047	TRINITY_DN16884_c0_g1_i1	-	-	-	-	-	-	-	-	-	-	-	-	-	-	-
APM_006691	5.85092	0.00196585	0.063248	TRINITY_DN16013_c0_g1_i1	L	Phosphatidylinositol 3-kinase tor2	TOR1	GO:0000003,GO:0000139,GO:0000228,GO:0000322,GO:0000323,GO:0000324,GO:0000329,GO:0000785,GO:0000790,GO:0001300,GO:0001558,GO:0003674,GO:0003824,GO:0004672,GO:0004674,GO:0005488,GO:0005515,GO:0005575,GO:0005622,GO:0005623,GO:0005634,GO:0005694,GO:0005737,GO:0005739,GO:0005768,GO:0005773,GO:0005774,GO:0005794,GO:0005886,GO:0006139,GO:0006259,GO:0006281,GO:0006351,GO:0006360,GO:0006412,GO:0006413,GO:…	2.7.11.1	ko:K07203	ko01521,ko01522,ko04012,ko04066,ko04072,ko04136,ko04138,ko04139,ko04140,ko04150,ko04151,ko04152,ko04211,ko04212,ko04213,ko04218,ko04371,ko04630,ko04659,ko04714,ko04910,ko04919,ko04920,ko04930,ko04931,ko05165,ko05167,ko05200,ko05205,ko05206,ko05210,ko05212,ko05214,ko05215,ko05221,ko05224,ko05225,ko05226,ko05230,ko05231,map01521,map01522,map04012,map04066,map04072,map04136,map04138,map04139,map0414…	-	-	-	ko00000,ko00001,ko01000,ko01001,ko04131	-	-	iMM904.YKL203C,iND750.YKL203C	DUF3385,FAT,FATC,FRB_dom,HEAT,PI3_PI4_kinase
APM_006695	9.35023	8.13e-05	0.0249708	TRINITY_DN377_c0_g1_i1	G	Belongs to the glycosyl hydrolase 18 family	CHT4	GO:0003674,GO:0003824,GO:0004553,GO:0004568,GO:0005488,GO:0005575,GO:0005576,GO:0005622,GO:0005623,GO:0005737,GO:0006022,GO:0006026,GO:0006030,GO:0006032,GO:0006040,GO:0006807,GO:0008061,GO:0008144,GO:0008150,GO:0008152,GO:0009056,GO:0009057,GO:0009653,GO:0009987,GO:0016787,GO:0016798,GO:0017144,GO:0030154,GO:0030435,GO:0032502,GO:0042737,GO:0043170,GO:0043934,GO:0044237,GO:0044248,GO:0044424,GO:…	3.2.1.14	ko:K01183	ko00520,ko01100,map00520,map01100	-	R01206,R02334	RC00467	ko00000,ko00001,ko01000	-	GH18	-	Glyco_hydro_18
APM_006696	4.21866	0.000533516	0.0384627	TRINITY_DN12107_c0_g5_i1	S	Cryptococcal mannosyltransferase 1	-	-	-	-	-	-	-	-	-	-	-	-	CAP59_mtransfer
APM_006705	5.8922	0.000597524	0.0402615	TRINITY_DN17417_c0_g2_i5	K	helix-loop-helix dna-binding domain-containing protein	-	-	-	-	-	-	-	-	-	-	-	-	HLH
APM_006712	4.90494	0.000420259	0.0351262	TRINITY_DN256_c0_g2_i1	Q	Belongs to the ABC transporter superfamily. ABCG family. PDR (TC 3.A.1.205) subfamily	SNQ2	GO:0003674,GO:0003824,GO:0005215,GO:0005342,GO:0005575,GO:0005622,GO:0005623,GO:0005737,GO:0005739,GO:0005829,GO:0005886,GO:0006810,GO:0006855,GO:0006873,GO:0008150,GO:0008559,GO:0009987,GO:0015238,GO:0015399,GO:0015405,GO:0015849,GO:0015893,GO:0016020,GO:0016021,GO:0016462,GO:0016787,GO:0016817,GO:0016818,GO:0016887,GO:0017111,GO:0019725,GO:0022804,GO:0022857,GO:0030003,GO:0031224,GO:0042221,GO:…	-	ko:K08712	ko02010,map02010	-	-	-	ko00000,ko00001,ko02000	3.A.1.205	-	-	ABC2_membrane,ABC_tran,ABC_trans_N,PDR_CDR
APM_006720	3.48362	0.00407755	0.0889135	TRINITY_DN8190_c0_g1_i1	GMO	Gdp-mannose pyrophosphorylase	-	GO:0003674,GO:0003824,GO:0004475,GO:0006139,GO:0006464,GO:0006486,GO:0006725,GO:0006807,GO:0008150,GO:0008152,GO:0008905,GO:0009058,GO:0009059,GO:0009100,GO:0009101,GO:0009225,GO:0009226,GO:0009298,GO:0009987,GO:0016740,GO:0016772,GO:0016779,GO:0018130,GO:0019438,GO:0019538,GO:0019673,GO:0034641,GO:0034645,GO:0034654,GO:0036211,GO:0043170,GO:0043412,GO:0043413,GO:0044237,GO:0044238,GO:0044249,GO:…	2.7.7.13	ko:K00966	ko00051,ko00520,ko01100,ko01110,map00051,map00520,map01100,map01110	M00114,M00361,M00362	R00885	RC00002	ko00000,ko00001,ko00002,ko01000	-	-	-	Hexapep,NTP_transferase
APM_006732	3.74374	0.00302476	0.0766176	TRINITY_DN325_c0_g2_i1
APM_006743	4.36831	0.00253927	0.0720104	TRINITY_DN16193_c0_g4_i1	K	Plays a complex role in regulating the basal catalytic activity of the alpha subunit	-	-	-	-	-	-	-	-	-	-	-	-	Fungal_trans,Zn_clus
APM_006750	5.05981	0.000483306	0.036833	TRINITY_DN11533_c0_g3_i1
APM_006766	7.16768	0.000171253	0.0286437	TRINITY_DN17426_c0_g3_i2	-	-	-	-	-	-	-	-	-	-	-	-	-	-	-
APM_006767	7.16768	0.000171253	0.0286437	TRINITY_DN17426_c0_g3_i2	S	F-box domain-containing protein	-	-	-	-	-	-	-	-	-	-	-	-	F-box,F-box-like
APM_006768	8.0022	0.000171253	0.0286437	TRINITY_DN17426_c0_g3_i2
APM_006769	8.83672	4.94e-06	0.0193264	TRINITY_DN7979_c0_g1_i1	P	Belongs to the major facilitator superfamily. Sugar transporter (TC 2.A.1.1) family	HGT1	GO:0005575,GO:0016020	-	-	-	-	-	-	-	-	-	-	Sugar_tr
APM_006784	3.64516	0.000184611	0.029483	TRINITY_DN41221_c0_g1_i1	H	Udp-glucuronosyl udp-glucosyltransferase	-	-	-	-	-	-	-	-	-	-	-	-	UDPGT
APM_006802	7.10251	4.56e-05	0.0237812	TRINITY_DN9709_c0_g1_i1	J	cysteinyl-tRNA synthetase	CYR1	GO:0000166,GO:0002181,GO:0003674,GO:0003824,GO:0004812,GO:0004817,GO:0005488,GO:0005524,GO:0005575,GO:0005622,GO:0005623,GO:0005737,GO:0006082,GO:0006139,GO:0006399,GO:0006412,GO:0006418,GO:0006423,GO:0006518,GO:0006520,GO:0006725,GO:0006807,GO:0008144,GO:0008150,GO:0008152,GO:0009058,GO:0009059,GO:0009987,GO:0010467,GO:0016070,GO:0016874,GO:0016875,GO:0017076,GO:0019538,GO:0019752,GO:0030554,GO:…	6.1.1.16	ko:K01883	ko00970,map00970	M00359,M00360	R03650	RC00055,RC00523	ko00000,ko00001,ko00002,ko01000,ko01007,ko03016	-	-	-	DALR_2,tRNA-synt_1e
APM_006811	3.80194	0.00258685	0.0726151	TRINITY_DN34212_c0_g1_i1	O	dipeptidyl peptidase	-	-	-	-	-	-	-	-	-	-	-	-	PD40,PIG-H,Peptidase_S9
APM_006819	4.18157	0.00507081	0.0958439	TRINITY_DN12610_c0_g1_i1	U	BAR	hob3	GO:0000003,GO:0000278,GO:0000281,GO:0000746,GO:0000747,GO:0000910,GO:0000912,GO:0000915,GO:0003674,GO:0005085,GO:0005088,GO:0005089,GO:0005488,GO:0005515,GO:0005575,GO:0005622,GO:0005623,GO:0005737,GO:0005829,GO:0005856,GO:0005937,GO:0005938,GO:0006810,GO:0006897,GO:0006950,GO:0006970,GO:0006996,GO:0007009,GO:0007010,GO:0007015,GO:0007049,GO:0007154,GO:0007165,GO:0007264,GO:0008092,GO:0008150,GO:…	-	ko:K20120	-	-	-	-	ko00000,ko04131	-	-	-	BAR
APM_006823	3.27787	0.00209762	0.0654391	TRINITY_DN16426_c0_g2_i1	P	Belongs to the cation transport ATPase (P-type) (TC 3.A.3) family. Type IV subfamily	DNF3	GO:0000749,GO:0003674,GO:0003824,GO:0004012,GO:0005215,GO:0005319,GO:0005548,GO:0005575,GO:0005622,GO:0005623,GO:0005737,GO:0005783,GO:0005794,GO:0005798,GO:0005802,GO:0005886,GO:0005937,GO:0006810,GO:0006811,GO:0006820,GO:0006869,GO:0006886,GO:0006892,GO:0006900,GO:0006996,GO:0008104,GO:0008150,GO:0009987,GO:0010033,GO:0010876,GO:0012505,GO:0015031,GO:0015711,GO:0015748,GO:0015833,GO:0015914,GO:…	3.6.1.3,3.6.3.1	ko:K01509,ko:K01530	ko00230,ko04742,map00230,map04742	-	R00086	RC00002	ko00000,ko00001,ko01000	-	-	-	Cation_ATPase,E1-E2_ATPase,Hydrolase,PhoLip_ATPase_C,PhoLip_ATPase_N
APM_006823	6.26174	0.000118109	0.0266864	TRINITY_DN16745_c0_g2_i1	P	Belongs to the cation transport ATPase (P-type) (TC 3.A.3) family. Type IV subfamily	DNF3	GO:0000749,GO:0003674,GO:0003824,GO:0004012,GO:0005215,GO:0005319,GO:0005548,GO:0005575,GO:0005622,GO:0005623,GO:0005737,GO:0005783,GO:0005794,GO:0005798,GO:0005802,GO:0005886,GO:0005937,GO:0006810,GO:0006811,GO:0006820,GO:0006869,GO:0006886,GO:0006892,GO:0006900,GO:0006996,GO:0008104,GO:0008150,GO:0009987,GO:0010033,GO:0010876,GO:0012505,GO:0015031,GO:0015711,GO:0015748,GO:0015833,GO:0015914,GO:…	3.6.1.3,3.6.3.1	ko:K01509,ko:K01530	ko00230,ko04742,map00230,map04742	-	R00086	RC00002	ko00000,ko00001,ko01000	-	-	-	Cation_ATPase,E1-E2_ATPase,Hydrolase,PhoLip_ATPase_C,PhoLip_ATPase_N
APM_006834	4.68049	0.000635278	0.0409095	TRINITY_DN5605_c0_g1_i1	S	BAG domain-containing protein	-	-	-	-	-	-	-	-	-	-	-	-	BAG
APM_006837	4.45732	0.000705396	0.0419299	TRINITY_DN11802_c0_g4_i1	H	polyketide synthase	-	-	-	-	-	-	-	-	-	-	-	-	Abhydrolase_3,Acyl_transf_1,KAsynt_C_assoc,KR,Ketoacyl-synt_C,Methyltransf_12,PP-binding,PS-DH,Peptidase_S9,SAT,Thioesterase,ketoacyl-synt
APM_006849	2.86093	0.00184177	0.0616014	TRINITY_DN15618_c0_g1_i1	S	domain protein	-	-	-	-	-	-	-	-	-	-	-	-	Ysc84
APM_006862	4.77799	0.000193004	0.0298971	TRINITY_DN15028_c0_g3_i1	U	Transporter	-	-	-	-	-	-	-	-	-	-	-	-	MFS_1
APM_006887	5.20672	0.000320745	0.0329714	TRINITY_DN12671_c0_g1_i2	E	Long-chain-alcohol oxidase	-	-	-	-	-	-	-	-	-	-	-	-	FAD_binding_2,GMC_oxred_C,GMC_oxred_N
APM_006890	6.33471	0.000397512	0.0346419	TRINITY_DN3443_c0_g2_i1	S	Domain of unknown function (DUF4267)	-	-	-	-	-	-	-	-	-	-	-	-	DUF4267
APM_006901	4.25577	0.00249482	0.0714961	TRINITY_DN12286_c0_g1_i2
APM_006904	5.38718	0.000519044	0.0381425	TRINITY_DN16416_c0_g1_i1	-	-	-	-	-	-	-	-	-	-	-	-	-	-	-
APM_006972	5.96101	0.000216627	0.0306645	TRINITY_DN16479_c0_g3_i1	S	ubiquitin ligase complex F-box protein	GRR1	GO:0000003,GO:0000082,GO:0000142,GO:0000151,GO:0000209,GO:0000278,GO:0000749,GO:0000751,GO:0003006,GO:0003674,GO:0005488,GO:0005515,GO:0005575,GO:0005622,GO:0005623,GO:0005634,GO:0005737,GO:0005826,GO:0005856,GO:0005933,GO:0005935,GO:0005938,GO:0006464,GO:0006508,GO:0006511,GO:0006807,GO:0006950,GO:0006974,GO:0007049,GO:0007050,GO:0007346,GO:0008150,GO:0008152,GO:0009056,GO:0009057,GO:0009653,GO:…	-	ko:K03360	ko04111,ko04120,map04111,map04120	M00411	-	-	ko00000,ko00001,ko00002,ko04121	-	-	-	F-box-like,LRR_6
APM_006982	4.2366	0.00482228	0.0935169	TRINITY_DN11425_c0_g2_i1
APM_006986	4.08242	0.000980187	0.0477891	TRINITY_DN1653_c0_g2_i1	P	copper transporter	-	GO:0000041,GO:0000322,GO:0000323,GO:0000324,GO:0003674,GO:0005215,GO:0005375,GO:0005575,GO:0005622,GO:0005623,GO:0005737,GO:0005773,GO:0005886,GO:0005887,GO:0006810,GO:0006811,GO:0006812,GO:0006825,GO:0008150,GO:0008324,GO:0015075,GO:0015318,GO:0015677,GO:0015679,GO:0016020,GO:0016021,GO:0022857,GO:0022890,GO:0030001,GO:0031224,GO:0031226,GO:0034220,GO:0035434,GO:0043226,GO:0043227,GO:0043229,GO:…	-	ko:K14686	ko01524,ko04978,map01524,map04978	-	-	-	ko00000,ko00001,ko02000	1.A.56.1	-	-	Ctr
APM_006987	4.92786	0.0014815	0.0563986	TRINITY_DN28176_c0_g1_i1	PQ	ferric reductase	-	-	-	-	-	-	-	-	-	-	-	-	FAD_binding_8,Ferric_reduct,NAD_binding_6
APM_007037	4.19093	0.00519893	0.0969427	TRINITY_DN4872_c0_g2_i1
APM_007038	5.31889	0.000107039	0.0259726	TRINITY_DN13119_c0_g1_i3
APM_007068	4.75189	0.000427082	0.0352311	TRINITY_DN14599_c0_g1_i1
APM_007069	3.35629	0.00497205	0.0949923	TRINITY_DN13169_c0_g1_i1
APM_007078	3.75632	0.00344573	0.0816731	TRINITY_DN3068_c0_g2_i1	Q	Belongs to the short-chain dehydrogenases reductases (SDR) family	-	-	-	-	-	-	-	-	-	-	-	-	adh_short
APM_007134	3.65773	0.00324445	0.0792955	TRINITY_DN6739_c0_g1_i1	G	Glycoside hydrolase family 18 protein	-	-	3.2.1.14	ko:K01183	ko00520,ko01100,map00520,map01100	-	R01206,R02334	RC00467	ko00000,ko00001,ko01000	-	GH18	-	Chitin_bind_1,Glyco_hydro_18,LysM
APM_007146	3.97888	0.00356205	0.0834748	TRINITY_DN11318_c0_g2_i2	M	Heterokaryon incompatibility protein (HET)	-	-	-	-	-	-	-	-	-	-	-	-	Ank_2,HET
APM_007152	4.75837	0.00121737	0.0524889	TRINITY_DN4698_c0_g1_i1
APM_007156	6.13533	8.53e-05	0.0250617	TRINITY_DN15276_c0_g1_i1	S	PH domain-containing protein	-	GO:0001932,GO:0001934,GO:0003674,GO:0003824,GO:0004672,GO:0004674,GO:0005575,GO:0005622,GO:0005623,GO:0005737,GO:0005933,GO:0005934,GO:0005935,GO:0006355,GO:0006357,GO:0006464,GO:0006468,GO:0006793,GO:0006796,GO:0006807,GO:0006950,GO:0007154,GO:0007165,GO:0007346,GO:0008150,GO:0008152,GO:0009889,GO:0009893,GO:0009987,GO:0010468,GO:0010556,GO:0010562,GO:0010604,GO:0010941,GO:0016301,GO:0016310,GO:…	-	ko:K12609	ko03018,map03018	-	-	-	ko00000,ko00001,ko03019	-	-	-	PH
APM_007166	3.54577	0.00485283	0.0938937	TRINITY_DN28604_c0_g1_i1	-	-	-	-	-	-	-	-	-	-	-	-	-	-	-
APM_007183	3.47828	0.00427409	0.0907015	TRINITY_DN14604_c0_g1_i2	S	C2H2 finger domain protein	-	GO:0000228,GO:0000785,GO:0000790,GO:0003674,GO:0003676,GO:0003677,GO:0005488,GO:0005575,GO:0005622,GO:0005623,GO:0005634,GO:0005694,GO:0006325,GO:0006338,GO:0006355,GO:0006357,GO:0006996,GO:0008150,GO:0009889,GO:0009987,GO:0010468,GO:0010556,GO:0010646,GO:0010647,GO:0016043,GO:0019219,GO:0019222,GO:0031011,GO:0031323,GO:0031326,GO:0031974,GO:0031981,GO:0032101,GO:0032103,GO:0032104,GO:0032106,GO:…	-	-	-	-	-	-	-	-	-	-	zf-C2H2,zf-C2H2_6
APM_007189	3.82093	0.0021567	0.0661648	TRINITY_DN10526_c0_g2_i1	U	integral membrane protein	-	-	-	-	-	-	-	-	-	-	-	-	CDH-cyt,Cytochrom_B561,DUF2427
APM_007193	4.99681	0.00215233	0.0660889	TRINITY_DN13175_c0_g2_i1	M	Chitin Synthase	CHS3	GO:0000003,GO:0000271,GO:0000278,GO:0000281,GO:0000910,GO:0000917,GO:0000918,GO:0000934,GO:0001411,GO:0003674,GO:0003824,GO:0004100,GO:0005575,GO:0005623,GO:0005886,GO:0005975,GO:0005976,GO:0006022,GO:0006023,GO:0006030,GO:0006031,GO:0006037,GO:0006038,GO:0006040,GO:0006807,GO:0007049,GO:0008150,GO:0008152,GO:0008194,GO:0008375,GO:0009058,GO:0009059,GO:0009987,GO:0010383,GO:0016020,GO:0016043,GO:…	2.4.1.16	ko:K00698	ko00520,map00520	-	R02335	RC00005	ko00000,ko00001,ko01000,ko01003	-	GT2	-	Chitin_synth_1,Chitin_synth_1N
APM_007202	3.57328	0.00337891	0.0809427	TRINITY_DN12172_c0_g1_i1	E	gamma-glutamyl phosphate reductase	PRO2	GO:0003674,GO:0003824,GO:0004350,GO:0005575,GO:0005622,GO:0005623,GO:0005634,GO:0005737,GO:0006082,GO:0006520,GO:0006560,GO:0006561,GO:0006807,GO:0008150,GO:0008152,GO:0008652,GO:0009058,GO:0009064,GO:0009084,GO:0009987,GO:0016053,GO:0016491,GO:0016620,GO:0016903,GO:0018130,GO:0019752,GO:0043226,GO:0043227,GO:0043229,GO:0043231,GO:0043436,GO:0044237,GO:0044238,GO:0044249,GO:0044281,GO:0044283,GO:…	1.2.1.41	ko:K00147	ko00330,ko00332,ko01100,ko01110,ko01130,ko01230,map00330,map00332,map01100,map01110,map01130,map01230	M00015	R03313	RC00684	ko00000,ko00001,ko00002,ko01000	-	-	-	Aldedh
APM_007205	4.07835	0.00166844	0.0590949	TRINITY_DN2273_c0_g1_i1	S	Histidine kinase group protein	-	-	-	-	-	-	-	-	-	-	-	-	-
APM_007206	11.8749	9.67e-07	0.0166889	TRINITY_DN9774_c0_g1_i2	G	Belongs to the glycosyl hydrolase 7 (cellulase C) family	cbhA	GO:0000272,GO:0003674,GO:0003824,GO:0004553,GO:0005575,GO:0005576,GO:0005975,GO:0005976,GO:0008150,GO:0008152,GO:0009056,GO:0009057,GO:0009251,GO:0016052,GO:0016162,GO:0016787,GO:0016798,GO:0043170,GO:0044042,GO:0044238,GO:0071704,GO:1901575	3.2.1.4,3.2.1.91	ko:K01225,ko:K19357	ko00500,ko01100,map00500,map01100	-	R02886,R06200,R11307,R11308	RC00799	ko00000,ko00001,ko01000	-	GH7	-	CBM_1,Glyco_hydro_7
APM_007236	4.98785	0.00031046	0.0329714	TRINITY_DN13257_c0_g1_i2	-	-	-	-	4.2.1.95	ko:K20613	-	-	-	-	ko00000,ko01000	-	-	-	Lipocalin_9
APM_007244	6.37451	0.000686196	0.0418193	TRINITY_DN17645_c0_g1_i1	S	lipase 1	-	-	-	-	-	-	-	-	-	-	-	-	LIP
APM_007308	3.68143	0.0028323	0.0744624	TRINITY_DN6822_c0_g3_i1	-	-	-	-	-	-	-	-	-	-	-	-	-	-	-
APM_007313	5.32471	0.00156647	0.057826	TRINITY_DN14292_c0_g1_i1	-	-	-	-	-	-	-	-	-	-	-	-	-	-	-
APM_007315	7.74611	0.000345195	0.0337176	TRINITY_DN21968_c0_g1_i1	U	Belongs to the major facilitator superfamily. Sugar transporter (TC 2.A.1.1) family	-	-	-	-	-	-	-	-	-	-	-	-	Sugar_tr
APM_007324	4.64391	0.00117692	0.051593	TRINITY_DN14143_c0_g2_i2	I	methyltransferase	-	-	-	-	-	-	-	-	-	-	-	-	Methyltransf_23,Methyltransf_25
APM_007326	5.03902	0.000319545	0.0329714	TRINITY_DN13556_c0_g2_i1	S	flavin-containing superfamily	-	-	-	-	-	-	-	-	-	-	-	-	Amino_oxidase,NAD_binding_8
APM_007327	5.32159	0.00174051	0.0599545	TRINITY_DN6898_c0_g2_i1	G	Glycosyl hydrolases family 11	-	-	3.2.1.8	ko:K01181	-	-	-	-	ko00000,ko01000	-	-	-	Glyco_hydro_11
APM_007357	6.99335	4.57e-05	0.0237812	TRINITY_DN16930_c0_g2_i1	B	Fungal specific transcription factor domain	-	-	-	-	-	-	-	-	-	-	-	-	Fungal_trans,Zn_clus
APM_007365	3.87811	0.000986504	0.0479737	TRINITY_DN2872_c0_g2_i1	S	Domain of unknown function (DUF4419)	-	-	-	-	-	-	-	-	-	-	-	-	DUF4419
APM_007381	4.16867	0.00147562	0.0563451	TRINITY_DN25737_c0_g1_i1	E	GMC oxidoreductase	-	-	-	-	-	-	-	-	-	-	-	-	GMC_oxred_C,GMC_oxred_N
APM_007390	4.68545	0.00166731	0.0590925	TRINITY_DN42171_c0_g1_i1	Q	Eukaryotic membrane protein family	-	GO:0005575,GO:0005622,GO:0005623,GO:0005737,GO:0005739,GO:0005783,GO:0005789,GO:0006457,GO:0008150,GO:0009987,GO:0012505,GO:0016020,GO:0016021,GO:0030176,GO:0031224,GO:0031227,GO:0031984,GO:0034975,GO:0042175,GO:0043226,GO:0043227,GO:0043229,GO:0043231,GO:0044422,GO:0044424,GO:0044425,GO:0044432,GO:0044444,GO:0044446,GO:0044464,GO:0071944,GO:0098827	-	-	-	-	-	-	-	-	-	-	DUF747
APM_007397	3.99702	0.00161843	0.0584963	TRINITY_DN34655_c0_g1_i1	-	-	-	-	-	-	-	-	-	-	-	-	-	-	-
APM_007400	3.59125	0.00335456	0.0806804	TRINITY_DN10602_c0_g1_i1	I	Beta-ketoacyl synthase	-	-	-	-	-	-	-	-	-	-	-	-	AMP-binding,Acyl_transf_1,Condensation,KAsynt_C_assoc,KR,Ketoacyl-synt_C,Methyltransf_12,NAD_binding_4,PP-binding,PS-DH,ketoacyl-synt
APM_007424	7.4952	1.06e-05	0.0212295	TRINITY_DN15836_c0_g1_i4	Q	ABC-2 type transporter	-	-	-	-	-	-	-	-	-	-	-	-	ABC2_membrane,ABC_tran
APM_007431	4.01831	0.00539547	0.0989445	TRINITY_DN12959_c0_g1_i1	O	Aha1 domain family	AHA1	GO:0001671,GO:0003674,GO:0005488,GO:0005515,GO:0005575,GO:0005622,GO:0005623,GO:0005737,GO:0006457,GO:0006950,GO:0008047,GO:0008150,GO:0009266,GO:0009408,GO:0009628,GO:0009987,GO:0030234,GO:0032781,GO:0033554,GO:0034605,GO:0043085,GO:0043462,GO:0044093,GO:0044424,GO:0044464,GO:0050790,GO:0050896,GO:0051087,GO:0051336,GO:0051345,GO:0051716,GO:0060589,GO:0060590,GO:0065007,GO:0065009,GO:0098772	-	-	-	-	-	-	-	-	-	-	AHSA1,Aha1_N
APM_007454	3.43717	0.00429567	0.0907015	TRINITY_DN5752_c0_g1_i1	I	Filament-forming protein	MLP1	GO:0000075,GO:0000226,GO:0000278,GO:0000956,GO:0000972,GO:0000973,GO:0003674,GO:0003676,GO:0003723,GO:0003729,GO:0005488,GO:0005575,GO:0005622,GO:0005623,GO:0005634,GO:0005635,GO:0005643,GO:0005654,GO:0005737,GO:0005739,GO:0005815,GO:0005816,GO:0005856,GO:0005938,GO:0006139,GO:0006325,GO:0006355,GO:0006357,GO:0006401,GO:0006402,GO:0006403,GO:0006405,GO:0006406,GO:0006606,GO:0006611,GO:0006725,GO:…	-	ko:K09291	ko03013,ko05200,ko05216,map03013,map05200,map05216	M00427	-	-	ko00000,ko00001,ko00002,ko03019	1.I.1	-	-	TPR_MLP1_2
APM_007462	3.94251	0.000588656	0.0402615	TRINITY_DN17324_c0_g1_i1	Q	Belongs to the ABC transporter superfamily. ABCG family. PDR (TC 3.A.1.205) subfamily	CDR1	GO:0000166,GO:0000322,GO:0000323,GO:0000324,GO:0000724,GO:0000725,GO:0003674,GO:0003824,GO:0004012,GO:0005215,GO:0005319,GO:0005488,GO:0005496,GO:0005524,GO:0005548,GO:0005575,GO:0005622,GO:0005623,GO:0005737,GO:0005739,GO:0005773,GO:0005783,GO:0005886,GO:0006139,GO:0006259,GO:0006281,GO:0006302,GO:0006310,GO:0006725,GO:0006807,GO:0006810,GO:0006811,GO:0006820,GO:0006855,GO:0006869,GO:0006873,GO:…	-	ko:K08711,ko:K08712	ko02010,map02010	-	-	-	ko00000,ko00001,ko02000	3.A.1.205	-	-	ABC2_membrane,ABC_tran,ABC_trans_N,PDR_CDR
APM_007488	5.09326	0.000325444	0.0330043	TRINITY_DN11194_c0_g2_i1	-	-	-	-	-	-	-	-	-	-	-	-	-	-	-
APM_007491	4.43841	0.000722889	0.042282	TRINITY_DN14253_c0_g3_i1	S	Protein of unknown function (DUF1295)	-	-	-	-	-	-	-	-	-	-	-	-	DUF1295
APM_007496	4.85967	0.00102454	0.0488705	TRINITY_DN16268_c0_g1_i1	T	Neutral alkaline nonlysosomal ceramidase	-	-	3.5.1.23	ko:K12349	ko00600,ko01100,ko04071,map00600,map01100,map04071	M00099	R01494	RC00064,RC00328	ko00000,ko00001,ko00002,ko01000	-	-	-	Ceramidase_alk,Ceramidse_alk_C
APM_007499	3.83493	0.00105097	0.0493731	TRINITY_DN16566_c0_g1_i1	G	Belongs to the hexokinase family	NAG5	GO:0001678,GO:0003674,GO:0003824,GO:0004340,GO:0004396,GO:0005575,GO:0005622,GO:0005623,GO:0005634,GO:0005737,GO:0005739,GO:0005829,GO:0005975,GO:0006040,GO:0006041,GO:0006043,GO:0006044,GO:0006046,GO:0006082,GO:0006090,GO:0006091,GO:0006096,GO:0006139,GO:0006163,GO:0006164,GO:0006165,GO:0006725,GO:0006732,GO:0006733,GO:0006753,GO:0006754,GO:0006757,GO:0006793,GO:0006796,GO:0006807,GO:0008150,GO:…	2.7.1.1	ko:K00844	ko00010,ko00051,ko00052,ko00500,ko00520,ko00521,ko00524,ko01100,ko01110,ko01120,ko01130,ko01200,ko04066,ko04910,ko04930,ko04973,ko05230,map00010,map00051,map00052,map00500,map00520,map00521,map00524,map01100,map01110,map01120,map01130,map01200,map04066,map04910,map04930,map04973,map05230	M00001,M00549	R00299,R00760,R00867,R01326,R01600,R01786,R01961,R03920	RC00002,RC00017	ko00000,ko00001,ko00002,ko01000,ko04131	-	-	-	Hexokinase_1,Hexokinase_2
APM_007504	4.92302	0.000175681	0.0289604	TRINITY_DN14088_c0_g3_i1	-	-	-	-	-	-	-	-	-	-	-	-	-	-	-
APM_007505	7.11769	0.000602038	0.0403434	TRINITY_DN17253_c0_g2_i1	K	sterol regulatory element binding protein sre1	CPH2	GO:0000122,GO:0000228,GO:0000785,GO:0000790,GO:0000976,GO:0000977,GO:0000978,GO:0000981,GO:0000982,GO:0000987,GO:0001012,GO:0001067,GO:0001077,GO:0001078,GO:0001227,GO:0001228,GO:0001666,GO:0003674,GO:0003676,GO:0003677,GO:0003690,GO:0003700,GO:0005488,GO:0005575,GO:0005622,GO:0005623,GO:0005634,GO:0005694,GO:0005737,GO:0005783,GO:0005789,GO:0006139,GO:0006351,GO:0006355,GO:0006357,GO:0006366,GO:…	-	-	-	-	-	-	-	-	-	-	DUF2014,HLH
APM_007506	4.1684	0.00153636	0.0573354	TRINITY_DN12263_c0_g1_i1	P	Sodium hydrogen exchanger family protein	-	GO:0003674,GO:0005215,GO:0005451,GO:0005575,GO:0005623,GO:0005886,GO:0006810,GO:0006811,GO:0006812,GO:0006813,GO:0006873,GO:0006875,GO:0008150,GO:0008324,GO:0009987,GO:0015075,GO:0015077,GO:0015078,GO:0015079,GO:0015291,GO:0015297,GO:0015298,GO:0015299,GO:0015318,GO:0015386,GO:0015491,GO:0015672,GO:0016020,GO:0019725,GO:0022804,GO:0022821,GO:0022857,GO:0022890,GO:0030001,GO:0030003,GO:0030004,GO:…	-	-	-	-	-	-	-	-	-	-	Na_H_Exchanger
APM_007518	4.77501	0.00462653	0.091874	TRINITY_DN17198_c0_g1_i2	K	Transcription factor	YAP1	GO:0000003,GO:0000122,GO:0000228,GO:0000302,GO:0000304,GO:0000785,GO:0000790,GO:0000976,GO:0000977,GO:0000978,GO:0000981,GO:0000982,GO:0000987,GO:0000988,GO:0000989,GO:0001012,GO:0001067,GO:0001076,GO:0001077,GO:0001079,GO:0001080,GO:0001134,GO:0001135,GO:0001190,GO:0001191,GO:0001228,GO:0003006,GO:0003674,GO:0003676,GO:0003677,GO:0003682,GO:0003690,GO:0003700,GO:0005488,GO:0005515,GO:0005575,GO:…	-	ko:K09043	-	-	-	-	ko00000,ko03000	-	-	-	PAP1,bZIP_1
APM_007519	3.92981	0.00244586	0.0707327	TRINITY_DN10739_c0_g1_i1	L	SMR domain-containing protein	-	GO:0003674,GO:0005488,GO:0005515,GO:0032182,GO:0043130	-	-	-	-	-	-	-	-	-	-	CUE,DUF1771,Smr
APM_007531	2.38663	0.000555843	0.039181	TRINITY_DN16162_c0_g2_i2	O	assists the folding of proteins upon ATP hydrolysis	CCT5	GO:0003674,GO:0005488,GO:0005515,GO:0005575,GO:0005622,GO:0005623,GO:0005737,GO:0005829,GO:0005832,GO:0005856,GO:0006457,GO:0006458,GO:0008150,GO:0009987,GO:0032991,GO:0043226,GO:0043228,GO:0043229,GO:0043232,GO:0044183,GO:0044424,GO:0044444,GO:0044445,GO:0044464,GO:0051082,GO:0061077,GO:0101031	-	ko:K09497	-	-	-	-	ko00000,ko03036,ko03110,ko04147	-	-	-	Cpn60_TCP1
APM_007537	3.99434	0.0024113	0.0702947	TRINITY_DN47063_c0_g1_i1	S	Gryzun, putative trafficking through Golgi	-	-	-	ko:K20308	-	-	-	-	ko00000,ko04131	-	-	-	Foie-gras_1,Gryzun
APM_007553	6.69796	0.000944538	0.0472629	TRINITY_DN17109_c0_g1_i1	Q	ABC transporter	-	-	-	-	-	-	-	-	-	-	-	-	ABC2_membrane_3,ABC_tran
APM_007559	5.78698	9.03e-05	0.0251467	TRINITY_DN13648_c0_g2_i2	C	Core subunit of the mitochondrial membrane respiratory chain NADH dehydrogenase (Complex I) that is believed to belong to the minimal assembly required for catalysis. Complex I functions in the transfer of electrons from NADH to the respiratory chain	NDH51	GO:0005575,GO:0005622,GO:0005623,GO:0005737,GO:0005739,GO:0005740,GO:0005743,GO:0016020,GO:0019866,GO:0031090,GO:0031966,GO:0031967,GO:0031975,GO:0043226,GO:0043227,GO:0043229,GO:0043231,GO:0044422,GO:0044424,GO:0044429,GO:0044444,GO:0044446,GO:0044464	1.6.5.3,1.6.99.3	ko:K03942	ko00190,ko01100,ko04714,ko04723,ko04932,ko05010,ko05012,ko05016,map00190,map01100,map04714,map04723,map04932,map05010,map05012,map05016	M00143	R11945	RC00061	ko00000,ko00001,ko00002,ko01000	3.D.1.6	-	-	Complex1_51K,NADH_4Fe-4S,SLBB
APM_007575	5.20679	0.000203766	0.0304619	TRINITY_DN15909_c0_g1_i1
APM_007585	5.21601	0.000222301	0.0308551	TRINITY_DN16914_c0_g4_i5	S	major facilitator superfamily	-	-	-	-	-	-	-	-	-	-	-	-	MFS_1
APM_007603	6.01543	7.01e-05	0.0245715	TRINITY_DN15773_c0_g2_i2	G	Glucose sorbosone dehydrogenase	-	-	-	-	-	-	-	-	-	-	-	-	-
APM_007605	3.75813	0.00238272	0.069971	TRINITY_DN7528_c0_g1_i1	J	60s ribosomal protein	rpl8	GO:0000470,GO:0002181,GO:0003674,GO:0003676,GO:0003723,GO:0003735,GO:0005198,GO:0005488,GO:0005575,GO:0005622,GO:0005623,GO:0005737,GO:0005829,GO:0005840,GO:0006139,GO:0006364,GO:0006396,GO:0006412,GO:0006518,GO:0006725,GO:0006807,GO:0008150,GO:0008152,GO:0009058,GO:0009059,GO:0009987,GO:0010467,GO:0015934,GO:0016070,GO:0016072,GO:0019538,GO:0022613,GO:0022625,GO:0022626,GO:0032991,GO:0034470,GO:…	-	ko:K02936	ko03010,map03010	M00177,M00179	-	-	br01610,ko00000,ko00001,ko00002,ko03009,ko03011	-	-	-	Ribosomal_L7Ae
APM_007607	3.14118	0.00306822	0.0771957	TRINITY_DN2705_c0_g1_i1	B	Belongs to the MYST (SAS MOZ) family	SAS3	GO:0000123,GO:0000228,GO:0000785,GO:0000790,GO:0001672,GO:0003674,GO:0003824,GO:0004402,GO:0005575,GO:0005622,GO:0005623,GO:0005634,GO:0005654,GO:0005694,GO:0005737,GO:0006325,GO:0006342,GO:0006348,GO:0006355,GO:0006464,GO:0006473,GO:0006475,GO:0006807,GO:0006996,GO:0008080,GO:0008150,GO:0008152,GO:0009889,GO:0009890,GO:0009891,GO:0009892,GO:0009893,GO:0009987,GO:0010468,GO:0010484,GO:0010556,GO:…	2.3.1.48	ko:K11306,ko:K11378	-	-	-	-	ko00000,ko01000,ko03036	-	-	-	MOZ_SAS,PHD,PHD_4
APM_007610	6.97003	1.94e-05	0.0212295	TRINITY_DN17386_c0_g11_i1	UY	Nucleoporin	NUP145	GO:0000054,GO:0000055,GO:0000972,GO:0000973,GO:0003674,GO:0003676,GO:0003723,GO:0003824,GO:0005048,GO:0005198,GO:0005488,GO:0005575,GO:0005622,GO:0005623,GO:0005634,GO:0005635,GO:0005643,GO:0006139,GO:0006259,GO:0006281,GO:0006302,GO:0006325,GO:0006342,GO:0006344,GO:0006348,GO:0006355,GO:0006403,GO:0006405,GO:0006406,GO:0006407,GO:0006409,GO:0006508,GO:0006606,GO:0006607,GO:0006611,GO:0006725,GO:…	-	ko:K14297,ko:K18720	ko03013,ko05164,map03013,map05164	M00427	-	-	ko00000,ko00001,ko00002,ko03019,ko03036	1.I.1	-	-	Nucleoporin2,Nucleoporin_FG,Nup96
APM_007624	4.60328	0.000597231	0.0402615	TRINITY_DN12440_c0_g1_i1	S	G protein-coupled glucose receptor regulating Gpa2	-	-	-	-	-	-	-	-	-	-	-	-	GPR_Gpa2_C,Git3
APM_007635	6.8247	0.000752588	0.0429088	TRINITY_DN8424_c0_g1_i1	G	Glucan endo-1,3-alpha-glucosidase agn1	agn1	GO:0000003,GO:0000272,GO:0000746,GO:0000747,GO:0000920,GO:0003674,GO:0003824,GO:0004553,GO:0005575,GO:0005576,GO:0005622,GO:0005623,GO:0005856,GO:0005937,GO:0005975,GO:0005976,GO:0008150,GO:0008152,GO:0009056,GO:0009057,GO:0009987,GO:0015629,GO:0015926,GO:0016043,GO:0016052,GO:0016787,GO:0016798,GO:0019953,GO:0022411,GO:0022414,GO:0030427,GO:0030995,GO:0031505,GO:0042995,GO:0043170,GO:0043226,GO:…	-	-	-	-	-	-	-	-	-	-	Glyco_hydro_71
APM_007643	7.7718	2.86e-05	0.0218913	TRINITY_DN16819_c0_g1_i1	S	C2H2 finger	-	-	-	-	-	-	-	-	-	-	-	-	Fungal_trans,zf-C2H2
APM_007654	5.8496	8.27e-05	0.0249708	TRINITY_DN15164_c0_g1_i3	G	permease	-	-	-	-	-	-	-	-	-	-	-	-	MFS_1
APM_007660	5.00583	0.000499184	0.037369	TRINITY_DN11256_c0_g1_i2	K	fungal specific transcription factor	-	-	4.2.1.10	ko:K03785	ko00400,ko01100,ko01110,ko01130,ko01230,map00400,map01100,map01110,map01130,map01230	M00022	R03084	RC00848	ko00000,ko00001,ko00002,ko01000	-	-	-	Fungal_trans,Zn_clus
APM_007661	4.09187	0.00188119	0.0621638	TRINITY_DN18289_c0_g1_i1	E	Pentafunctional AROM polypeptide	-	-	4.2.1.10	ko:K03785	ko00400,ko01100,ko01110,ko01130,ko01230,map00400,map01100,map01110,map01130,map01230	M00022	R03084	RC00848	ko00000,ko00001,ko00002,ko01000	-	-	-	DHquinase_I
APM_007683	5.29926	0.00028917	0.0327089	TRINITY_DN13026_c0_g1_i2	K	CCR4-NOT transcription complex	NOT5	GO:0000288,GO:0000289,GO:0000290,GO:0000932,GO:0000956,GO:0003674,GO:0005488,GO:0005515,GO:0005575,GO:0005622,GO:0005623,GO:0005737,GO:0006139,GO:0006351,GO:0006354,GO:0006355,GO:0006357,GO:0006366,GO:0006368,GO:0006401,GO:0006402,GO:0006417,GO:0006464,GO:0006725,GO:0006807,GO:0008150,GO:0008152,GO:0009056,GO:0009057,GO:0009058,GO:0009059,GO:0009889,GO:0009890,GO:0009891,GO:0009892,GO:0009893,GO:…	-	ko:K12580	ko03018,map03018	-	-	-	ko00000,ko00001,ko03019	-	-	-	NOT2_3_5,Not3
APM_007685	4.84989	0.000625045	0.0406678	TRINITY_DN15443_c0_g1_i5	S	yippee family	-	-	-	-	-	-	-	-	-	-	-	-	Yippee-Mis18
APM_007692	4.51864	0.00535108	0.098422	TRINITY_DN6874_c0_g1_i1
APM_007711	6.10108	6.03e-05	0.0241542	TRINITY_DN12157_c0_g1_i1	G	Alpha-trehalose glucohydrolase	NTH1	GO:0000003,GO:0001101,GO:0003006,GO:0003674,GO:0003824,GO:0004553,GO:0004555,GO:0005488,GO:0005509,GO:0005575,GO:0005622,GO:0005623,GO:0005737,GO:0005739,GO:0005975,GO:0005984,GO:0005991,GO:0005993,GO:0006950,GO:0007049,GO:0007154,GO:0008150,GO:0008152,GO:0009056,GO:0009266,GO:0009267,GO:0009269,GO:0009311,GO:0009313,GO:0009405,GO:0009408,GO:0009414,GO:0009415,GO:0009605,GO:0009628,GO:0009653,GO:…	3.2.1.28	ko:K01194	ko00500,ko01100,map00500,map01100	-	R00010	RC00049	ko00000,ko00001,ko00537,ko01000	-	GH37	-	Trehalase,Trehalase_Ca-bi
APM_007712	3.55755	0.00476197	0.0929442	TRINITY_DN27812_c0_g1_i1	S	Glycosyl transferase family group 2	-	-	-	-	-	-	-	-	-	-	-	-	Glyco_trans_2_3
APM_007717	3.31849	0.00528147	0.0976892	TRINITY_DN12952_c0_g7_i2	O	Peptidyl-prolyl cis-trans isomerase	-	GO:0000413,GO:0003674,GO:0003755,GO:0003824,GO:0006464,GO:0006807,GO:0008150,GO:0008152,GO:0009987,GO:0016853,GO:0016859,GO:0018193,GO:0018208,GO:0019538,GO:0036211,GO:0043170,GO:0043412,GO:0044237,GO:0044238,GO:0044260,GO:0044267,GO:0071704,GO:0140096,GO:1901564	5.2.1.8	ko:K05864	ko04217,ko04218,map04217,map04218	-	-	-	ko00000,ko00001,ko01000,ko03110	-	-	-	Pro_isomerase,TPR_2
APM_007719	5.58597	0.00014251	0.0273548	TRINITY_DN17053_c0_g2_i5	T	phosphatase 2C	PTC2	GO:0000075,GO:0000077,GO:0000079,GO:0000173,GO:0000188,GO:0001932,GO:0001933,GO:0003674,GO:0003824,GO:0004721,GO:0004722,GO:0005575,GO:0005622,GO:0005623,GO:0005634,GO:0005737,GO:0006464,GO:0006469,GO:0006470,GO:0006793,GO:0006796,GO:0006807,GO:0006950,GO:0006970,GO:0006974,GO:0006986,GO:0007154,GO:0007165,GO:0007231,GO:0008150,GO:0008152,GO:0009628,GO:0009892,GO:0009966,GO:0009968,GO:0009987,GO:…	3.1.3.16	ko:K14803	-	-	-	-	ko00000,ko01000,ko01009,ko03009	-	-	-	PP2C
APM_007726	4.71749	0.00120681	0.0522009	TRINITY_DN13694_c0_g4_i1	E	Cytosolic non-specific dipeptidase	CPGL	GO:0003674,GO:0003824,GO:0005575,GO:0005576,GO:0005622,GO:0005623,GO:0005737,GO:0005739,GO:0006508,GO:0006518,GO:0006575,GO:0006749,GO:0006751,GO:0006790,GO:0006807,GO:0008150,GO:0008152,GO:0008233,GO:0008235,GO:0008237,GO:0008238,GO:0008242,GO:0009056,GO:0009987,GO:0016787,GO:0016805,GO:0019538,GO:0031012,GO:0034641,GO:0042219,GO:0043170,GO:0043171,GO:0043226,GO:0043227,GO:0043229,GO:0043231,GO:…	-	ko:K15428	ko00480,ko01100,map00480,map01100	-	R00899,R04951	RC00096,RC00141	ko00000,ko00001,ko01000,ko01002	-	-	-	M20_dimer,Peptidase_M20
APM_007727	4.71749	0.00120681	0.0522009	TRINITY_DN13694_c0_g4_i1	-	-	-	-	-	-	-	-	-	-	-	-	-	-	-
APM_007743	4.43534	0.000737297	0.042612	TRINITY_DN8867_c0_g1_i3	J	domain present in translation initiation factor eIF2B and eIF5	SUI3	GO:0001731,GO:0002181,GO:0002183,GO:0003674,GO:0003676,GO:0003723,GO:0003729,GO:0003743,GO:0005488,GO:0005515,GO:0005575,GO:0005622,GO:0005623,GO:0005737,GO:0005850,GO:0006412,GO:0006413,GO:0006518,GO:0006807,GO:0008135,GO:0008150,GO:0008152,GO:0009058,GO:0009059,GO:0009987,GO:0010467,GO:0016043,GO:0016282,GO:0019538,GO:0022607,GO:0022613,GO:0022618,GO:0031369,GO:0032991,GO:0034622,GO:0034641,GO:…	-	ko:K03238	ko03013,map03013	-	-	-	ko00000,ko00001,ko01009,ko03012	-	-	-	eIF-5_eIF-2B
APM_007782	5.30235	0.00106138	0.0494896	TRINITY_DN8091_c0_g1_i1	B	acetyltransferase catalytic subunit	-	GO:0003674,GO:0005575,GO:0005622,GO:0005623,GO:0005737,GO:0005739,GO:0006464,GO:0006473,GO:0006474,GO:0006807,GO:0008047,GO:0008150,GO:0008152,GO:0009893,GO:0009987,GO:0010467,GO:0010468,GO:0010604,GO:0010628,GO:0010698,GO:0017196,GO:0018193,GO:0018206,GO:0019222,GO:0019538,GO:0030234,GO:0031248,GO:0031323,GO:0031325,GO:0031365,GO:0031399,GO:0031401,GO:0031414,GO:0031415,GO:0032268,GO:0032270,GO:…	-	ko:K20792	-	-	-	-	ko00000,ko03036	-	-	-	NARP1,TPR_16,TPR_2,TPR_8
APM_007790	4.51435	0.000969723	0.0477891	TRINITY_DN22513_c0_g1_i1	S	NAD(P)H-binding	-	-	-	-	-	-	-	-	-	-	-	-	NmrA
APM_007797	5.76901	0.000613506	0.0404505	TRINITY_DN4902_c0_g1_i1	K	transcription initiation	SUA7	GO:0000428,GO:0000976,GO:0000977,GO:0000979,GO:0000988,GO:0000989,GO:0000990,GO:0000991,GO:0000993,GO:0001012,GO:0001046,GO:0001047,GO:0001067,GO:0001076,GO:0001098,GO:0001099,GO:0001112,GO:0001113,GO:0001120,GO:0001129,GO:0001132,GO:0001139,GO:0001173,GO:0001174,GO:0003674,GO:0003676,GO:0003677,GO:0003682,GO:0003690,GO:0003824,GO:0005102,GO:0005488,GO:0005515,GO:0005575,GO:0005622,GO:0005623,GO:…	-	ko:K03124	ko03022,ko05169,ko05203,map03022,map05169,map05203	-	-	-	ko00000,ko00001,ko03021	-	-	-	TFIIB,TF_Zn_Ribbon
APM_007802	4.71618	0.00046969	0.0364156	TRINITY_DN16352_c0_g3_i1	S	Phosphatidylethanolamine-binding protein	-	-	-	-	-	-	-	-	-	-	-	-	PBP
APM_007803	2.63773	0.000148469	0.0276032	TRINITY_DN17495_c0_g1_i1	S	glucose-repressible protein	-	-	-	-	-	-	-	-	-	-	-	-	Grg1
APM_007818	3.85371	0.00200167	0.0639676	TRINITY_DN21999_c0_g1_i1	S	Deoxyribonuclease NucA/NucB	-	-	-	-	-	-	-	-	-	-	-	-	DNase_NucA_NucB
APM_007856	5.06436	0.00138645	0.0551878	TRINITY_DN13787_c0_g1_i1	S	Casein kinase substrate phosphoprotein PP28	-	-	-	-	-	-	-	-	-	-	-	-	PP28
APM_007857	5.06436	0.00138645	0.0551878	TRINITY_DN13787_c0_g1_i1	-	-	-	-	-	-	-	-	-	-	-	-	-	-	-
APM_007868	5.53799	0.0020649	0.0649399	TRINITY_DN2442_c0_g1_i1	-	-	-	-	-	ko:K19619	-	-	-	-	ko00000,ko01000,ko03400	-	-	-	-
APM_007883	4.81824	0.000746749	0.0429068	TRINITY_DN7567_c0_g2_i2	U	Transport protein SEC24	SEC24	GO:0000322,GO:0000323,GO:0000324,GO:0000329,GO:0003674,GO:0005048,GO:0005488,GO:0005575,GO:0005622,GO:0005623,GO:0005737,GO:0005773,GO:0005774,GO:0005783,GO:0005798,GO:0006810,GO:0006886,GO:0006888,GO:0006900,GO:0006914,GO:0006996,GO:0008104,GO:0008150,GO:0008152,GO:0009056,GO:0009987,GO:0012505,GO:0012506,GO:0012507,GO:0015031,GO:0015833,GO:0016020,GO:0016043,GO:0016050,GO:0016192,GO:0016236,GO:…	-	ko:K14007	ko04141,map04141	M00404	-	-	ko00000,ko00001,ko00002,ko04131	-	-	-	Gelsolin,Sec23_BS,Sec23_helical,Sec23_trunk,WW,zf-Sec23_Sec24
APM_007885	4.14612	0.00122913	0.0527719	TRINITY_DN12354_c0_g1_i4	S	Negative acting factor	-	-	-	-	-	-	-	-	-	-	-	-	Fungal_trans_2,Zn_clus
APM_007897	6.12232	7.07e-05	0.0246525	TRINITY_DN8320_c0_g1_i1	I	Phospholipid diacylglycerol acyltransferase	LRO1	GO:0003674,GO:0003824,GO:0005575,GO:0005622,GO:0005623,GO:0005737,GO:0005783,GO:0005789,GO:0005811,GO:0006629,GO:0006638,GO:0006639,GO:0006641,GO:0006643,GO:0006665,GO:0006672,GO:0006807,GO:0006996,GO:0008080,GO:0008150,GO:0008152,GO:0008610,GO:0009058,GO:0009987,GO:0010876,GO:0010883,GO:0010884,GO:0012505,GO:0016020,GO:0016021,GO:0016043,GO:0016407,GO:0016410,GO:0016740,GO:0016746,GO:0016747,GO:…	2.3.1.158	ko:K00679	ko00561,map00561	-	R05333	RC00037,RC00041	ko00000,ko00001,ko01000	-	-	-	LCAT
APM_007903	5.18537	0.00377523	0.0857402	TRINITY_DN17230_c0_g2_i1	U	PH domain-containing protein	SLM2	GO:0001558,GO:0003674,GO:0005488,GO:0005543,GO:0005546,GO:0005575,GO:0005622,GO:0005623,GO:0005737,GO:0005739,GO:0005886,GO:0006810,GO:0006996,GO:0007010,GO:0007015,GO:0007154,GO:0007163,GO:0007165,GO:0008104,GO:0008150,GO:0008289,GO:0009987,GO:0016020,GO:0016043,GO:0016192,GO:0016197,GO:0022607,GO:0023052,GO:0030029,GO:0030036,GO:0030950,GO:0030952,GO:0031929,GO:0033036,GO:0034613,GO:0035091,GO:…	-	-	-	-	-	-	-	-	-	-	PH
APM_007922	4.10383	0.00458267	0.091874	TRINITY_DN15201_c0_g3_i1	E	acyl-coa dehydrogenase	-	-	-	-	-	-	-	-	-	-	-	-	Acyl-CoA_dh_1,Acyl-CoA_dh_M,Acyl-CoA_dh_N
APM_007946	5.13254	0.00190475	0.0625256	TRINITY_DN15905_c0_g1_i1	F	Epsin N-terminal homology (ENTH) domain	ENT3	GO:0000147,GO:0003674,GO:0005488,GO:0005515,GO:0005543,GO:0005546,GO:0005575,GO:0005622,GO:0005623,GO:0005737,GO:0005768,GO:0005856,GO:0005938,GO:0006810,GO:0006892,GO:0006895,GO:0006897,GO:0006996,GO:0007010,GO:0007015,GO:0007034,GO:0008150,GO:0008289,GO:0009987,GO:0012505,GO:0012506,GO:0015629,GO:0016020,GO:0016043,GO:0016192,GO:0016197,GO:0016482,GO:0022607,GO:0030029,GO:0030036,GO:0030117,GO:…	-	ko:K12471	ko04144,map04144	-	-	-	ko00000,ko00001,ko04131	-	-	-	ENTH
APM_007947	5.75884	0.00011302	0.0266688	TRINITY_DN34319_c0_g1_i1	O	PPIases accelerate the folding of proteins. It catalyzes the cis-trans isomerization of proline imidic peptide bonds in oligopeptides	-	GO:0000413,GO:0003674,GO:0003755,GO:0003824,GO:0005575,GO:0005622,GO:0005623,GO:0005737,GO:0005739,GO:0006464,GO:0006807,GO:0008150,GO:0008152,GO:0009987,GO:0016853,GO:0016859,GO:0018193,GO:0018208,GO:0019538,GO:0036211,GO:0043170,GO:0043226,GO:0043227,GO:0043229,GO:0043231,GO:0043412,GO:0044237,GO:0044238,GO:0044260,GO:0044267,GO:0044424,GO:0044444,GO:0044464,GO:0071704,GO:0140096,GO:1901564	5.2.1.8	ko:K01802	-	-	-	-	ko00000,ko01000	-	-	-	Pro_isomerase
APM_007952	3.90562	0.00303236	0.0766738	TRINITY_DN13741_c0_g1_i1	S	Ankyrin repeats (many copies)	-	-	-	-	-	-	-	-	-	-	-	-	Ank_2,Ank_4,Ank_5
APM_007957	3.89675	0.00031265	0.0329714	TRINITY_DN16612_c0_g2_i1	T	Protein tyrosine kinase	-	-	-	-	-	-	-	-	-	-	-	-	Pkinase
APM_007958	3.89675	0.00031265	0.0329714	TRINITY_DN16612_c0_g2_i1	-	-	-	-	-	-	-	-	-	-	-	-	-	-	-
APM_007964	3.8843	0.0029215	0.0756003	TRINITY_DN2772_c0_g1_i1	S	zinc finger	-	-	-	-	-	-	-	-	-	-	-	-	zf-C2H2
APM_007970	5.02126	0.000279801	0.0326375	TRINITY_DN5611_c0_g1_i1	C	succinate-semialdehyde dehydrogenase	-	-	-	-	-	-	-	-	-	-	-	-	Aldedh
APM_007977	3.49634	0.00398214	0.0877556	TRINITY_DN7407_c0_g1_i1
APM_007983	3.61915	0.003067	0.0771957	TRINITY_DN29635_c0_g1_i1
APM_007994	5.91758	9.79e-05	0.0255987	TRINITY_DN12933_c0_g1_i2	OT	Cop9 signalosome	-	GO:0000003,GO:0000338,GO:0000909,GO:0003006,GO:0005575,GO:0005622,GO:0005623,GO:0005634,GO:0005737,GO:0006355,GO:0006464,GO:0006508,GO:0006807,GO:0006950,GO:0006974,GO:0007275,GO:0008150,GO:0008152,GO:0008180,GO:0009889,GO:0009987,GO:0010468,GO:0010556,GO:0019219,GO:0019222,GO:0019538,GO:0019953,GO:0022414,GO:0030582,GO:0030584,GO:0031323,GO:0031326,GO:0031935,GO:0032501,GO:0032502,GO:0032991,GO:…	-	ko:K12175	-	-	-	-	ko00000,ko04121	-	-	-	PCI,RPN7
APM_007995	4.32434	0.000879038	0.0457304	TRINITY_DN13107_c0_g1_i3	B	fungal specific transcription factor	GIN1	GO:0000429,GO:0000436,GO:0000976,GO:0000977,GO:0000978,GO:0000981,GO:0000982,GO:0000987,GO:0001012,GO:0001067,GO:0001077,GO:0001228,GO:0003674,GO:0003676,GO:0003677,GO:0003690,GO:0003700,GO:0005488,GO:0005575,GO:0005622,GO:0005623,GO:0005634,GO:0006139,GO:0006351,GO:0006355,GO:0006357,GO:0006366,GO:0006725,GO:0006807,GO:0007154,GO:0007584,GO:0008150,GO:0008152,GO:0008270,GO:0009058,GO:0009059,GO:…	-	-	-	-	-	-	-	-	-	-	Fungal_trans,Zn_clus
APM_007997	4.11642	0.00126235	0.0534585	TRINITY_DN13748_c0_g1_i2	U	Legume-like lectin family	-	GO:0000139,GO:0003674,GO:0005488,GO:0005575,GO:0005622,GO:0005623,GO:0005737,GO:0005794,GO:0005798,GO:0006810,GO:0006886,GO:0006888,GO:0008104,GO:0008150,GO:0012505,GO:0015031,GO:0015833,GO:0016020,GO:0016192,GO:0030134,GO:0030135,GO:0030246,GO:0031090,GO:0031410,GO:0031982,GO:0031984,GO:0033036,GO:0034613,GO:0042886,GO:0043226,GO:0043227,GO:0043229,GO:0043231,GO:0044422,GO:0044424,GO:0044431,GO:…	-	ko:K10080	ko04141,map04141	-	-	-	ko00000,ko00001,ko04091,ko04131	-	-	-	Lectin_leg-like
APM_007998	4.10211	0.00149497	0.0565414	TRINITY_DN29856_c0_g1_i1	G	Belongs to the ALG6 ALG8 glucosyltransferase family	ALG8	GO:0003674,GO:0003824,GO:0005575,GO:0005622,GO:0005623,GO:0005737,GO:0005783,GO:0005789,GO:0006464,GO:0006486,GO:0006487,GO:0006490,GO:0006629,GO:0006807,GO:0008150,GO:0008152,GO:0009058,GO:0009059,GO:0009100,GO:0009101,GO:0009987,GO:0012505,GO:0016020,GO:0016021,GO:0016740,GO:0016757,GO:0016758,GO:0019538,GO:0031224,GO:0031984,GO:0034645,GO:0036211,GO:0042175,GO:0042281,GO:0042283,GO:0043170,GO:…	2.4.1.265	ko:K03849	ko00510,ko01100,map00510,map01100	M00055	R06263	-	ko00000,ko00001,ko00002,ko01000,ko01003	-	GT57	-	Alg6_Alg8
APM_008000	5.32063	0.000358739	0.0337254	TRINITY_DN15464_c0_g1_i1	S	Saccharomyces cerevisiae YJR098c	-	GO:0005575,GO:0005622,GO:0005623,GO:0005737,GO:0005739,GO:0043226,GO:0043227,GO:0043229,GO:0043231,GO:0044424,GO:0044444,GO:0044464	-	-	-	-	-	-	-	-	-	-	LCAT
APM_008013	3.63283	0.00357915	0.0836643	TRINITY_DN15569_c0_g4_i1	A	ntf2 and rrm domain-containing protein	-	GO:0000932,GO:0003674,GO:0003676,GO:0003723,GO:0003729,GO:0005488,GO:0005575,GO:0005622,GO:0005623,GO:0005737,GO:0005829,GO:0006464,GO:0006508,GO:0006807,GO:0006914,GO:0008150,GO:0008152,GO:0009056,GO:0009987,GO:0010494,GO:0016236,GO:0016579,GO:0019538,GO:0032386,GO:0032879,GO:0032991,GO:0034517,GO:0035770,GO:0035973,GO:0036211,GO:0036464,GO:0043021,GO:0043170,GO:0043226,GO:0043228,GO:0043229,GO:…	-	ko:K19718	ko04139,map04139	-	-	-	ko00000,ko00001	-	-	-	NTF2,RRM_1
APM_008023	6.55405	6.62e-05	0.0241748	TRINITY_DN13789_c0_g1_i1	DZ	Belongs to the TRAFAC class TrmE-Era-EngA-EngB-Septin- like GTPase superfamily. Septin GTPase family	-	-	-	-	-	-	-	-	-	-	-	-	Septin
APM_008033	2.66052	0.0044401	0.0917945	TRINITY_DN16224_c0_g2_i1	S	C2H2 finger domain protein	-	GO:0003674,GO:0003676,GO:0003677,GO:0005488,GO:0043565,GO:0097159,GO:1901363	-	-	-	-	-	-	-	-	-	-	Fungal_trans,zf-C2H2
APM_008039	4.07065	0.00124834	0.0532376	TRINITY_DN15686_c0_g4_i2	U	integral membrane protein	PTM1	GO:0003674,GO:0005575,GO:0005623,GO:0005886,GO:0005887,GO:0007154,GO:0007165,GO:0007166,GO:0008150,GO:0009987,GO:0016020,GO:0016021,GO:0023052,GO:0031224,GO:0031226,GO:0038023,GO:0044425,GO:0044459,GO:0044464,GO:0050789,GO:0050794,GO:0050896,GO:0051716,GO:0060089,GO:0065007,GO:0071944	-	-	-	-	-	-	-	-	-	-	Lung_7-TM_R
APM_008040	3.81327	0.00301301	0.0765155	TRINITY_DN10177_c0_g2_i1	O	Peptidyl-prolyl cis-trans	cyp8	GO:0000209,GO:0000413,GO:0003674,GO:0003755,GO:0003824,GO:0004842,GO:0005575,GO:0005622,GO:0005623,GO:0005634,GO:0006464,GO:0006807,GO:0008150,GO:0008152,GO:0009987,GO:0016567,GO:0016740,GO:0016853,GO:0016859,GO:0018193,GO:0018208,GO:0019538,GO:0019787,GO:0032446,GO:0034450,GO:0036211,GO:0043170,GO:0043226,GO:0043227,GO:0043229,GO:0043231,GO:0043412,GO:0044237,GO:0044238,GO:0044260,GO:0044267,GO:…	5.2.1.8	ko:K10598	ko04120,map04120	-	-	-	ko00000,ko00001,ko01000,ko03041,ko03110,ko04121	-	-	-	Pro_isomerase,Rtf2,U-box
APM_008052	2.77651	0.00223494	0.0672046	TRINITY_DN16666_c0_g4_i2	J	tRNA synthetases class I (C) catalytic domain	CDC60	GO:0002181,GO:0003674,GO:0003824,GO:0004812,GO:0004823,GO:0004832,GO:0005575,GO:0005622,GO:0005623,GO:0005737,GO:0006082,GO:0006139,GO:0006399,GO:0006412,GO:0006418,GO:0006429,GO:0006438,GO:0006518,GO:0006520,GO:0006725,GO:0006807,GO:0008150,GO:0008152,GO:0009058,GO:0009059,GO:0009966,GO:0009987,GO:0010467,GO:0010646,GO:0016070,GO:0016874,GO:0016875,GO:0019538,GO:0019752,GO:0023051,GO:0032006,GO:…	6.1.1.4	ko:K01869	ko00970,map00970	M00359,M00360	R03657	RC00055,RC00523	ko00000,ko00001,ko00002,ko01000,ko01007,ko03016,ko03029	-	-	-	Anticodon_1,tRNA-synt_1
APM_008054	2.22308	0.00384361	0.0861843	TRINITY_DN10317_c0_g2_i1	GOU	Gdp-mannose transporter	VRG4	GO:0000139,GO:0003674,GO:0005215,GO:0005338,GO:0005458,GO:0005575,GO:0005622,GO:0005623,GO:0005737,GO:0005739,GO:0005783,GO:0005794,GO:0006464,GO:0006486,GO:0006487,GO:0006807,GO:0006810,GO:0008150,GO:0008152,GO:0009058,GO:0009059,GO:0009100,GO:0009101,GO:0009987,GO:0012505,GO:0015780,GO:0015931,GO:0015932,GO:0016020,GO:0016021,GO:0019538,GO:0022857,GO:0030447,GO:0030448,GO:0031090,GO:0031224,GO:…	-	ko:K15356	-	-	-	-	ko00000,ko02000	2.A.7.13	-	-	EamA,UAA
APM_008055	4.13524	0.00071515	0.042215	TRINITY_DN27889_c0_g1_i1	S	Belongs to the membrane-bound acyltransferase family	ale1	GO:0003674,GO:0003824,GO:0003841,GO:0005575,GO:0005622,GO:0005623,GO:0005737,GO:0005783,GO:0005789,GO:0006629,GO:0006644,GO:0006646,GO:0006650,GO:0006793,GO:0006796,GO:0008150,GO:0008152,GO:0008374,GO:0008610,GO:0008654,GO:0009058,GO:0009987,GO:0012505,GO:0016020,GO:0016021,GO:0016411,GO:0016740,GO:0016746,GO:0016747,GO:0019637,GO:0031224,GO:0031984,GO:0042171,GO:0042175,GO:0043226,GO:0043227,GO:…	2.3.1.23,2.3.1.51	ko:K13519	ko00561,ko00564,ko00565,ko01100,ko01110,map00561,map00564,map00565,map01100,map01110	M00089	R01318,R02241,R03437,R04480,R09034,R09035,R09036,R09381	RC00004,RC00037,RC00039	ko00000,ko00001,ko00002,ko01000,ko01004	-	-	-	MBOAT
APM_008060	4.04411	0.00147181	0.0563451	TRINITY_DN41112_c0_g1_i1	OT	Cop9 signalosome complex subunit 5	RRI1	GO:0000003,GO:0000338,GO:0000749,GO:0000754,GO:0000909,GO:0003006,GO:0003674,GO:0003824,GO:0004175,GO:0004222,GO:0005575,GO:0005622,GO:0005623,GO:0005634,GO:0006464,GO:0006508,GO:0006807,GO:0007275,GO:0008150,GO:0008152,GO:0008180,GO:0008233,GO:0008234,GO:0008237,GO:0009889,GO:0009891,GO:0009893,GO:0009966,GO:0009987,GO:0010033,GO:0010646,GO:0010893,GO:0016787,GO:0019216,GO:0019218,GO:0019222,GO:…	-	ko:K09613	-	-	-	-	ko00000,ko01000,ko01002,ko04121	-	-	-	JAB
APM_008063	3.84569	0.00210039	0.0654452	TRINITY_DN11190_c0_g2_i1	J	60s ribosomal protein l32	RPL32	GO:0002181,GO:0003674,GO:0003735,GO:0005198,GO:0005575,GO:0005622,GO:0005623,GO:0005737,GO:0005829,GO:0005840,GO:0006412,GO:0006518,GO:0006807,GO:0008150,GO:0008152,GO:0009058,GO:0009059,GO:0009987,GO:0010467,GO:0015934,GO:0019538,GO:0022625,GO:0022626,GO:0032991,GO:0034641,GO:0034645,GO:0043043,GO:0043170,GO:0043226,GO:0043228,GO:0043229,GO:0043232,GO:0043603,GO:0043604,GO:0044237,GO:0044238,GO:…	-	ko:K02912	ko03010,map03010	M00177,M00179	-	-	br01610,ko00000,ko00001,ko00002,ko03011	-	-	-	Ribosomal_L32e
APM_008091	4.16575	0.000329034	0.0331906	TRINITY_DN16658_c0_g1_i2	P	Belongs to the cation transport ATPase (P-type) (TC 3.A.3) family. Type IV subfamily	DRS2	GO:0000028,GO:0000749,GO:0003674,GO:0003824,GO:0004012,GO:0005215,GO:0005319,GO:0005548,GO:0005575,GO:0005622,GO:0005623,GO:0005737,GO:0005783,GO:0005794,GO:0005802,GO:0005886,GO:0006810,GO:0006811,GO:0006820,GO:0006869,GO:0006886,GO:0006892,GO:0006897,GO:0006900,GO:0006996,GO:0008104,GO:0008150,GO:0009987,GO:0010033,GO:0010876,GO:0012505,GO:0015031,GO:0015711,GO:0015748,GO:0015833,GO:0015914,GO:…	3.6.3.1	ko:K14802	-	-	-	-	ko00000,ko01000,ko03009	3.A.3.8	-	-	Cation_ATPase,E1-E2_ATPase,Hydrolase,PhoLip_ATPase_C,PhoLip_ATPase_N
APM_008107	4.94648	0.000188755	0.0295398	TRINITY_DN16102_c0_g1_i1
APM_008127	6.82262	2.24e-05	0.0212295	TRINITY_DN14310_c0_g1_i1	-	-	-	-	-	-	-	-	-	-	-	-	-	-	-
APM_008128	8.51598	0.000362458	0.0337254	TRINITY_DN46774_c0_g1_i1
APM_008129	3.83131	0.00209592	0.0654334	TRINITY_DN14500_c0_g1_i1
APM_008139	3.53629	0.0039068	0.0869857	TRINITY_DN24928_c0_g1_i1	S	Heterokaryon incompatibility protein (HET)	-	-	-	-	-	-	-	-	-	-	-	-	HET
APM_008141	6.3562	5.36e-06	0.0193264	TRINITY_DN34192_c0_g1_i1
APM_008158	5.14881	0.000227359	0.0309962	TRINITY_DN13895_c0_g1_i1
APM_008159	6.29387	0.000373542	0.0341477	TRINITY_DN40815_c0_g1_i1
APM_008160	4.78461	0.000157917	0.0277801	TRINITY_DN22538_c0_g1_i1	-	-	-	-	-	-	-	-	-	-	-	-	-	-	-
APM_008161	7.54968	8.84e-06	0.0210122	TRINITY_DN14100_c0_g1_i2
APM_008168	6.58146	0.000414846	0.0350697	TRINITY_DN11673_c0_g1_i1
APM_008169	7.47608	4.71e-06	0.0193264	TRINITY_DN23117_c0_g1_i1
APM_008203	3.87641	0.00192738	0.0629965	TRINITY_DN10455_c0_g2_i1	S	Glycine-rich domain-containing protein-like	-	-	-	-	-	-	-	-	-	-	-	-	GRDP-like
APM_008206	4.1257	0.00264958	0.0728546	TRINITY_DN13661_c0_g1_i1	A	Branchpoint-bridging protein	BBP	GO:0000243,GO:0000375,GO:0000377,GO:0000398,GO:0003674,GO:0003676,GO:0003723,GO:0005488,GO:0005575,GO:0005622,GO:0005623,GO:0005634,GO:0005681,GO:0005684,GO:0005737,GO:0005829,GO:0006139,GO:0006396,GO:0006397,GO:0006725,GO:0006807,GO:0008150,GO:0008152,GO:0008380,GO:0009987,GO:0010467,GO:0016070,GO:0016071,GO:0032991,GO:0034641,GO:0036002,GO:0043170,GO:0043226,GO:0043227,GO:0043229,GO:0043231,GO:…	-	ko:K13095	-	-	-	-	ko00000,ko03041	-	-	-	KH_1,SF1-HH,zf-CCHC
APM_008216	5.19561	8.34e-05	0.0249708	TRINITY_DN12182_c0_g3_i1	TZ	Cytokinesis protein sepa	-	GO:0000003,GO:0000131,GO:0000132,GO:0000133,GO:0000142,GO:0000226,GO:0000278,GO:0000281,GO:0000282,GO:0000399,GO:0000746,GO:0000747,GO:0000755,GO:0000910,GO:0000912,GO:0000915,GO:0000920,GO:0001411,GO:0003674,GO:0003779,GO:0005488,GO:0005515,GO:0005522,GO:0005575,GO:0005622,GO:0005623,GO:0005628,GO:0005737,GO:0005826,GO:0005856,GO:0005884,GO:0005886,GO:0005933,GO:0005934,GO:0005935,GO:0005937,GO:…	-	ko:K05740,ko:K11238,ko:K17971	ko04011,ko04510,ko04810,ko04933,ko05131,map04011,map04510,map04810,map04933,map05131	-	-	-	ko00000,ko00001,ko03029,ko04812	-	-	-	Drf_FH3,Drf_GBD,FH2
APM_008221	3.81549	0.00434519	0.0908505	TRINITY_DN16120_c0_g5_i2	U	Involved in the initiation of assembly of the COPII coat required for the formation of transport vesicles from the endoplasmic reticulum (ER) and the selection of cargo molecules. Also involved in autophagy	SEC16	GO:0003674,GO:0005488,GO:0005515,GO:0005575,GO:0005622,GO:0005623,GO:0005737,GO:0005783,GO:0005789,GO:0005798,GO:0006810,GO:0006886,GO:0006888,GO:0006900,GO:0006901,GO:0006903,GO:0006914,GO:0006996,GO:0008104,GO:0008150,GO:0008152,GO:0009056,GO:0009987,GO:0012505,GO:0012506,GO:0012507,GO:0015031,GO:0015833,GO:0016020,GO:0016043,GO:0016050,GO:0016192,GO:0016236,GO:0022607,GO:0030117,GO:0030120,GO:…	-	ko:K20353	-	-	-	-	ko00000,ko04131	-	-	-	Sec16,Sec16_C,Sec16_N
APM_008230	5.18056	0.000735945	0.0426108	TRINITY_DN16029_c0_g3_i1	E	Choline dehydrogenase	-	-	1.1.99.1	ko:K00108	ko00260,ko01100,map00260,map01100	M00555	R01025	RC00087	ko00000,ko00001,ko00002,ko01000	-	-	-	GMC_oxred_C,GMC_oxred_N,NAD_binding_8
APM_008246	4.61842	0.00208208	0.0652019	TRINITY_DN8469_c0_g3_i1	U	ap-1 complex subunit gamma-1	APL4	GO:0003674,GO:0005488,GO:0005515,GO:0005575,GO:0005622,GO:0005623,GO:0005737,GO:0005768,GO:0005794,GO:0005798,GO:0006810,GO:0006886,GO:0006892,GO:0006896,GO:0007034,GO:0008104,GO:0008150,GO:0012505,GO:0012506,GO:0012510,GO:0015031,GO:0015833,GO:0016020,GO:0016192,GO:0016197,GO:0030117,GO:0030118,GO:0030119,GO:0030120,GO:0030121,GO:0030125,GO:0030130,GO:0030131,GO:0030133,GO:0030135,GO:0030136,GO:…	-	ko:K12391	ko04142,map04142	-	-	-	ko00000,ko00001,ko04131	-	-	-	Adaptin_N,Alpha_adaptinC2
APM_008253	3.12843	3.85e-05	0.0225416	TRINITY_DN22007_c0_g2_i1	S	Domain of unknown function (DUF5127)	-	-	-	-	-	-	-	-	-	-	-	-	DUF1793,DUF4964,DUF4965,DUF5127
APM_008265	5.08586	0.000262283	0.0321235	TRINITY_DN13066_c0_g5_i1	U	Belongs to the synaptobrevin family	SEC22	GO:0000149,GO:0003674,GO:0005484,GO:0005488,GO:0005515,GO:0005575,GO:0005622,GO:0005623,GO:0005737,GO:0005783,GO:0005789,GO:0005794,GO:0005798,GO:0006810,GO:0006886,GO:0006888,GO:0006890,GO:0006906,GO:0006996,GO:0008104,GO:0008150,GO:0009987,GO:0012505,GO:0012506,GO:0012507,GO:0015031,GO:0015833,GO:0016020,GO:0016021,GO:0016043,GO:0016050,GO:0016192,GO:0030133,GO:0030134,GO:0030135,GO:0030658,GO:…	-	ko:K08517	ko04130,ko04145,ko05134,map04130,map04145,map05134	-	-	-	ko00000,ko00001,ko04131	-	-	-	Longin,Synaptobrevin
APM_008276	4.81105	0.000645893	0.0412582	TRINITY_DN11900_c0_g1_i1	T	Calcineurin subunit b	CNB1	GO:0000749,GO:0000754,GO:0003674,GO:0005488,GO:0005509,GO:0005575,GO:0005622,GO:0005623,GO:0005737,GO:0005955,GO:0006139,GO:0006401,GO:0006402,GO:0006725,GO:0006807,GO:0006873,GO:0006950,GO:0008150,GO:0008152,GO:0008287,GO:0008597,GO:0009056,GO:0009057,GO:0009266,GO:0009405,GO:0009408,GO:0009628,GO:0009892,GO:0009966,GO:0009987,GO:0010033,GO:0010286,GO:0010468,GO:0010605,GO:0010629,GO:0010646,GO:…	-	ko:K06268	ko04010,ko04020,ko04022,ko04114,ko04218,ko04310,ko04360,ko04370,ko04380,ko04650,ko04658,ko04659,ko04660,ko04662,ko04720,ko04724,ko04921,ko04922,ko04924,ko05010,ko05014,ko05031,ko05152,ko05166,ko05167,map04010,map04020,map04022,map04114,map04218,map04310,map04360,map04370,map04380,map04650,map04658,map04659,map04660,map04662,map04720,map04724,map04921,map04922,map04924,map05010,map05014,map05031,m…	-	-	-	ko00000,ko00001,ko01009	-	-	-	EF-hand_1,EF-hand_5,EF-hand_6,EF-hand_7
APM_008286	3.48781	0.00452418	0.091874	TRINITY_DN35880_c0_g1_i1	-	-	-	-	-	-	-	-	-	-	-	-	-	-	-
APM_008292	5.00135	0.00133379	0.0544479	TRINITY_DN16961_c0_g3_i1	K	fungal specific transcription factor	-	-	-	-	-	-	-	-	-	-	-	-	Fungal_trans,Zn_clus
APM_008309	3.50799	0.00381524	0.0860047	TRINITY_DN14785_c0_g1_i2	E	like DNA-binding family protein	-	GO:0000228,GO:0003674,GO:0003700,GO:0005575,GO:0005622,GO:0005623,GO:0005634,GO:0005694,GO:0006355,GO:0006357,GO:0008150,GO:0009889,GO:0009891,GO:0009893,GO:0010468,GO:0010556,GO:0010557,GO:0010604,GO:0010628,GO:0019219,GO:0019222,GO:0031323,GO:0031325,GO:0031326,GO:0031328,GO:0031974,GO:0031981,GO:0043226,GO:0043227,GO:0043228,GO:0043229,GO:0043231,GO:0043232,GO:0043233,GO:0044422,GO:0044424,GO:…	-	-	-	-	-	-	-	-	-	-	NDT80_PhoG
APM_008318	2.61598	0.0053108	0.0980409	TRINITY_DN15513_c0_g1_i4	T	Ca2+ insensitive EF hand	CMD1	GO:0000003,GO:0000131,GO:0000226,GO:0000741,GO:0000742,GO:0000746,GO:0000747,GO:0001411,GO:0003674,GO:0005488,GO:0005509,GO:0005515,GO:0005575,GO:0005622,GO:0005623,GO:0005737,GO:0005815,GO:0005816,GO:0005823,GO:0005856,GO:0005933,GO:0005934,GO:0005935,GO:0005937,GO:0006606,GO:0006607,GO:0006629,GO:0006644,GO:0006650,GO:0006661,GO:0006793,GO:0006796,GO:0006810,GO:0006886,GO:0006897,GO:0006898,GO:…	-	ko:K02183	ko04014,ko04015,ko04016,ko04020,ko04022,ko04024,ko04070,ko04114,ko04218,ko04261,ko04270,ko04371,ko04626,ko04713,ko04720,ko04722,ko04728,ko04740,ko04744,ko04745,ko04750,ko04910,ko04912,ko04915,ko04916,ko04921,ko04922,ko04924,ko04925,ko04970,ko04971,ko05010,ko05031,ko05034,ko05133,ko05152,ko05167,ko05200,ko05214,ko05418,map04014,map04015,map04016,map04020,map04022,map04024,map04070,map04114,map0421…	-	-	-	ko00000,ko00001,ko01009,ko03036,ko04131,ko04147	-	-	-	EF-hand_1,EF-hand_5,EF-hand_8
APM_008331	3.27976	0.00487955	0.0940757	TRINITY_DN17084_c0_g1_i2	BDLT	Belongs to the PI3 PI4-kinase family	TRA1	GO:0000003,GO:0000122,GO:0000123,GO:0000124,GO:0000228,GO:0000785,GO:0000790,GO:0003674,GO:0003824,GO:0005575,GO:0005622,GO:0005623,GO:0005634,GO:0005654,GO:0005694,GO:0006139,GO:0006259,GO:0006281,GO:0006325,GO:0006338,GO:0006355,GO:0006357,GO:0006464,GO:0006473,GO:0006475,GO:0006725,GO:0006793,GO:0006796,GO:0006807,GO:0006950,GO:0006974,GO:0006996,GO:0007049,GO:0008150,GO:0008152,GO:0009889,GO:…	-	ko:K08874	ko05166,map05166	-	-	-	ko00000,ko00001,ko01001,ko03021,ko03036	-	-	-	FAT,FATC,PI3_PI4_kinase
APM_008347	3.50571	0.0031895	0.0787641	TRINITY_DN47751_c0_g1_i1	O	Belongs to the AAA ATPase family	RPT3	GO:0000228,GO:0000502,GO:0000785,GO:0000790,GO:0003674,GO:0003824,GO:0005488,GO:0005515,GO:0005575,GO:0005622,GO:0005623,GO:0005634,GO:0005694,GO:0005737,GO:0005829,GO:0005838,GO:0006325,GO:0006355,GO:0006357,GO:0006508,GO:0006511,GO:0006807,GO:0006950,GO:0006996,GO:0007088,GO:0007346,GO:0008134,GO:0008150,GO:0008152,GO:0008540,GO:0009056,GO:0009057,GO:0009889,GO:0009891,GO:0009893,GO:0009894,GO:…	-	ko:K03063	ko03050,ko05169,map03050,map05169	M00341	-	-	ko00000,ko00001,ko00002,ko03051	-	-	-	AAA
APM_008352	4.36019	0.000835801	0.0447899	TRINITY_DN18939_c0_g1_i1	-	-	-	-	-	-	-	-	-	-	-	-	-	-	-
APM_008364	5.72248	0.000209087	0.0305931	TRINITY_DN17076_c0_g2_i3	O	Belongs to the peptidase M28 family	-	GO:0000322,GO:0000323,GO:0000324,GO:0000329,GO:0003674,GO:0003824,GO:0005575,GO:0005622,GO:0005623,GO:0005737,GO:0005773,GO:0005774,GO:0006508,GO:0006807,GO:0008150,GO:0008152,GO:0008233,GO:0008237,GO:0009056,GO:0009057,GO:0009987,GO:0016020,GO:0016021,GO:0016787,GO:0019538,GO:0030163,GO:0031090,GO:0031224,GO:0043170,GO:0043226,GO:0043227,GO:0043229,GO:0043231,GO:0044237,GO:0044238,GO:0044248,GO:…	-	ko:K13095	-	-	-	-	ko00000,ko03041	-	-	-	Peptidase_M28
APM_008371	3.39607	0.00456715	0.091874	TRINITY_DN49754_c0_g1_i1	S	XLF-Cernunnos, XRcc4-like factor, NHEJ component	-	-	-	-	-	-	-	-	-	-	-	-	XLF
APM_008386	3.59768	0.0039438	0.0872731	TRINITY_DN17649_c0_g1_i1	O	CDK-activating kinase assembly factor MAT1	TFB3	GO:0000079,GO:0000109,GO:0000112,GO:0000428,GO:0001932,GO:0001934,GO:0003674,GO:0003824,GO:0004842,GO:0005488,GO:0005575,GO:0005622,GO:0005623,GO:0005634,GO:0005654,GO:0005667,GO:0005675,GO:0006139,GO:0006259,GO:0006281,GO:0006289,GO:0006351,GO:0006352,GO:0006355,GO:0006357,GO:0006366,GO:0006367,GO:0006464,GO:0006468,GO:0006725,GO:0006793,GO:0006796,GO:0006807,GO:0006950,GO:0006974,GO:0008047,GO:…	-	ko:K10842	ko03022,ko03420,map03022,map03420	M00290	-	-	ko00000,ko00001,ko00002,ko03021,ko03400	-	-	-	MAT1,zf-C3HC4_5
APM_008416	3.81479	0.00272052	0.0739155	TRINITY_DN13988_c0_g3_i1	V	pyrazinamidase nicotinamidase	PNC1	GO:0000183,GO:0001302,GO:0003674,GO:0003824,GO:0005575,GO:0005622,GO:0005623,GO:0005634,GO:0005737,GO:0005777,GO:0006139,GO:0006325,GO:0006342,GO:0006348,GO:0006355,GO:0006725,GO:0006732,GO:0006733,GO:0006753,GO:0006766,GO:0006767,GO:0006769,GO:0006793,GO:0006796,GO:0006807,GO:0006996,GO:0007568,GO:0007569,GO:0008150,GO:0008152,GO:0008936,GO:0009058,GO:0009108,GO:0009117,GO:0009165,GO:0009820,GO:…	3.5.1.19	ko:K01440	ko00760,ko01100,ko04213,map00760,map01100,map04213	-	R01268	RC00100	ko00000,ko00001,ko01000	-	-	-	Isochorismatase
APM_008417	3.75665	0.00246312	0.0708655	TRINITY_DN16632_c0_g8_i1	I	A reductase	HMG1	GO:0000502,GO:0003674,GO:0003824,GO:0004420,GO:0005575,GO:0005622,GO:0005623,GO:0005634,GO:0005635,GO:0005737,GO:0005777,GO:0005778,GO:0005783,GO:0005789,GO:0006066,GO:0006084,GO:0006139,GO:0006163,GO:0006629,GO:0006637,GO:0006644,GO:0006694,GO:0006696,GO:0006720,GO:0006721,GO:0006725,GO:0006732,GO:0006753,GO:0006790,GO:0006793,GO:0006796,GO:0006807,GO:0008150,GO:0008152,GO:0008202,GO:0008204,GO:…	1.1.1.34	ko:K00021	ko00900,ko01100,ko01110,ko01130,ko04152,ko04976,map00900,map01100,map01110,map01130,map04152,map04976	M00095	R02082	RC00004,RC00644	ko00000,ko00001,ko00002,ko01000	-	-	iMM904.YML075C,iND750.YML075C	HMG-CoA_red,HPIH,Sterol-sensing
APM_008445	3.96916	0.00233545	0.0692784	TRINITY_DN8216_c0_g1_i1	C	d-lactate dehydrogenase	DLD1	GO:0003674,GO:0003824,GO:0004457,GO:0004458,GO:0005575,GO:0005622,GO:0005623,GO:0005737,GO:0005739,GO:0005740,GO:0005743,GO:0005759,GO:0006082,GO:0006089,GO:0008150,GO:0008152,GO:0009056,GO:0009987,GO:0016020,GO:0016054,GO:0016491,GO:0016614,GO:0016898,GO:0019752,GO:0019866,GO:0031090,GO:0031966,GO:0031967,GO:0031974,GO:0031975,GO:0032787,GO:0043226,GO:0043227,GO:0043229,GO:0043231,GO:0043233,GO:…	1.1.2.4	ko:K00102	ko00620,map00620	-	R00197	RC00044	ko00000,ko00001,ko01000	-	-	iMM904.YDL174C,iND750.YDL174C	FAD-oxidase_C,FAD_binding_4
APM_008447	6.50092	3.41e-05	0.0225416	TRINITY_DN17190_c0_g2_i1	O	Transglutaminase-like superfamily protein	png1	GO:0000224,GO:0003674,GO:0003824,GO:0005575,GO:0005622,GO:0005623,GO:0005634,GO:0005737,GO:0005829,GO:0006464,GO:0006508,GO:0006515,GO:0006516,GO:0006517,GO:0006807,GO:0008150,GO:0008152,GO:0009056,GO:0009057,GO:0009100,GO:0009987,GO:0016787,GO:0016810,GO:0016811,GO:0019538,GO:0030163,GO:0036211,GO:0043170,GO:0043226,GO:0043227,GO:0043229,GO:0043231,GO:0043412,GO:0044237,GO:0044238,GO:0044248,GO:…	3.5.1.52	ko:K01456	ko04141,map04141	-	-	-	ko00000,ko00001,ko01000	-	-	-	Rad4,Transglut_core
APM_008462	5.2121	0.000244063	0.0315204	TRINITY_DN4463_c0_g1_i1	-	-	-	-	-	-	-	-	-	-	-	-	-	-	-
APM_008465	4.21319	0.00108005	0.0498385	TRINITY_DN16754_c0_g3_i5	S	f-box protein	-	GO:0003674,GO:0003824,GO:0005575,GO:0005622,GO:0005623,GO:0005737,GO:0005783,GO:0006629,GO:0006644,GO:0006650,GO:0006656,GO:0006793,GO:0006796,GO:0006807,GO:0008150,GO:0008152,GO:0008610,GO:0008654,GO:0009058,GO:0009987,GO:0012505,GO:0016020,GO:0016021,GO:0016740,GO:0016746,GO:0016747,GO:0019637,GO:0031224,GO:0043226,GO:0043227,GO:0043229,GO:0043231,GO:0044237,GO:0044238,GO:0044249,GO:0044255,GO:…	-	-	-	-	-	-	-	-	-	-	DUF2838
APM_008477	4.58287	0.000573645	0.0400452	TRINITY_DN16605_c1_g3_i2	S	Protein of unknown function (DUF3684)	-	-	-	-	-	-	-	-	-	-	-	-	DUF3684,HATPase_c_3
APM_008486	3.90402	0.00213223	0.0658174	TRINITY_DN4583_c0_g1_i1	AB	pre-mRNA-processing protein	PRP45	GO:0000350,GO:0000375,GO:0000377,GO:0000393,GO:0000398,GO:0000974,GO:0003674,GO:0003712,GO:0005575,GO:0005622,GO:0005623,GO:0005634,GO:0005681,GO:0005684,GO:0006139,GO:0006355,GO:0006357,GO:0006396,GO:0006397,GO:0006725,GO:0006807,GO:0008150,GO:0008152,GO:0008380,GO:0009889,GO:0009987,GO:0010467,GO:0010468,GO:0010556,GO:0016043,GO:0016070,GO:0016071,GO:0019219,GO:0019222,GO:0022607,GO:0022613,GO:…	-	ko:K06063	ko03040,ko04330,ko05169,ko05203,map03040,map04330,map05169,map05203	M00355	-	-	ko00000,ko00001,ko00002,ko03041	-	-	-	SKIP_SNW
APM_008488	2.34458	0.00140451	0.0553844	TRINITY_DN17598_c0_g1_i1	S	Alkaline phosphatase family protein	-	-	3.1.3.1	ko:K01113	ko00790,ko01100,ko02020,map00790,map01100,map02020	M00126	R04620	RC00017	ko00000,ko00001,ko00002,ko01000	-	-	-	PhoD
APM_008492	5.39373	0.000351449	0.0337176	TRINITY_DN13144_c0_g1_i1	T	Serine threonine-protein phosphatase 2b catalytic subunit	CNA1	GO:0000082,GO:0000278,GO:0000749,GO:0000754,GO:0003674,GO:0003824,GO:0004721,GO:0004722,GO:0004723,GO:0005575,GO:0005622,GO:0005623,GO:0005737,GO:0005826,GO:0005856,GO:0005938,GO:0005955,GO:0006464,GO:0006470,GO:0006793,GO:0006796,GO:0006807,GO:0006873,GO:0007049,GO:0007154,GO:0007165,GO:0008150,GO:0008152,GO:0008287,GO:0009966,GO:0009987,GO:0010033,GO:0010035,GO:0010038,GO:0010522,GO:0010523,GO:…	3.1.3.16	ko:K04348	ko04010,ko04020,ko04022,ko04114,ko04218,ko04310,ko04360,ko04370,ko04380,ko04650,ko04658,ko04659,ko04660,ko04662,ko04720,ko04724,ko04728,ko04921,ko04922,ko04924,ko05010,ko05014,ko05031,ko05152,ko05166,ko05167,map04010,map04020,map04022,map04114,map04218,map04310,map04360,map04370,map04380,map04650,map04658,map04659,map04660,map04662,map04720,map04724,map04728,map04921,map04922,map04924,map05010,ma…	-	-	-	ko00000,ko00001,ko01000,ko01009	-	-	-	Metallophos
APM_008493	4.34018	0.00297177	0.0762443	TRINITY_DN5893_c0_g1_i1	S	Putative cyclase	-	-	-	-	-	-	-	-	-	-	-	-	Cyclase
APM_008496	5.91414	0.000366694	0.0338882	TRINITY_DN9427_c0_g1_i1	DUZ	Belongs to the TRAFAC class TrmE-Era-EngA-EngB-Septin- like GTPase superfamily. Septin GTPase family	spn4	GO:0000144,GO:0000166,GO:0000278,GO:0000281,GO:0000399,GO:0000910,GO:0000921,GO:0001882,GO:0001883,GO:0001932,GO:0001934,GO:0003674,GO:0003824,GO:0003924,GO:0005198,GO:0005488,GO:0005515,GO:0005525,GO:0005543,GO:0005575,GO:0005618,GO:0005621,GO:0005622,GO:0005623,GO:0005628,GO:0005737,GO:0005826,GO:0005856,GO:0005933,GO:0005935,GO:0005937,GO:0005938,GO:0005940,GO:0006996,GO:0007010,GO:0007049,GO:…	-	ko:K16948	-	-	-	-	ko00000,ko04812	-	-	-	Septin
APM_008499	3.77553	0.000615206	0.0405009	TRINITY_DN17413_c0_g2_i3	U	tgf beta receptor associated protein	-	GO:0000011,GO:0003674,GO:0005575,GO:0005622,GO:0005623,GO:0005737,GO:0005768,GO:0006605,GO:0006623,GO:0006810,GO:0006873,GO:0006885,GO:0006886,GO:0006996,GO:0007033,GO:0007034,GO:0007035,GO:0008104,GO:0008150,GO:0009987,GO:0012505,GO:0015031,GO:0015833,GO:0016043,GO:0016192,GO:0019725,GO:0030003,GO:0030004,GO:0030234,GO:0030641,GO:0030695,GO:0031410,GO:0031982,GO:0032991,GO:0033036,GO:0033263,GO:…	-	ko:K20177	ko04138,map04138	-	-	-	ko00000,ko00001,ko04131	-	-	-	CNH,Vps39_1,Vps39_2
APM_008531	3.00064	0.00340902	0.0812036	TRINITY_DN15598_c0_g2_i1	S	xpg domain-containing protein	-	GO:0000932,GO:0003674,GO:0003824,GO:0004518,GO:0004519,GO:0004520,GO:0004536,GO:0005575,GO:0005622,GO:0005623,GO:0005634,GO:0005737,GO:0005844,GO:0006139,GO:0006259,GO:0006725,GO:0006807,GO:0006950,GO:0006974,GO:0008150,GO:0008152,GO:0009987,GO:0010494,GO:0016787,GO:0016788,GO:0031974,GO:0031981,GO:0032991,GO:0033554,GO:0034399,GO:0034641,GO:0035770,GO:0036464,GO:0043170,GO:0043226,GO:0043227,GO:…	-	-	-	-	-	-	-	-	-	-	MKT1_C,MKT1_N,XPG_I,XPG_N
APM_008532	3.68795	0.00527825	0.0976892	TRINITY_DN9694_c0_g1_i1	-	-	-	-	-	-	-	-	-	-	-	-	-	-	DNMT1-RFD
APM_008549	5.9212	8.9e-05	0.0250617	TRINITY_DN12579_c0_g2_i1	E	Solute carrier family 12 member	-	GO:0000322,GO:0000323,GO:0000324,GO:0000329,GO:0003333,GO:0003674,GO:0005215,GO:0005342,GO:0005575,GO:0005622,GO:0005623,GO:0005737,GO:0005773,GO:0005774,GO:0005886,GO:0006810,GO:0006811,GO:0006812,GO:0006813,GO:0006820,GO:0006821,GO:0006855,GO:0006865,GO:0007034,GO:0008150,GO:0008324,GO:0008509,GO:0008514,GO:0009987,GO:0015075,GO:0015077,GO:0015079,GO:0015103,GO:0015108,GO:0015171,GO:0015174,GO:…	-	ko:K14429	-	-	-	-	ko00000,ko02000	2.A.30	-	-	AA_permease,SLC12
APM_008569	4.88152	0.000351582	0.0337176	TRINITY_DN13829_c0_g1_i1	S	Membrane-associating domain	-	-	-	-	-	-	-	-	-	-	-	-	MARVEL
APM_008587	4.34152	0.00193561	0.0630648	TRINITY_DN17087_c0_g2_i5	S	Protein of unknown function (DUF1295)	-	-	-	-	-	-	-	-	-	-	-	-	DUF1295
APM_008588	5.11755	0.00027284	0.0325691	TRINITY_DN17436_c0_g2_i5	S	Domain of unknown function (DUF1996)	-	-	-	-	-	-	-	-	-	-	-	-	DUF1996
APM_008589	3.87828	0.0010925	0.049966	TRINITY_DN17435_c0_g1_i5	Q	Bile acid	-	-	-	-	-	-	-	-	-	-	-	-	ABC_membrane,ABC_tran
APM_008590	5.37949	0.000491741	0.0371216	TRINITY_DN11253_c0_g3_i1	BL	Chromatin assembly factor 1 subunit	CAC2	GO:0000228,GO:0000278,GO:0000775,GO:0003674,GO:0005488,GO:0005515,GO:0005575,GO:0005622,GO:0005623,GO:0005634,GO:0005657,GO:0005694,GO:0005737,GO:0005829,GO:0006139,GO:0006259,GO:0006260,GO:0006261,GO:0006323,GO:0006325,GO:0006333,GO:0006334,GO:0006335,GO:0006338,GO:0006725,GO:0006807,GO:0006996,GO:0007049,GO:0008150,GO:0008152,GO:0009058,GO:0009059,GO:0009987,GO:0016043,GO:0022402,GO:0022607,GO:…	-	ko:K10751	-	-	-	-	ko00000,ko03036	-	-	-	WD40
APM_008604	4.16306	0.000418728	0.0351262	TRINITY_DN12334_c0_g1_i1	P	Copper-transporting ATPase	CCC2	GO:0000041,GO:0000139,GO:0003674,GO:0003824,GO:0004008,GO:0005215,GO:0005375,GO:0005488,GO:0005507,GO:0005575,GO:0005622,GO:0005623,GO:0005737,GO:0005794,GO:0005798,GO:0006810,GO:0006811,GO:0006812,GO:0006825,GO:0006873,GO:0006875,GO:0006878,GO:0006879,GO:0008150,GO:0008324,GO:0009987,GO:0012505,GO:0012506,GO:0012510,GO:0015075,GO:0015318,GO:0015399,GO:0015405,GO:0015662,GO:0016020,GO:0016021,GO:…	3.6.3.54	ko:K17686	ko01524,ko04016,map01524,map04016	-	R00086	RC00002	ko00000,ko00001,ko01000	3.A.3.5	-	-	E1-E2_ATPase,HMA,Hydrolase
APM_008610	4.38911	0.000787664	0.0437787	TRINITY_DN12521_c0_g1_i1	I	phospholipase	-	-	3.1.1.47	ko:K01062	ko00565,ko01100,ko01110,ko01130,map00565,map01100,map01110,map01130	-	R04452	RC00037,RC00094	ko00000,ko00001,ko01000	-	-	-	PAF-AH_p_II
APM_008611	3.72062	0.00262531	0.0726865	TRINITY_DN11357_c0_g1_i1
APM_008632	3.45322	0.00413676	0.0895088	TRINITY_DN41212_c0_g1_i1	E	Catalyzes the cleavage of L-kynurenine (L-Kyn) and L-3- hydroxykynurenine (L-3OHKyn) into anthranilic acid (AA) and 3- hydroxyanthranilic acid (3-OHAA), respectively	BNA5	GO:0003674,GO:0003824,GO:0005575,GO:0005622,GO:0005623,GO:0005634,GO:0005737,GO:0006082,GO:0006139,GO:0006520,GO:0006568,GO:0006569,GO:0006576,GO:0006586,GO:0006725,GO:0006732,GO:0006733,GO:0006753,GO:0006766,GO:0006767,GO:0006793,GO:0006796,GO:0006807,GO:0008150,GO:0008152,GO:0009056,GO:0009058,GO:0009063,GO:0009072,GO:0009074,GO:0009108,GO:0009117,GO:0009165,GO:0009308,GO:0009310,GO:0009435,GO:…	3.7.1.3	ko:K01556	ko00380,ko01100,map00380,map01100	M00038	R00987,R02668,R03936	RC00284,RC00415	ko00000,ko00001,ko00002,ko01000	-	-	-	Aminotran_5
APM_008641	4.30321	0.00206719	0.0649426	TRINITY_DN11540_c0_g3_i1	-	-	-	-	-	-	-	-	-	-	-	-	-	-	Polyketide_cyc2
APM_008650	6.76205	2.19e-05	0.0212295	TRINITY_DN16506_c0_g1_i3	O	Von willebrand	-	-	-	-	-	-	-	-	-	-	-	-	PH_10,VWA
APM_008689	4.84934	0.0015833	0.0579511	TRINITY_DN17224_c0_g2_i1	S	Clock controlled protein	OPI1	GO:0000122,GO:0003674,GO:0003712,GO:0003714,GO:0005488,GO:0005543,GO:0005575,GO:0005622,GO:0005623,GO:0005634,GO:0005635,GO:0005654,GO:0005737,GO:0005783,GO:0006355,GO:0006357,GO:0006629,GO:0006644,GO:0006793,GO:0006796,GO:0006950,GO:0006986,GO:0007154,GO:0007165,GO:0008150,GO:0008152,GO:0008289,GO:0008610,GO:0008654,GO:0009058,GO:0009889,GO:0009890,GO:0009891,GO:0009892,GO:0009893,GO:0009987,GO:…	-	ko:K21642	-	-	-	-	ko00000,ko03000	-	-	-	Opi1
APM_008709	4.01024	0.00152913	0.0571968	TRINITY_DN14673_c0_g1_i2	BK	SIR2 family	-	-	-	-	-	-	-	-	-	-	-	-	SIR2
APM_008710	4.21437	0.00161983	0.0584987	TRINITY_DN14673_c0_g1_i3	Q	Dienelactone hydrolase family	-	-	-	-	-	-	-	-	-	-	-	-	DLH
APM_008738	2.7546	0.00290425	0.0753381	TRINITY_DN47019_c0_g1_i1	S	NB-ARC domain	-	-	-	-	-	-	-	-	-	-	-	-	AAA_22,HeLo,NB-ARC,PNP_UDP_1,TPR_10,TPR_12,TPR_4,TPR_8
APM_008739	4.49529	0.00100403	0.0484794	TRINITY_DN14642_c0_g1_i1	Z	Region found in RelA / SpoT proteins	-	-	-	-	-	-	-	-	-	-	-	-	AAA_22,NB-ARC,RelA_SpoT,TPR_10,TPR_12,TPR_4
APM_008741	4.29533	0.00104588	0.049164	TRINITY_DN10584_c0_g1_i1
APM_008761	4.49093	0.00211189	0.0655948	TRINITY_DN11800_c0_g4_i1	G	Belongs to the glycosyl hydrolase 31 family	-	-	3.2.1.20	ko:K01187	ko00052,ko00500,ko01100,map00052,map00500,map01100	-	R00028,R00801,R00802,R06087,R06088	RC00028,RC00049,RC00077	ko00000,ko00001,ko01000	-	GH31	-	Gal_mutarotas_2,Glyco_hydro_31,NtCtMGAM_N
APM_008781	6.32619	7.85e-05	0.0247651	TRINITY_DN15737_c0_g2_i1
APM_008782	6.26369	0.000460388	0.0360445	TRINITY_DN17948_c0_g1_i1
APM_008783	6.86519	2.4e-05	0.0212295	TRINITY_DN16203_c0_g3_i1
APM_008796	3.88988	0.0019263	0.0629883	TRINITY_DN16584_c0_g3_i1	A	Belongs to the RNase T2 family	RBT7	GO:0005575,GO:0005622,GO:0005623,GO:0005737,GO:0005773,GO:0005775,GO:0031974,GO:0043226,GO:0043227,GO:0043229,GO:0043231,GO:0043233,GO:0044422,GO:0044424,GO:0044437,GO:0044444,GO:0044446,GO:0044464,GO:0070013	3.1.27.1	ko:K01166	-	-	-	-	ko00000,ko01000,ko03016	-	-	-	Ribonuclease_T2
APM_008801	3.55862	0.00511252	0.0962495	TRINITY_DN8531_c0_g1_i1	G	Fructosamine kinase	-	-	2.7.1.172	ko:K15523	-	-	-	-	ko00000,ko01000	-	-	-	Fructosamin_kin
APM_008802	4.51209	0.0014542	0.0561828	TRINITY_DN22846_c0_g1_i1	S	PGAP1-like protein	-	-	-	-	-	-	-	-	-	-	-	-	DUF676,NACHT,WD40
APM_008814	3.38041	0.00470271	0.0922803	TRINITY_DN27912_c0_g1_i1
APM_008826	4.64159	0.00116741	0.0514156	TRINITY_DN29135_c0_g1_i1	GM	Galactosyl transferase GMA12 MNN10 family protein	MNN10	GO:0000009,GO:0000030,GO:0000032,GO:0000136,GO:0000137,GO:0000139,GO:0000278,GO:0000281,GO:0000910,GO:0000917,GO:0003674,GO:0003824,GO:0005575,GO:0005622,GO:0005623,GO:0005737,GO:0005783,GO:0005794,GO:0005795,GO:0006056,GO:0006057,GO:0006464,GO:0006486,GO:0006487,GO:0006807,GO:0007049,GO:0008150,GO:0008152,GO:0008378,GO:0009058,GO:0009059,GO:0009100,GO:0009101,GO:0009272,GO:0009987,GO:0012505,GO:…	-	ko:K05531	ko00513,ko01100,map00513,map01100	M00074	-	-	ko00000,ko00001,ko00002,ko01000	-	GT34	-	Glyco_transf_34
APM_008827	5.03231	0.000754674	0.0429918	TRINITY_DN15230_c0_g1_i1	S	involucrin repeat protein	-	-	-	-	-	-	-	-	-	-	-	-	-
APM_008836	3.91624	0.00194187	0.0630648	TRINITY_DN11446_c1_g1_i1	U	exocyst complex component	SEC10	GO:0000145,GO:0000920,GO:0005575,GO:0005622,GO:0005623,GO:0005737,GO:0005933,GO:0005935,GO:0005937,GO:0005938,GO:0006810,GO:0006886,GO:0006887,GO:0006892,GO:0006893,GO:0006903,GO:0008104,GO:0008150,GO:0009987,GO:0015031,GO:0015833,GO:0016043,GO:0016192,GO:0030427,GO:0032153,GO:0032940,GO:0032991,GO:0033036,GO:0034613,GO:0042886,GO:0042995,GO:0043332,GO:0044424,GO:0044444,GO:0044448,GO:0044463,GO:…	-	ko:K19984	-	-	-	-	ko00000,ko04131	-	-	-	Sec10
APM_008839	3.88705	0.00189142	0.0623031	TRINITY_DN30717_c0_g1_i1	A	Specifically methylates the N1 position of guanosine-37 in various cytoplasmic and mitochondrial tRNAs. Methylation is not dependent on the nature of the nucleoside 5' of the target nucleoside. This is the first step in the biosynthesis of wybutosine (yW), a modified base adjacent to the anticodon of tRNAs and required for accurate decoding	TRM5	GO:0000959,GO:0000963,GO:0001510,GO:0002939,GO:0003674,GO:0003824,GO:0005575,GO:0005622,GO:0005623,GO:0005634,GO:0005737,GO:0005739,GO:0005759,GO:0006139,GO:0006396,GO:0006399,GO:0006400,GO:0006725,GO:0006807,GO:0008033,GO:0008150,GO:0008152,GO:0008168,GO:0008173,GO:0008175,GO:0008757,GO:0009019,GO:0009451,GO:0009987,GO:0010467,GO:0016070,GO:0016423,GO:0016740,GO:0016741,GO:0030488,GO:0031974,GO:…	2.1.1.228	ko:K15429	-	-	R00597	RC00003,RC00334	ko00000,ko01000,ko03016	-	-	-	Met_10
APM_008854	2.18479	0.0038237	0.0860265	TRINITY_DN16250_c1_g1_i1	P	This magnesium-dependent enzyme catalyzes the hydrolysis of ATP coupled with the transport of calcium	-	-	3.6.3.8	ko:K05853	ko04020,ko04022,ko04972,ko05010,map04020,map04022,map04972,map05010	-	-	-	ko00000,ko00001,ko01000	3.A.3.2	-	-	Cation_ATPase,Cation_ATPase_C,Cation_ATPase_N,E1-E2_ATPase,Hydrolase,Hydrolase_3
APM_008857	6.63168	0.000162155	0.0281539	TRINITY_DN13691_c0_g3_i2	O	Belongs to the 14-3-3 family	-	-	-	ko:K06630	ko04011,ko04110,ko04114,ko04151,ko04390,ko04391,ko04722,ko05169,ko05203,map04011,map04110,map04114,map04151,map04390,map04391,map04722,map05169,map05203	-	-	-	ko00000,ko00001,ko03400,ko04147	-	-	-	2003-03-14
APM_008862	3.6139	0.00313004	0.0779656	TRINITY_DN15824_c0_g1_i2	-	-	-	-	-	-	-	-	-	-	-	-	-	-	-
APM_008867	4.22786	0.00109145	0.049966	TRINITY_DN8182_c0_g2_i1	Q	Occurs in almost all aerobically respiring organisms and serves to protect cells from the toxic effects of hydrogen peroxide	CAT1	GO:0000302,GO:0001306,GO:0001315,GO:0003674,GO:0003824,GO:0004096,GO:0004601,GO:0005488,GO:0005575,GO:0005618,GO:0005622,GO:0005623,GO:0005737,GO:0005739,GO:0005759,GO:0005777,GO:0005782,GO:0006950,GO:0006979,GO:0007154,GO:0007568,GO:0007571,GO:0008150,GO:0008152,GO:0009056,GO:0009267,GO:0009277,GO:0009405,GO:0009605,GO:0009636,GO:0009987,GO:0009991,GO:0010035,GO:0016209,GO:0016491,GO:0016684,GO:…	1.11.1.6	ko:K03781	ko00380,ko00630,ko01110,ko01130,ko01200,ko04011,ko04016,ko04068,ko04146,ko04211,ko04212,ko04213,ko05014,map00380,map00630,map01110,map01130,map01200,map04011,map04016,map04068,map04146,map04211,map04212,map04213,map05014	M00532	R00009,R00602,R02670	RC00034,RC00767,RC02141,RC02755	ko00000,ko00001,ko00002,ko01000	-	-	-	Catalase,Catalase-rel
APM_008881	3.77559	0.00309824	0.0776428	TRINITY_DN17972_c0_g1_i1	S	Conserved fungal protein	-	-	-	-	-	-	-	-	-	-	-	-	DUF4451
APM_008883	3.24211	0.00330693	0.0800037	TRINITY_DN540_c0_g1_i1	CE	PHD-finger	-	-	-	-	-	-	-	-	-	-	-	-	PHD
APM_008887	5.60152	0.000569057	0.0398285	TRINITY_DN14182_c1_g1_i2	S	Mitotic checkpoint regulator, MAD2B-interacting	-	-	-	-	-	-	-	-	-	-	-	-	PRCC
APM_008898	5.77849	0.000189921	0.0295398	TRINITY_DN15717_c0_g2_i2
APM_008906	3.02165	0.00470081	0.0922668	TRINITY_DN16353_c0_g1_i1	G	4,6-dehydratase	GAL102	GO:0003674,GO:0003824,GO:0006139,GO:0006725,GO:0006807,GO:0008150,GO:0008152,GO:0008460,GO:0009225,GO:0009987,GO:0016829,GO:0016835,GO:0016836,GO:0034641,GO:0044237,GO:0044238,GO:0044281,GO:0046483,GO:0055086,GO:0071704,GO:1901135,GO:1901360	4.2.1.46	ko:K01710	ko00521,ko00523,ko00525,ko01055,ko01130,map00521,map00523,map00525,map01055,map01130	M00793	R06513	RC00402	ko00000,ko00001,ko00002,ko01000	-	-	-	GDP_Man_Dehyd
APM_008910	6.08406	5.44e-05	0.0241542	TRINITY_DN16052_c0_g5_i1	A	RNA binding protein	-	GO:0000288,GO:0000956,GO:0003674,GO:0003676,GO:0003723,GO:0003729,GO:0005488,GO:0006139,GO:0006401,GO:0006402,GO:0006725,GO:0006807,GO:0008150,GO:0008152,GO:0009056,GO:0009057,GO:0009892,GO:0009987,GO:0010468,GO:0010605,GO:0010629,GO:0016070,GO:0016071,GO:0019222,GO:0019439,GO:0034641,GO:0034655,GO:0043170,GO:0044237,GO:0044238,GO:0044248,GO:0044260,GO:0044265,GO:0044270,GO:0046483,GO:0046700,GO:…	-	ko:K17974	-	-	-	-	ko00000,ko03029	-	-	-	PUF,RRM_1
APM_008917	4.52998	0.000679171	0.041752	TRINITY_DN21552_c0_g1_i1	Q	Belongs to the iron ascorbate-dependent oxidoreductase family	-	-	-	-	-	-	-	-	-	-	-	-	2OG-FeII_Oxy,DIOX_N
APM_008918	5.25711	0.000191452	0.0297173	TRINITY_DN12055_c0_g1_i2	-	-	-	-	-	-	-	-	-	-	-	-	-	-	Abhydrolase_6,DUF676
APM_008922	5.08815	0.000390317	0.0345108	TRINITY_DN8576_c0_g1_i1	-	-	-	-	-	-	-	-	-	-	-	-	-	-	-
APM_008927	3.55162	0.00348437	0.0822514	TRINITY_DN36763_c0_g1_i1	U	Transporter	-	GO:0000322,GO:0000323,GO:0000324,GO:0000329,GO:0003333,GO:0003674,GO:0005215,GO:0005342,GO:0005575,GO:0005622,GO:0005623,GO:0005737,GO:0005773,GO:0005774,GO:0005783,GO:0006810,GO:0006811,GO:0006812,GO:0006820,GO:0006855,GO:0006865,GO:0006867,GO:0007034,GO:0008150,GO:0008509,GO:0008514,GO:0012505,GO:0015075,GO:0015171,GO:0015174,GO:0015179,GO:0015318,GO:0015711,GO:0015718,GO:0015802,GO:0015803,GO:…	-	-	-	-	-	-	-	-	-	-	MFS_1
APM_008931	4.29297	0.00105718	0.0494207	TRINITY_DN2495_c0_g1_i1	S	lysr family regulatory protein	-	-	-	-	-	-	-	-	-	-	-	-	Transferase
APM_008932	5.06669	0.00173754	0.0598794	TRINITY_DN6468_c0_g1_i1	Q	ferulic acid esterase	-	-	-	-	-	-	-	-	-	-	-	-	Esterase_phd
APM_008936	5.54168	0.000162502	0.0281539	TRINITY_DN17144_c0_g1_i1	D	wd repeat domain-containing protein mip1	KOG1	GO:0000322,GO:0000323,GO:0000324,GO:0000329,GO:0001101,GO:0001558,GO:0001932,GO:0001934,GO:0003674,GO:0005488,GO:0005515,GO:0005575,GO:0005622,GO:0005623,GO:0005737,GO:0005739,GO:0005773,GO:0005774,GO:0005886,GO:0006950,GO:0007154,GO:0007165,GO:0008150,GO:0008361,GO:0009267,GO:0009605,GO:0009719,GO:0009893,GO:0009894,GO:0009987,GO:0009991,GO:0010033,GO:0010243,GO:0010494,GO:0010506,GO:0010562,GO:…	-	ko:K07204	ko04136,ko04138,ko04140,ko04150,ko04151,ko04152,ko04211,ko04213,ko04714,ko04910,ko05206,map04136,map04138,map04140,map04150,map04151,map04152,map04211,map04213,map04714,map04910,map05206	-	-	-	ko00000,ko00001,ko04131	-	-	-	HEAT,Raptor_N,WD40
APM_008947	6.22563	0.000136092	0.0270259	TRINITY_DN16196_c0_g1_i2	T	nucleotide exchange factor	TUS1	GO:0000131,GO:0000920,GO:0003674,GO:0005085,GO:0005088,GO:0005089,GO:0005488,GO:0005515,GO:0005575,GO:0005622,GO:0005623,GO:0005737,GO:0005826,GO:0005856,GO:0005933,GO:0005935,GO:0005938,GO:0006109,GO:0007154,GO:0007165,GO:0008150,GO:0009889,GO:0009966,GO:0009987,GO:0010556,GO:0010590,GO:0010646,GO:0010675,GO:0010962,GO:0010981,GO:0015629,GO:0016043,GO:0017016,GO:0017048,GO:0019222,GO:0019899,GO:…	-	ko:K19842,ko:K19843	ko04011,map04011	-	-	-	ko00000,ko00001	-	-	-	CNH,PH_5,RhoGEF
APM_008949	5.81352	0.000182143	0.0293028	TRINITY_DN11247_c0_g1_i1	K	transcription factor (snd1 p100)	-	GO:0003674,GO:0003676,GO:0003723,GO:0003824,GO:0004518,GO:0005488,GO:0005575,GO:0005622,GO:0005623,GO:0005634,GO:0005737,GO:0006139,GO:0006325,GO:0006342,GO:0006355,GO:0006401,GO:0006725,GO:0006807,GO:0006996,GO:0008150,GO:0008152,GO:0009056,GO:0009057,GO:0009889,GO:0009890,GO:0009892,GO:0009987,GO:0010468,GO:0010556,GO:0010558,GO:0010605,GO:0010629,GO:0016043,GO:0016070,GO:0016442,GO:0016458,GO:…	-	ko:K15979	ko05169,ko05203,map05169,map05203	-	-	-	ko00000,ko00001	-	-	-	SNase,TUDOR
APM_008956	5.04698	0.000397092	0.0346419	TRINITY_DN5967_c0_g2_i1	S	Spindle pole body interacting protein	-	GO:0000278,GO:0000281,GO:0000282,GO:0000910,GO:0005575,GO:0005622,GO:0005623,GO:0005634,GO:0005737,GO:0005886,GO:0005933,GO:0005935,GO:0007049,GO:0007163,GO:0008150,GO:0009987,GO:0016020,GO:0022402,GO:0030010,GO:0030427,GO:0030447,GO:0030448,GO:0040007,GO:0043226,GO:0043227,GO:0043229,GO:0043231,GO:0044424,GO:0044464,GO:0051179,GO:0051301,GO:0051641,GO:0051666,GO:0061640,GO:0071944,GO:1903047	-	-	-	-	-	-	-	-	-	-	Afi1,SPA
APM_008957	3.42742	0.00461346	0.091874	TRINITY_DN15718_c0_g2_i3	Z	EF-hand, calcium binding motif	-	-	-	-	-	-	-	-	-	-	-	-	EF-hand_5,EF-hand_6
APM_008960	4.40229	0.000506515	0.0377321	TRINITY_DN15229_c0_g5_i1	J	Amidase	-	-	3.5.1.4	ko:K01426	ko00330,ko00360,ko00380,ko00627,ko00643,ko01120,map00330,map00360,map00380,map00627,map00643,map01120	-	R02540,R03096,R03180,R03909,R05551,R05590	RC00010,RC00100,RC00950,RC01025	ko00000,ko00001,ko01000	-	-	-	Amidase
APM_008964	4.18528	0.0013429	0.0546196	TRINITY_DN47469_c0_g1_i1	Z	Probably involved in transcription regulation via its interaction with the INO80 complex, a chromatin remodeling complex	ARP8	GO:0000228,GO:0000785,GO:0000790,GO:0003674,GO:0003676,GO:0003723,GO:0003729,GO:0005488,GO:0005575,GO:0005622,GO:0005623,GO:0005634,GO:0005694,GO:0006139,GO:0006259,GO:0006281,GO:0006302,GO:0006310,GO:0006312,GO:0006325,GO:0006338,GO:0006725,GO:0006807,GO:0006950,GO:0006974,GO:0006996,GO:0008150,GO:0008152,GO:0009987,GO:0010646,GO:0010647,GO:0016043,GO:0031011,GO:0031974,GO:0031981,GO:0032101,GO:…	-	ko:K11673	-	-	-	-	ko00000,ko03036	-	-	-	Actin
APM_008965	4.80657	0.000440666	0.0356573	TRINITY_DN10324_c0_g1_i1	Q	alcohol dehydrogenase	-	-	1.1.1.2	ko:K00002	ko00010,ko00040,ko00561,ko00930,ko01100,ko01110,ko01120,ko01130,ko01220,map00010,map00040,map00561,map00930,map01100,map01110,map01120,map01130,map01220	M00014	R00746,R01041,R01481,R05231	RC00087,RC00088,RC00099,RC00108	ko00000,ko00001,ko00002,ko01000,ko04147	-	-	-	ADH_N,ADH_zinc_N
APM_008988	7.17463	1.33e-05	0.0212295	TRINITY_DN15795_c0_g1_i1	A	Helix-loop-helix DNA-binding domain-containing protein	-	-	-	-	-	-	-	-	-	-	-	-	HLH
APM_008990	4.01638	0.00163864	0.0587884	TRINITY_DN13086_c0_g1_i1	S	peroxisomal targeting signal receptor	PEX5	GO:0000268,GO:0003674,GO:0005048,GO:0005052,GO:0005488,GO:0005515,GO:0005575,GO:0005622,GO:0005623,GO:0005737,GO:0005777,GO:0005778,GO:0005829,GO:0006082,GO:0006605,GO:0006625,GO:0006629,GO:0006631,GO:0006635,GO:0006810,GO:0006886,GO:0006996,GO:0007031,GO:0008104,GO:0008150,GO:0008152,GO:0009056,GO:0009062,GO:0009987,GO:0015031,GO:0015833,GO:0015919,GO:0016020,GO:0016042,GO:0016043,GO:0016054,GO:…	-	ko:K12261,ko:K13342	ko04146,map04146	-	-	-	ko00000,ko00001,ko01000,ko04131	3.A.20.1	-	-	TPR_1,TPR_16,TPR_2,TPR_8
APM_008996	3.09359	0.000968329	0.0477891	TRINITY_DN7777_c0_g1_i2	G	UTP-glucose-1-phosphate uridylyltransferase	UGP1	GO:0000271,GO:0003674,GO:0003824,GO:0003983,GO:0005575,GO:0005618,GO:0005622,GO:0005623,GO:0005737,GO:0005886,GO:0005975,GO:0005976,GO:0005977,GO:0005978,GO:0005984,GO:0005991,GO:0005992,GO:0006011,GO:0006073,GO:0006077,GO:0006078,GO:0006091,GO:0006112,GO:0006139,GO:0006464,GO:0006486,GO:0006725,GO:0006793,GO:0006807,GO:0008150,GO:0008152,GO:0009058,GO:0009059,GO:0009100,GO:0009101,GO:0009225,GO:…	2.7.7.9	ko:K00963	ko00040,ko00052,ko00500,ko00520,ko01100,ko01130,map00040,map00052,map00500,map00520,map01100,map01130	M00129,M00361,M00362,M00549	R00289	RC00002	ko00000,ko00001,ko00002,ko01000	-	-	-	UDPGP
APM_009014	4.03052	0.00165809	0.0590482	TRINITY_DN15772_c0_g1_i1	BD	Regulatory subunit of the condensin complex, a complex required for conversion of interphase chromatin into mitotic-like condense chromosomes	-	GO:0000070,GO:0000228,GO:0000278,GO:0000280,GO:0000775,GO:0000785,GO:0000790,GO:0000792,GO:0000793,GO:0000794,GO:0000796,GO:0000799,GO:0000819,GO:0001671,GO:0003674,GO:0003682,GO:0005488,GO:0005515,GO:0005575,GO:0005622,GO:0005623,GO:0005634,GO:0005694,GO:0005720,GO:0005737,GO:0006323,GO:0006996,GO:0007049,GO:0007059,GO:0007076,GO:0007080,GO:0008047,GO:0008150,GO:0008608,GO:0009987,GO:0010911,GO:…	-	ko:K06676	ko04111,map04111	-	-	-	ko00000,ko00001,ko03036	-	-	-	Cnd2
APM_009020	4.64685	0.000156457	0.027773	TRINITY_DN23425_c0_g1_i1	S	Transcription factor Pcc1	-	-	-	ko:K15902	-	-	-	-	ko00000,ko03016	-	-	-	Pcc1
APM_009030	7.74643	0.000827384	0.0447068	TRINITY_DN5582_c0_g2_i1	S	Transcriptional regulatory protein pro1	UME6	GO:0000003,GO:0000118,GO:0000122,GO:0000228,GO:0000785,GO:0000790,GO:0000976,GO:0000977,GO:0000978,GO:0000981,GO:0000982,GO:0000987,GO:0000988,GO:0000989,GO:0001012,GO:0001067,GO:0001078,GO:0001079,GO:0001081,GO:0001227,GO:0002831,GO:0002833,GO:0003674,GO:0003676,GO:0003677,GO:0003690,GO:0003700,GO:0005488,GO:0005515,GO:0005575,GO:0005622,GO:0005623,GO:0005634,GO:0005654,GO:0005694,GO:0006109,GO:…	-	ko:K09243,ko:K21547	ko04113,ko04138,ko04139,map04113,map04138,map04139	-	-	-	ko00000,ko00001,ko03000	-	-	-	Fungal_trans_2,Zn_clus
APM_009039	4.10837	0.00238862	0.0700902	TRINITY_DN4775_c0_g2_i1	F	purine nucleosidase activity	URH1	GO:0003674,GO:0003824,GO:0005575,GO:0005622,GO:0005623,GO:0005634,GO:0005737,GO:0005829,GO:0006139,GO:0006152,GO:0006213,GO:0006216,GO:0006218,GO:0006725,GO:0006732,GO:0006733,GO:0006753,GO:0006793,GO:0006796,GO:0006807,GO:0008150,GO:0008152,GO:0008477,GO:0008655,GO:0009056,GO:0009058,GO:0009108,GO:0009116,GO:0009117,GO:0009119,GO:0009164,GO:0009165,GO:0009435,GO:0009987,GO:0016787,GO:0016798,GO:…	3.2.2.1,3.2.2.3	ko:K01239,ko:K01240	ko00230,ko00240,ko00760,ko01100,map00230,map00240,map00760,map01100	-	R01080,R01245,R01273,R01677,R01770,R02143,R10046	RC00033,RC00063,RC00122,RC00318,RC00485	ko00000,ko00001,ko01000	-	-	-	IU_nuc_hydro
APM_009043	4.52998	0.00067094	0.041548	TRINITY_DN15097_c0_g2_i1	O	e3 ubiquitin-protein ligase	UBR1	GO:0000151,GO:0000209,GO:0003674,GO:0003824,GO:0004842,GO:0005488,GO:0005575,GO:0005622,GO:0005623,GO:0005634,GO:0005737,GO:0006355,GO:0006357,GO:0006464,GO:0006508,GO:0006511,GO:0006513,GO:0006515,GO:0006807,GO:0006950,GO:0008104,GO:0008150,GO:0008152,GO:0008270,GO:0009056,GO:0009057,GO:0009628,GO:0009889,GO:0009966,GO:0009968,GO:0009987,GO:0010033,GO:0010243,GO:0010468,GO:0010498,GO:0010556,GO:…	2.3.2.27	ko:K10625	-	-	-	-	ko00000,ko01000,ko04121	-	-	-	ClpS,zf-UBR
APM_009047	4.83762	0.00126446	0.0534585	TRINITY_DN5171_c0_g1_i1	O	FKBP-type peptidyl-prolyl cis-trans isomerase	FPR3	GO:0000003,GO:0000075,GO:0000412,GO:0000413,GO:0000414,GO:0000415,GO:0003674,GO:0003755,GO:0003824,GO:0005488,GO:0005527,GO:0005528,GO:0005575,GO:0005622,GO:0005623,GO:0005634,GO:0005730,GO:0005737,GO:0006323,GO:0006325,GO:0006333,GO:0006334,GO:0006457,GO:0006464,GO:0006807,GO:0006996,GO:0007049,GO:0008144,GO:0008150,GO:0008152,GO:0009892,GO:0009987,GO:0010564,GO:0010605,GO:0010639,GO:0010948,GO:…	5.2.1.8	ko:K14826	-	-	-	-	ko00000,ko01000,ko03009	-	-	-	FKBP_C
APM_009049	2.07472	0.000210047	0.0305931	TRINITY_DN7323_c0_g1_i1	S	Glycosyl transferase family group 2	-	-	-	-	-	-	-	-	-	-	-	-	Glyco_trans_2_3
APM_009063	2.17333	0.00434253	0.0908505	TRINITY_DN12714_c0_g1_i1	J	Belongs to the class-I aminoacyl-tRNA synthetase family	VAS1	GO:0000166,GO:0002181,GO:0003674,GO:0003824,GO:0004812,GO:0004832,GO:0005488,GO:0005524,GO:0005575,GO:0005622,GO:0005623,GO:0005737,GO:0005739,GO:0006082,GO:0006139,GO:0006399,GO:0006412,GO:0006418,GO:0006438,GO:0006518,GO:0006520,GO:0006725,GO:0006807,GO:0008144,GO:0008150,GO:0008152,GO:0009058,GO:0009059,GO:0009987,GO:0010467,GO:0016070,GO:0016874,GO:0016875,GO:0017076,GO:0019538,GO:0019752,GO:…	6.1.1.9	ko:K01873	ko00970,map00970	M00359,M00360	R03665	RC00055,RC00523	ko00000,ko00001,ko00002,ko01000,ko01007,ko03016	-	-	-	Anticodon_1,Val_tRNA-synt_C,tRNA-synt_1
APM_009069	3.67135	0.00278584	0.0744	TRINITY_DN6499_c0_g2_i1	E	Aminotransferase class-V	-	-	-	-	-	-	-	-	-	-	-	-	Aminotran_5
APM_009072	4.88231	0.000346215	0.0337176	TRINITY_DN15130_c0_g1_i1	J	mRNA cap-binding component of the eukaryotic translation initiation factor 3 (eIF-3) complex, which is involved in protein synthesis of a specialized repertoire of mRNAs and, together with other initiation factors, stimulates binding of mRNA and methionyl-tRNAi to the 40S ribosome. The eIF-3 complex specifically targets and initiates translation of a subset of mRNAs involved in cell proliferation…	-	GO:0001732,GO:0002181,GO:0002183,GO:0003674,GO:0003676,GO:0003723,GO:0003743,GO:0005488,GO:0005575,GO:0005622,GO:0005623,GO:0005737,GO:0005829,GO:0005852,GO:0006412,GO:0006413,GO:0006518,GO:0006807,GO:0008135,GO:0008150,GO:0008152,GO:0009058,GO:0009059,GO:0009987,GO:0010467,GO:0016043,GO:0016282,GO:0019538,GO:0022607,GO:0022613,GO:0022618,GO:0032879,GO:0032880,GO:0032991,GO:0034622,GO:0034641,GO:…	-	ko:K03251	ko03013,map03013	-	-	-	ko00000,ko00001,ko03012	-	-	-	eIF-3_zeta
APM_009073	4.03151	0.00117023	0.0514483	TRINITY_DN16103_c0_g3_i1	S	BZIP-type transcription factor	-	-	-	-	-	-	-	-	-	-	-	-	-
APM_009077	3.39285	0.00535344	0.098422	TRINITY_DN12427_c0_g4_i1	G	Belongs to the glycosyl hydrolase 5 (cellulase A) family	-	-	3.2.1.4	ko:K01179	ko00500,ko01100,map00500,map01100	-	R06200,R11307,R11308	-	ko00000,ko00001,ko01000	-	GH5,GH9	-	Cellulase
APM_009090	3.88444	0.00237955	0.0699435	TRINITY_DN16801_c0_g2_i1	S	sister chromatid separation protein	SRC1	GO:0000003,GO:0000070,GO:0000278,GO:0000280,GO:0000819,GO:0003674,GO:0003676,GO:0003677,GO:0003682,GO:0005488,GO:0005575,GO:0005622,GO:0005623,GO:0005634,GO:0005635,GO:0005637,GO:0005639,GO:0006139,GO:0006259,GO:0006725,GO:0006807,GO:0006996,GO:0006997,GO:0006998,GO:0007049,GO:0007059,GO:0007127,GO:0008150,GO:0008152,GO:0009987,GO:0010256,GO:0012505,GO:0016020,GO:0016021,GO:0016043,GO:0019866,GO:…	-	-	-	-	-	-	-	-	-	-	HeH,MSC
APM_009109	4.23481	0.0010323	0.0488884	TRINITY_DN3916_c0_g3_i1	T	GTPase-activator protein for Rho-like GTPases	-	-	-	-	-	-	-	-	-	-	-	-	RhoGAP
APM_009110	5.73056	0.000101712	0.0256501	TRINITY_DN16992_c0_g1_i1	E	S-adenosyl-L-methionine-dependent protein-arginine N- methyltransferase that methylates the delta-nitrogen atom of arginine residues to form N5-methylarginine (type IV) in target proteins. Monomethylates ribosomal protein L12	RMT2	GO:0003674,GO:0003824,GO:0005575,GO:0005622,GO:0005623,GO:0005634,GO:0005737,GO:0006082,GO:0006139,GO:0006464,GO:0006479,GO:0006520,GO:0006575,GO:0006725,GO:0006732,GO:0006790,GO:0006807,GO:0008150,GO:0008152,GO:0008168,GO:0008170,GO:0008213,GO:0008276,GO:0008757,GO:0009116,GO:0009119,GO:0009987,GO:0016273,GO:0016274,GO:0016740,GO:0016741,GO:0017144,GO:0018193,GO:0018195,GO:0018216,GO:0019538,GO:…	2.1.1.322	ko:K18477	-	-	R11221	RC00003,RC00614	ko00000,ko01000,ko03036	-	-	-	Ank_4
APM_009115	4.17867	0.00148004	0.0563986	TRINITY_DN16144_c0_g1_i3	CH	FAD-dependent monooxygenase required for the C5-ring hydroxylation during ubiquinone biosynthesis. Catalyzes the hydroxylation of 3-polyprenyl-4-hydroxybenzoic acid to 3- polyprenyl-4,5-dihydroxybenzoic acid. The electrons required for the hydroxylation reaction may be funneled indirectly from NADPH via a ferredoxin ferredoxin reductase system to COQ6	COQ6	GO:0003674,GO:0003824,GO:0004497,GO:0005575,GO:0005622,GO:0005623,GO:0005737,GO:0005739,GO:0005740,GO:0005743,GO:0006732,GO:0006733,GO:0006743,GO:0006744,GO:0008150,GO:0008152,GO:0008681,GO:0009058,GO:0009108,GO:0009987,GO:0016020,GO:0016491,GO:0016705,GO:0016709,GO:0016712,GO:0019866,GO:0031090,GO:0031966,GO:0031967,GO:0031975,GO:0042180,GO:0042181,GO:0043226,GO:0043227,GO:0043229,GO:0043231,GO:…	-	ko:K06126	ko00130,ko01100,ko01110,map00130,map01100,map01110	M00128	R04982,R08773	RC02670	ko00000,ko00001,ko00002,ko01000	-	-	-	FAD_binding_3
APM_009119	5.62738	0.000298979	0.0327662	TRINITY_DN11224_c0_g1_i1	O	peroxisome biosynthesis protein	PEX1	GO:0000166,GO:0001881,GO:0003674,GO:0003824,GO:0005488,GO:0005515,GO:0005524,GO:0005575,GO:0005622,GO:0005623,GO:0005737,GO:0005777,GO:0005778,GO:0005829,GO:0006605,GO:0006625,GO:0006810,GO:0006886,GO:0006996,GO:0007031,GO:0008104,GO:0008144,GO:0008150,GO:0008152,GO:0009987,GO:0015031,GO:0015833,GO:0015919,GO:0016020,GO:0016043,GO:0016462,GO:0016558,GO:0016562,GO:0016787,GO:0016817,GO:0016818,GO:…	-	ko:K13338	ko04146,map04146	-	-	-	ko00000,ko00001,ko04131	3.A.20.1	-	-	AAA,PEX-1N
APM_009124	5.10812	0.000279486	0.0326375	TRINITY_DN15436_c0_g1_i1	C	Belongs to the complex I 49 kDa subunit family	NdufS2	GO:0005575,GO:0005622,GO:0005623,GO:0005737,GO:0005739,GO:0005740,GO:0005743,GO:0016020,GO:0019866,GO:0031090,GO:0031966,GO:0031967,GO:0031975,GO:0043226,GO:0043227,GO:0043229,GO:0043231,GO:0044422,GO:0044424,GO:0044429,GO:0044444,GO:0044446,GO:0044464	1.6.5.3,1.6.99.3	ko:K03935	ko00190,ko01100,ko04714,ko04723,ko04932,ko05010,ko05012,ko05016,map00190,map01100,map04714,map04723,map04932,map05010,map05012,map05016	M00143	R11945	RC00061	ko00000,ko00001,ko00002,ko01000	3.D.1.6	-	-	Complex1_49kDa
APM_009126	3.77279	0.00246126	0.0708655	TRINITY_DN14198_c1_g4_i1	E	Cystathionine gamma-synthase	-	-	2.5.1.48	ko:K01739	ko00270,ko00450,ko00920,ko01100,ko01110,ko01130,ko01230,map00270,map00450,map00920,map01100,map01110,map01130,map01230	M00017	R00999,R01288,R02508,R03217,R03260,R04944,R04945,R04946	RC00020,RC00056,RC00069,RC00420,RC02848,RC02866	ko00000,ko00001,ko00002,ko01000	-	-	-	Cys_Met_Meta_PP
APM_009127	4.99405	0.00072325	0.042282	TRINITY_DN8082_c0_g1_i1	OPU	vacuolar transporter chaperone 4	VTC4	GO:0000322,GO:0000323,GO:0000324,GO:0000329,GO:0000822,GO:0003674,GO:0003824,GO:0005488,GO:0005575,GO:0005622,GO:0005623,GO:0005737,GO:0005773,GO:0005774,GO:0005783,GO:0006082,GO:0006793,GO:0006796,GO:0006797,GO:0006799,GO:0006810,GO:0006914,GO:0006996,GO:0007033,GO:0007034,GO:0007154,GO:0007165,GO:0008144,GO:0008150,GO:0008152,GO:0008976,GO:0009056,GO:0009058,GO:0009987,GO:0012505,GO:0016020,GO:…	-	-	-	-	-	-	-	-	-	-	DUF202,SPX,VTC
APM_009133	4.81215	0.00082499	0.0447068	TRINITY_DN10128_c0_g1_i1	G	Transporter	-	-	-	-	-	-	-	-	-	-	-	-	MFS_1
APM_009175	4.912	0.00130114	0.0539986	TRINITY_DN17355_c0_g7_i2	A	mRNA binding post-transcriptional regulator	-	GO:0000243,GO:0000245,GO:0000375,GO:0000377,GO:0000398,GO:0003674,GO:0003676,GO:0003723,GO:0003729,GO:0005488,GO:0005575,GO:0005622,GO:0005623,GO:0005634,GO:0005681,GO:0005684,GO:0005685,GO:0005737,GO:0006139,GO:0006376,GO:0006396,GO:0006397,GO:0006725,GO:0006807,GO:0008150,GO:0008152,GO:0008380,GO:0009893,GO:0009987,GO:0010467,GO:0010468,GO:0010494,GO:0010604,GO:0010628,GO:0016043,GO:0016070,GO:…	-	-	-	-	-	-	-	-	-	-	RRM_1
APM_009176	5.63636	0.000811007	0.0445042	TRINITY_DN10938_c0_g1_i1	S	Proteasome component	ECM29	GO:0000502,GO:0003674,GO:0005198,GO:0005488,GO:0005515,GO:0005575,GO:0005622,GO:0005623,GO:0005634,GO:0005737,GO:0008150,GO:0009987,GO:0016043,GO:0022607,GO:0032947,GO:0032991,GO:0034622,GO:0043226,GO:0043227,GO:0043229,GO:0043231,GO:0043248,GO:0043933,GO:0044085,GO:0044424,GO:0044464,GO:0065003,GO:0071840,GO:1902494,GO:1905368,GO:1905369	-	ko:K11886	-	-	-	-	ko00000,ko03051	-	-	-	Ecm29
APM_009185	3.51603	0.00368985	0.0850086	TRINITY_DN35581_c0_g1_i1	U	RNA-binding protein that binds specific mRNAs including the ASH1 mRNA, coding for a repressor of the HO endonuclease. Part of the mRNA localization machinery that restricts accumulation of certain proteins to the bud and in the daughter cell	SHE3	-	-	-	-	-	-	-	-	-	-	-	SHE3
APM_009186	4.97599	0.000295409	0.0327662	TRINITY_DN9310_c0_g1_i2	A	mrna cleavage and polyadenylation specificity factor complex subunit	-	GO:0005575,GO:0005622,GO:0005623,GO:0005634,GO:0005654,GO:0005847,GO:0005849,GO:0006139,GO:0006351,GO:0006353,GO:0006366,GO:0006369,GO:0006378,GO:0006379,GO:0006396,GO:0006397,GO:0006399,GO:0006725,GO:0006807,GO:0008033,GO:0008150,GO:0008152,GO:0009058,GO:0009059,GO:0009987,GO:0010467,GO:0016070,GO:0016071,GO:0018130,GO:0019438,GO:0030846,GO:0030847,GO:0031123,GO:0031124,GO:0031974,GO:0031981,GO:…	-	ko:K06100	ko03015,ko04530,map03015,map04530	-	-	-	ko00000,ko00001,ko03019,ko03021	-	-	-	DUF3453,Symplekin_C
APM_009188	4.43451	0.0015321	0.057206	TRINITY_DN47866_c0_g1_i1	S	Sds3-like	-	GO:0000118,GO:0000122,GO:0000228,GO:0000785,GO:0000790,GO:0003674,GO:0005488,GO:0005515,GO:0005575,GO:0005622,GO:0005623,GO:0005634,GO:0005654,GO:0005694,GO:0006325,GO:0006338,GO:0006355,GO:0006357,GO:0006464,GO:0006476,GO:0006807,GO:0006996,GO:0008150,GO:0008152,GO:0009889,GO:0009890,GO:0009892,GO:0009987,GO:0010468,GO:0010556,GO:0010558,GO:0010605,GO:0010629,GO:0016043,GO:0016569,GO:0016570,GO:…	-	-	-	-	-	-	-	-	-	-	Sds3
APM_009201	3.61392	0.00323217	0.0792241	TRINITY_DN8616_c0_g3_i1	G	Phosphoglycerate mutase	SHB17	GO:0003674,GO:0003824,GO:0005575,GO:0005622,GO:0005623,GO:0005634,GO:0005737,GO:0006793,GO:0006796,GO:0008150,GO:0008152,GO:0009058,GO:0009987,GO:0016311,GO:0016787,GO:0016788,GO:0016791,GO:0019637,GO:0019693,GO:0042578,GO:0043226,GO:0043227,GO:0043229,GO:0043231,GO:0044237,GO:0044424,GO:0044464,GO:0046390,GO:0050278,GO:0071704,GO:0090407,GO:1901135,GO:1901137,GO:1901576	3.1.3.37	ko:K22315	-	-	-	-	ko00000,ko01000	-	-	-	His_Phos_1
APM_009204	4.71439	0.00066926	0.041548	TRINITY_DN15008_c0_g1_i1	S	C6 zinc finger domain-containing protein	-	-	-	-	-	-	-	-	-	-	-	-	Zn_clus
APM_009205	4.55174	0.00123605	0.0529941	TRINITY_DN15633_c0_g2_i1	S	F-box domain-containing protein	-	-	-	-	-	-	-	-	-	-	-	-	-
APM_009206	3.52207	0.00487737	0.0940757	TRINITY_DN14185_c0_g3_i3	S	Gat domain-containing protein	-	-	-	-	-	-	-	-	-	-	-	-	GAT
APM_009207	4.85376	0.000380044	0.0342888	TRINITY_DN10085_c0_g2_i1	K	Histone-lysine N-methyltransferase	-	-	2.1.1.43,2.3.1.225	ko:K06101,ko:K16675	ko00310,ko04391,map00310,map04391	-	R03875,R03938,R04866,R04867	RC00003,RC00060,RC00181,RC00496	ko00000,ko00001,ko01000,ko03036	-	-	-	SET
APM_009216	4.8584	0.000582871	0.0401898	TRINITY_DN14932_c0_g1_i4	T	tyrosine phosphatase	-	-	-	-	-	-	-	-	-	-	-	-	Y_phosphatase3
APM_009217	4.97578	0.000703488	0.0419299	TRINITY_DN14932_c0_g1_i8	S	Eukaryotic mitochondrial regulator protein	-	GO:0000313,GO:0000314,GO:0003674,GO:0003735,GO:0005198,GO:0005575,GO:0005622,GO:0005623,GO:0005737,GO:0005739,GO:0005759,GO:0005761,GO:0005763,GO:0005840,GO:0006412,GO:0006518,GO:0006807,GO:0008150,GO:0008152,GO:0009058,GO:0009059,GO:0009987,GO:0010467,GO:0015935,GO:0019538,GO:0031974,GO:0032543,GO:0032991,GO:0034641,GO:0034645,GO:0043043,GO:0043170,GO:0043226,GO:0043227,GO:0043228,GO:0043229,GO:…	-	-	-	-	-	-	-	-	-	-	Bot1p
APM_009224	4.07379	0.00207631	0.0650771	TRINITY_DN15865_c0_g1_i5	-	-	-	-	-	ko:K11377	-	-	-	-	ko00000,ko03016,ko03036	-	-	-	ELP6
APM_009226	4.39693	0.000556822	0.0392137	TRINITY_DN14081_c0_g1_i1	S	Thioredoxin	-	-	-	-	-	-	-	-	-	-	-	-	Thioredoxin
APM_009227	4.75258	0.000556822	0.0392137	TRINITY_DN14081_c0_g1_i1	S	Pfam:DUF718	-	-	-	-	-	-	-	-	-	-	-	-	rhaM
APM_009228	4.73097	0.002617	0.0726865	TRINITY_DN14345_c0_g1_i1	U	Transmembrane protein PFT27	GDT1	GO:0000041,GO:0000322,GO:0000323,GO:0000324,GO:0000329,GO:0003674,GO:0005215,GO:0005384,GO:0005575,GO:0005622,GO:0005623,GO:0005737,GO:0005773,GO:0005774,GO:0005794,GO:0005795,GO:0005797,GO:0005801,GO:0006810,GO:0006811,GO:0006812,GO:0006816,GO:0006828,GO:0006873,GO:0006874,GO:0006875,GO:0008150,GO:0008324,GO:0009987,GO:0012505,GO:0015075,GO:0015077,GO:0015078,GO:0015085,GO:0015291,GO:0015297,GO:…	-	-	-	-	-	-	-	-	-	-	UPF0016
APM_009240	5.89337	0.00100518	0.0484794	TRINITY_DN12867_c0_g1_i1	DTZ	Belongs to the TRAFAC class TrmE-Era-EngA-EngB-Septin- like GTPase superfamily. Septin GTPase family	-	-	-	-	-	-	-	-	-	-	-	-	Septin
APM_009251	6.90011	0.00413024	0.0894215	TRINITY_DN40670_c0_g1_i1	J	This protein promotes the GTP-dependent binding of aminoacyl-tRNA to the A-site of ribosomes during protein biosynthesis	TEF1	GO:0000166,GO:0000322,GO:0000323,GO:0000324,GO:0000329,GO:0001882,GO:0001883,GO:0002181,GO:0002182,GO:0003674,GO:0003676,GO:0003723,GO:0003746,GO:0003824,GO:0003924,GO:0005488,GO:0005515,GO:0005516,GO:0005525,GO:0005575,GO:0005618,GO:0005622,GO:0005623,GO:0005737,GO:0005739,GO:0005773,GO:0005774,GO:0005829,GO:0005840,GO:0005853,GO:0006403,GO:0006405,GO:0006409,GO:0006412,GO:0006414,GO:0006518,GO:…	-	ko:K03231	ko03013,ko05134,map03013,map05134	-	-	-	ko00000,ko00001,ko03012,ko03016,ko03019,ko04131,ko04147	-	-	-	GTP_EFTU,GTP_EFTU_D2,GTP_EFTU_D3
APM_009256	3.98996	0.0054658	0.0996209	TRINITY_DN12593_c0_g3_i1	E	phosphoserine phosphatase	SER2	GO:0000287,GO:0003674,GO:0003824,GO:0004647,GO:0005488,GO:0005509,GO:0005575,GO:0005622,GO:0005623,GO:0005634,GO:0005737,GO:0006082,GO:0006520,GO:0006563,GO:0006564,GO:0006793,GO:0006796,GO:0006807,GO:0008150,GO:0008152,GO:0008652,GO:0009058,GO:0009069,GO:0009070,GO:0009987,GO:0016053,GO:0016311,GO:0016787,GO:0016788,GO:0016791,GO:0019752,GO:0042578,GO:0043167,GO:0043169,GO:0043226,GO:0043227,GO:…	3.1.3.3	ko:K01079	ko00260,ko00680,ko01100,ko01120,ko01130,ko01200,ko01230,map00260,map00680,map01100,map01120,map01130,map01200,map01230	M00020	R00582	RC00017	ko00000,ko00001,ko00002,ko01000,ko01009	-	-	iMM904.YGR208W,iND750.YGR208W	HAD,Hydrolase
APM_009258	4.64658	0.000528448	0.0383152	TRINITY_DN16601_c0_g1_i1	E	Phosphoadenosine phosphosulfate reductase	MET16	GO:0000103,GO:0003674,GO:0003824,GO:0004604,GO:0005575,GO:0005622,GO:0005623,GO:0005737,GO:0006790,GO:0008150,GO:0008152,GO:0009987,GO:0016491,GO:0016667,GO:0016671,GO:0019379,GO:0019419,GO:0044237,GO:0044424,GO:0044464,GO:0055114	1.8.4.10,1.8.4.8	ko:K00390	ko00920,ko01100,ko01120,map00920,map01100,map01120	M00176	R02021	RC00007,RC02862	ko00000,ko00001,ko00002,ko01000	-	-	iMM904.YPR167C,iND750.YPR167C	PAPS_reduct
APM_009267	3.76027	0.00299462	0.0764568	TRINITY_DN48149_c0_g1_i1	DO	Anaphase-promoting complex protein	apc5	GO:0000151,GO:0000152,GO:0005575,GO:0005622,GO:0005623,GO:0005634,GO:0005680,GO:0006508,GO:0006511,GO:0006807,GO:0007088,GO:0007346,GO:0008150,GO:0008152,GO:0009056,GO:0009057,GO:0009896,GO:0009987,GO:0010498,GO:0010564,GO:0010638,GO:0010965,GO:0019538,GO:0019941,GO:0030071,GO:0030163,GO:0031331,GO:0031461,GO:0032270,GO:0032436,GO:0032991,GO:0033043,GO:0033044,GO:0033045,GO:0033047,GO:0043161,GO:…	-	ko:K03352	ko04110,ko04111,ko04113,ko04114,ko04120,ko04657,ko04914,ko05166,map04110,map04111,map04113,map04114,map04120,map04657,map04914,map05166	M00389	-	-	ko00000,ko00001,ko00002,ko03036,ko04121	-	-	-	ANAPC5
APM_009269	4.33054	0.000897042	0.0462679	TRINITY_DN17370_c0_g5_i1	Z	I/LWEQ domain	SLA2	GO:0000003,GO:0000131,GO:0000147,GO:0000278,GO:0000281,GO:0000282,GO:0000910,GO:0003674,GO:0003779,GO:0005488,GO:0005515,GO:0005543,GO:0005546,GO:0005575,GO:0005622,GO:0005623,GO:0005737,GO:0005856,GO:0005933,GO:0005935,GO:0005937,GO:0005938,GO:0006810,GO:0006887,GO:0006897,GO:0006996,GO:0007010,GO:0007015,GO:0007049,GO:0007114,GO:0007121,GO:0007163,GO:0008092,GO:0008104,GO:0008150,GO:0008289,GO:…	-	ko:K20040	-	-	-	-	ko00000,ko04131	-	-	-	ANTH,I_LWEQ
APM_009270	4.14542	0.00181555	0.0612115	TRINITY_DN15518_c0_g1_i1	PQ	ferric reductase	-	-	-	-	-	-	-	-	-	-	-	-	FAD_binding_8,Ferric_reduct,NAD_binding_6
APM_009285	3.52338	0.00111867	0.0505906	TRINITY_DN10696_c0_g1_i1	S	Zinc finger, C2H2 type	-	GO:0000122,GO:0000976,GO:0000977,GO:0000978,GO:0000981,GO:0000982,GO:0000987,GO:0001012,GO:0001067,GO:0001078,GO:0001227,GO:0003674,GO:0003676,GO:0003677,GO:0003690,GO:0003700,GO:0005488,GO:0005575,GO:0005622,GO:0005623,GO:0005634,GO:0006355,GO:0006357,GO:0006873,GO:0006875,GO:0006882,GO:0006950,GO:0007154,GO:0008150,GO:0009267,GO:0009605,GO:0009889,GO:0009890,GO:0009892,GO:0009987,GO:0009991,GO:…	-	-	-	-	-	-	-	-	-	-	zf-C2H2
APM_009288	3.57451	0.00369343	0.0850086	TRINITY_DN7671_c0_g1_i2	J	exosome complex exonuclease rrp43	-	GO:0000175,GO:0000176,GO:0000177,GO:0000178,GO:0000184,GO:0000288,GO:0000291,GO:0000459,GO:0000460,GO:0000466,GO:0000467,GO:0000469,GO:0000956,GO:0003674,GO:0003676,GO:0003723,GO:0003824,GO:0004518,GO:0004527,GO:0004532,GO:0004540,GO:0005488,GO:0005575,GO:0005622,GO:0005623,GO:0005634,GO:0005737,GO:0006139,GO:0006364,GO:0006396,GO:0006399,GO:0006401,GO:0006402,GO:0006725,GO:0006807,GO:0008150,GO:…	-	ko:K12586	ko03018,map03018	M00391	-	-	ko00000,ko00001,ko00002,ko03019	-	-	-	RNase_PH,RNase_PH_C
APM_009306	3.77994	0.00234049	0.0693738	TRINITY_DN13255_c0_g1_i1	Q	oxidoreductase	-	-	-	-	-	-	-	-	-	-	-	-	adh_short
APM_009309	7.10498	0.00376767	0.085643	TRINITY_DN10148_c0_g1_i1	V	fad fmn-containing dehydrogenase	-	-	-	-	-	-	-	-	-	-	-	-	ALO,FAD_binding_4
APM_009311	2.14607	0.00538594	0.0988046	TRINITY_DN11329_c0_g2_i1	S	N-terminal C2 in EEIG1 and EHBP1 proteins	-	-	-	-	-	-	-	-	-	-	-	-	NT-C2
APM_009323	3.4019	0.00525237	0.0974592	TRINITY_DN17989_c0_g1_i1	J	ribosomal protein	MRP2	GO:0000313,GO:0000314,GO:0003674,GO:0003735,GO:0005198,GO:0005575,GO:0005622,GO:0005623,GO:0005737,GO:0005739,GO:0005759,GO:0005761,GO:0005763,GO:0005840,GO:0006412,GO:0006518,GO:0006807,GO:0008150,GO:0008152,GO:0009058,GO:0009059,GO:0009987,GO:0010467,GO:0015935,GO:0019538,GO:0031974,GO:0032543,GO:0032991,GO:0034641,GO:0034645,GO:0043043,GO:0043170,GO:0043226,GO:0043227,GO:0043228,GO:0043229,GO:…	-	ko:K02954	ko03010,map03010	M00178,M00179	-	-	br01610,ko00000,ko00001,ko00002,ko03011	-	-	-	Ribosomal_S14
APM_009329	4.65759	0.000782302	0.04359	TRINITY_DN15255_c1_g1_i1	E	Acyl-CoA dehydrogenase, N-terminal domain	-	-	-	ko:K15389	-	-	-	-	ko00000,ko01008	-	-	-	Acyl-CoA_dh_1,Acyl-CoA_dh_M,Acyl-CoA_dh_N
APM_009330	2.25242	0.00135023	0.0547711	TRINITY_DN28275_c0_g1_i1	A	RNA recognition domain-containing protein	WHI3	GO:0001403,GO:0003674,GO:0003676,GO:0003723,GO:0003729,GO:0005488,GO:0005575,GO:0005622,GO:0005623,GO:0005737,GO:0006417,GO:0007124,GO:0008104,GO:0008150,GO:0008361,GO:0009889,GO:0009890,GO:0009892,GO:0009893,GO:0009894,GO:0009896,GO:0009987,GO:0010468,GO:0010494,GO:0010556,GO:0010558,GO:0010604,GO:0010605,GO:0010608,GO:0010629,GO:0016043,GO:0016049,GO:0017148,GO:0019219,GO:0019222,GO:0030447,GO:…	-	-	-	-	-	-	-	-	-	-	RRM_1
APM_009331	4.55532	0.000480209	0.0367572	TRINITY_DN11302_c0_g1_i1
APM_009347	2.79033	0.000922223	0.0469125	TRINITY_DN12722_c0_g1_i2	P	Belongs to the cation transport ATPase (P-type) (TC 3.A.3) family. Type IV subfamily	DNF1	GO:0000749,GO:0003674,GO:0003824,GO:0004012,GO:0005215,GO:0005319,GO:0005548,GO:0005575,GO:0005622,GO:0005623,GO:0005737,GO:0005739,GO:0005783,GO:0005794,GO:0005802,GO:0005886,GO:0005933,GO:0005935,GO:0005937,GO:0006810,GO:0006811,GO:0006820,GO:0006869,GO:0006886,GO:0006897,GO:0006900,GO:0006996,GO:0007163,GO:0008104,GO:0008150,GO:0009987,GO:0010033,GO:0010876,GO:0012505,GO:0015031,GO:0015075,GO:…	3.6.1.3,3.6.3.1,3.6.3.8	ko:K01509,ko:K01530,ko:K01537	ko00230,ko04742,map00230,map04742	-	R00086	RC00002	ko00000,ko00001,ko01000	3.A.3.2	-	-	Cation_ATPase,E1-E2_ATPase,Hydrolase,PhoLip_ATPase_C,PhoLip_ATPase_N
APM_009353	3.52887	0.00467238	0.0919223	TRINITY_DN9798_c0_g3_i1	FQ	Conserved hypothetical protein	-	-	-	-	-	-	-	-	-	-	-	-	Amidohydro_1
APM_009359	5.8179	0.000318475	0.0329714	TRINITY_DN13654_c0_g1_i1	-	-	-	-	-	-	-	-	-	-	-	-	-	-	-
APM_009368	3.27796	0.00204253	0.0645089	TRINITY_DN15461_c0_g1_i1	E	belongs to the acetylglutamate kinase family	6	GO:0003674,GO:0003824,GO:0003942,GO:0003991,GO:0004042,GO:0005488,GO:0005575,GO:0005622,GO:0005623,GO:0005737,GO:0005739,GO:0005759,GO:0006082,GO:0006355,GO:0006520,GO:0006525,GO:0006526,GO:0006591,GO:0006592,GO:0006793,GO:0006796,GO:0006807,GO:0008080,GO:0008150,GO:0008152,GO:0008652,GO:0009058,GO:0009064,GO:0009084,GO:0009889,GO:0009987,GO:0010468,GO:0010556,GO:0016053,GO:0016301,GO:0016310,GO:…	1.2.1.38,2.7.2.8	ko:K12659	ko00220,ko01100,ko01110,ko01130,ko01210,ko01230,map00220,map01100,map01110,map01130,map01210,map01230	M00028	R02649,R03443	RC00002,RC00043,RC00684	ko00000,ko00001,ko00002,ko01000	-	-	iMM904.YER069W,iND750.YER069W	AA_kinase,NAT,Semialdhyde_dh,Semialdhyde_dhC
APM_009392	2.70919	0.00464384	0.091874	TRINITY_DN15265_c0_g2_i2	S	Pyridoxamine 5'-phosphate oxidase	-	-	-	-	-	-	-	-	-	-	-	-	Pyrid_oxidase_2
APM_009396	5.99159	0.000491122	0.0371216	TRINITY_DN2624_c0_g1_i1	-	-	-	-	-	-	-	-	-	-	-	-	-	-	-
APM_009429	5.16167	0.000735196	0.0426108	TRINITY_DN11286_c0_g1_i2	-	-	-	-	-	-	-	-	-	-	-	-	-	-	-
APM_009450	4.84253	0.00163661	0.0587433	TRINITY_DN15051_c0_g2_i2	I	Patatin-like phospholipase	-	-	2.1.2.1	ko:K00600	ko00260,ko00460,ko00630,ko00670,ko00680,ko01100,ko01110,ko01120,ko01130,ko01200,ko01230,ko01523,map00260,map00460,map00630,map00670,map00680,map01100,map01110,map01120,map01130,map01200,map01230,map01523	M00140,M00141,M00346,M00532	R00945,R09099	RC00022,RC00112,RC01583,RC02958	ko00000,ko00001,ko00002,ko01000	-	-	-	Patatin
APM_009451	4.06096	0.00139518	0.0552913	TRINITY_DN15188_c0_g3_i1	Q	Lipoxygenase	-	-	-	-	-	-	-	-	-	-	-	-	Lipoxygenase
APM_009465	4.69874	0.00213224	0.0658174	TRINITY_DN2125_c0_g2_i1
APM_009471	4.88243	0.000619918	0.0405763	TRINITY_DN9878_c0_g1_i1	-	-	-	-	-	-	-	-	-	-	-	-	-	-	-
APM_009476	3.44445	0.00423236	0.0903489	TRINITY_DN10041_c0_g1_i1
APM_009478	3.66169	0.00298051	0.0762759	TRINITY_DN17243_c0_g2_i4	T	Belongs to the protein kinase superfamily	YCK2	GO:0000166,GO:0000287,GO:0000322,GO:0000323,GO:0000324,GO:0000902,GO:0001678,GO:0003674,GO:0003824,GO:0004672,GO:0004674,GO:0004713,GO:0005488,GO:0005524,GO:0005575,GO:0005622,GO:0005623,GO:0005634,GO:0005737,GO:0005739,GO:0005773,GO:0005783,GO:0005886,GO:0005933,GO:0005935,GO:0005937,GO:0006464,GO:0006468,GO:0006793,GO:0006796,GO:0006807,GO:0006810,GO:0006897,GO:0007154,GO:0007165,GO:0008144,GO:…	2.7.11.1	ko:K02218	ko04011,ko04392,map04011,map04392	-	-	-	ko00000,ko00001,ko01000,ko01001	-	-	-	Pkinase
APM_009487	4.53163	0.00062295	0.0406678	TRINITY_DN46920_c0_g1_i1	A	R3H domain-containing protein	-	-	-	-	-	-	-	-	-	-	-	-	R3H,SUZ
APM_009488	4.50532	0.00129221	0.0539986	TRINITY_DN10538_c0_g1_i1	J	component of the eukaryotic translation initiation factor 3 (eIF-3) complex, which is involved in protein synthesis of a specialized repertoire of mRNAs and, together with other initiation factors, stimulates binding of mRNA and methionyl-tRNAi to the 40S ribosome. The eIF-3 complex specifically targets and initiates translation of a subset of mRNAs involved in cell proliferation	-	GO:0001732,GO:0002181,GO:0002183,GO:0003674,GO:0003824,GO:0004843,GO:0005488,GO:0005515,GO:0005575,GO:0005622,GO:0005623,GO:0005737,GO:0005852,GO:0006412,GO:0006413,GO:0006464,GO:0006508,GO:0006518,GO:0006807,GO:0008150,GO:0008152,GO:0008233,GO:0008234,GO:0009058,GO:0009059,GO:0009987,GO:0010467,GO:0016043,GO:0016282,GO:0016787,GO:0019538,GO:0019783,GO:0022607,GO:0022613,GO:0022618,GO:0031369,GO:…	-	ko:K03249	ko03013,map03013	-	-	-	ko00000,ko00001,ko03012,ko04147	-	-	-	JAB,MitMem_reg
APM_009497	5.62419	0.000149417	0.0276032	TRINITY_DN14571_c0_g1_i1	-	-	-	-	-	-	-	-	-	-	-	-	-	-	-
APM_009516	2.41621	0.0035901	0.0837852	TRINITY_DN15153_c0_g2_i1	Q	Rieske [2Fe-2S] domain	aif1	GO:0003674,GO:0003824,GO:0005575,GO:0005622,GO:0005623,GO:0005634,GO:0005737,GO:0005739,GO:0005740,GO:0005743,GO:0006915,GO:0008150,GO:0008152,GO:0008219,GO:0009987,GO:0012501,GO:0016020,GO:0016491,GO:0016651,GO:0016667,GO:0016668,GO:0019866,GO:0031090,GO:0031966,GO:0031967,GO:0031975,GO:0043226,GO:0043227,GO:0043229,GO:0043231,GO:0044422,GO:0044424,GO:0044429,GO:0044444,GO:0044446,GO:0044464,GO:…	-	-	-	-	-	-	-	-	-	-	Pyr_redox_2,Reductase_C,Rieske
APM_009521	3.80964	0.00322288	0.0790486	TRINITY_DN43369_c0_g1_i1	G	Glycoside hydrolase family 79	-	-	-	-	-	-	-	-	-	-	-	-	Glyco_hydro_79C
APM_009536	5.29474	0.00149073	0.0565414	TRINITY_DN16499_c0_g1_i1	O	Dipeptidyl-peptidase V	dpp5	GO:0003674,GO:0003824,GO:0006508,GO:0006807,GO:0008150,GO:0008152,GO:0008233,GO:0016787,GO:0019538,GO:0043170,GO:0044238,GO:0071704,GO:0140096,GO:1901564	-	-	-	-	-	-	-	-	-	-	PD40,Peptidase_S9
APM_009537	6.49312	0.000897346	0.0462679	TRINITY_DN4956_c0_g2_i1	G	Glycosyl hydrolase family 61	-	-	1.14.99.54,1.14.99.56	ko:K19356,ko:K22032	-	-	-	-	ko00000,ko01000	-	AA9,CBM1	-	CBM_1,Glyco_hydro_61
APM_009545	4.58357	5.42e-05	0.0241542	TRINITY_DN15525_c0_g1_i1	S	WD-repeat protein pop3	LST8	GO:0000139,GO:0001558,GO:0001932,GO:0001934,GO:0003674,GO:0005488,GO:0005515,GO:0005575,GO:0005622,GO:0005623,GO:0005634,GO:0005737,GO:0005768,GO:0005794,GO:0005829,GO:0005886,GO:0006996,GO:0007010,GO:0007154,GO:0007163,GO:0007165,GO:0008047,GO:0008150,GO:0009893,GO:0009898,GO:0009987,GO:0010008,GO:0010562,GO:0010604,GO:0012505,GO:0016020,GO:0016043,GO:0019207,GO:0019209,GO:0019220,GO:0019222,GO:…	-	ko:K08266	ko04136,ko04138,ko04140,ko04150,ko04151,ko04714,map04136,map04138,map04140,map04150,map04151,map04714	-	-	-	ko00000,ko00001,ko04131	-	-	-	WD40
APM_009546	5.94896	0.000141893	0.0273548	TRINITY_DN15525_c0_g3_i1	M	Phosphorylase superfamily	-	-	-	-	-	-	-	-	-	-	-	-	Ank_2,Ank_3,Ank_4,Ank_5,KAP_NTPase,NACHT,PNP_UDP_1
APM_009579	4.41501	0.00380781	0.0859975	TRINITY_DN12463_c0_g1_i1
APM_009604	6.23427	0.00122845	0.0527719	TRINITY_DN14971_c1_g2_i1	-	-	-	-	-	-	-	-	-	-	-	-	-	-	-
APM_009606	5.17437	0.000494057	0.0371315	TRINITY_DN3562_c0_g2_i1	S	D-galacturonic acid reductase	-	-	1.1.1.156,1.1.1.365	ko:K18097,ko:K19634	ko00040,ko00561,ko01100,map00040,map00561,map01100	M00630	R01039,R07676	RC00029,RC00108	ko00000,ko00001,ko00002,ko01000	-	-	-	Aldo_ket_red
APM_009629	4.73667	0.000692385	0.0418471	TRINITY_DN14133_c0_g1_i1	-	-	-	-	-	-	-	-	-	-	-	-	-	-	-
APM_009636	3.86257	0.00239641	0.0701068	TRINITY_DN34629_c0_g1_i1	-	-	-	-	-	-	-	-	-	-	-	-	-	-	Erf4
APM_009666	3.81558	0.00213487	0.0658184	TRINITY_DN1273_c0_g1_i1	S	amine oxidase	-	-	-	-	-	-	-	-	-	-	-	-	NAD_binding_8
APM_009693	5.87581	9.86e-05	0.0256501	TRINITY_DN17040_c0_g4_i1	T	Forkhead associated domain	-	-	-	-	-	-	-	-	-	-	-	-	FHA
APM_009705	3.43743	0.00498809	0.0951169	TRINITY_DN22356_c0_g1_i1	L	helicase activity	-	-	-	ko:K15192	-	-	-	-	ko00000,ko01000,ko03021	-	-	-	DUF3535,Helicase_C,SNF2_N
APM_009718	5.03862	0.000288093	0.0327089	TRINITY_DN16158_c0_g4_i2
APM_009725	3.83964	0.00391397	0.0870044	TRINITY_DN6909_c0_g1_i1
APM_009728	4.5861	0.000103975	0.0256501	TRINITY_DN12511_c0_g2_i1	T	Protein tyrosine kinase	-	-	-	-	-	-	-	-	-	-	-	-	Pkinase
APM_009729	6.73752	0.000142437	0.0273548	TRINITY_DN15063_c0_g1_i1	Q	Methyltransferase domain	-	-	-	-	-	-	-	-	-	-	-	-	Methyltransf_11
APM_009730	6.79305	4.16e-05	0.0236068	TRINITY_DN40810_c0_g1_i1	M	chitin synthase	CHS2	GO:0000003,GO:0000271,GO:0000278,GO:0000281,GO:0000910,GO:0000917,GO:0000918,GO:0000920,GO:0001411,GO:0003006,GO:0003674,GO:0003824,GO:0004100,GO:0005575,GO:0005622,GO:0005623,GO:0005737,GO:0005886,GO:0005887,GO:0005975,GO:0005976,GO:0006022,GO:0006023,GO:0006030,GO:0006031,GO:0006037,GO:0006038,GO:0006040,GO:0006807,GO:0007049,GO:0008150,GO:0008152,GO:0008194,GO:0008375,GO:0009058,GO:0009059,GO:…	2.4.1.16	ko:K00698	ko00520,map00520	-	R02335	RC00005	ko00000,ko00001,ko01000,ko01003	-	GT2	-	Chitin_synth_1,Chitin_synth_1N
APM_009741	4.7345	0.000444001	0.035681	TRINITY_DN6358_c0_g1_i1	S	NmrA-like family	-	-	-	-	-	-	-	-	-	-	-	-	NAD_binding_10,NmrA
APM_009747	4.35642	0.000800128	0.044124	TRINITY_DN10553_c0_g2_i1	-	-	-	-	-	-	-	-	-	-	-	-	-	-	-
APM_009767	2.77239	0.00064736	0.0412582	TRINITY_DN8708_c0_g1_i2	-	-	-	-	-	-	-	-	-	-	-	-	-	-	-
APM_009768	3.64532	0.000664779	0.041548	TRINITY_DN14819_c0_g1_i1	P	Ctr copper transporter family	CTR3	GO:0000041,GO:0003674,GO:0005215,GO:0005375,GO:0005575,GO:0005622,GO:0005623,GO:0005737,GO:0005783,GO:0005886,GO:0005887,GO:0006810,GO:0006811,GO:0006812,GO:0006825,GO:0008150,GO:0008324,GO:0012505,GO:0015075,GO:0015318,GO:0015677,GO:0015679,GO:0016020,GO:0016021,GO:0022857,GO:0022890,GO:0030001,GO:0031224,GO:0031226,GO:0034220,GO:0035434,GO:0043226,GO:0043227,GO:0043229,GO:0043231,GO:0044424,GO:…	-	ko:K14686	ko01524,ko04978,map01524,map04978	-	-	-	ko00000,ko00001,ko02000	1.A.56.1	-	-	Ctr
APM_009771	4.53243	0.000645236	0.0412582	TRINITY_DN15227_c0_g2_i1	Q	Heterokaryon incompatibility protein (HET)	-	-	-	-	-	-	-	-	-	-	-	-	HET,adh_short
APM_009776	3.36558	0.00109241	0.049966	TRINITY_DN15603_c0_g1_i1	G	Glycosyl hydrolase family 10	-	-	3.2.1.8	ko:K01181	-	-	-	-	ko00000,ko01000	-	-	-	Glyco_hydro_10
APM_009777	4.44717	0.000770685	0.0432293	TRINITY_DN23329_c0_g1_i1	S	Heterokaryon incompatibility protein (HET)	-	-	-	-	-	-	-	-	-	-	-	-	HET
APM_009795	4.97614	0.000336244	0.0335475	TRINITY_DN7343_c0_g1_i1	Q	Enoyl-(Acyl carrier protein) reductase	-	-	1.1.1.349	ko:K17644	ko00254,map00254	-	R10309	RC01491	ko00000,ko00001,ko01000	-	-	-	adh_short
APM_009796	6.76177	2.85e-05	0.0218913	TRINITY_DN12076_c0_g1_i1	C	Belongs to the oxygen-dependent FAD-linked oxidoreductase family	-	-	-	-	-	-	-	-	-	-	-	-	BBE,FAD_binding_4
APM_009806	4.2802	0.00136908	0.0550233	TRINITY_DN3882_c0_g2_i1
APM_009820	3.55596	0.00369125	0.0850086	TRINITY_DN3558_c0_g1_i1	G	mannose-6-phosphate isomerase	PMI1	GO:0000032,GO:0003674,GO:0003824,GO:0004476,GO:0005575,GO:0005622,GO:0005623,GO:0005634,GO:0005737,GO:0005975,GO:0005996,GO:0006013,GO:0006056,GO:0006057,GO:0006139,GO:0006464,GO:0006486,GO:0006725,GO:0006807,GO:0008150,GO:0008152,GO:0009058,GO:0009059,GO:0009100,GO:0009101,GO:0009225,GO:0009226,GO:0009298,GO:0009987,GO:0016043,GO:0016853,GO:0016860,GO:0016861,GO:0018130,GO:0019318,GO:0019438,GO:…	5.3.1.8	ko:K01809	ko00051,ko00520,ko01100,ko01110,ko01130,map00051,map00520,map01100,map01110,map01130	M00114	R01819	RC00376	ko00000,ko00001,ko00002,ko01000	-	-	-	PMI_typeI
APM_009836	3.50374	0.00452107	0.091874	TRINITY_DN15044_c0_g4_i1
APM_009865	6.47077	3.81e-05	0.0225416	TRINITY_DN27589_c0_g1_i1	G	Belongs to the glycosyl hydrolase 11 (cellulase G) family	xlnB	GO:0000272,GO:0003674,GO:0003824,GO:0004553,GO:0005575,GO:0005576,GO:0005975,GO:0005976,GO:0008150,GO:0008152,GO:0009056,GO:0009057,GO:0009987,GO:0010383,GO:0010410,GO:0016052,GO:0016787,GO:0016798,GO:0031176,GO:0043170,GO:0044036,GO:0044237,GO:0044238,GO:0044260,GO:0045491,GO:0045493,GO:0071554,GO:0071704,GO:0097599,GO:1901575	3.2.1.8	ko:K01181	-	-	-	-	ko00000,ko01000	-	-	-	CBM_1,Glyco_hydro_11
APM_009868	6.25225	5.07e-05	0.0241542	TRINITY_DN12983_c0_g1_i1	H	Methionine synthase	-	-	-	-	-	-	-	-	-	-	-	-	Meth_synt_2
APM_009872	4.96204	0.000380592	0.0342975	TRINITY_DN4346_c0_g1_i1	E	Belongs to the glutamine synthetase family	-	GO:0000003,GO:0000905,GO:0001896,GO:0003006,GO:0005575,GO:0005622,GO:0005623,GO:0005737,GO:0006725,GO:0007275,GO:0008150,GO:0008152,GO:0008219,GO:0009058,GO:0009403,GO:0009404,GO:0009889,GO:0009891,GO:0009893,GO:0009987,GO:0010720,GO:0010913,GO:0010914,GO:0012501,GO:0018130,GO:0019222,GO:0019438,GO:0019748,GO:0019954,GO:0022414,GO:0030154,GO:0030436,GO:0030582,GO:0030584,GO:0031323,GO:0031325,GO:…	-	-	-	-	-	-	-	-	-	-	Amidohydro_2,Gln-synt_C
APM_009906	4.05753	0.00206624	0.0649399	TRINITY_DN41498_c0_g1_i1	S	Heterokaryon incompatibility protein (HET)	-	-	-	-	-	-	-	-	-	-	-	-	HET
APM_009908	4.23338	0.0016854	0.0593269	TRINITY_DN11018_c0_g1_i1	S	phosphatidylglycerol acyl-chain remodeling	-	-	-	-	-	-	-	-	-	-	-	-	Abhydrolase_1
APM_009926	5.4185	0.000312665	0.0329714	TRINITY_DN10326_c0_g3_i1	-	-	-	-	-	-	-	-	-	-	-	-	-	-	-
APM_009931	5.00954	0.00197119	0.0633227	TRINITY_DN15159_c0_g2_i1	G	Belongs to the glycosyl hydrolase 5 (cellulase A) family	exgB	GO:0000272,GO:0003674,GO:0003824,GO:0004553,GO:0005575,GO:0005576,GO:0005623,GO:0005975,GO:0005976,GO:0006073,GO:0008150,GO:0008152,GO:0008422,GO:0009056,GO:0009057,GO:0009251,GO:0009986,GO:0009987,GO:0015926,GO:0016052,GO:0016787,GO:0016798,GO:0043170,GO:0044042,GO:0044237,GO:0044238,GO:0044260,GO:0044262,GO:0044264,GO:0044464,GO:0046557,GO:0071704,GO:1901575	3.2.1.75	ko:K22277	-	-	-	-	ko00000,ko01000	-	GH5	-	Cellulase
APM_009936	5.55159	0.000125614	0.0266864	TRINITY_DN13024_c0_g1_i1	J	Peptide chain release factor	MRF1	GO:0003674,GO:0003676,GO:0003723,GO:0003747,GO:0005488,GO:0005575,GO:0005622,GO:0005623,GO:0005737,GO:0005739,GO:0005740,GO:0005743,GO:0005829,GO:0006412,GO:0006415,GO:0006518,GO:0006807,GO:0008079,GO:0008135,GO:0008150,GO:0008152,GO:0009058,GO:0009059,GO:0009987,GO:0010467,GO:0016020,GO:0016043,GO:0016149,GO:0019538,GO:0019866,GO:0022411,GO:0031090,GO:0031966,GO:0031967,GO:0031975,GO:0032543,GO:…	-	ko:K02835	-	-	-	-	ko00000,ko03012	-	-	-	PCRF,RF-1
APM_009959	4.19739	0.00181887	0.0612393	TRINITY_DN15381_c0_g2_i1	A	CCR4-NOT transcription complex subunit	POP2	GO:0000175,GO:0000288,GO:0000289,GO:0000291,GO:0000932,GO:0000956,GO:0003674,GO:0003676,GO:0003723,GO:0003729,GO:0003824,GO:0004518,GO:0004527,GO:0004532,GO:0004535,GO:0004540,GO:0005488,GO:0005575,GO:0005622,GO:0005623,GO:0005737,GO:0005937,GO:0006139,GO:0006351,GO:0006354,GO:0006355,GO:0006357,GO:0006366,GO:0006368,GO:0006401,GO:0006402,GO:0006417,GO:0006725,GO:0006807,GO:0008150,GO:0008152,GO:…	-	ko:K12581	ko03018,map03018	-	-	-	ko00000,ko00001,ko03019	-	-	-	CAF1
APM_009975	5.77372	0.000303732	0.0328788	TRINITY_DN16490_c0_g1_i1	L	XPC-binding domain	RAD23	GO:0000109,GO:0000111,GO:0000122,GO:0000502,GO:0003674,GO:0003676,GO:0003677,GO:0003684,GO:0005488,GO:0005515,GO:0005575,GO:0005622,GO:0005623,GO:0005634,GO:0005737,GO:0005739,GO:0006139,GO:0006259,GO:0006281,GO:0006289,GO:0006355,GO:0006357,GO:0006464,GO:0006508,GO:0006511,GO:0006517,GO:0006725,GO:0006807,GO:0006950,GO:0006974,GO:0008150,GO:0008152,GO:0009056,GO:0009057,GO:0009100,GO:0009889,GO:…	-	ko:K10839	ko03420,ko04141,map03420,map04141	-	-	-	ko00000,ko00001,ko03051,ko03400	-	-	-	UBA,XPC-binding,ubiquitin
APM_009979	5.32288	0.000208231	0.0305931	TRINITY_DN34419_c0_g1_i1	Q	resistance protein	-	GO:0000322,GO:0000323,GO:0000324,GO:0005575,GO:0005622,GO:0005623,GO:0005737,GO:0005773,GO:0005886,GO:0006810,GO:0006855,GO:0008150,GO:0015893,GO:0016020,GO:0042221,GO:0042493,GO:0043226,GO:0043227,GO:0043229,GO:0043231,GO:0044424,GO:0044444,GO:0044464,GO:0050896,GO:0051179,GO:0051234,GO:0055085,GO:0071944	3.6.3.44	ko:K05658	ko02010,ko04976,ko05206,ko05226,map02010,map04976,map05206,map05226	-	-	-	ko00000,ko00001,ko01000,ko02000,ko04090,ko04147	3.A.1.201	-	-	ABC_membrane,ABC_tran
APM_009981	3.6887	0.00396165	0.0875408	TRINITY_DN14887_c0_g2_i1	T	GPI ethanolamine phosphate transferase	GPI13	GO:0003674,GO:0003824,GO:0005575,GO:0005622,GO:0005623,GO:0005737,GO:0005783,GO:0005789,GO:0006464,GO:0006497,GO:0006505,GO:0006506,GO:0006629,GO:0006643,GO:0006644,GO:0006650,GO:0006661,GO:0006664,GO:0006793,GO:0006796,GO:0006807,GO:0008150,GO:0008152,GO:0008610,GO:0008654,GO:0009058,GO:0009059,GO:0009247,GO:0009987,GO:0012505,GO:0016020,GO:0016021,GO:0016740,GO:0016772,GO:0016780,GO:0019538,GO:…	-	ko:K05288	ko00563,ko01100,map00563,map01100	-	R05923,R08107	RC00017	ko00000,ko00001	-	-	-	Phosphodiest
APM_009993	7.80241	7.37e-06	0.0193305	TRINITY_DN16169_c0_g1_i1	O	ATPase family AAA domain-containing protein	YTA7	GO:0000122,GO:0000166,GO:0000228,GO:0000785,GO:0000790,GO:0003674,GO:0003682,GO:0003824,GO:0005488,GO:0005515,GO:0005524,GO:0005575,GO:0005622,GO:0005623,GO:0005634,GO:0005694,GO:0005737,GO:0005783,GO:0005789,GO:0005829,GO:0006323,GO:0006325,GO:0006333,GO:0006338,GO:0006355,GO:0006357,GO:0006996,GO:0008144,GO:0008150,GO:0009889,GO:0009890,GO:0009891,GO:0009892,GO:0009893,GO:0009987,GO:0010468,GO:…	-	-	-	-	-	-	-	-	-	-	AAA
APM_010005	4.71913	0.000636303	0.0409095	TRINITY_DN15975_c0_g1_i3	K	Myb and hsa	eaf1	GO:0000123,GO:0005575,GO:0005622,GO:0005623,GO:0005634,GO:0005654,GO:0006325,GO:0006464,GO:0006473,GO:0006475,GO:0006807,GO:0006996,GO:0008150,GO:0008152,GO:0009987,GO:0016043,GO:0016569,GO:0016570,GO:0016573,GO:0018193,GO:0018205,GO:0018393,GO:0018394,GO:0019538,GO:0031248,GO:0031974,GO:0031981,GO:0032991,GO:0035267,GO:0036211,GO:0043170,GO:0043189,GO:0043226,GO:0043227,GO:0043229,GO:0043231,GO:…	-	ko:K11397	-	-	-	-	ko00000,ko03036	-	-	-	HSA,Myb_DNA-bind_6
APM_010010	6.68432	3.65e-05	0.0225416	TRINITY_DN13194_c0_g1_i1	Z	actin cytoskeleton-regulatory complex protein pan1	PAN1	GO:0000003,GO:0000147,GO:0000278,GO:0000281,GO:0000282,GO:0000910,GO:0003674,GO:0005488,GO:0005509,GO:0005515,GO:0005575,GO:0005622,GO:0005623,GO:0005634,GO:0005737,GO:0005856,GO:0005886,GO:0005933,GO:0005935,GO:0005937,GO:0005938,GO:0006810,GO:0006886,GO:0006897,GO:0006996,GO:0007010,GO:0007049,GO:0007114,GO:0007120,GO:0007121,GO:0007163,GO:0008064,GO:0008104,GO:0008150,GO:0009987,GO:0010638,GO:…	-	ko:K20047	-	-	-	-	ko00000,ko04131	-	-	-	DUF1720,EF-hand_4,WH2
APM_010014	4.07139	0.00151398	0.056808	TRINITY_DN14755_c0_g1_i3	F	GMP synthase	-	GO:0003674,GO:0003824,GO:0003921,GO:0003922,GO:0006139,GO:0006163,GO:0006164,GO:0006177,GO:0006725,GO:0006753,GO:0006793,GO:0006796,GO:0006807,GO:0008150,GO:0008152,GO:0009058,GO:0009116,GO:0009117,GO:0009119,GO:0009123,GO:0009124,GO:0009126,GO:0009127,GO:0009150,GO:0009152,GO:0009156,GO:0009161,GO:0009163,GO:0009165,GO:0009167,GO:0009168,GO:0009259,GO:0009260,GO:0009987,GO:0016874,GO:0016879,GO:…	6.3.5.2	ko:K01951	ko00230,ko00983,ko01100,map00230,map00983,map01100	M00050	R01230,R01231,R08244	RC00010,RC00204	ko00000,ko00001,ko00002,ko01000,ko01002	-	-	-	GATase,GMP_synt_C,NAD_synthase
APM_010015	4.7974	0.000477527	0.0366496	TRINITY_DN9748_c0_g1_i1	J	asparaginyl-tRNA synthetase	-	-	6.1.1.22	ko:K01893	ko00970,map00970	M00359,M00360	R03648	RC00055,RC00523	ko00000,ko00001,ko00002,ko01000,ko01007,ko03016	-	-	-	tRNA-synt_2,tRNA_anti-codon
APM_010046	4.12502	0.00129466	0.0539986	TRINITY_DN49605_c0_g1_i1
APM_010054	3.76424	0.0024099	0.0702806	TRINITY_DN9510_c0_g1_i1	U	Golgi reassembly stacking protein	-	GO:0000139,GO:0002790,GO:0005575,GO:0005622,GO:0005623,GO:0005737,GO:0005794,GO:0005801,GO:0005829,GO:0006810,GO:0006888,GO:0006996,GO:0007030,GO:0008104,GO:0008150,GO:0009306,GO:0009987,GO:0010256,GO:0012505,GO:0015031,GO:0015833,GO:0016020,GO:0016043,GO:0016192,GO:0031090,GO:0031984,GO:0032940,GO:0033036,GO:0042886,GO:0043226,GO:0043227,GO:0043229,GO:0043231,GO:0044422,GO:0044424,GO:0044431,GO:…	-	-	-	-	-	-	-	-	-	-	GRASP55_65
APM_010056	3.71237	0.00310269	0.0776775	TRINITY_DN4443_c0_g2_i1	K	regulator of reproduction DopA	-	GO:0000003,GO:0000139,GO:0000902,GO:0000909,GO:0003006,GO:0005575,GO:0005622,GO:0005623,GO:0005737,GO:0005739,GO:0005768,GO:0005794,GO:0005802,GO:0005829,GO:0006810,GO:0006892,GO:0006895,GO:0006996,GO:0007029,GO:0007275,GO:0008150,GO:0009653,GO:0009987,GO:0010256,GO:0010720,GO:0012505,GO:0016020,GO:0016043,GO:0016192,GO:0016482,GO:0019953,GO:0019954,GO:0022414,GO:0030154,GO:0030436,GO:0030582,GO:…	-	-	-	-	-	-	-	-	-	-	Dopey_N
APM_010072	3.5954	0.00395659	0.0874798	TRINITY_DN43962_c0_g1_i1	T	elmo ced-12 family protein	-	-	-	ko:K12366	ko04062,ko05100,ko05131,map04062,map05100,map05131	-	-	-	ko00000,ko00001	-	-	-	DUF3361,ELMO_CED12,PH_12
APM_010075	3.74387	0.00397814	0.0877013	TRINITY_DN2689_c0_g1_i1	S	Alpha beta hydrolase family	-	-	-	-	-	-	-	-	-	-	-	-	Abhydrolase_1,Abhydrolase_6,Hydrolase_4
APM_010092	3.94202	0.0031989	0.0788406	TRINITY_DN11422_c0_g1_i1	O	PPIases accelerate the folding of proteins. It catalyzes the cis-trans isomerization of proline imidic peptide bonds in oligopeptides	RRD2	GO:0000159,GO:0000413,GO:0003674,GO:0003755,GO:0003824,GO:0005575,GO:0005622,GO:0005623,GO:0005634,GO:0005737,GO:0006464,GO:0006807,GO:0006950,GO:0006970,GO:0008047,GO:0008150,GO:0008152,GO:0008160,GO:0008287,GO:0009628,GO:0009987,GO:0010921,GO:0016853,GO:0016859,GO:0018193,GO:0018208,GO:0019208,GO:0019211,GO:0019220,GO:0019222,GO:0019538,GO:0019888,GO:0023052,GO:0030234,GO:0031323,GO:0031399,GO:…	-	ko:K17605	ko04931,map04931	-	-	-	ko00000,ko00001,ko01009	-	-	-	PTPA
APM_010095	7.61789	6.35e-05	0.0241542	TRINITY_DN10009_c0_g2_i1	S	thioesterase	-	-	-	-	-	-	-	-	-	-	-	-	4HBT
APM_010098	6.97063	1.74e-05	0.0212295	TRINITY_DN12265_c0_g1_i1	I	Phospholipase c	-	-	-	-	-	-	-	-	-	-	-	-	C2,PI-PLC-X,PI-PLC-Y
APM_010102	4.92807	0.000398045	0.0346419	TRINITY_DN13069_c0_g2_i1
APM_010103	3.33319	0.00085517	0.0451684	TRINITY_DN17008_c0_g4_i2	U	Annexin anxc4	-	-	-	-	-	-	-	-	-	-	-	-	Annexin
APM_010109	4.2279	0.0040204	0.0883001	TRINITY_DN14527_c0_g1_i1	S	zinc finger	-	-	-	-	-	-	-	-	-	-	-	-	-
APM_010111	5.38833	0.000253301	0.0319495	TRINITY_DN12808_c0_g1_i2	S	2-methylcitrate dehydratase	PDH1	GO:0003674,GO:0003824,GO:0005575,GO:0005622,GO:0005623,GO:0005737,GO:0005739,GO:0005740,GO:0005741,GO:0006082,GO:0006629,GO:0006631,GO:0008150,GO:0008152,GO:0009987,GO:0016020,GO:0016829,GO:0016835,GO:0016836,GO:0016999,GO:0017144,GO:0019541,GO:0019679,GO:0019752,GO:0019867,GO:0031090,GO:0031966,GO:0031967,GO:0031968,GO:0031975,GO:0032787,GO:0043226,GO:0043227,GO:0043229,GO:0043231,GO:0043436,GO:…	4.2.1.79	ko:K01720	ko00640,map00640	-	R04424	RC01152	ko00000,ko00001,ko01000	-	-	-	MmgE_PrpD
APM_010113	4.55596	0.000647077	0.0412582	TRINITY_DN12089_c0_g1_i1	T	SH3 domain-containing protein	PIN3	GO:0001726,GO:0003674,GO:0003779,GO:0005488,GO:0005515,GO:0005543,GO:0005575,GO:0005622,GO:0005623,GO:0005634,GO:0005737,GO:0005829,GO:0005856,GO:0005886,GO:0005938,GO:0006996,GO:0007010,GO:0007015,GO:0008064,GO:0008092,GO:0008150,GO:0008289,GO:0009987,GO:0010639,GO:0015629,GO:0016020,GO:0016043,GO:0022607,GO:0030029,GO:0030036,GO:0030479,GO:0030832,GO:0030833,GO:0030863,GO:0030864,GO:0031252,GO:…	-	ko:K20522	-	-	-	-	ko00000,ko04131	-	-	-	SH3_1
APM_010116	3.78966	0.00420031	0.0901666	TRINITY_DN10991_c0_g1_i1	S	GTPase-activating protein	GYP2	GO:0003674,GO:0005096,GO:0005488,GO:0005509,GO:0005515,GO:0005575,GO:0005622,GO:0005623,GO:0005737,GO:0006810,GO:0006886,GO:0008047,GO:0008104,GO:0008150,GO:0012505,GO:0015031,GO:0015833,GO:0016192,GO:0017016,GO:0017137,GO:0019899,GO:0030234,GO:0030695,GO:0031267,GO:0031338,GO:0032879,GO:0033036,GO:0033043,GO:0034613,GO:0042886,GO:0043085,GO:0043087,GO:0043167,GO:0043169,GO:0043547,GO:0044093,GO:…	-	ko:K19951	-	-	-	-	ko00000,ko04131	-	-	-	GRAM,RabGAP-TBC
APM_010117	4.49147	0.000661276	0.0414656	TRINITY_DN9799_c0_g1_i2	T	Serine threonine-protein kinase	PKA4	-	2.7.11.1,2.7.11.11	ko:K04345,ko:K08282,ko:K19584	ko01522,ko04010,ko04014,ko04020,ko04024,ko04062,ko04113,ko04114,ko04138,ko04140,ko04211,ko04213,ko04261,ko04270,ko04310,ko04340,ko04341,ko04371,ko04530,ko04540,ko04611,ko04713,ko04714,ko04720,ko04723,ko04724,ko04725,ko04726,ko04727,ko04728,ko04740,ko04742,ko04750,ko04910,ko04911,ko04912,ko04913,ko04914,ko04915,ko04916,ko04918,ko04919,ko04921,ko04922,ko04923,ko04924,ko04925,ko04926,ko04927,ko04934…	M00695	-	-	ko00000,ko00001,ko00002,ko01000,ko01001,ko03019,ko03036	-	-	-	Pkinase
APM_010120	7.44467	1.87e-05	0.0212295	TRINITY_DN17009_c0_g3_i1	T	Belongs to the protein kinase superfamily	HRR25	GO:0000003,GO:0000045,GO:0000280,GO:0000407,GO:0000775,GO:0000776,GO:0000777,GO:0000779,GO:0000793,GO:0002097,GO:0002098,GO:0003674,GO:0003824,GO:0004672,GO:0004674,GO:0004713,GO:0005575,GO:0005622,GO:0005623,GO:0005634,GO:0005694,GO:0005737,GO:0005794,GO:0005815,GO:0005816,GO:0005829,GO:0005856,GO:0005886,GO:0005933,GO:0005934,GO:0005935,GO:0006139,GO:0006259,GO:0006281,GO:0006396,GO:0006399,GO:…	2.7.11.1	ko:K14758	ko03008,map03008	-	-	-	ko00000,ko00001,ko01000,ko01001,ko03009,ko03016	-	-	-	Pkinase
APM_010132	4.82397	0.00497705	0.0950639	TRINITY_DN14815_c0_g3_i1	S	5' 3'-nucleotidase SurE	-	-	3.1.3.5	ko:K03787	ko00230,ko00240,ko00760,ko01100,ko01110,map00230,map00240,map00760,map01100,map01110	-	R00183,R00511,R00963,R01126,R01227,R01569,R01664,R01968,R02088,R02102,R02323,R02719,R03346	RC00017	ko00000,ko00001,ko01000	-	-	-	SurE
APM_010137	4.84481	0.0002225	0.0308551	TRINITY_DN13160_c0_g1_i1	OT	Belongs to the peptidase C2 family	-	-	-	-	-	-	-	-	-	-	-	-	Peptidase_C2
APM_010140	3.87436	0.00228424	0.0682385	TRINITY_DN12419_c0_g2_i1	G	transporter	-	GO:0000322,GO:0000323,GO:0000324,GO:0000329,GO:0003674,GO:0005215,GO:0005342,GO:0005575,GO:0005622,GO:0005623,GO:0005737,GO:0005773,GO:0005774,GO:0005886,GO:0006810,GO:0006811,GO:0006820,GO:0006855,GO:0006897,GO:0008028,GO:0008150,GO:0008509,GO:0008514,GO:0015075,GO:0015233,GO:0015238,GO:0015318,GO:0015711,GO:0015718,GO:0015849,GO:0015887,GO:0015893,GO:0016020,GO:0016021,GO:0016192,GO:0022857,GO:…	-	ko:K03448	-	-	-	-	ko00000,ko02000	2.A.1.14.17,2.A.1.14.18	-	-	MFS_1
APM_010142	4.47253	0.00089533	0.0462679	TRINITY_DN11260_c0_g1_i3	B	fungal specific transcription factor domain-containing protein	-	-	-	-	-	-	-	-	-	-	-	-	Fungal_trans,Zn_clus
APM_010163	5.57328	0.001571	0.057826	TRINITY_DN28129_c0_g1_i1	C	Oxidoreductase, FAD-binding	-	-	-	-	-	-	-	-	-	-	-	-	FAD_binding_4
APM_010164	4.63484	0.00188814	0.0622678	TRINITY_DN15420_c0_g2_i1	-	-	-	-	-	-	-	-	-	-	-	-	-	-	-
APM_010165	6.45476	0.00180109	0.0610262	TRINITY_DN16653_c0_g1_i1	Q	cytochrome P450	-	-	-	-	-	-	-	-	-	-	-	-	p450
APM_010166	4.92107	7.86e-05	0.0247651	TRINITY_DN21647_c0_g1_i1	C	fad binding domain-containing protein	-	-	-	-	-	-	-	-	-	-	-	-	FAD_binding_4
APM_010167	3.90355	0.00189465	0.0623825	TRINITY_DN40699_c0_g1_i1	G	amidohydrolase domain containing protein	-	-	-	-	-	-	-	-	-	-	-	-	Amidohydro_1
APM_010169	4.10666	0.00164214	0.058803	TRINITY_DN4737_c0_g1_i1	S	Surfeit locus protein 5 subunit 22 of Mediator complex	-	GO:0003674,GO:0003712,GO:0003713,GO:0005575,GO:0005622,GO:0005623,GO:0005634,GO:0005654,GO:0006355,GO:0006357,GO:0008150,GO:0009889,GO:0009891,GO:0009893,GO:0010468,GO:0010556,GO:0010557,GO:0010604,GO:0016592,GO:0019219,GO:0019222,GO:0031323,GO:0031325,GO:0031326,GO:0031328,GO:0031974,GO:0031981,GO:0032991,GO:0043226,GO:0043227,GO:0043229,GO:0043231,GO:0043233,GO:0044422,GO:0044424,GO:0044428,GO:…	-	ko:K15140	-	-	-	-	ko00000,ko03021	-	-	-	Med22
APM_010180	5.45261	0.000189906	0.0295398	TRINITY_DN14337_c0_g1_i1	O	Dipeptidyl peptidase IV (DPP IV) N-terminal region	dpp4	GO:0003674,GO:0003824,GO:0004177,GO:0005575,GO:0005576,GO:0006508,GO:0006807,GO:0008150,GO:0008152,GO:0008233,GO:0008238,GO:0008239,GO:0009056,GO:0009057,GO:0009987,GO:0010467,GO:0016485,GO:0016787,GO:0019538,GO:0030163,GO:0043170,GO:0044237,GO:0044238,GO:0044248,GO:0044257,GO:0044260,GO:0044265,GO:0044267,GO:0051603,GO:0051604,GO:0070011,GO:0071704,GO:0140096,GO:1901564,GO:1901565,GO:1901575	3.4.14.5	ko:K01278,ko:K01282	ko04974,map04974	-	-	-	ko00000,ko00001,ko01000,ko01002,ko04090,ko04147	-	-	-	DPPIV_N,Peptidase_S9
APM_010186	6.24708	4.39e-05	0.0236188	TRINITY_DN4097_c0_g1_i1
APM_010216	2.82764	0.000205738	0.0305625	TRINITY_DN2542_c0_g2_i1	S	copper transporter	-	-	-	-	-	-	-	-	-	-	-	-	Ctr
APM_010255	3.73635	0.00254917	0.0722103	TRINITY_DN35381_c0_g1_i1	J	37s ribosomal protein rsm22	RSM22	GO:0000313,GO:0000314,GO:0003674,GO:0003735,GO:0005198,GO:0005575,GO:0005622,GO:0005623,GO:0005737,GO:0005739,GO:0005759,GO:0005761,GO:0005763,GO:0005840,GO:0006412,GO:0006518,GO:0006807,GO:0008150,GO:0008152,GO:0009058,GO:0009059,GO:0009987,GO:0010467,GO:0015935,GO:0019538,GO:0031974,GO:0032543,GO:0032991,GO:0034641,GO:0034645,GO:0043043,GO:0043170,GO:0043226,GO:0043227,GO:0043228,GO:0043229,GO:…	-	-	-	-	-	-	-	-	-	-	Rsm22
APM_010267	3.54389	0.00358624	0.083725	TRINITY_DN9218_c0_g1_i1	E	Catalyzes the reversible hydration of cis-homoaconitate to (2R,3S)-homoisocitrate, a step in the alpha-aminoadipate pathway for lysine biosynthesis	LYS4	GO:0003674,GO:0003824,GO:0004409,GO:0005575,GO:0005622,GO:0005623,GO:0005737,GO:0005739,GO:0006082,GO:0006520,GO:0006536,GO:0006553,GO:0006807,GO:0006873,GO:0006875,GO:0006879,GO:0006950,GO:0007154,GO:0008150,GO:0008152,GO:0008652,GO:0009058,GO:0009064,GO:0009066,GO:0009067,GO:0009085,GO:0009267,GO:0009605,GO:0009987,GO:0009991,GO:0010106,GO:0016053,GO:0016829,GO:0016835,GO:0016836,GO:0019725,GO:…	4.2.1.36	ko:K01705	ko00300,ko01100,ko01120,ko01130,ko01210,ko01230,map00300,map01100,map01120,map01130,map01210,map01230	M00030,M00433	R04371	RC00618	br01601,ko00000,ko00001,ko00002,ko01000	-	-	-	Aconitase,Aconitase_C
APM_010272	3.44189	0.00421999	0.0903049	TRINITY_DN2651_c0_g1_i1	O	Belongs to the peptidase S10 family	-	-	3.4.16.6	ko:K01288	-	-	-	-	ko00000,ko01000,ko01002	-	-	-	Peptidase_S10
APM_010279	3.38915	0.00483324	0.093676	TRINITY_DN22997_c0_g1_i1	-	-	-	-	-	-	-	-	-	-	-	-	-	-	NACHT
APM_010290	4.31997	0.0012904	0.0539986	TRINITY_DN3589_c0_g1_i1	Q	Belongs to the FMO family	-	-	1.14.13.8	ko:K00485	ko00982,ko01120,map00982,map01120	-	R08266	RC02233	ko00000,ko00001,ko01000	-	-	-	FMO-like
APM_010291	3.77144	0.00360521	0.0839992	TRINITY_DN41295_c0_g1_i1	S	Methyltransferase domain	-	-	-	-	-	-	-	-	-	-	-	-	Methyltransf_23
APM_010310	3.04902	0.00286701	0.0747546	TRINITY_DN16343_c0_g4_i1	G	Belongs to the PI3 PI4-kinase family	PIK1	GO:0003674,GO:0003824,GO:0004430,GO:0005575,GO:0005622,GO:0005623,GO:0005634,GO:0005737,GO:0005794,GO:0005802,GO:0006629,GO:0006644,GO:0006650,GO:0006793,GO:0006796,GO:0007154,GO:0007165,GO:0008150,GO:0008152,GO:0009987,GO:0012505,GO:0016020,GO:0016301,GO:0016310,GO:0016740,GO:0016772,GO:0016773,GO:0019637,GO:0023052,GO:0030258,GO:0031984,GO:0035556,GO:0042710,GO:0043226,GO:0043227,GO:0043229,GO:…	2.7.1.67	ko:K19801	ko00562,ko01100,ko04070,map00562,map01100,map04070	M00130	R03361	RC00002,RC00078	ko00000,ko00001,ko00002,ko01000	-	-	-	PI3Ka,PI3_PI4_kinase,Pik1
APM_010326	4.61674	0.000537007	0.0386046	TRINITY_DN11992_c0_g3_i1	S	SNARE associated Golgi protein	-	GO:0000139,GO:0005575,GO:0005622,GO:0005623,GO:0005737,GO:0005794,GO:0012505,GO:0016020,GO:0031090,GO:0031984,GO:0043226,GO:0043227,GO:0043229,GO:0043231,GO:0044422,GO:0044424,GO:0044431,GO:0044444,GO:0044446,GO:0044464,GO:0098588,GO:0098791	-	-	-	-	-	-	-	-	-	-	SNARE_assoc
APM_010329	4.76372	0.000250066	0.0318053	TRINITY_DN16697_c0_g2_i1	S	chromatin binding	-	-	-	-	-	-	-	-	-	-	-	-	MARVEL
APM_010330	5.94752	6.74e-05	0.0241748	TRINITY_DN16849_c2_g3_i1	-	-	-	-	-	-	-	-	-	-	-	-	-	-	-
APM_010334	4.59749	0.000573279	0.0400452	TRINITY_DN22229_c0_g1_i1	S	Flavin reductase like domain	-	-	-	-	-	-	-	-	-	-	-	-	Flavin_Reduct
APM_010337	8.65051	1.32e-05	0.0212295	TRINITY_DN7789_c0_g3_i1	G	Lactonase, 7-bladed beta-propeller	-	GO:0003674,GO:0003824,GO:0016787,GO:0016788,GO:0017057,GO:0052689	-	-	-	-	-	-	-	-	-	-	Lactonase
APM_010338	8.65051	1.32e-05	0.0212295	TRINITY_DN7789_c0_g3_i1	G	Lactonase, 7-bladed beta-propeller	-	GO:0003674,GO:0003824,GO:0016787,GO:0016788,GO:0017057,GO:0052689	-	-	-	-	-	-	-	-	-	-	Lactonase
APM_010348	5.49869	0.000188968	0.0295398	TRINITY_DN8367_c0_g2_i1	O	Duf1339 domain protein	RIC1	GO:0000139,GO:0003674,GO:0005085,GO:0005088,GO:0005488,GO:0005515,GO:0005575,GO:0005622,GO:0005623,GO:0005737,GO:0005794,GO:0006810,GO:0006886,GO:0007154,GO:0007165,GO:0007264,GO:0008104,GO:0008150,GO:0009966,GO:0009967,GO:0009987,GO:0010646,GO:0010647,GO:0012505,GO:0015031,GO:0015833,GO:0016020,GO:0016192,GO:0016197,GO:0016482,GO:0017016,GO:0017112,GO:0017137,GO:0019899,GO:0023051,GO:0023052,GO:…	-	ko:K20476	-	-	-	-	ko00000,ko04131	-	-	-	RIC1
APM_010361	5.33793	0.000267407	0.0324033	TRINITY_DN4696_c0_g3_i1	I	Belongs to the type-B carboxylesterase lipase family	-	-	3.1.1.1,3.1.1.56,3.1.1.84	ko:K03927	ko00983,map00983	-	R08220,R08255,R08258	RC00041,RC00475,RC00476,RC02264	ko00000,ko00001,ko01000	-	CE10	-	COesterase
APM_010373	3.45706	0.0042796	0.0907015	TRINITY_DN13653_c0_g3_i1	S	#NAME?	-	-	-	-	-	-	-	-	-	-	-	-	BAH
APM_010374	4.7236	0.000480202	0.0367572	TRINITY_DN11805_c0_g2_i1	P	Vacuolar effluxer which mediate the efflux of amino acids resulting from autophagic degradation. The release of autophagic amino acids allows the maintenance of protein synthesis and viability during nitrogen starvation	ATG22	GO:0000322,GO:0000323,GO:0000324,GO:0000329,GO:0003333,GO:0003674,GO:0005215,GO:0005342,GO:0005575,GO:0005622,GO:0005623,GO:0005737,GO:0005773,GO:0005774,GO:0006810,GO:0006811,GO:0006820,GO:0006865,GO:0007034,GO:0008150,GO:0008509,GO:0008514,GO:0015075,GO:0015171,GO:0015179,GO:0015318,GO:0015562,GO:0015711,GO:0015807,GO:0015849,GO:0016020,GO:0016021,GO:0022857,GO:0031090,GO:0031166,GO:0031224,GO:…	-	ko:K06902	ko04138,map04138	-	-	-	ko00000,ko00001,ko02000,ko04131	2.A.1.24,9.A.15.1	-	-	ATG22
APM_010384	3.79506	0.00217196	0.0662714	TRINITY_DN10065_c0_g2_i1	G	Belongs to the tannase family	-	-	3.1.1.73	ko:K09252	-	-	-	-	ko00000,ko01000	-	-	-	Tannase
APM_010387	3.37408	0.00521195	0.0970642	TRINITY_DN1700_c0_g2_i1	S	Increased loss of mitochondrial DNA protein 1	-	-	-	-	-	-	-	-	-	-	-	-	Ilm1
APM_010394	9.94373	1.84e-06	0.0172963	TRINITY_DN3952_c0_g1_i1	O	Glycosyl hydrolase catalytic core	-	-	-	-	-	-	-	-	-	-	-	-	Glyco_hydro_cc
APM_010395	4.07505	0.000928695	0.0469798	TRINITY_DN2630_c0_g1_i1	S	Tmem1 family	TRS130	GO:0005575,GO:0005622,GO:0005623,GO:0005634,GO:0005737,GO:0005768,GO:0005769,GO:0005794,GO:0005801,GO:0005802,GO:0006810,GO:0006886,GO:0006888,GO:0006891,GO:0006914,GO:0008104,GO:0008150,GO:0008152,GO:0009056,GO:0009987,GO:0012505,GO:0015031,GO:0015833,GO:0016192,GO:0016197,GO:0016236,GO:0016482,GO:0030008,GO:0031410,GO:0031982,GO:0031984,GO:0032258,GO:0032991,GO:0033036,GO:0033365,GO:0034498,GO:…	-	ko:K20307	-	-	-	-	ko00000,ko04131	-	-	-	TRAPPC10
APM_010405	3.9634	0.00166396	0.0590779	TRINITY_DN41339_c0_g1_i1	Q	cytochrome P450	-	-	-	-	-	-	-	-	-	-	-	-	p450
APM_010409	4.75891	0.00388445	0.0866968	TRINITY_DN7670_c0_g2_i1	KL	helicase swr-1	SWR1	GO:0000166,GO:0000228,GO:0000785,GO:0000790,GO:0000812,GO:0003674,GO:0003676,GO:0003677,GO:0003678,GO:0003824,GO:0004003,GO:0004386,GO:0005198,GO:0005488,GO:0005524,GO:0005575,GO:0005622,GO:0005623,GO:0005634,GO:0005694,GO:0005737,GO:0005829,GO:0006325,GO:0006338,GO:0006355,GO:0006357,GO:0006996,GO:0008026,GO:0008094,GO:0008144,GO:0008150,GO:0009889,GO:0009987,GO:0010468,GO:0010556,GO:0016043,GO:…	3.6.4.12	ko:K11681	-	-	-	-	ko00000,ko01000,ko03036	-	-	-	HSA,Helicase_C,SNF2_N
APM_010413	5.95962	0.000451028	0.0359015	TRINITY_DN16588_c0_g3_i1	I	L-aminoadipate-semialdehyde dehydrogenase	-	-	-	-	-	-	-	-	-	-	-	-	AMP-binding,NAD_binding_4,PP-binding,adh_short
APM_010428	3.17375	0.000234538	0.0310775	TRINITY_DN41075_c0_g1_i1	Q	Belongs to the multicopper oxidase family	-	-	1.10.3.3	ko:K00423	ko00053,ko01100,map00053,map01100	-	R00068	RC00092	ko00000,ko00001,ko01000	-	-	-	Cu-oxidase,Cu-oxidase_2,Cu-oxidase_3
APM_010454	8.97235	4.46e-05	0.0236188	TRINITY_DN41213_c0_g1_i1	O	IBR domain-containing protein	-	GO:0000003,GO:0000151,GO:0000209,GO:0000280,GO:0003674,GO:0003824,GO:0004842,GO:0005488,GO:0005515,GO:0005575,GO:0005622,GO:0005623,GO:0005694,GO:0005737,GO:0006325,GO:0006464,GO:0006807,GO:0006996,GO:0007049,GO:0007127,GO:0008150,GO:0008152,GO:0008270,GO:0009056,GO:0009057,GO:0009893,GO:0009894,GO:0009896,GO:0009987,GO:0010604,GO:0016043,GO:0016567,GO:0016569,GO:0016570,GO:0016574,GO:0016740,GO:…	2.3.2.31	ko:K11968	-	-	-	-	ko00000,ko01000,ko04121	-	-	-	IBR,zf-C3HC4
APM_010462	2.79116	0.00320471	0.0789237	TRINITY_DN7646_c0_g1_i1	S	cyclin-dependent protein kinase complex component	PCL7	GO:0000079,GO:0000307,GO:0001932,GO:0003674,GO:0005575,GO:0005622,GO:0005623,GO:0005634,GO:0005979,GO:0005981,GO:0006109,GO:0008150,GO:0009889,GO:0009894,GO:0010556,GO:0010564,GO:0010675,GO:0010906,GO:0010962,GO:0016538,GO:0019207,GO:0019220,GO:0019222,GO:0019887,GO:0030234,GO:0031323,GO:0031326,GO:0031329,GO:0031399,GO:0031647,GO:0032268,GO:0032881,GO:0032885,GO:0032991,GO:0042325,GO:0043226,GO:…	-	-	-	-	-	-	-	-	-	-	Cyclin
APM_010479	6.9433	6.12e-05	0.0241542	TRINITY_DN15684_c0_g1_i2	S	Major Facilitator Superfamily	-	-	-	-	-	-	-	-	-	-	-	-	MFS_1
APM_010481	4.72175	0.000717663	0.042215	TRINITY_DN12855_c0_g1_i1	G	Fructosamine kinase	-	-	-	-	-	-	-	-	-	-	-	-	Fructosamin_kin
APM_010493	2.45323	0.00260977	0.0726865	TRINITY_DN17167_c0_g4_i1	T	phosphatidylinositol-4-phosphate 5-kinase	MSS4	GO:0000003,GO:0000935,GO:0003006,GO:0003674,GO:0003824,GO:0005488,GO:0005543,GO:0005575,GO:0005622,GO:0005623,GO:0005634,GO:0005886,GO:0006629,GO:0006644,GO:0006650,GO:0006793,GO:0006796,GO:0007049,GO:0008150,GO:0008152,GO:0008289,GO:0009653,GO:0009987,GO:0010927,GO:0016020,GO:0016043,GO:0016301,GO:0016307,GO:0016308,GO:0016310,GO:0016740,GO:0016772,GO:0016773,GO:0019637,GO:0019953,GO:0022402,GO:…	2.7.1.68	ko:K00889	ko00562,ko01100,ko04011,ko04070,ko04072,ko04139,ko04144,ko04666,ko04810,ko05231,map00562,map01100,map04011,map04070,map04072,map04139,map04144,map04666,map04810,map05231	M00130	R03469	RC00002,RC00078	ko00000,ko00001,ko00002,ko01000,ko04131	-	-	-	PIP5K
APM_010509	2.01132	0.00107073	0.0495886	TRINITY_DN8666_c0_g2_i1	O	Belongs to the ubiquitin-conjugating enzyme family	UBC4	GO:0000151,GO:0000152,GO:0000209,GO:0000502,GO:0003674,GO:0003824,GO:0004842,GO:0005488,GO:0005515,GO:0005575,GO:0005622,GO:0005623,GO:0005634,GO:0005737,GO:0006355,GO:0006357,GO:0006464,GO:0006508,GO:0006511,GO:0006513,GO:0006515,GO:0006807,GO:0006950,GO:0006984,GO:0006991,GO:0007088,GO:0007154,GO:0007165,GO:0007346,GO:0008150,GO:0008152,GO:0009056,GO:0009057,GO:0009266,GO:0009408,GO:0009628,GO:…	2.3.2.23	ko:K06689	ko04013,ko04120,ko04141,ko04624,map04013,map04120,map04141,map04624	-	-	-	ko00000,ko00001,ko01000,ko04121	-	-	-	UQ_con
APM_010516	6.15291	0.0016041	0.0583531	TRINITY_DN16155_c0_g2_i1
[truncated: 335 more rows]

## Sheet: upRegulatedgenesAndProteins
Genes and Proteins up regulated						ProteinID	Cysteine peptidases									ProteinID	Exocytosis
							Family C19: ubiquitin-specific protease family
Orthologs and modules						APM_013092	K11835 USP4_11, UBP12; ubiquitin carboxyl-terminal hydrolase 4/11 [EC:3.4.19.12]										Exosomal proteins
[truncated: 82 more rows]

## Sheet: DOWN genes
Gene_id	Treated (log2 expression)	P value	FDR	Transcript_id	COG_category	Description	Preferred_name	GOs	EC	KEGG_ko	KEGG_Pathway	KEGG_Module	KEGG_Reaction	KEGG_rclass	BRITE	KEGG_TC	CAZy	BiGG_Reaction	PFAMs
[truncated: 611 more rows]

[truncated: 6 more sheets: APM_GH, APM_GT, APM_CE, APM_AA, APM_CBM, APM_PL]
